# Supplementary material for: RNA sequencing reveals molecular mechanisms of endometriosis lesion development in mice
Source: Dis Model Mech. 2024 Oct 23;17(10):dmm050566. doi: 10.1242/dmm.050566 (PMC11524442; doi:10.1242/dmm.050566)
Supplement: Table S1. Differentially Expressed Genes (DEGs) identified in D7 endometriosis-like lesions vs decidualized endometrium from C57Bl/6 mice. [file dmm-17-050566-TableS1.xlsx]

## Sheet: Table S1
Table S1: Differentially Expressed Genes (DEGs) identified in D7 endometriosis-like lesions vs decidualized endometrium from C57Bl/6 mice.
ensembl.Id	MGI.symbol	enztrezGeneID	geneBiotype	log2FC	FDR
ENSMUSG00000000001	Gnai3	14679	protein_coding	-1.32697	0.117586
ENSMUSG00000000028	Cdc45	12544	protein_coding	-1.93117	0.012114
ENSMUSG00000000031	H19	NA	lincRNA	4.6102	1.31e-06
ENSMUSG00000000056	Narf	67608	protein_coding	0.30419	1
ENSMUSG00000000058	Cav2	12390	protein_coding	1.90171	0.00544636
ENSMUSG00000000078	Klf6	23849	protein_coding	0.492273	1
ENSMUSG00000000085	Scmh1	29871	protein_coding	0.0743682	1
ENSMUSG00000000088	Cox5a	12858	protein_coding	-0.423435	1
ENSMUSG00000000093	Tbx2	21385	protein_coding	-0.977454	1
ENSMUSG00000000120	Ngfr	18053	protein_coding	0.262252	1
ENSMUSG00000000126	Wnt9a	216795	protein_coding	4.87885	0.000548615
ENSMUSG00000000127	Fer	14158	protein_coding	-0.211897	1
ENSMUSG00000000131	Xpo6	74204	protein_coding	-0.112093	1
ENSMUSG00000000134	Tfe3	209446	protein_coding	0.173282	1
ENSMUSG00000000142	Axin2	12006	protein_coding	-1.96151	0.0115655
ENSMUSG00000000148	Brat1	231841	protein_coding	-0.249463	1
ENSMUSG00000000149	Gna12	14673	protein_coding	1.00219	1
ENSMUSG00000000168	Dlat	235339	protein_coding	-0.565597	1
ENSMUSG00000000171	Sdhd	66925	protein_coding	-0.317556	1
ENSMUSG00000000184	Ccnd2	12444	protein_coding	4.85363	5.05e-09
ENSMUSG00000000194	Gpr107	277463	protein_coding	0.423803	1
ENSMUSG00000000204	Slfn4	20558	protein_coding	2.9281	1.8e-05
ENSMUSG00000000216	Scnn1g	20278	protein_coding	-2.75128	0.0173656
ENSMUSG00000000223	Drp2	13497	protein_coding	0.774248	1
ENSMUSG00000000244	Tspan32	27027	protein_coding	1.65992	0.384843
ENSMUSG00000000253	Gmpr	66355	protein_coding	1.5018	0.773676
ENSMUSG00000000266	Mid2	23947	protein_coding	-0.0369012	1
ENSMUSG00000000275	Trim25	217069	protein_coding	0.14894	1
ENSMUSG00000000276	Dgke	56077	protein_coding	0.158291	1
ENSMUSG00000000278	Scpep1	74617	protein_coding	-0.0814716	1
ENSMUSG00000000282	Mnt	17428	protein_coding	0.0806854	1
ENSMUSG00000000290	Itgb2	16414	protein_coding	5.09782	1.21e-10
ENSMUSG00000000295	Hddc2	69692	protein_coding	-0.0189021	1
ENSMUSG00000000296	Tpd52l1	21987	protein_coding	-1.2524	1
ENSMUSG00000000303	Cdh1	12550	protein_coding	-1.64733	0.942475
ENSMUSG00000000305	Cdh4	12561	protein_coding	-5.97993	2.73e-07
ENSMUSG00000000317	Bcl6b	12029	protein_coding	-0.268379	1
ENSMUSG00000000318	Clec10a	17312	protein_coding	5.29768	0.117754
ENSMUSG00000000320	Alox12	11684	protein_coding	0.188026	1
ENSMUSG00000000325	Arvcf	11877	protein_coding	-3.14486	8.78e-10
ENSMUSG00000000326	Comt	12846	protein_coding	0.858354	1
ENSMUSG00000000339	Rtca	66368	protein_coding	-0.351529	1
ENSMUSG00000000340	Dbt	13171	protein_coding	-0.621987	1
ENSMUSG00000000346	Dazap2	23994	protein_coding	0.311143	1
ENSMUSG00000000355	Mcts1	68995	protein_coding	-0.0297598	1
ENSMUSG00000000359	Rem1	19700	protein_coding	1.05059	1
ENSMUSG00000000374	Trappc10	216131	protein_coding	-0.534688	1
ENSMUSG00000000378	Ccm2	216527	protein_coding	0.433672	1
ENSMUSG00000000384	Tbrg4	21379	protein_coding	-0.193063	1
ENSMUSG00000000385	Tmprss2	50528	protein_coding	-3.81426	0.459367
ENSMUSG00000000386	Mx1	NA	protein_coding	4.68411	1.9e-05
ENSMUSG00000000392	Fap	14089	protein_coding	8.97007	9.99e-08
ENSMUSG00000000399	Ndufa9	66108	protein_coding	-0.0423941	1
ENSMUSG00000000402	Egfl6	54156	protein_coding	1.93701	0.653472
ENSMUSG00000000409	Lck	16818	protein_coding	1.58152	0.668142
ENSMUSG00000000416	Cttnbp2	30785	protein_coding	-1.49006	0.556425
ENSMUSG00000000420	Galnt1	14423	protein_coding	-1.16595	0.470253
ENSMUSG00000000439	Mkrn2	67027	protein_coding	0.320649	1
ENSMUSG00000000440	Pparg	19016	protein_coding	2.33206	0.0387459
ENSMUSG00000000441	Raf1	110157	protein_coding	0.212837	1
ENSMUSG00000000486	Septin1	54204	protein_coding	1.76348	0.115687
ENSMUSG00000000489	Pdgfb	18591	protein_coding	1.38398	0.10967
ENSMUSG00000000530	Acvrl1	11482	protein_coding	1.08328	0.992543
ENSMUSG00000000531	Grasp	56149	protein_coding	0.891123	1
ENSMUSG00000000532	Acvr1b	11479	protein_coding	0.57902	1
ENSMUSG00000000538	Tom1l2	216810	protein_coding	-0.696249	1
ENSMUSG00000000552	Zfp385a	29813	protein_coding	3.36613	2.52e-06
ENSMUSG00000000555	Itga5	16402	protein_coding	-0.811397	1
ENSMUSG00000000560	Gabra2	14395	protein_coding	-5.47263	0.106035
ENSMUSG00000000561	Wdr77	70465	protein_coding	-0.213269	1
ENSMUSG00000000563	Atp5f1	11950	protein_coding	0.26978	1
ENSMUSG00000000567	Sox9	20682	protein_coding	6.82747	0.00317845
ENSMUSG00000000568	Hnrnpd	11991	protein_coding	-0.546547	1
ENSMUSG00000000581	C1d	57316	protein_coding	-0.0343077	1
ENSMUSG00000000594	Gm2a	14667	protein_coding	-2.97733	3.4e-07
ENSMUSG00000000600	Krit1	79264	protein_coding	-0.336166	1
ENSMUSG00000000605	Clcn4	12727	protein_coding	0.46879	1
ENSMUSG00000000628	Hk2	15277	protein_coding	-1.95652	0.0156095
ENSMUSG00000000631	Myo18a	360013	protein_coding	0.55358	1
ENSMUSG00000000682	Cd52	23833	protein_coding	3.98869	5.47e-06
ENSMUSG00000000686	Abhd15	67477	protein_coding	1.04544	1
ENSMUSG00000000690	Hoxb6	15414	protein_coding	0.59547	1
ENSMUSG00000000693	Loxl3	16950	protein_coding	3.5172	1.29e-10
ENSMUSG00000000708	Kat2b	18519	protein_coding	-1.24572	0.441067
ENSMUSG00000000711	Rab5b	19344	protein_coding	0.274344	1
ENSMUSG00000000732	Icosl	50723	protein_coding	1.55894	0.280484
ENSMUSG00000000738	Spg7	234847	protein_coding	0.172233	1
ENSMUSG00000000739	Sult5a1	57429	protein_coding	-2.25523	0.0298886
ENSMUSG00000000740	Rpl13	270106	protein_coding	0.155887	1
ENSMUSG00000000743	Chmp1a	234852	protein_coding	-0.0183308	1
ENSMUSG00000000751	Rpa1	68275	protein_coding	-1.11617	0.806069
ENSMUSG00000000753	Serpinf1	20317	protein_coding	5.60146	8.55e-11
ENSMUSG00000000759	Tubgcp3	259279	protein_coding	-0.949799	1
ENSMUSG00000000776	Polr3d	67065	protein_coding	0.13211	1
ENSMUSG00000000782	Tcf7	21414	protein_coding	-0.124203	1
ENSMUSG00000000787	Ddx3x	13205	protein_coding	-0.492852	1
ENSMUSG00000000792	Slc5a5	114479	protein_coding	-4.11302	0.443531
ENSMUSG00000000794	Kcnn3	140493	protein_coding	-0.740596	1
ENSMUSG00000000804	Usp32	237898	protein_coding	-0.754754	1
ENSMUSG00000000805	Car4	12351	protein_coding	1.35592	1
ENSMUSG00000000811	Txnrd3	232223	protein_coding	-0.170345	1
ENSMUSG00000000823	Zfp512b	269401	protein_coding	-0.436189	1
ENSMUSG00000000826	Dnajc5	13002	protein_coding	-0.0884889	1
ENSMUSG00000000827	Tpd52l2	66314	protein_coding	0.253626	1
ENSMUSG00000000838	Fmr1	14265	protein_coding	-0.0392857	1
ENSMUSG00000000869	Il4	16189	protein_coding	1.89637	0.191757
ENSMUSG00000000876	Pxmp4	59038	protein_coding	-0.422904	1
ENSMUSG00000000881	Dlg3	53310	protein_coding	1.01077	1
ENSMUSG00000000901	Mmp11	17385	protein_coding	4.00754	3.75e-08
ENSMUSG00000000902	Smarcb1	20587	protein_coding	-0.272877	1
ENSMUSG00000000915	Hip1r	29816	protein_coding	-1.98718	0.00272653
ENSMUSG00000000916	Nsun5	100609	protein_coding	0.337383	1
ENSMUSG00000000934	Top1mt	72960	protein_coding	-0.965686	1
ENSMUSG00000000938	Hoxa10	15395	protein_coding	-2.97506	1.47e-06
ENSMUSG00000000942	Hoxa4	15401	protein_coding	2.99396	0.0150407
ENSMUSG00000000957	Mmp14	17387	protein_coding	1.84128	9.18e-05
ENSMUSG00000000958	Slc7a7	20540	protein_coding	1.60322	0.0263597
ENSMUSG00000000959	Oxa1l	69089	protein_coding	0.0464716	1
ENSMUSG00000000976	Heatr6	217026	protein_coding	0.285177	1
ENSMUSG00000000982	Ccl3	20302	protein_coding	5.22751	0.000500462
ENSMUSG00000001014	Icam4	78369	protein_coding	-5.65673	6.2e-05
ENSMUSG00000001016	Ilf2	67781	protein_coding	-0.404014	1
ENSMUSG00000001017	Chtop	66511	protein_coding	-0.0783624	1
ENSMUSG00000001018	Snapin	20615	protein_coding	-0.15871	1
ENSMUSG00000001020	S100a4	20198	protein_coding	-2.08051	0.486483
ENSMUSG00000001021	S100a3	20197	protein_coding	-4.9563	0.000299506
ENSMUSG00000001025	S100a6	20200	protein_coding	-1.83985	0.00287863
ENSMUSG00000001027	Scn4a	110880	protein_coding	6.07968	0.273445
ENSMUSG00000001029	Icam2	15896	protein_coding	-0.314759	1
ENSMUSG00000001034	Mapk7	23939	protein_coding	1.17964	0.641559
ENSMUSG00000001036	Epn2	13855	protein_coding	1.1209	0.898679
ENSMUSG00000001039	B9d1	27078	protein_coding	0.809465	1
ENSMUSG00000001052	Sec24b	99683	protein_coding	-0.320236	1
ENSMUSG00000001053	N4bp3	212706	protein_coding	0.332928	1
ENSMUSG00000001054	Rmnd5b	66089	protein_coding	-0.190339	1
ENSMUSG00000001056	Nhp2	52530	protein_coding	-0.0445218	1
ENSMUSG00000001062	Vps9d1	72325	protein_coding	0.742722	1
ENSMUSG00000001065	Zfp276	57247	protein_coding	0.147111	1
ENSMUSG00000001082	Mfsd10	68294	protein_coding	-0.265062	1
ENSMUSG00000001089	Luzp1	269593	protein_coding	-0.319916	1
ENSMUSG00000001098	Kctd10	330171	protein_coding	-1.43337	0.0202354
ENSMUSG00000001100	Poldip2	67811	protein_coding	0.0855368	1
ENSMUSG00000001105	Ift20	55978	protein_coding	0.543696	1
ENSMUSG00000001119	Col6a1	12833	protein_coding	3.36486	1.72e-06
ENSMUSG00000001120	Pcbp3	59093	protein_coding	-0.594052	1
ENSMUSG00000001123	Lgals9	16859	protein_coding	0.13012	1
ENSMUSG00000001127	Araf	11836	protein_coding	-0.0611089	1
ENSMUSG00000001128	Cfp	18636	protein_coding	4.70701	4.76e-07
ENSMUSG00000001131	Timp1	21857	protein_coding	1.77623	0.0590228
ENSMUSG00000001134	Uxt	22294	protein_coding	-0.198143	1
ENSMUSG00000001138	Cnnm3	94218	protein_coding	-0.270644	1
ENSMUSG00000001143	Lman2l	214895	protein_coding	0.375862	1
ENSMUSG00000001150	Mcm3ap	54387	protein_coding	-0.528573	1
ENSMUSG00000001151	Pcnt	18541	protein_coding	0.0787551	1
ENSMUSG00000001156	Mxd1	17119	protein_coding	-0.857483	1
ENSMUSG00000001157	Gmcl1	23885	protein_coding	-0.662922	1
ENSMUSG00000001158	Snrnp27	66618	protein_coding	0.227622	1
ENSMUSG00000001173	Ocrl	320634	protein_coding	0.250888	1
ENSMUSG00000001175	Calm1	12313	protein_coding	0.177315	1
ENSMUSG00000001211	Agpat3	28169	protein_coding	-0.624146	1
ENSMUSG00000001227	Sema6b	20359	protein_coding	0.244892	1
ENSMUSG00000001228	Uhrf1	18140	protein_coding	-0.238567	1
ENSMUSG00000001229	Dpp9	224897	protein_coding	-0.213862	1
ENSMUSG00000001240	Ramp2	54409	protein_coding	0.0487923	1
ENSMUSG00000001247	Lsr	54135	protein_coding	0.341128	1
ENSMUSG00000001248	Gramd1a	52857	protein_coding	0.772656	1
ENSMUSG00000001249	Hpn	15451	protein_coding	3.23617	0.0235987
ENSMUSG00000001270	Ckb	12709	protein_coding	-0.360362	1
ENSMUSG00000001280	Sp1	20683	protein_coding	-0.460866	1
ENSMUSG00000001281	Itgb7	16421	protein_coding	-0.750994	1
ENSMUSG00000001285	Myg1	60315	protein_coding	0.273516	1
ENSMUSG00000001288	Rarg	19411	protein_coding	-0.10165	1
ENSMUSG00000001289	Pfdn5	56612	protein_coding	0.732308	1
ENSMUSG00000001300	Efnb2	13642	protein_coding	-1.29641	0.48563
ENSMUSG00000001305	Rrp15	67223	protein_coding	-0.0320768	1
ENSMUSG00000001313	Rnd2	11858	protein_coding	-1.06433	1
ENSMUSG00000001323	Srr	27364	protein_coding	-0.20274	1
ENSMUSG00000001333	Sync	68828	protein_coding	1.91838	0.437573
ENSMUSG00000001334	Fndc5	384061	protein_coding	2.37257	0.0904904
ENSMUSG00000001348	Acp5	11433	protein_coding	4.81808	0.000109992
ENSMUSG00000001349	Cnn1	12797	protein_coding	3.64678	0.472168
ENSMUSG00000001366	Fbxo9	71538	protein_coding	0.343024	1
ENSMUSG00000001376	Vps50	73288	protein_coding	0.05377	1
ENSMUSG00000001380	Hars	15115	protein_coding	-0.520664	1
ENSMUSG00000001383	Zmat2	66492	protein_coding	0.12628	1
ENSMUSG00000001403	Ube2c	68612	protein_coding	3.00498	0.0900776
ENSMUSG00000001415	Smg5	229512	protein_coding	0.013203	1
ENSMUSG00000001416	Cct3	12462	protein_coding	-0.866488	1
ENSMUSG00000001418	Glmp	56700	protein_coding	-0.116731	1
ENSMUSG00000001419	Mef2d	17261	protein_coding	-0.0668102	1
ENSMUSG00000001420	Tmem79	71913	protein_coding	0.421219	1
ENSMUSG00000001424	Snd1	56463	protein_coding	-1.53052	0.00109434
ENSMUSG00000001435	Col18a1	12822	protein_coding	1.28105	0.376585
ENSMUSG00000001436	Slc19a1	20509	protein_coding	-1.20744	0.687938
ENSMUSG00000001440	Kpnb1	16211	protein_coding	-0.124021	1
ENSMUSG00000001441	Npepps	19155	protein_coding	-0.926432	1
ENSMUSG00000001445	Mrpl10	107732	protein_coding	-0.217974	1
ENSMUSG00000001467	Cyp51	13121	protein_coding	-0.590448	1
ENSMUSG00000001472	Tcf25	66855	protein_coding	0.0300358	1
ENSMUSG00000001473	Tubb6	67951	protein_coding	-0.212101	1
ENSMUSG00000001482	Def8	23854	protein_coding	0.202626	1
ENSMUSG00000001493	Meox1	17285	protein_coding	3.17308	3.32e-06
ENSMUSG00000001504	Irx2	16372	protein_coding	8.11624	0.0017217
ENSMUSG00000001506	Col1a1	12842	protein_coding	2.99755	2.64e-09
ENSMUSG00000001507	Itga3	16400	protein_coding	-2.07042	0.000202374
ENSMUSG00000001508	Sgca	20391	protein_coding	7.47467	0.329796
ENSMUSG00000001510	Dlx3	13393	protein_coding	-4.42046	0.0143889
ENSMUSG00000001517	Foxm1	14235	protein_coding	-0.920512	1
ENSMUSG00000001518	Itfg2	101142	protein_coding	-0.581325	1
ENSMUSG00000001520	Nrip2	60345	protein_coding	-1.64796	0.099534
ENSMUSG00000001521	Tulp3	22158	protein_coding	-0.442213	1
ENSMUSG00000001524	Gtf2h4	14885	protein_coding	-0.410155	1
ENSMUSG00000001525	Tubb5	22154	protein_coding	0.133513	1
ENSMUSG00000001542	Ell2	192657	protein_coding	0.119083	1
ENSMUSG00000001552	Jup	16480	protein_coding	-0.155204	1
ENSMUSG00000001555	Fkbp10	14230	protein_coding	1.92787	0.000642193
ENSMUSG00000001569	Nom1	433864	protein_coding	0.127876	1
ENSMUSG00000001576	Ergic1	67458	protein_coding	-0.519926	1
ENSMUSG00000001583	Tnk1	83813	protein_coding	0.973474	1
ENSMUSG00000001588	Acap1	216859	protein_coding	-1.69716	0.257833
ENSMUSG00000001604	Tcea3	21401	protein_coding	8.16812	0.0767593
ENSMUSG00000001622	Csn3	12994	protein_coding	2.47736	1
ENSMUSG00000001627	Ifrd1	15982	protein_coding	-1.22453	0.51594
ENSMUSG00000001630	Stk38l	232533	protein_coding	0.969126	1
ENSMUSG00000001632	Brpf1	78783	protein_coding	-0.533749	1
ENSMUSG00000001642	Akr1b3	11677	protein_coding	-0.0543943	1
ENSMUSG00000001657	Hoxc8	15426	protein_coding	8.32848	5.47e-05
ENSMUSG00000001661	Hoxc6	15425	protein_coding	8.76102	1.87e-05
ENSMUSG00000001663	Gstt1	14871	protein_coding	4.98918	0.00168308
ENSMUSG00000001665	Gstt3	103140	protein_coding	1.30086	0.877458
ENSMUSG00000001666	Ddt	13202	protein_coding	0.323236	1
ENSMUSG00000001674	Ddx18	66942	protein_coding	-0.173251	1
ENSMUSG00000001687	Ubl3	24109	protein_coding	0.716009	1
ENSMUSG00000001700	Gramd3	107022	protein_coding	-0.216123	1
ENSMUSG00000001707	Eef1e1	66143	protein_coding	-0.520521	1
ENSMUSG00000001729	Akt1	11651	protein_coding	0.723781	1
ENSMUSG00000001739	Cldn15	60363	protein_coding	-0.239535	1
ENSMUSG00000001741	Il16	16170	protein_coding	3.05855	6.49e-05
ENSMUSG00000001750	Tcirg1	27060	protein_coding	2.18552	1.56e-06
ENSMUSG00000001751	Naglu	27419	protein_coding	-0.0335316	1
ENSMUSG00000001755	Coasy	71743	protein_coding	-0.520434	1
ENSMUSG00000001761	Smo	319757	protein_coding	0.234544	1
ENSMUSG00000001767	Crnkl1	66877	protein_coding	-0.287215	1
ENSMUSG00000001768	Rin2	74030	protein_coding	0.944212	1
ENSMUSG00000001774	Chordc1	66917	protein_coding	-0.186269	1
ENSMUSG00000001783	Rtcb	28088	protein_coding	0.325262	1
ENSMUSG00000001785	Pwp1	103136	protein_coding	-0.0645493	1
ENSMUSG00000001786	Fbxo7	69754	protein_coding	0.112057	1
ENSMUSG00000001794	Capns1	12336	protein_coding	-0.551698	1
ENSMUSG00000001802	Lrp3	435965	protein_coding	1.58708	0.0463522
ENSMUSG00000001829	Clpb	20480	protein_coding	-0.147112	1
ENSMUSG00000001833	Septin7	235072	protein_coding	-0.062239	1
ENSMUSG00000001844	Zdhhc4	72881	protein_coding	-0.0713432	1
ENSMUSG00000001847	Rac1	19353	protein_coding	-0.338436	1
ENSMUSG00000001855	Nup214	227720	protein_coding	-0.618076	1
ENSMUSG00000001864	Aif1l	108897	protein_coding	-1.27656	0.726434
ENSMUSG00000001870	Ltbp1	268977	protein_coding	2.55044	0.00463959
ENSMUSG00000001891	Ugp2	216558	protein_coding	0.71484	1
ENSMUSG00000001909	Trmt1	212528	protein_coding	-0.0458229	1
ENSMUSG00000001910	Nacc1	66830	protein_coding	-0.432598	1
ENSMUSG00000001911	Nfix	18032	protein_coding	3.57019	3.02e-06
ENSMUSG00000001918	Slc1a5	20514	protein_coding	1.56045	0.105044
ENSMUSG00000001924	Uba1	22201	protein_coding	-0.422279	1
ENSMUSG00000001930	Vwf	22371	protein_coding	2.82078	1.24e-07
ENSMUSG00000001942	Siae	22619	protein_coding	0.0395406	1
ENSMUSG00000001943	Vsig2	57276	protein_coding	-1.48063	0.435447
ENSMUSG00000001946	Esam	69524	protein_coding	-0.346866	1
ENSMUSG00000001948	Spa17	20686	protein_coding	0.160905	1
ENSMUSG00000001962	Fam50a	108160	protein_coding	-0.889485	1
ENSMUSG00000001964	Emd	13726	protein_coding	-0.331927	1
ENSMUSG00000001983	Taco1	70207	protein_coding	0.344817	1
ENSMUSG00000001986	Gria3	53623	protein_coding	1.59898	0.147124
ENSMUSG00000001995	Sipa1l2	244668	protein_coding	-0.876356	1
ENSMUSG00000001998	Ap4e1	108011	protein_coding	-0.96451	1
ENSMUSG00000001999	Blvra	109778	protein_coding	0.607635	1
ENSMUSG00000002006	Pdzd4	245469	protein_coding	0.966288	1
ENSMUSG00000002007	Srpk3	56504	protein_coding	1.74975	0.936345
ENSMUSG00000002010	Idh3g	15929	protein_coding	-0.745256	1
ENSMUSG00000002012	Pnck	93843	protein_coding	1.88624	0.471517
ENSMUSG00000002014	Ssr4	20832	protein_coding	-0.73139	1
ENSMUSG00000002015	Bcap31	27061	protein_coding	-1.17269	0.625598
ENSMUSG00000002017	Fam98a	72722	protein_coding	0.198013	1
ENSMUSG00000002020	Ltbp2	16997	protein_coding	6.96642	3.42e-08
ENSMUSG00000002028	Kmt2a	214162	protein_coding	-0.172041	1
ENSMUSG00000002031	Ift46	76568	protein_coding	0.389339	1
ENSMUSG00000002032	Tmem25	71687	protein_coding	0.401737	1
ENSMUSG00000002033	Cd3g	12502	protein_coding	2.61135	0.593925
ENSMUSG00000002043	Trappc6a	67091	protein_coding	-0.0784779	1
ENSMUSG00000002052	Supt6	20926	protein_coding	-0.592275	1
ENSMUSG00000002055	Spag5	54141	protein_coding	-0.942001	1
ENSMUSG00000002058	Unc119	22248	protein_coding	1.55433	0.245558
ENSMUSG00000002059	Rab34	19376	protein_coding	-0.136138	1
ENSMUSG00000002064	Sdf2	20316	protein_coding	0.0847232	1
ENSMUSG00000002068	Ccne1	12447	protein_coding	-0.9759	1
ENSMUSG00000002083	Bbc3	170770	protein_coding	1.31218	0.508759
ENSMUSG00000002102	Psmc3	19182	protein_coding	0.0606035	1
ENSMUSG00000002103	Acp2	11432	protein_coding	1.23983	0.253082
ENSMUSG00000002104	Rapsn	19400	protein_coding	5.28964	0.00485339
ENSMUSG00000002105	Slc39a13	68427	protein_coding	0.147782	1
ENSMUSG00000002107	Celf2	14007	protein_coding	2.59039	7.97e-05
ENSMUSG00000002108	Nr1h3	22259	protein_coding	1.99261	0.00046236
ENSMUSG00000002109	Ddb2	107986	protein_coding	0.659317	1
ENSMUSG00000002111	Spi1	20375	protein_coding	5.16105	2.78e-07
ENSMUSG00000002129	Sf3a1	67465	protein_coding	-0.243045	1
ENSMUSG00000002147	Stat6	20852	protein_coding	-0.116937	1
ENSMUSG00000002204	Napsa	16541	protein_coding	3.99841	0.000294899
ENSMUSG00000002205	Vrk3	101568	protein_coding	-0.135668	1
ENSMUSG00000002210	Smg9	71997	protein_coding	0.165026	1
ENSMUSG00000002221	Paxip1	55982	protein_coding	-0.458925	1
ENSMUSG00000002222	Rmnd5a	68477	protein_coding	0.177427	1
ENSMUSG00000002227	Mov10	17454	protein_coding	-0.0683354	1
ENSMUSG00000002228	Ppm1j	71887	protein_coding	2.12049	0.119494
ENSMUSG00000002233	Rhoc	11853	protein_coding	-0.98906	1
ENSMUSG00000002249	Tead3	21678	protein_coding	0.0225149	1
ENSMUSG00000002250	Ppard	19015	protein_coding	-1.89738	0.000803548
ENSMUSG00000002257	Def6	23853	protein_coding	1.52223	0.0689475
ENSMUSG00000002265	Peg3	18616	protein_coding	1.78173	0.0660122
ENSMUSG00000002266	Zim1	22776	protein_coding	1.14845	1
ENSMUSG00000002274	Metrn	70083	protein_coding	0.825446	1
ENSMUSG00000002279	Lmf1	76483	protein_coding	-0.106513	1
ENSMUSG00000002280	Narfl	67563	protein_coding	-0.072147	1
ENSMUSG00000002289	Angptl4	57875	protein_coding	3.67351	2.64e-09
ENSMUSG00000002297	Dbf4	27214	protein_coding	-0.699299	1
ENSMUSG00000002307	Daxx	13163	protein_coding	-0.0783458	1
ENSMUSG00000002308	Cd320	54219	protein_coding	-0.115796	1
ENSMUSG00000002319	Ipo4	75751	protein_coding	-1.06356	1
ENSMUSG00000002320	Tm9sf1	74140	protein_coding	-0.613967	1
ENSMUSG00000002325	Irf9	16391	protein_coding	0.903864	1
ENSMUSG00000002326	Gmpr2	105446	protein_coding	0.12482	1
ENSMUSG00000002329	Mdp1	67881	protein_coding	0.632866	1
ENSMUSG00000002332	Dhrs1	52585	protein_coding	0.648897	1
ENSMUSG00000002342	Tmem161a	234371	protein_coding	0.305703	1
ENSMUSG00000002343	Armc6	76813	protein_coding	-0.319232	1
ENSMUSG00000002345	Borcs8	72368	protein_coding	-0.17942	1
ENSMUSG00000002346	Slc25a42	73095	protein_coding	0.86265	1
ENSMUSG00000002365	Snx9	66616	protein_coding	-0.205828	1
ENSMUSG00000002372	Ranbp3	71810	protein_coding	0.0884694	1
ENSMUSG00000002379	Ndufa11	69875	protein_coding	0.534447	1
ENSMUSG00000002384	Bmp8b	12164	protein_coding	0.046032	1
ENSMUSG00000002393	Nr2f6	13864	protein_coding	0.203492	1
ENSMUSG00000002395	Use1	67023	protein_coding	0.457231	1
ENSMUSG00000002396	Ocel1	77090	protein_coding	0.267796	1
ENSMUSG00000002409	Dyrk1b	13549	protein_coding	0.150713	1
ENSMUSG00000002413	Braf	109880	protein_coding	-0.249013	1
ENSMUSG00000002416	Ndufb2	68198	protein_coding	0.0271767	1
ENSMUSG00000002428	Hltf	20585	protein_coding	0.14836	1
ENSMUSG00000002455	Prpf6	68879	protein_coding	0.105073	1
ENSMUSG00000002458	Rgs19	56470	protein_coding	1.21653	0.516903
ENSMUSG00000002477	Snrpd1	20641	protein_coding	-0.355771	1
ENSMUSG00000002486	Tchp	77832	protein_coding	-0.319679	1
ENSMUSG00000002489	Tiam1	21844	protein_coding	0.842925	1
ENSMUSG00000002496	Tsc2	22084	protein_coding	-0.0382346	1
ENSMUSG00000002500	Rpl3l	66211	protein_coding	7.12226	0.353454
ENSMUSG00000002504	Slc9a3r2	65962	protein_coding	-0.749965	1
ENSMUSG00000002524	Puf60	67959	protein_coding	-0.0813024	1
ENSMUSG00000002546	Golga2	99412	protein_coding	-0.180886	1
ENSMUSG00000002550	Uck1	22245	protein_coding	-0.0177448	1
ENSMUSG00000002565	Scin	20259	protein_coding	-5.31329	0.0570634
ENSMUSG00000002578	Ikzf4	22781	protein_coding	-0.738447	1
ENSMUSG00000002580	Mien1	103742	protein_coding	-0.0511466	1
ENSMUSG00000002602	Axl	26362	protein_coding	1.74722	0.00134179
ENSMUSG00000002603	Tgfb1	21803	protein_coding	1.41309	0.0416145
ENSMUSG00000002608	Ccdc97	52132	protein_coding	0.0798117	1
ENSMUSG00000002617	Zfp40	22700	protein_coding	0.109107	1
ENSMUSG00000002625	Akap8l	54194	protein_coding	0.192943	1
ENSMUSG00000002635	Pdcd2l	68079	protein_coding	0.701317	1
ENSMUSG00000002658	Gtf2f1	98053	protein_coding	-0.146323	1
ENSMUSG00000002660	Clpp	53895	protein_coding	-0.376271	1
ENSMUSG00000002661	Alkbh7	66400	protein_coding	-0.48763	1
ENSMUSG00000002668	Dennd1c	70785	protein_coding	3.83753	1.36e-06
ENSMUSG00000002679	Med6	69792	protein_coding	0.194198	1
ENSMUSG00000002688	Prkd1	18760	protein_coding	-0.0240296	1
ENSMUSG00000002699	Lcp2	16822	protein_coding	3.9754	4.96e-07
ENSMUSG00000002718	Cse1l	110750	protein_coding	-0.775049	1
ENSMUSG00000002728	Naa20	67877	protein_coding	-0.36102	1
ENSMUSG00000002731	Prkra	23992	protein_coding	0.475842	1
ENSMUSG00000002732	Fkbp7	14231	protein_coding	2.65635	7.42e-07
ENSMUSG00000002733	Plekha3	83435	protein_coding	-0.658166	1
ENSMUSG00000002741	Ykt6	56418	protein_coding	0.451074	1
ENSMUSG00000002748	Baz1b	22385	protein_coding	-0.0501141	1
ENSMUSG00000002763	Pex6	224824	protein_coding	-0.304718	1
ENSMUSG00000002767	Mrpl2	27398	protein_coding	0.0866888	1
ENSMUSG00000002768	Mea1	17256	protein_coding	-0.0721856	1
ENSMUSG00000002771	Grin2d	14814	protein_coding	0.847736	1
ENSMUSG00000002778	Kdelr1	68137	protein_coding	0.0130052	1
ENSMUSG00000002781	Tmem143	70209	protein_coding	0.0947309	1
ENSMUSG00000002797	Ggct	110175	protein_coding	0.322433	1
ENSMUSG00000002799	Jag2	16450	protein_coding	-0.779161	1
ENSMUSG00000002803	Btbd6	399566	protein_coding	0.642555	1
ENSMUSG00000002804	Nudt14	66174	protein_coding	-1.07396	1
ENSMUSG00000002808	Epdr1	105298	protein_coding	-1.74289	0.0100452
ENSMUSG00000002812	Flii	14248	protein_coding	-0.321193	1
ENSMUSG00000002814	Top3a	21975	protein_coding	0.234231	1
ENSMUSG00000002820	Atg4d	235040	protein_coding	0.315476	1
ENSMUSG00000002825	Qtrt1	60507	protein_coding	0.175714	1
ENSMUSG00000002831	Plin4	57435	protein_coding	0.89094	1
ENSMUSG00000002833	Hdgfl2	15193	protein_coding	0.00231133	1
ENSMUSG00000002835	Chaf1a	27221	protein_coding	-1.12679	0.841326
ENSMUSG00000002844	Adprh	11544	protein_coding	-0.00268779	1
ENSMUSG00000002845	Tmem39a	67846	protein_coding	-0.851741	1
ENSMUSG00000002846	Timmdc1	76916	protein_coding	-0.120195	1
ENSMUSG00000002847	Pla1a	85031	protein_coding	4.04271	1.56e-05
ENSMUSG00000002870	Mcm2	17216	protein_coding	-1.67589	0.0059792
ENSMUSG00000002871	Tpra1	24100	protein_coding	-0.0875498	1
ENSMUSG00000002881	Nab1	17936	protein_coding	-0.117881	1
ENSMUSG00000002885	Adgre5	26364	protein_coding	1.45185	0.0314703
ENSMUSG00000002897	Il17ra	16172	protein_coding	1.79678	0.00056398
ENSMUSG00000002900	Lamb1	16777	protein_coding	1.78351	0.000749626
ENSMUSG00000002908	Kcnn1	84036	protein_coding	1.39379	1
ENSMUSG00000002910	Arrdc2	70807	protein_coding	1.78404	0.0540611
ENSMUSG00000002944	Cd36	12491	protein_coding	2.92171	3.63e-06
ENSMUSG00000002948	Map2k7	26400	protein_coding	0.120804	1
ENSMUSG00000002949	Timm44	21856	protein_coding	-0.248518	1
ENSMUSG00000002957	Ap2a2	11772	protein_coding	-0.699023	1
ENSMUSG00000002963	Pnkp	59047	protein_coding	0.100628	1
ENSMUSG00000002968	Med25	75613	protein_coding	-0.769662	1
ENSMUSG00000002980	Bcam	57278	protein_coding	-4.17832	6.58e-08
ENSMUSG00000002981	Clptm1	56457	protein_coding	-0.393537	1
ENSMUSG00000002983	Relb	19698	protein_coding	0.926339	1
ENSMUSG00000002984	Tomm40	53333	protein_coding	-0.874009	1
ENSMUSG00000002985	Apoe	11816	protein_coding	6.40232	1.12e-14
ENSMUSG00000002996	Hbp1	73389	protein_coding	-0.618629	1
ENSMUSG00000002997	Prkar2b	19088	protein_coding	1.61969	0.0746415
ENSMUSG00000003031	Cdkn1b	12576	protein_coding	-0.184296	1
ENSMUSG00000003032	Klf4	16600	protein_coding	-1.74665	0.00387973
ENSMUSG00000003033	Ap1m1	11767	protein_coding	-0.48974	1
ENSMUSG00000003037	Rab8a	17274	protein_coding	-0.134051	1
ENSMUSG00000003038	Hmgn2	15331	protein_coding	-1.33642	0.0684319
ENSMUSG00000003039	Fam32a	67922	protein_coding	0.463607	1
ENSMUSG00000003051	Elf3	13710	protein_coding	-0.129189	1
ENSMUSG00000003062	Stard3nl	76205	protein_coding	-0.893418	1
ENSMUSG00000003068	Stk11	20869	protein_coding	0.177912	1
ENSMUSG00000003070	Efna2	13637	protein_coding	0.370458	1
ENSMUSG00000003072	Atp5d	66043	protein_coding	-0.425238	1
ENSMUSG00000003099	Ppp5c	19060	protein_coding	0.00398361	1
ENSMUSG00000003119	Cdk12	69131	protein_coding	-1.01059	1
ENSMUSG00000003123	Lipe	16890	protein_coding	1.42767	0.616962
ENSMUSG00000003131	Pafah1b2	18475	protein_coding	-0.391643	1
ENSMUSG00000003134	Tbc1d8	54610	protein_coding	0.355159	1
ENSMUSG00000003135	Cnot11	52846	protein_coding	-0.261403	1
ENSMUSG00000003153	Slc2a3	20527	protein_coding	-2.98282	1.62e-08
ENSMUSG00000003154	Foxj2	60611	protein_coding	0.250393	1
ENSMUSG00000003161	Sri	109552	protein_coding	-0.322396	1
ENSMUSG00000003166	Dgcr2	13356	protein_coding	-0.121235	1
ENSMUSG00000003184	Irf3	54131	protein_coding	-0.282055	1
ENSMUSG00000003190	Bcl2l12	75736	protein_coding	0.147898	1
ENSMUSG00000003198	Zfp959	224893	protein_coding	0.767477	1
ENSMUSG00000003199	Mpnd	68047	protein_coding	0.475126	1
ENSMUSG00000003200	Sh3gl1	20405	protein_coding	-0.671552	1
ENSMUSG00000003206	Ebi3	50498	protein_coding	4.06563	0.00393533
ENSMUSG00000003208	Ccdc94	72886	protein_coding	0.531486	1
ENSMUSG00000003226	Ranbp2	19386	protein_coding	-0.159882	1
ENSMUSG00000003228	Grk5	14773	protein_coding	0.56739	1
ENSMUSG00000003233	Dvl3	13544	protein_coding	-0.0937634	1
ENSMUSG00000003234	Abcf3	27406	protein_coding	-0.530701	1
ENSMUSG00000003235	Eif2b5	224045	protein_coding	-0.696976	1
ENSMUSG00000003269	Cyth2	19158	protein_coding	-0.165648	1
ENSMUSG00000003273	Car11	12348	protein_coding	-0.814521	1
ENSMUSG00000003283	Hck	15162	protein_coding	4.09259	8.69e-07
ENSMUSG00000003299	Mrpl4	66163	protein_coding	-0.675067	1
ENSMUSG00000003308	Keap1	50868	protein_coding	0.53466	1
ENSMUSG00000003316	Glg1	20340	protein_coding	0.28429	1
ENSMUSG00000003344	Btbd2	208198	protein_coding	0.161393	1
ENSMUSG00000003345	Csnk1g2	103236	protein_coding	0.269678	1
ENSMUSG00000003346	Abhd17a	216169	protein_coding	-0.233752	1
ENSMUSG00000003348	Mob3a	208228	protein_coding	-0.141561	1
ENSMUSG00000003352	Cacnb3	12297	protein_coding	2.06699	0.000190893
ENSMUSG00000003355	Fkbp11	66120	protein_coding	1.33888	0.443954
ENSMUSG00000003360	Ddx23	74351	protein_coding	0.060011	1
ENSMUSG00000003363	Pld3	18807	protein_coding	1.57924	0.01132
ENSMUSG00000003378	Grik5	14809	protein_coding	1.33041	0.665092
ENSMUSG00000003380	Rabac1	14470	protein_coding	0.0718593	1
ENSMUSG00000003382	Etv3	27049	protein_coding	0.272396	1
ENSMUSG00000003402	Prkcsh	19089	protein_coding	-0.727093	1
ENSMUSG00000003418	St8sia6	241230	protein_coding	2.38205	0.182049
ENSMUSG00000003420	Fcgrt	14132	protein_coding	2.29703	1.87e-06
ENSMUSG00000003421	Nosip	66394	protein_coding	0.174628	1
ENSMUSG00000003423	Pih1d1	68845	protein_coding	0.566643	1
ENSMUSG00000003429	Rps11	27207	protein_coding	0.175482	1
ENSMUSG00000003435	Supt5	20924	protein_coding	-0.513529	1
ENSMUSG00000003437	Paf1	54624	protein_coding	-0.689126	1
ENSMUSG00000003438	Timm50	66525	protein_coding	-0.346398	1
ENSMUSG00000003444	Med29	67224	protein_coding	-0.5814	1
ENSMUSG00000003452	Bicd1	12121	protein_coding	-0.879885	1
ENSMUSG00000003458	Ncstn	59287	protein_coding	0.030614	1
ENSMUSG00000003464	Pex19	19298	protein_coding	-0.0776362	1
ENSMUSG00000003476	Crhr2	12922	protein_coding	6.58875	0.195708
ENSMUSG00000003477	Inmt	21743	protein_coding	4.14766	0.0498786
ENSMUSG00000003484	Cyp4f18	72054	protein_coding	6.0801	0.00060601
ENSMUSG00000003500	Impdh1	23917	protein_coding	0.0400899	1
ENSMUSG00000003518	Dusp3	72349	protein_coding	0.337289	1
ENSMUSG00000003526	Prodh	19125	protein_coding	-2.16994	0.0115655
ENSMUSG00000003527	Dgcr14	27886	protein_coding	-0.0143023	1
ENSMUSG00000003528	Slc25a1	13358	protein_coding	-0.340332	1
ENSMUSG00000003531	Dgcr6	13353	protein_coding	0.500618	1
ENSMUSG00000003534	Ddr1	12305	protein_coding	-2.18072	0.000104386
ENSMUSG00000003541	Ier3	15937	protein_coding	-1.63425	0.0881511
ENSMUSG00000003545	Fosb	14282	protein_coding	-1.23788	0.992588
ENSMUSG00000003546	Klc4	74764	protein_coding	0.328922	1
ENSMUSG00000003549	Ercc1	13870	protein_coding	0.845856	1
ENSMUSG00000003559	As3mt	57344	protein_coding	0.832059	1
ENSMUSG00000003573	Homer3	26558	protein_coding	0.983582	1
ENSMUSG00000003575	Crtc1	382056	protein_coding	-0.120236	1
ENSMUSG00000003581	Rnf215	71673	protein_coding	0.690892	1
ENSMUSG00000003585	Sec14l2	67815	protein_coding	-0.765459	1
ENSMUSG00000003604	Aven	74268	protein_coding	0.0800142	1
ENSMUSG00000003617	Cp	12870	protein_coding	2.52328	0.0158567
ENSMUSG00000003623	Crot	74114	protein_coding	-0.0679823	1
ENSMUSG00000003644	Rps6ka1	20111	protein_coding	1.50975	0.0664677
ENSMUSG00000003660	Snrnp200	320632	protein_coding	-0.376584	1
ENSMUSG00000003662	Ciao1	26371	protein_coding	-0.187011	1
ENSMUSG00000003665	Has1	15116	protein_coding	-1.87066	0.752423
ENSMUSG00000003680	Taf6l	67706	protein_coding	-0.401315	1
ENSMUSG00000003721	Insig2	72999	protein_coding	-0.70153	1
ENSMUSG00000003731	Kpna6	16650	protein_coding	-0.688954	1
ENSMUSG00000003746	Man1a	17155	protein_coding	1.35407	0.120532
ENSMUSG00000003752	Itpkc	233011	protein_coding	-1.5634	0.0692371
ENSMUSG00000003762	Coq8b	76889	protein_coding	-0.298604	1
ENSMUSG00000003778	Brd8	78656	protein_coding	-0.325927	1
ENSMUSG00000003779	Kif20a	19348	protein_coding	-0.483659	1
ENSMUSG00000003808	Farsa	66590	protein_coding	-0.573245	1
ENSMUSG00000003809	Gcdh	270076	protein_coding	-0.313811	1
ENSMUSG00000003810	Mast2	17776	protein_coding	-0.0932063	1
ENSMUSG00000003812	Dnase2a	13423	protein_coding	1.96585	0.000104137
ENSMUSG00000003813	Rad23a	19358	protein_coding	0.1264	1
ENSMUSG00000003814	Calr	12317	protein_coding	-0.919447	1
ENSMUSG00000003824	Syce2	71846	protein_coding	-0.302439	1
ENSMUSG00000003847	Nfat5	54446	protein_coding	-0.217149	1
ENSMUSG00000003848	Nob1	67619	protein_coding	-0.347044	1
ENSMUSG00000003849	Nqo1	18104	protein_coding	2.02426	0.262049
ENSMUSG00000003863	Ppfia3	76787	protein_coding	-2.37426	0.0212408
ENSMUSG00000003865	Gys1	14936	protein_coding	-0.157138	1
ENSMUSG00000003868	Ruvbl2	20174	protein_coding	-0.662458	1
ENSMUSG00000003873	Bax	12028	protein_coding	0.285636	1
ENSMUSG00000003882	Il7r	16197	protein_coding	5.89232	0.0074529
ENSMUSG00000003923	Tfam	21780	protein_coding	0.000627591	1
ENSMUSG00000003929	Zfp81	224694	protein_coding	0.0156755	1
ENSMUSG00000003934	Efnb3	13643	protein_coding	-1.88445	0.346879
ENSMUSG00000003948	Mmd	67468	protein_coding	1.0235	1
ENSMUSG00000003949	Hlf	217082	protein_coding	0.829099	1
ENSMUSG00000003955	Fam162a	70186	protein_coding	-0.671397	1
ENSMUSG00000003970	Rpl8	26961	protein_coding	0.171906	1
ENSMUSG00000003992	Ssbp2	66970	protein_coding	0.371055	1
ENSMUSG00000004018	Fancl	67030	protein_coding	-0.854643	1
ENSMUSG00000004031	Brinp2	240843	protein_coding	-6.42126	0.00185486
ENSMUSG00000004032	Gstm5	14866	protein_coding	0.23254	1
ENSMUSG00000004040	Stat3	20848	protein_coding	-0.514176	1
ENSMUSG00000004043	Stat5a	20850	protein_coding	1.97613	0.00504936
ENSMUSG00000004044	Cavin1	19285	protein_coding	-0.845732	1
ENSMUSG00000004054	Map3k11	26403	protein_coding	-0.252737	1
ENSMUSG00000004056	Akt2	11652	protein_coding	0.0995058	1
ENSMUSG00000004069	Dnaja3	83945	protein_coding	-0.348326	1
ENSMUSG00000004070	Hmox2	15369	protein_coding	0.780736	1
ENSMUSG00000004071	Cdip1	66626	protein_coding	0.59972	1
ENSMUSG00000004085	Map3k20	65964	protein_coding	0.968015	1
ENSMUSG00000004096	Cwc15	66070	protein_coding	0.165165	1
ENSMUSG00000004098	Col5a3	53867	protein_coding	2.26106	3.65e-05
ENSMUSG00000004099	Dnmt1	13433	protein_coding	-1.59863	0.000334866
ENSMUSG00000004100	Ppan	235036	protein_coding	-0.424069	1
ENSMUSG00000004105	Angptl2	26360	protein_coding	3.52649	2.39e-08
ENSMUSG00000004110	Cacna1e	12290	protein_coding	-0.889691	1
ENSMUSG00000004127	Trmt10a	108943	protein_coding	-0.581772	1
ENSMUSG00000004151	Etv1	14009	protein_coding	0.394418	1
ENSMUSG00000004187	Kifc2	16581	protein_coding	1.62799	0.194991
ENSMUSG00000004207	Psap	19156	protein_coding	-1.44842	0.196069
ENSMUSG00000004221	Ikbkg	16151	protein_coding	-0.160555	1
ENSMUSG00000004233	Wars2	70560	protein_coding	0.00794981	1
ENSMUSG00000004263	Atn1	13498	protein_coding	-0.0640773	1
ENSMUSG00000004264	Phb2	12034	protein_coding	-0.554815	1
ENSMUSG00000004266	Ptpn6	15170	protein_coding	4.20524	2.11e-09
ENSMUSG00000004267	Eno2	13807	protein_coding	1.95723	0.0107775
ENSMUSG00000004268	Emg1	14791	protein_coding	-0.0396495	1
ENSMUSG00000004270	Lpcat3	14792	protein_coding	-0.926398	1
ENSMUSG00000004285	Atp6v1f	66144	protein_coding	0.482012	1
ENSMUSG00000004317	Clcn5	12728	protein_coding	-0.0954422	1
ENSMUSG00000004319	Clcn3	12725	protein_coding	-1.27911	0.337592
ENSMUSG00000004328	Hif3a	53417	protein_coding	-2.41983	0.155425
ENSMUSG00000004356	Utp20	70683	protein_coding	-0.99395	1
ENSMUSG00000004359	Spic	20728	protein_coding	3.38318	0.576303
ENSMUSG00000004360	9330159F19Rik	212448	protein_coding	2.08966	0.818684
ENSMUSG00000004364	Cul3	26554	protein_coding	-0.296337	1
ENSMUSG00000004371	Il11	16156	protein_coding	-3.70678	0.0212462
ENSMUSG00000004383	Large1	16795	protein_coding	-0.474999	1
ENSMUSG00000004393	Ddx56	52513	protein_coding	-0.458218	1
ENSMUSG00000004394	Tmed4	103694	protein_coding	0.482526	1
ENSMUSG00000004415	Col26a1	140709	protein_coding	-3.08492	0.322975
ENSMUSG00000004446	Bid	12122	protein_coding	0.673501	1
ENSMUSG00000004451	Ralb	64143	protein_coding	0.136791	1
ENSMUSG00000004455	Ppp1cc	19047	protein_coding	-0.619884	1
ENSMUSG00000004460	Dnajb11	67838	protein_coding	-0.513396	1
ENSMUSG00000004462	Tbccd1	70573	protein_coding	-0.327709	1
ENSMUSG00000004473	Clec11a	20256	protein_coding	6.31557	0.00020915
ENSMUSG00000004500	Zfp324	243834	protein_coding	-0.271834	1
ENSMUSG00000004508	Gab2	14389	protein_coding	-0.688821	1
ENSMUSG00000004530	Coro1c	23790	protein_coding	0.353562	1
ENSMUSG00000004535	Tax1bp1	52440	protein_coding	-0.574687	1
ENSMUSG00000004552	Ctse	13034	protein_coding	4.07266	0.0619453
ENSMUSG00000004558	Ndrg2	29811	protein_coding	6.08808	0.00217705
ENSMUSG00000004561	Mettl17	52535	protein_coding	-1.35091	0.190371
ENSMUSG00000004562	Arhgef40	268739	protein_coding	1.4937	0.105511
ENSMUSG00000004565	Pnpla6	50767	protein_coding	-0.515338	1
ENSMUSG00000004567	Mcoln1	94178	protein_coding	-0.686487	1
ENSMUSG00000004568	Arhgef18	102098	protein_coding	-0.233715	1
ENSMUSG00000004591	Pkn2	109333	protein_coding	-0.924275	1
ENSMUSG00000004609	Cd33	12489	protein_coding	2.07702	0.00167898
ENSMUSG00000004626	Stxbp2	20911	protein_coding	-0.416545	1
ENSMUSG00000004631	Sgce	20392	protein_coding	3.30523	6.24e-05
ENSMUSG00000004633	Chn2	69993	protein_coding	-0.791466	1
ENSMUSG00000004637	Wwox	80707	protein_coding	-0.422866	1
ENSMUSG00000004642	Slbp	20492	protein_coding	-0.588404	1
ENSMUSG00000004655	Aqp1	11826	protein_coding	-0.698287	1
ENSMUSG00000004661	Arid3b	56380	protein_coding	1.53178	0.325759
ENSMUSG00000004665	Cnn2	12798	protein_coding	1.28742	0.617854
ENSMUSG00000004667	Polr2e	66420	protein_coding	-0.384798	1
ENSMUSG00000004668	Abca13	268379	protein_coding	-0.93999	1
ENSMUSG00000004677	Myo9b	17925	protein_coding	0.247378	1
ENSMUSG00000004698	Hdac9	79221	protein_coding	-0.765649	1
ENSMUSG00000004707	Ly9	17085	protein_coding	4.58127	1.99e-06
ENSMUSG00000004709	Cd244	18106	protein_coding	-0.0362417	1
ENSMUSG00000004730	Adgre1	13733	protein_coding	5.11152	7.75e-09
ENSMUSG00000004748	Mtfp1	67900	protein_coding	0.928303	1
ENSMUSG00000004768	Rab23	19335	protein_coding	0.163314	1
ENSMUSG00000004771	Rab11a	53869	protein_coding	0.15053	1
ENSMUSG00000004788	Eif2b2	217715	protein_coding	-0.539303	1
ENSMUSG00000004789	Dlst	78920	protein_coding	-0.598496	1
ENSMUSG00000004791	Pgf	18654	protein_coding	0.107174	1
ENSMUSG00000004798	Ulk2	29869	protein_coding	0.637361	1
ENSMUSG00000004814	Ccl24	56221	protein_coding	2.58503	0.37631
ENSMUSG00000004815	Dgkq	110524	protein_coding	-0.0796353	1
ENSMUSG00000004837	Grap	71520	protein_coding	0.753451	1
ENSMUSG00000004843	Chmp2b	68942	protein_coding	-0.964142	1
ENSMUSG00000004846	Plod3	26433	protein_coding	0.902264	1
ENSMUSG00000004849	Ap1s1	11769	protein_coding	-0.827464	1
ENSMUSG00000004865	Srpk1	20815	protein_coding	-0.332273	1
ENSMUSG00000004880	Lbr	98386	protein_coding	-0.270183	1
ENSMUSG00000004885	Crabp2	12904	protein_coding	2.57667	0.00724965
ENSMUSG00000004891	Nes	18008	protein_coding	0.687696	1
ENSMUSG00000004895	Prcc	94315	protein_coding	-0.252675	1
ENSMUSG00000004896	Rrnad1	229503	protein_coding	-0.0802605	1
ENSMUSG00000004897	Hdgf	15191	protein_coding	0.361141	1
ENSMUSG00000004929	Thop1	50492	protein_coding	-2.55115	5.2e-09
ENSMUSG00000004931	Apba3	57267	protein_coding	-0.178228	1
ENSMUSG00000004933	Matk	17179	protein_coding	3.41694	0.092421
ENSMUSG00000004934	Pias4	59004	protein_coding	-0.639321	1
ENSMUSG00000004936	Map2k1	26395	protein_coding	0.130286	1
ENSMUSG00000004937	Sgta	52551	protein_coding	-0.288075	1
ENSMUSG00000004939	Nmrk2	69564	protein_coding	6.79851	0.0881188
ENSMUSG00000004945	Tmem242	70544	protein_coding	0.70702	1
ENSMUSG00000004947	Dtx2	74198	protein_coding	-2.48967	2.78e-05
ENSMUSG00000004951	Hspb1	15507	protein_coding	-0.590278	1
ENSMUSG00000004952	Rasa4	54153	protein_coding	4.55683	9.97e-12
ENSMUSG00000004980	Hnrnpa2b1	53379	protein_coding	-0.472462	1
ENSMUSG00000004994	Ccdc130	67736	protein_coding	-0.55802	1
ENSMUSG00000004996	Mri1	67873	protein_coding	-0.805005	1
ENSMUSG00000005034	Prkacb	18749	protein_coding	0.961938	1
ENSMUSG00000005043	Sgsh	27029	protein_coding	0.277261	1
ENSMUSG00000005045	Chd5	269610	protein_coding	-4.33505	0.00053658
ENSMUSG00000005054	Cstb	13014	protein_coding	-1.38438	0.157848
ENSMUSG00000005057	Sh2b2	23921	protein_coding	-0.934266	1
ENSMUSG00000005069	Pex5	19305	protein_coding	0.257851	1
ENSMUSG00000005078	Jkamp	104771	protein_coding	-0.131247	1
ENSMUSG00000005087	Cd44	12505	protein_coding	1.11667	1
ENSMUSG00000005102	Eif2ak4	27103	protein_coding	-0.169992	1
ENSMUSG00000005103	Wdr1	22388	protein_coding	-0.209154	1
ENSMUSG00000005107	Slc2a9	117591	protein_coding	2.31408	0.0377102
ENSMUSG00000005124	Wisp1	22402	protein_coding	4.48098	6.99e-08
ENSMUSG00000005125	Ndrg1	17988	protein_coding	-1.20891	0.575401
ENSMUSG00000005142	Man2b1	17159	protein_coding	1.37908	0.0729191
ENSMUSG00000005148	Klf5	12224	protein_coding	-5.82378	1.96e-10
ENSMUSG00000005150	Wdr83	67836	protein_coding	0.1131	1
ENSMUSG00000005161	Prdx2	21672	protein_coding	-0.511515	1
ENSMUSG00000005198	Polr2a	20020	protein_coding	-0.303631	1
ENSMUSG00000005204	Senp3	80886	protein_coding	-0.23921	1
ENSMUSG00000005220	Corin	53419	protein_coding	-2.96397	0.00132814
ENSMUSG00000005225	Plekha8	231999	protein_coding	-0.350957	1
ENSMUSG00000005233	Spc25	66442	protein_coding	-0.809403	1
ENSMUSG00000005262	Ufd1	22230	protein_coding	-0.829947	1
ENSMUSG00000005267	Zfp287	170740	protein_coding	0.365839	1
ENSMUSG00000005268	Prlr	19116	protein_coding	-0.0734857	1
ENSMUSG00000005299	Letm1	56384	protein_coding	-0.373433	1
ENSMUSG00000005312	Ubqln1	56085	protein_coding	-0.656284	1
ENSMUSG00000005338	Cadm3	94332	protein_coding	-0.45023	1
ENSMUSG00000005354	Txn2	56551	protein_coding	-0.197495	1
ENSMUSG00000005360	Slc1a3	20512	protein_coding	7.41256	0.000768702
ENSMUSG00000005362	Crbn	58799	protein_coding	0.337533	1
ENSMUSG00000005370	Msh6	17688	protein_coding	-1.05128	1
ENSMUSG00000005371	Fbxo11	225055	protein_coding	-0.090843	1
ENSMUSG00000005373	Mlxipl	58805	protein_coding	1.8457	0.831777
ENSMUSG00000005374	Tbl2	27368	protein_coding	-0.268645	1
ENSMUSG00000005378	Wbscr22	66138	protein_coding	-0.422343	1
ENSMUSG00000005397	Nid1	18073	protein_coding	0.319932	1
ENSMUSG00000005410	Mcm5	17218	protein_coding	-1.70765	0.0828635
ENSMUSG00000005413	Hmox1	15368	protein_coding	3.27319	0.0042395
ENSMUSG00000005417	Mprip	26936	protein_coding	0.293443	1
ENSMUSG00000005442	Cic	71722	protein_coding	0.0589468	1
ENSMUSG00000005447	Pafah1b3	18476	protein_coding	1.17567	0.848273
ENSMUSG00000005465	Il27ra	50931	protein_coding	2.10938	0.147571
ENSMUSG00000005469	Prkaca	18747	protein_coding	0.0432776	1
ENSMUSG00000005470	Asf1b	66929	protein_coding	-0.91627	1
ENSMUSG00000005481	Ddx39	68278	protein_coding	0.101084	1
ENSMUSG00000005483	Dnajb1	81489	protein_coding	-0.494795	1
ENSMUSG00000005501	Usp40	227334	protein_coding	-0.197342	1
ENSMUSG00000005505	Kbtbd4	67136	protein_coding	-0.0506284	1
ENSMUSG00000005506	Celf1	13046	protein_coding	-0.613403	1
ENSMUSG00000005510	Ndufs3	68349	protein_coding	0.14938	1
ENSMUSG00000005514	Por	18984	protein_coding	0.579843	1
ENSMUSG00000005533	Igf1r	16001	protein_coding	1.508	0.0520085
ENSMUSG00000005534	Insr	16337	protein_coding	-0.10678	1
ENSMUSG00000005566	Trim28	21849	protein_coding	-0.0568186	1
ENSMUSG00000005575	Ube2m	22192	protein_coding	-0.0608678	1
ENSMUSG00000005580	Adcy9	11515	protein_coding	1.37352	0.698784
ENSMUSG00000005583	Mef2c	17260	protein_coding	2.11981	0.0624663
ENSMUSG00000005609	Ctr9	22083	protein_coding	-0.479296	1
ENSMUSG00000005610	Eif4g2	13690	protein_coding	-0.111312	1
ENSMUSG00000005611	Mrvi1	17540	protein_coding	1.19037	1
ENSMUSG00000005615	Pcyt1a	13026	protein_coding	-0.0829641	1
ENSMUSG00000005621	Zfp592	233410	protein_coding	-0.364751	1
ENSMUSG00000005625	Psmd4	19185	protein_coding	-0.0543538	1
ENSMUSG00000005628	Tmod4	50874	protein_coding	6.45646	0.336062
ENSMUSG00000005640	Insrr	23920	protein_coding	-3.81209	0.189077
ENSMUSG00000005656	Snx6	72183	protein_coding	0.251311	1
ENSMUSG00000005667	Mthfd2	17768	protein_coding	-0.27144	1
ENSMUSG00000005672	Kit	16590	protein_coding	-0.454243	1
ENSMUSG00000005674	Tomm40l	641376	protein_coding	0.530129	1
ENSMUSG00000005677	Nr1i3	12355	protein_coding	0.415314	1
ENSMUSG00000005682	Pan2	103135	protein_coding	-0.587929	1
ENSMUSG00000005683	Cs	12974	protein_coding	0.114985	1
ENSMUSG00000005686	Ampd3	11717	protein_coding	-2.46604	0.000327105
ENSMUSG00000005687	Bcas2	68183	protein_coding	0.220646	1
ENSMUSG00000005698	Ctcf	13018	protein_coding	-0.127711	1
ENSMUSG00000005699	Pard6a	56513	protein_coding	0.289083	1
ENSMUSG00000005716	Pvalb	19293	protein_coding	9.77919	0.285273
ENSMUSG00000005718	Tfap4	83383	protein_coding	0.311037	1
ENSMUSG00000005732	Ranbp1	19385	protein_coding	-0.417974	1
ENSMUSG00000005763	Cd247	12503	protein_coding	-0.307773	1
ENSMUSG00000005774	Rfx5	53970	protein_coding	0.0953592	1
ENSMUSG00000005779	Psmb4	19172	protein_coding	-0.380081	1
ENSMUSG00000005800	Mmp8	17394	protein_coding	3.93547	0.0508598
ENSMUSG00000005802	Slc30a4	22785	protein_coding	-0.346827	1
ENSMUSG00000005803	Sqor	59010	protein_coding	-2.92104	5.28e-10
ENSMUSG00000005804	Bloc1s6	18457	protein_coding	-0.220426	1
ENSMUSG00000005813	Metap1	75624	protein_coding	-1.03971	1
ENSMUSG00000005823	Gpr108	78308	protein_coding	-0.828601	1
ENSMUSG00000005836	Gata6	14465	protein_coding	3.71216	0.000173546
ENSMUSG00000005846	Rsl1d1	66409	protein_coding	-0.453686	1
ENSMUSG00000005871	Apc	11789	protein_coding	-0.544841	1
ENSMUSG00000005873	Reep5	13476	protein_coding	1.41504	0.00251122
ENSMUSG00000005881	Ergic3	66366	protein_coding	0.291832	1
ENSMUSG00000005882	Uqcc1	56046	protein_coding	-0.6004	1
ENSMUSG00000005886	Ncoa2	17978	protein_coding	-0.662372	1
ENSMUSG00000005893	Nr2c2	22026	protein_coding	0.85159	1
ENSMUSG00000005897	Nr2c1	22025	protein_coding	0.0792463	1
ENSMUSG00000005899	Smpd4	77626	protein_coding	0.0252849	1
ENSMUSG00000005907	Pex1	71382	protein_coding	-0.626678	1
ENSMUSG00000005936	Kctd20	66989	protein_coding	-0.072191	1
ENSMUSG00000005949	Ctns	83429	protein_coding	0.205934	1
ENSMUSG00000005950	P2rx5	94045	protein_coding	1.93402	0.361217
ENSMUSG00000005951	Shpk	74637	protein_coding	0.0762678	1
ENSMUSG00000005958	Ephb3	13845	protein_coding	1.20864	0.636208
ENSMUSG00000005968	Tuft1	22156	protein_coding	-2.98904	1.47e-06
ENSMUSG00000005973	Rcn1	19672	protein_coding	-1.91313	0.000129011
ENSMUSG00000005980	Dnase1	13419	protein_coding	-0.505769	1
ENSMUSG00000005981	Trap1	68015	protein_coding	-0.576275	1
ENSMUSG00000005982	Naa60	74763	protein_coding	0.658611	1
ENSMUSG00000005983	1700037C18Rik	73261	protein_coding	0.667015	1
ENSMUSG00000005986	Ankrd13d	68423	protein_coding	1.28154	0.747115
ENSMUSG00000006005	Tpr	108989	protein_coding	-0.334526	1
ENSMUSG00000006010	BC003331	226499	protein_coding	0.289891	1
ENSMUSG00000006014	Prg4	96875	protein_coding	1.16798	1
ENSMUSG00000006019	Dhx34	71723	protein_coding	0.0170699	1
ENSMUSG00000006021	Kptn	70394	protein_coding	0.0669704	1
ENSMUSG00000006024	Napa	108124	protein_coding	-0.604408	1
ENSMUSG00000006050	Sra1	24068	protein_coding	-0.182959	1
ENSMUSG00000006057	Atp5g1	11951	protein_coding	-0.105048	1
ENSMUSG00000006058	Snf8	27681	protein_coding	0.189013	1
ENSMUSG00000006095	Tbcb	66411	protein_coding	-0.283429	1
ENSMUSG00000006127	Inpp5k	19062	protein_coding	0.430988	1
ENSMUSG00000006134	Crkl	12929	protein_coding	-0.0674045	1
ENSMUSG00000006154	Eps8l1	67425	protein_coding	-1.17667	1
ENSMUSG00000006169	Clint1	216705	protein_coding	-1.74437	0.000483988
ENSMUSG00000006191	Cdkal1	68916	protein_coding	0.0789026	1
ENSMUSG00000006205	Htra1	56213	protein_coding	1.38694	0.695352
ENSMUSG00000006215	Zbtb17	22642	protein_coding	-0.180641	1
ENSMUSG00000006219	Fblim1	74202	protein_coding	2.21729	0.00202427
ENSMUSG00000006221	Hspb7	29818	protein_coding	2.23104	0.194437
ENSMUSG00000006262	Mob1b	68473	protein_coding	-0.269032	1
ENSMUSG00000006273	Atp6v1b2	11966	protein_coding	-0.543404	1
ENSMUSG00000006276	Eps15l1	13859	protein_coding	-0.331742	1
ENSMUSG00000006281	Tep1	21745	protein_coding	1.39807	0.0684067
ENSMUSG00000006288	Ttc5	219022	protein_coding	0.0765909	1
ENSMUSG00000006289	Osgep	66246	protein_coding	-0.326056	1
ENSMUSG00000006299	Aamp	227290	protein_coding	-0.149706	1
ENSMUSG00000006301	Tmbim1	69660	protein_coding	0.384918	1
ENSMUSG00000006304	Arpc2	76709	protein_coding	-0.600065	1
ENSMUSG00000006307	Kmt2b	75410	protein_coding	-0.278707	1
ENSMUSG00000006315	Tmem147	69804	protein_coding	-0.714351	1
ENSMUSG00000006333	Rps9	76846	protein_coding	0.389777	1
ENSMUSG00000006335	Tfpt	69714	protein_coding	0.525313	1
ENSMUSG00000006342	Susd2	71733	protein_coding	-2.2875	0.00107238
ENSMUSG00000006344	Ggt5	23887	protein_coding	-0.597431	1
ENSMUSG00000006345	Ggt1	14598	protein_coding	-3.41015	0.00365249
ENSMUSG00000006356	Crip2	68337	protein_coding	-2.07351	1.87e-05
ENSMUSG00000006360	Crip1	12925	protein_coding	0.40994	1
ENSMUSG00000006362	Cbfa2t3	12398	protein_coding	1.63239	0.0604569
ENSMUSG00000006369	Fbln1	14114	protein_coding	0.537792	1
ENSMUSG00000006373	Pgrmc1	53328	protein_coding	-0.00736666	1
ENSMUSG00000006378	Gcat	26912	protein_coding	-0.261882	1
ENSMUSG00000006386	Tek	21687	protein_coding	-0.0161388	1
ENSMUSG00000006390	Elovl1	54325	protein_coding	0.146133	1
ENSMUSG00000006392	Med8	80509	protein_coding	0.1491	1
ENSMUSG00000006395	Hyi	68180	polymorphic_pseudogene	1.26991	0.417962
ENSMUSG00000006398	Cdc20	107995	protein_coding	-0.77648	1
ENSMUSG00000006403	Adamts4	240913	protein_coding	1.46276	0.297493
ENSMUSG00000006411	Nectin4	71740	protein_coding	-0.320321	1
ENSMUSG00000006412	Pfdn2	18637	protein_coding	-0.126874	1
ENSMUSG00000006418	Rnf114	81018	protein_coding	0.302526	1
ENSMUSG00000006423	C330007P06Rik	77644	protein_coding	0.0349995	1
ENSMUSG00000006435	Neurl1a	18011	protein_coding	-1.13661	1
ENSMUSG00000006442	Srm	20810	protein_coding	-0.775577	1
ENSMUSG00000006445	Epha2	13836	protein_coding	-1.62611	0.0188942
ENSMUSG00000006456	Rbm14	56275	protein_coding	-0.856056	1
ENSMUSG00000006457	Actn3	11474	protein_coding	6.02607	0.00597653
ENSMUSG00000006463	Zdhhc24	70605	protein_coding	0.271594	1
ENSMUSG00000006464	Bbs1	52028	protein_coding	-0.206572	1
ENSMUSG00000006471	Ndor1	78797	protein_coding	0.115358	1
ENSMUSG00000006476	Nsmf	56876	protein_coding	0.717205	1
ENSMUSG00000006490	Prl8a9	67310	protein_coding	-3.43162	0.000159414
ENSMUSG00000006494	Pdk1	228026	protein_coding	0.505422	1
ENSMUSG00000006498	Ptbp1	19205	protein_coding	-0.547837	1
ENSMUSG00000006517	Mvd	192156	protein_coding	-0.390404	1
ENSMUSG00000006519	Cyba	13057	protein_coding	3.28066	4.04e-08
ENSMUSG00000006526	Tmem110	69179	protein_coding	-0.565393	1
ENSMUSG00000006527	Sfmbt1	54650	protein_coding	-0.552957	1
ENSMUSG00000006542	Prkag3	241113	protein_coding	2.37039	1
ENSMUSG00000006567	Atp7b	11979	protein_coding	-7.16483	1.35e-05
ENSMUSG00000006575	Rundc3a	51799	protein_coding	-0.097309	1
ENSMUSG00000006576	Slc4a3	20536	protein_coding	1.51815	0.0779021
ENSMUSG00000006585	Cdt1	67177	protein_coding	-1.02337	1
ENSMUSG00000006586	Runx1t1	12395	protein_coding	1.96448	0.088499
ENSMUSG00000006587	Snai3	30927	protein_coding	5.29949	0.111345
ENSMUSG00000006589	Aprt	11821	protein_coding	-0.406947	1
ENSMUSG00000006599	Gtf2h1	14884	protein_coding	-0.13997	1
ENSMUSG00000006611	Hfe	15216	protein_coding	2.83276	1.04e-06
ENSMUSG00000006638	Abhd1	NA	processed_transcript	-0.455455	1
ENSMUSG00000006641	Slc5a6	330064	protein_coding	-2.54402	0.00290825
ENSMUSG00000006642	Tcf23	69852	protein_coding	-1.47869	1
ENSMUSG00000006651	Aplp1	11803	protein_coding	1.67889	0.0802177
ENSMUSG00000006673	Qrich1	69232	protein_coding	-0.651449	1
ENSMUSG00000006675	P4htm	74443	protein_coding	1.18024	1
ENSMUSG00000006676	Usp19	71472	protein_coding	-0.72757	1
ENSMUSG00000006678	Pola1	18968	protein_coding	-1.31638	0.624344
ENSMUSG00000006699	Cdc42	12540	protein_coding	0.249027	1
ENSMUSG00000006705	Pknox1	18771	protein_coding	-0.353251	1
ENSMUSG00000006715	Gmnn	57441	protein_coding	-1.22845	0.601127
ENSMUSG00000006717	Acot13	66834	protein_coding	-0.156701	1
ENSMUSG00000006728	Cdk4	12567	protein_coding	-0.255238	1
ENSMUSG00000006731	B4galnt1	14421	protein_coding	-1.1445	0.722662
ENSMUSG00000006732	Mettl1	17299	protein_coding	-0.350424	1
ENSMUSG00000006736	Tspan31	67125	protein_coding	0.090072	1
ENSMUSG00000006740	Kif5b	16573	protein_coding	-0.400374	1
ENSMUSG00000006763	Saal1	78935	protein_coding	-0.159586	1
ENSMUSG00000006782	Cnp	12799	protein_coding	0.642423	1
ENSMUSG00000006800	Sulf2	72043	protein_coding	-0.163682	1
ENSMUSG00000006818	Sod2	20656	protein_coding	0.262069	1
ENSMUSG00000006850	Tmco6	71983	protein_coding	0.0334893	1
ENSMUSG00000006906	Stambp	70527	protein_coding	-0.356566	1
ENSMUSG00000006920	Ezh1	14055	protein_coding	-0.118213	1
ENSMUSG00000006931	P3h4	66180	protein_coding	0.907844	1
ENSMUSG00000006932	Ctnnb1	12387	protein_coding	-1.21475	0.27803
ENSMUSG00000006941	Eif1b	68969	protein_coding	0.505957	1
ENSMUSG00000006958	Chrd	12667	protein_coding	-2.28117	0.000201433
ENSMUSG00000006998	Psmd2	21762	protein_coding	-0.730644	1
ENSMUSG00000007029	Vars	22321	protein_coding	-0.751421	1
ENSMUSG00000007030	Vwa7	27762	protein_coding	3.16249	0.44716
ENSMUSG00000007033	Hspa1l	15482	protein_coding	1.30543	1
ENSMUSG00000007036	Abhd16a	193742	protein_coding	0.440216	1
ENSMUSG00000007038	Neu1	18010	protein_coding	-0.0768626	1
ENSMUSG00000007039	Ddah2	51793	protein_coding	1.77923	0.0115392
ENSMUSG00000007041	Clic1	114584	protein_coding	1.24455	0.270433
ENSMUSG00000007050	Lsm2	27756	protein_coding	-0.554691	1
ENSMUSG00000007080	Pole	18973	protein_coding	-1.29078	0.391335
ENSMUSG00000007097	Atp1a2	98660	protein_coding	3.37158	0.0472928
ENSMUSG00000007122	Casq1	12372	protein_coding	7.97439	0.132321
ENSMUSG00000007207	Stx1a	20907	protein_coding	1.2243	0.874174
ENSMUSG00000007216	Zfp775	243372	protein_coding	-1.36146	0.553166
ENSMUSG00000007279	Scube2	56788	protein_coding	5.16749	0.0101218
ENSMUSG00000007338	Mrpl49	18120	protein_coding	-0.49333	1
ENSMUSG00000007379	Dennd2c	329727	protein_coding	-0.299164	1
ENSMUSG00000007411	Mark3	17169	protein_coding	-0.510884	1
ENSMUSG00000007415	Gatad1	67210	protein_coding	-0.948851	1
ENSMUSG00000007458	M6pr	17113	protein_coding	0.235951	1
ENSMUSG00000007476	Lrrc8a	241296	protein_coding	0.0202366	1
ENSMUSG00000007564	Ppp2r1a	51792	protein_coding	-0.36867	1
ENSMUSG00000007570	Fance	NA	protein_coding	0.544332	1
ENSMUSG00000007589	Tinf2	28113	protein_coding	-0.289857	1
ENSMUSG00000007594	Hapln4	330790	protein_coding	1.51923	0.770193
ENSMUSG00000007603	Dus3l	224907	protein_coding	0.0558527	1
ENSMUSG00000007610	Gtpbp3	70359	protein_coding	0.510126	1
ENSMUSG00000007613	Tgfbr1	21812	protein_coding	1.75608	0.00773447
ENSMUSG00000007617	Homer1	26556	protein_coding	-1.05051	1
ENSMUSG00000007646	Rad51c	114714	protein_coding	-1.43469	0.71316
ENSMUSG00000007655	Cav1	12389	protein_coding	1.95775	0.00106823
ENSMUSG00000007656	Arpp19	59046	protein_coding	-0.0349876	1
ENSMUSG00000007659	Bcl2l1	12048	protein_coding	-0.665093	1
ENSMUSG00000007670	Khsrp	16549	protein_coding	-0.630598	1
ENSMUSG00000007682	Dio2	13371	protein_coding	2.66582	0.0105116
ENSMUSG00000007721	Ccdc124	234388	protein_coding	0.369536	1
ENSMUSG00000007739	Cct4	12464	protein_coding	-0.405869	1
ENSMUSG00000007777	0610009B22Rik	66050	protein_coding	-0.505447	1
ENSMUSG00000007783	Cpt1c	78070	protein_coding	1.65509	0.0108697
ENSMUSG00000007805	Twist2	13345	protein_coding	0.54602	1
ENSMUSG00000007812	Zfp655	72611	protein_coding	-0.930578	1
ENSMUSG00000007815	Rhoa	11848	protein_coding	-0.195571	1
ENSMUSG00000007817	Zmiz1	328365	protein_coding	-1.85933	6.26e-06
ENSMUSG00000007827	Ankrd26	232339	protein_coding	-0.168278	1
ENSMUSG00000007833	Aldh16a1	69748	protein_coding	0.543875	1
ENSMUSG00000007836	Hnrnpa0	77134	protein_coding	-0.362081	1
ENSMUSG00000007837	Prrg2	65116	protein_coding	0.617662	1
ENSMUSG00000007850	Hnrnph1	59013	protein_coding	-0.0951779	1
ENSMUSG00000007867	Ift43	76411	protein_coding	-0.331723	1
ENSMUSG00000007872	Id3	15903	protein_coding	0.723207	1
ENSMUSG00000007877	Tcap	21393	protein_coding	9.32798	0.377805
ENSMUSG00000007880	Arid1a	93760	protein_coding	-0.516468	1
ENSMUSG00000007888	Crlf1	12931	protein_coding	6.16337	0.0071721
ENSMUSG00000007891	Ctsd	13033	protein_coding	2.88195	2.34e-08
ENSMUSG00000007892	Rplp1	56040	protein_coding	0.599245	1
ENSMUSG00000007944	Ttc9b	73032	protein_coding	1.01846	1
ENSMUSG00000007946	Phox2a	11859	protein_coding	0.558387	1
ENSMUSG00000007950	Abhd8	64296	protein_coding	0.729557	1
ENSMUSG00000007987	Ift22	67286	protein_coding	0.416363	1
ENSMUSG00000008035	Mid1ip1	68041	protein_coding	-0.134879	1
ENSMUSG00000008036	Ap2s1	232910	protein_coding	0.49013	1
ENSMUSG00000008090	Fgfrl1	116701	protein_coding	0.579903	1
ENSMUSG00000008136	Fhl2	14200	protein_coding	2.06569	0.0129788
ENSMUSG00000008140	Emc10	69683	protein_coding	0.179924	1
ENSMUSG00000008167	Fbxw9	68628	protein_coding	-0.25948	1
ENSMUSG00000008200	Fnbp4	55935	protein_coding	-0.0250527	1
ENSMUSG00000008206	Cers4	67260	protein_coding	-0.462611	1
ENSMUSG00000008226	Scrn3	74616	protein_coding	-0.400068	1
ENSMUSG00000008301	Phax	56698	protein_coding	-0.0361444	1
ENSMUSG00000008305	Tle1	21885	protein_coding	-1.19097	0.804023
ENSMUSG00000008307	1700109H08Rik	77036	protein_coding	-0.234467	1
ENSMUSG00000008318	Relt	320100	protein_coding	1.37054	0.602422
ENSMUSG00000008333	Snrpb2	20639	protein_coding	0.199591	1
ENSMUSG00000008348	Ubc	22190	protein_coding	0.911276	1
ENSMUSG00000008373	Prpf31	68988	protein_coding	-0.048873	1
ENSMUSG00000008384	Sertad1	55942	protein_coding	0.324437	1
ENSMUSG00000008393	Carhsp1	52502	protein_coding	-0.0994756	1
ENSMUSG00000008398	Elk3	13713	protein_coding	0.870862	1
ENSMUSG00000008429	Herpud2	80517	protein_coding	-0.380625	1
ENSMUSG00000008435	Rdh13	108841	protein_coding	-1.64359	0.00176074
ENSMUSG00000008450	Nutf2	68051	protein_coding	-0.133726	1
ENSMUSG00000008475	Arpc5	67771	protein_coding	-0.23594	1
ENSMUSG00000008496	Pou2f2	18987	protein_coding	4.67226	7.74e-05
ENSMUSG00000008540	Mgst1	56615	protein_coding	0.949107	1
ENSMUSG00000008575	Nfib	18028	protein_coding	2.02639	0.00312796
ENSMUSG00000008604	Ubqln4	94232	protein_coding	0.218098	1
ENSMUSG00000008658	Rbfox1	268859	protein_coding	7.18727	0.342609
ENSMUSG00000008668	Rps18	20084	protein_coding	-0.11855	1
ENSMUSG00000008682	Rpl10	110954	protein_coding	0.291579	1
ENSMUSG00000008683	Rps15a	267019	protein_coding	0.445862	1
ENSMUSG00000008690	Ncaph2	52683	protein_coding	-0.139398	1
ENSMUSG00000008730	Hipk1	15257	protein_coding	-0.700095	1
ENSMUSG00000008734	Gprc5b	64297	protein_coding	-1.48648	0.191676
ENSMUSG00000008763	Man1a2	17156	protein_coding	-0.490786	1
ENSMUSG00000008822	Acyp1	66204	protein_coding	-0.255911	1
ENSMUSG00000008845	Cd163	93671	protein_coding	5.865	0.0068744
ENSMUSG00000008855	Hdac5	15184	protein_coding	1.13591	0.701719
ENSMUSG00000008859	Rala	56044	protein_coding	-0.518287	1
ENSMUSG00000008892	Vdac3	22335	protein_coding	0.740785	1
ENSMUSG00000008958	Vps72	21427	protein_coding	0.0242853	1
ENSMUSG00000008976	Gabpa	14390	protein_coding	-0.614158	1
ENSMUSG00000008999	Bmp7	12162	protein_coding	-3.05858	0.00171358
ENSMUSG00000009013	Dynll1	56455	protein_coding	-0.642177	1
ENSMUSG00000009030	Pdcl	67466	protein_coding	-0.526903	1
ENSMUSG00000009035	Tmem184b	223693	protein_coding	0.204902	1
ENSMUSG00000009073	Nf2	18016	protein_coding	-0.438377	1
ENSMUSG00000009075	Cabp7	192650	protein_coding	-0.058137	1
ENSMUSG00000009076	Zmat5	67178	protein_coding	0.0366926	1
ENSMUSG00000009079	Ewsr1	14030	protein_coding	-0.434811	1
ENSMUSG00000009090	Ap1b1	11764	protein_coding	-0.0488836	1
ENSMUSG00000009092	Derl3	70377	protein_coding	-3.38659	0.00396574
ENSMUSG00000009112	Bcl2l13	94044	protein_coding	-0.418915	1
ENSMUSG00000009145	Dqx1	93838	protein_coding	0.370999	1
ENSMUSG00000009185	Ccl8	20307	protein_coding	6.86078	0.0447034
ENSMUSG00000009207	Lnpk	69605	protein_coding	0.205574	1
ENSMUSG00000009214	Mymk	66139	protein_coding	3.5867	0.721083
ENSMUSG00000009281	Rarres2	71660	protein_coding	0.945616	1
ENSMUSG00000009291	Pttg1ip	108705	protein_coding	-2.06726	2.97e-06
ENSMUSG00000009292	Trpm2	28240	protein_coding	4.04455	0.00973106
ENSMUSG00000009293	Ube2g2	22213	protein_coding	-0.344402	1
ENSMUSG00000009376	Met	17295	protein_coding	0.779659	1
ENSMUSG00000009378	Slc16a12	240638	protein_coding	5.68768	0.00194827
ENSMUSG00000009406	Elk1	13712	protein_coding	0.2774	1
ENSMUSG00000009418	Nav1	215690	protein_coding	-0.453965	1
ENSMUSG00000009470	Tnpo1	238799	protein_coding	-0.407272	1
ENSMUSG00000009471	Myod1	17927	protein_coding	6.28199	0.0442806
ENSMUSG00000009535	Rnmt	67897	protein_coding	0.522749	1
ENSMUSG00000009545	Kcnq1	16535	protein_coding	-1.24994	0.736341
ENSMUSG00000009549	Srp14	20813	protein_coding	0.208606	1
ENSMUSG00000009555	Cdk9	107951	protein_coding	0.317727	1
ENSMUSG00000009563	Tor2a	30933	protein_coding	0.166117	1
ENSMUSG00000009566	Fpgs	14287	protein_coding	-0.757516	1
ENSMUSG00000009569	Mkl2	239719	protein_coding	-1.06971	1
ENSMUSG00000009575	Cbx5	12419	protein_coding	-0.658419	1
ENSMUSG00000009585	Apobec3	80287	protein_coding	1.56496	0.0781359
ENSMUSG00000009614	Sardh	192166	protein_coding	0.0451059	1
ENSMUSG00000009621	Vav2	22325	protein_coding	-1.27902	0.385314
ENSMUSG00000009628	Tex15	104271	protein_coding	-6.0472	6.53e-05
ENSMUSG00000009630	Ppp2cb	19053	protein_coding	-0.518087	1
ENSMUSG00000009633	G0s2	14373	protein_coding	2.62979	0.108465
ENSMUSG00000009640	Dmap1	66233	protein_coding	0.137063	1
ENSMUSG00000009647	Mcu	215999	protein_coding	-0.699027	1
ENSMUSG00000009681	Bcr	110279	protein_coding	0.154213	1
ENSMUSG00000009687	Fxyd5	18301	protein_coding	2.23966	4.1e-05
ENSMUSG00000009731	Kcnd1	16506	protein_coding	1.64893	0.171088
ENSMUSG00000009733	Tfcp2	21422	protein_coding	0.0627465	1
ENSMUSG00000009739	Pou6f1	19009	protein_coding	2.30596	9.22e-07
ENSMUSG00000009741	Ubp1	22221	protein_coding	0.368376	1
ENSMUSG00000009772	Nuak2	74137	protein_coding	-0.0688525	1
ENSMUSG00000009828	Ick	56542	protein_coding	1.1458	0.831388
ENSMUSG00000009863	Sdhb	67680	protein_coding	-0.677078	1
ENSMUSG00000009894	Snap47	67826	protein_coding	0.349887	1
ENSMUSG00000009905	Kdsr	70750	protein_coding	-2.53583	8.28e-07
ENSMUSG00000009907	Vps4b	20479	protein_coding	-0.858204	1
ENSMUSG00000009927	Rps25	75617	protein_coding	0.120601	1
ENSMUSG00000009995	Taz	66826	protein_coding	-0.0480514	1
ENSMUSG00000010025	Aldh3a2	11671	protein_coding	-2.26541	4.17e-07
ENSMUSG00000010045	Tmem115	56395	protein_coding	-0.190919	1
ENSMUSG00000010047	Hyal2	15587	protein_coding	-0.267886	1
ENSMUSG00000010048	Ifrd2	15983	protein_coding	-0.0799693	1
ENSMUSG00000010051	Hyal1	15586	protein_coding	-1.08303	1
ENSMUSG00000010054	Tusc2	80385	protein_coding	0.155656	1
ENSMUSG00000010057	Nprl2	56032	protein_coding	0.430227	1
ENSMUSG00000010064	Slc38a3	76257	protein_coding	3.09393	0.688861
ENSMUSG00000010067	Rassf1	56289	protein_coding	0.23733	1
ENSMUSG00000010080	Epn3	71889	protein_coding	-2.15013	0.367174
ENSMUSG00000010095	Slc3a2	17254	protein_coding	-0.141403	1
ENSMUSG00000010097	Nxf1	53319	protein_coding	0.00713254	1
ENSMUSG00000010110	Stx5a	56389	protein_coding	-0.156295	1
ENSMUSG00000010122	Slc47a1	67473	protein_coding	1.33109	1
ENSMUSG00000010142	Tnfrsf13b	57916	protein_coding	4.19565	5.28e-06
ENSMUSG00000010175	Prox1	19130	protein_coding	1.75434	0.781433
ENSMUSG00000010205	Raver1	71766	protein_coding	-0.618966	1
ENSMUSG00000010277	2610507B11Rik	72503	protein_coding	0.0268788	1
ENSMUSG00000010290	AI597479	98404	protein_coding	-0.226817	1
ENSMUSG00000010307	Tmem86a	67893	protein_coding	4.67004	1.55e-11
ENSMUSG00000010358	Ifi35	70110	protein_coding	0.0166316	1
ENSMUSG00000010362	Rdm1	66599	protein_coding	0.916454	1
ENSMUSG00000010376	Nedd8	18002	protein_coding	0.093794	1
ENSMUSG00000010392	Gosr1	53334	protein_coding	-0.102824	1
ENSMUSG00000010406	Mrpl52	68836	protein_coding	0.561611	1
ENSMUSG00000010453	Kansl3	226976	protein_coding	0.303846	1
ENSMUSG00000010461	Eya4	14051	protein_coding	2.80437	0.145255
ENSMUSG00000010476	Ebf3	13593	protein_coding	5.01378	5.78e-06
ENSMUSG00000010492	Uckl1os	NA	antisense_RNA	0.785074	1
ENSMUSG00000010517	Faf1	14084	protein_coding	-0.403916	1
ENSMUSG00000010529	Gm266	212539	protein_coding	-0.231495	1
ENSMUSG00000010554	Mettl16	67493	protein_coding	-0.77498	1
ENSMUSG00000010607	Pigyl	66268	protein_coding	0.587225	1
ENSMUSG00000010608	Rbm25	67039	protein_coding	-0.131957	1
ENSMUSG00000010609	Psen2	19165	protein_coding	1.37789	0.0680408
ENSMUSG00000010660	Plcd1	18799	protein_coding	-0.600931	1
ENSMUSG00000010663	Fads1	76267	protein_coding	-0.732787	1
ENSMUSG00000010721	Lmbr1	56873	protein_coding	0.253548	1
ENSMUSG00000010751	Tnfrsf22	79202	protein_coding	0.967601	1
ENSMUSG00000010755	Cars	27267	protein_coding	0.0301015	1
ENSMUSG00000010797	Wnt2	22413	protein_coding	1.166	1
ENSMUSG00000010830	Kdelr3	105785	protein_coding	2.01168	7.97e-05
ENSMUSG00000010911	Apip	56369	protein_coding	0.0850642	1
ENSMUSG00000010914	Pdhx	27402	protein_coding	-0.27396	1
ENSMUSG00000010936	Vac14	234729	protein_coding	-0.318676	1
ENSMUSG00000011008	Mcoln2	68279	protein_coding	6.96177	0.000302528
ENSMUSG00000011096	Akt1s1	67605	protein_coding	0.0810709	1
ENSMUSG00000011114	Tbrg1	21376	protein_coding	-0.283404	1
ENSMUSG00000011148	Adssl1	11565	protein_coding	2.67849	0.0315889
ENSMUSG00000011158	Brf1	72308	protein_coding	-0.195009	1
ENSMUSG00000011171	Vipr2	22355	protein_coding	4.36391	0.0414155
ENSMUSG00000011179	Odc1	18263	protein_coding	-0.579712	1
ENSMUSG00000011254	Thg1l	66628	protein_coding	-0.587215	1
ENSMUSG00000011256	Adam19	11492	protein_coding	-1.78434	0.0053998
ENSMUSG00000011257	Pabpc4	230721	protein_coding	0.00179698	1
ENSMUSG00000011263	Exoc3l2	74463	protein_coding	-0.602883	1
ENSMUSG00000011305	Plin5	66968	protein_coding	3.38049	0.394562
ENSMUSG00000011306	Sugp1	70616	protein_coding	-0.130575	1
ENSMUSG00000011382	Dhdh	71755	protein_coding	1.84078	0.135893
ENSMUSG00000011427	Zfp790	233056	protein_coding	0.301302	1
ENSMUSG00000011658	Fuz	70300	protein_coding	-0.678736	1
ENSMUSG00000011752	Pgam1	18648	protein_coding	-0.19177	1
ENSMUSG00000011831	Evi5	14020	protein_coding	-0.417579	1
ENSMUSG00000011832	Evi5l	213027	protein_coding	-0.565669	1
ENSMUSG00000011837	Snapc2	102209	protein_coding	-0.553848	1
ENSMUSG00000011877	Git1	216963	protein_coding	0.190004	1
ENSMUSG00000011884	Gltp	56356	protein_coding	-1.21179	0.473148
ENSMUSG00000011958	Bnip2	12175	protein_coding	0.37218	1
ENSMUSG00000011960	Ccnt1	12455	protein_coding	-0.316163	1
ENSMUSG00000012017	Scarf2	224024	protein_coding	1.20296	0.709371
ENSMUSG00000012076	Brms1l	52592	protein_coding	-0.049516	1
ENSMUSG00000012114	Med15	94112	protein_coding	-0.42272	1
ENSMUSG00000012117	Dhdds	67422	protein_coding	-0.729866	1
ENSMUSG00000012126	Ubxn11	67586	protein_coding	1.8229	0.000230129
ENSMUSG00000012296	Tjap1	74094	protein_coding	-2.26806	8.41e-06
ENSMUSG00000012350	Ehf	13661	protein_coding	-3.79852	0.407802
ENSMUSG00000012405	Rpl15	66480	protein_coding	-0.881326	1
ENSMUSG00000012422	Tmem167	66074	protein_coding	-0.364106	1
ENSMUSG00000012428	Steap4	117167	protein_coding	1.85918	0.195367
ENSMUSG00000012429	Mplkip	66308	protein_coding	-0.213742	1
ENSMUSG00000012443	Kif11	16551	protein_coding	-1.05301	1
ENSMUSG00000012483	Rpa3	68240	protein_coding	-0.606641	1
ENSMUSG00000012519	Mlkl	74568	protein_coding	1.30563	0.421142
ENSMUSG00000012535	Tnpo3	320938	protein_coding	-0.42418	1
ENSMUSG00000012609	Ttll5	320244	protein_coding	-0.170872	1
ENSMUSG00000012640	Zfp715	69930	protein_coding	0.0411632	1
ENSMUSG00000012705	Retn	57264	protein_coding	1.56062	1
ENSMUSG00000012777	Acpt	100503991	protein_coding	-0.0894874	1
ENSMUSG00000012819	Cdh23	22295	protein_coding	-0.667921	1
ENSMUSG00000012848	Rps5	20103	protein_coding	0.14636	1
ENSMUSG00000012889	Podnl1	244550	protein_coding	7.35161	0.000735554
ENSMUSG00000013033	Adgrl1	330814	protein_coding	-0.439284	1
ENSMUSG00000013076	Amotl1	75723	protein_coding	-0.934506	1
ENSMUSG00000013089	Etv5	104156	protein_coding	0.882771	1
ENSMUSG00000013150	Gfod2	70575	protein_coding	0.52853	1
ENSMUSG00000013155	Enkd1	102124	protein_coding	0.732994	1
ENSMUSG00000013160	Atp6v0d1	11972	protein_coding	-0.478428	1
ENSMUSG00000013236	Ptprs	19280	protein_coding	1.67404	0.0240124
ENSMUSG00000013275	Slc41a1	98396	protein_coding	1.37967	0.145203
ENSMUSG00000013367	Iglon5	210094	protein_coding	4.64433	0.0247305
ENSMUSG00000013419	Zfp651	270210	protein_coding	2.00566	0.00850665
ENSMUSG00000013465	Nelfb	58202	protein_coding	0.0829715	1
ENSMUSG00000013483	Card14	170720	protein_coding	-2.00784	0.000258571
ENSMUSG00000013495	Tmem175	72392	protein_coding	-0.18597	1
ENSMUSG00000013539	Tango2	27883	protein_coding	-0.584201	1
ENSMUSG00000013584	Aldh1a2	19378	protein_coding	1.09668	1
ENSMUSG00000013593	Ndufs2	226646	protein_coding	-0.114037	1
ENSMUSG00000013622	Atraid	381629	protein_coding	-0.0366544	1
ENSMUSG00000013629	Cad	69719	protein_coding	-2.72803	6.08e-09
ENSMUSG00000013646	Sh3bp5l	79566	protein_coding	-0.489017	1
ENSMUSG00000013662	Atad1	67979	protein_coding	-0.0487582	1
ENSMUSG00000013663	Pten	19211	protein_coding	0.246701	1
ENSMUSG00000013698	Pea15a	18611	protein_coding	0.64089	1
ENSMUSG00000013701	Timm23	53600	protein_coding	-0.300494	1
ENSMUSG00000013707	Tnfaip8l2	69769	protein_coding	5.62658	3.14e-05
ENSMUSG00000013736	Trnt1	70047	protein_coding	0.0409747	1
ENSMUSG00000013787	Ehmt2	110147	protein_coding	-0.12625	1
ENSMUSG00000013822	Elof1	66126	protein_coding	0.181064	1
ENSMUSG00000013833	Med16	216154	protein_coding	-0.393295	1
ENSMUSG00000013846	St3gal1	20442	protein_coding	0.0590395	1
ENSMUSG00000013858	Tmem259	216157	protein_coding	-0.255173	1
ENSMUSG00000013878	Rnf170	77733	protein_coding	0.106063	1
ENSMUSG00000013921	Clip3	76686	protein_coding	3.33312	1.55e-05
ENSMUSG00000013936	Myl2	17906	protein_coding	6.1041	1
ENSMUSG00000013973	Dedd	21945	protein_coding	-0.0700536	1
ENSMUSG00000013997	Nit1	27045	protein_coding	-0.322683	1
ENSMUSG00000014039	Prdm15	114604	protein_coding	-0.420868	1
ENSMUSG00000014074	Rnf168	70238	protein_coding	-0.41555	1
ENSMUSG00000014075	Tctex1d2	66061	protein_coding	1.16385	0.841763
ENSMUSG00000014077	Chp1	56398	protein_coding	-0.921114	1
ENSMUSG00000014158	Trpv4	63873	protein_coding	0.198152	1
ENSMUSG00000014177	Tvp23b	67510	protein_coding	-0.173067	1
ENSMUSG00000014195	Dnajc7	56354	protein_coding	0.295071	1
ENSMUSG00000014198	Zfp385c	278304	protein_coding	-0.655089	1
ENSMUSG00000014226	Cacybp	12301	protein_coding	-0.0237378	1
ENSMUSG00000014232	Cluap1	76779	protein_coding	0.184716	1
ENSMUSG00000014243	Zswim7	69747	protein_coding	0.498175	1
ENSMUSG00000014245	Pigl	327942	protein_coding	0.596537	1
ENSMUSG00000014294	Ndufa2	17991	protein_coding	0.5901	1
ENSMUSG00000014303	Glis2	83396	protein_coding	-0.413397	1
ENSMUSG00000014313	Cox6c	12864	protein_coding	-0.0371133	1
ENSMUSG00000014329	Bicc1	83675	protein_coding	1.51285	0.0343732
ENSMUSG00000014349	Ube2z	268470	protein_coding	-0.0902456	1
ENSMUSG00000014353	Tmem87b	72477	protein_coding	-0.0935917	1
ENSMUSG00000014355	Anapc1	17222	protein_coding	-0.29648	1
ENSMUSG00000014361	Mertk	17289	protein_coding	1.49015	0.221427
ENSMUSG00000014402	Tsg101	22088	protein_coding	-0.127172	1
ENSMUSG00000014418	Hps5	246694	protein_coding	-0.0375458	1
ENSMUSG00000014426	Map3k4	26407	protein_coding	-0.97075	1
ENSMUSG00000014444	Piezo1	234839	protein_coding	0.526741	1
ENSMUSG00000014470	Rnf166	68718	protein_coding	0.679867	1
ENSMUSG00000014496	Ankrd28	105522	protein_coding	1.14225	0.805719
ENSMUSG00000014498	Ankrd52	237615	protein_coding	-0.177515	1
ENSMUSG00000014503	Pkd2l2	53871	protein_coding	0.546739	1
ENSMUSG00000014504	Srp19	66384	protein_coding	-0.15922	1
ENSMUSG00000014547	Wdfy2	268752	protein_coding	-0.835601	1
ENSMUSG00000014550	Rbsn	78287	protein_coding	0.047017	1
ENSMUSG00000014551	Mrps25	64658	protein_coding	0.635169	1
ENSMUSG00000014554	Dguok	27369	protein_coding	0.256628	1
ENSMUSG00000014592	Camta1	100072	protein_coding	0.730766	1
ENSMUSG00000014599	Csf1	12977	protein_coding	3.90631	1.63e-07
ENSMUSG00000014601	Strip1	229707	protein_coding	-0.235502	1
ENSMUSG00000014602	Kif1a	16560	protein_coding	1.07635	1
ENSMUSG00000014606	Slc25a11	67863	protein_coding	0.228427	1
ENSMUSG00000014633	Cmc2	66531	protein_coding	-0.387867	1
ENSMUSG00000014668	Chfr	231600	protein_coding	-0.432336	1
ENSMUSG00000014748	Tex261	21766	protein_coding	0.370718	1
ENSMUSG00000014763	Fam120b	67544	protein_coding	0.156426	1
ENSMUSG00000014767	Tbp	21374	protein_coding	-0.159524	1
ENSMUSG00000014769	Psmb1	19170	protein_coding	0.0826724	1
ENSMUSG00000014771	Pdcd2	18567	protein_coding	0.625986	1
ENSMUSG00000014773	Dll1	13388	protein_coding	1.64386	0.361995
ENSMUSG00000014776	Nol3	78688	protein_coding	2.81939	0.00101755
ENSMUSG00000014778	Fhod1	234686	protein_coding	1.29688	0.194437
ENSMUSG00000014782	Plekhg4	102075	protein_coding	-1.31582	0.510208
ENSMUSG00000014786	Slc9a5	277973	protein_coding	1.71649	0.0232316
ENSMUSG00000014791	Elmo3	234683	protein_coding	0.371907	1
ENSMUSG00000014813	Stc1	20855	protein_coding	-3.32981	1.44e-05
ENSMUSG00000014837	4931428F04Rik	74356	protein_coding	1.63182	0.0942366
ENSMUSG00000014846	Tppp3	67971	protein_coding	3.41254	0.00148609
ENSMUSG00000014850	Msh3	17686	protein_coding	-0.0882988	1
ENSMUSG00000014856	Tmem208	66320	protein_coding	0.506718	1
ENSMUSG00000014859	E2f4	104394	protein_coding	-0.408496	1
ENSMUSG00000014867	Surf4	20932	protein_coding	-0.288159	1
ENSMUSG00000014873	Surf2	20931	protein_coding	0.101029	1
ENSMUSG00000014905	Dnajb9	27362	protein_coding	-1.46711	0.19912
ENSMUSG00000014907	Naf1	234344	protein_coding	-0.883302	1
ENSMUSG00000014932	Yes1	22612	protein_coding	-0.682219	1
ENSMUSG00000014956	Ppp1cb	19046	protein_coding	-0.326776	1
ENSMUSG00000014959	Gorasp2	70231	protein_coding	-0.284848	1
ENSMUSG00000014980	Tsen15	66637	protein_coding	0.00221359	1
ENSMUSG00000015002	Efr3a	76740	protein_coding	-0.098598	1
ENSMUSG00000015013	Trappc2l	59005	protein_coding	0.0265753	1
ENSMUSG00000015016	Acsf3	257633	protein_coding	0.308461	1
ENSMUSG00000015023	Ddx19a	13680	protein_coding	0.0724724	1
ENSMUSG00000015027	Galns	50917	protein_coding	0.419773	1
ENSMUSG00000015053	Gata2	14461	protein_coding	-3.18259	2.12e-10
ENSMUSG00000015085	Entpd2	12496	protein_coding	2.23645	0.250391
ENSMUSG00000015087	Rabl6	227624	protein_coding	0.261661	1
ENSMUSG00000015090	Ptgds	19215	protein_coding	3.26568	0.309598
ENSMUSG00000015092	Edf1	59022	protein_coding	-0.0295301	1
ENSMUSG00000015094	Npdc1	18146	protein_coding	0.644469	1
ENSMUSG00000015095	Fbxw5	30839	protein_coding	0.137677	1
ENSMUSG00000015112	Slc25a13	50799	protein_coding	-3.56887	1.87e-05
ENSMUSG00000015120	Ube2i	22196	protein_coding	0.0619348	1
ENSMUSG00000015126	Tsr3	68327	protein_coding	0.604806	1
ENSMUSG00000015127	Unkl	74154	protein_coding	0.184387	1
ENSMUSG00000015133	Lrrk1	233328	protein_coding	1.29624	0.202551
ENSMUSG00000015134	Aldh1a3	56847	protein_coding	1.22326	1
ENSMUSG00000015143	Actn1	109711	protein_coding	-0.613452	1
ENSMUSG00000015149	Sirt2	64383	protein_coding	0.292452	1
ENSMUSG00000015165	Hnrnpl	15388	protein_coding	-0.229628	1
ENSMUSG00000015176	Nolc1	70769	protein_coding	-0.702638	1
ENSMUSG00000015189	Casd1	213819	protein_coding	0.719153	1
ENSMUSG00000015202	Cnksr3	215748	protein_coding	-0.244343	1
ENSMUSG00000015214	Mtmr1	53332	protein_coding	-0.529259	1
ENSMUSG00000015217	Hmgb3	15354	protein_coding	-0.229618	1
ENSMUSG00000015222	Map2	17756	protein_coding	-3.23897	0.122016
ENSMUSG00000015224	Cyp2j9	74519	protein_coding	1.65926	0.730258
ENSMUSG00000015243	Abca1	11303	protein_coding	1.35702	0.320042
ENSMUSG00000015247	Nipsnap3b	66536	protein_coding	-0.164082	1
ENSMUSG00000015289	Lage3	66192	protein_coding	0.0517854	1
ENSMUSG00000015290	Ubl4a	27643	protein_coding	-0.339232	1
ENSMUSG00000015291	Gdi1	14567	protein_coding	0.00792869	1
ENSMUSG00000015305	Sash1	70097	protein_coding	0.436725	1
ENSMUSG00000015312	Gadd45b	17873	protein_coding	-0.0257421	1
ENSMUSG00000015314	Slamf6	30925	protein_coding	4.07955	0.0211867
ENSMUSG00000015335	Zdhhc12	66220	protein_coding	-0.330778	1
ENSMUSG00000015337	Endog	13804	protein_coding	0.073725	1
ENSMUSG00000015340	Cybb	13058	protein_coding	4.86169	7.24e-09
ENSMUSG00000015341	Golga7	57437	protein_coding	-0.0383401	1
ENSMUSG00000015342	Xk	22439	protein_coding	-0.0253175	1
ENSMUSG00000015354	Pcolce2	76477	protein_coding	-0.871705	1
ENSMUSG00000015355	Cd48	12506	protein_coding	5.34065	1.38e-05
ENSMUSG00000015357	Clpx	270166	protein_coding	-0.563991	1
ENSMUSG00000015363	Trabd	67976	protein_coding	-0.638386	1
ENSMUSG00000015377	Dennd6b	69440	protein_coding	1.52734	0.252118
ENSMUSG00000015396	Cd83	12522	protein_coding	3.78079	0.00136353
ENSMUSG00000015437	Gzmb	14939	protein_coding	-2.12398	1
ENSMUSG00000015441	Gzmf	14943	protein_coding	-3.34683	0.583084
ENSMUSG00000015461	Atf6b	12915	protein_coding	-0.521489	1
ENSMUSG00000015467	Egfl8	81701	protein_coding	1.00766	1
ENSMUSG00000015468	Notch4	18132	protein_coding	-0.714279	1
ENSMUSG00000015474	Ppt2	54397	protein_coding	1.02151	1
ENSMUSG00000015476	Prrt1	260297	protein_coding	1.96736	0.297008
ENSMUSG00000015478	Rnf5	54197	protein_coding	-0.351136	1
ENSMUSG00000015488	Cacfd1	381356	protein_coding	0.0912854	1
ENSMUSG00000015501	Hivep2	15273	protein_coding	-0.207207	1
ENSMUSG00000015522	Arnt	11863	protein_coding	0.0438992	1
ENSMUSG00000015533	Itga2	16398	protein_coding	-1.71272	0.223615
ENSMUSG00000015536	Mocs2	17434	protein_coding	-0.131714	1
ENSMUSG00000015542	Nat9	66176	protein_coding	-0.0345178	1
ENSMUSG00000015568	Lpl	16956	protein_coding	6.07232	9.35e-11
ENSMUSG00000015575	Atp6v0e	11974	protein_coding	-0.307017	1
ENSMUSG00000015597	Zfp318	57908	protein_coding	-0.118812	1
ENSMUSG00000015605	Srf	20807	protein_coding	-0.210087	1
ENSMUSG00000015619	Gata3	14462	protein_coding	-2.67178	0.0601371
ENSMUSG00000015647	Lama5	16776	protein_coding	-3.27909	4.86e-07
ENSMUSG00000015652	Steap1	70358	protein_coding	0.493541	1
ENSMUSG00000015653	Steap2	74051	protein_coding	-0.0656909	1
ENSMUSG00000015656	Hspa8	15481	protein_coding	-0.41294	1
ENSMUSG00000015659	Serac1	321007	protein_coding	0.325737	1
ENSMUSG00000015668	Pdzd11	72621	protein_coding	-0.71146	1
ENSMUSG00000015671	Psma2	19166	protein_coding	-0.0631049	1
ENSMUSG00000015672	Mrpl32	NA	protein_coding	-0.0864104	1
ENSMUSG00000015697	Setdb1	84505	protein_coding	-0.101485	1
ENSMUSG00000015702	Anxa9	71790	protein_coding	-0.0586835	1
ENSMUSG00000015709	Arnt2	11864	protein_coding	-0.406039	1
ENSMUSG00000015711	Prune1	229589	protein_coding	-0.684452	1
ENSMUSG00000015714	Cers2	76893	protein_coding	-0.300503	1
ENSMUSG00000015733	Capza2	12343	protein_coding	0.400303	1
ENSMUSG00000015745	Plekho1	67220	protein_coding	-0.312732	1
ENSMUSG00000015747	Vps45	22365	protein_coding	-0.0700674	1
ENSMUSG00000015748	Prpf3	70767	protein_coding	-0.017671	1
ENSMUSG00000015749	Anp32e	66471	protein_coding	-0.70978	1
ENSMUSG00000015750	Aph1a	226548	protein_coding	-0.0131597	1
ENSMUSG00000015755	Tab2	68652	protein_coding	0.40967	1
ENSMUSG00000015757	Ppil4	67418	protein_coding	-0.49144	1
ENSMUSG00000015759	Cnih1	12793	protein_coding	0.153036	1
ENSMUSG00000015766	Eps8	13860	protein_coding	-1.60126	0.011906
ENSMUSG00000015776	Med22	20933	protein_coding	-0.260984	1
ENSMUSG00000015790	Surf1	20930	protein_coding	0.172687	1
ENSMUSG00000015804	Med28	66999	protein_coding	0.403764	1
ENSMUSG00000015806	Qdpr	110391	protein_coding	-0.185429	1
ENSMUSG00000015837	Sqstm1	18412	protein_coding	0.820572	1
ENSMUSG00000015839	Nfe2l2	18024	protein_coding	0.37507	1
ENSMUSG00000015843	Rxrg	20183	protein_coding	5.08681	0.134105
ENSMUSG00000015846	Rxra	20181	protein_coding	0.902851	1
ENSMUSG00000015850	Adamtsl4	229595	protein_coding	0.489832	1
ENSMUSG00000015852	Fcrls	80891	protein_coding	5.70446	4.04e-12
ENSMUSG00000015854	Cd5l	11801	protein_coding	4.55922	0.0668155
ENSMUSG00000015869	Prpsap1	67763	protein_coding	-0.453836	1
ENSMUSG00000015880	Ncapg	54392	protein_coding	-0.632005	1
ENSMUSG00000015882	Lcorl	209707	protein_coding	-0.306282	1
ENSMUSG00000015889	Lta4h	16993	protein_coding	-0.493862	1
ENSMUSG00000015932	Dstn	56431	protein_coding	-0.117378	1
ENSMUSG00000015937	H2afy	26914	protein_coding	-0.100904	1
ENSMUSG00000015942	Gtf2ird2	114674	protein_coding	2.0239	0.000265049
ENSMUSG00000015943	Bola1	69168	protein_coding	0.377973	1
ENSMUSG00000015944	Gatsl2	80909	protein_coding	2.28005	1.44e-05
ENSMUSG00000015947	Fcgr1	14129	protein_coding	5.62116	4.26e-07
ENSMUSG00000015950	Ncf1	17969	protein_coding	5.44249	1.42e-08
ENSMUSG00000015957	Wnt11	22411	protein_coding	0.58509	1
ENSMUSG00000015961	Adss	11566	protein_coding	-1.46232	0.0213879
ENSMUSG00000015968	Cacna1d	12289	protein_coding	1.9218	0.0307891
ENSMUSG00000015970	Chdh	218865	protein_coding	-2.17913	0.302181
ENSMUSG00000015971	Actr8	56249	protein_coding	-0.174706	1
ENSMUSG00000015980	Lrrc27	76612	protein_coding	0.581866	1
ENSMUSG00000015994	Fnta	14272	protein_coding	-0.0993969	1
ENSMUSG00000016018	Skiv2l2	72198	protein_coding	-0.380301	1
ENSMUSG00000016024	Lbp	16803	protein_coding	-3.45002	9.32e-12
ENSMUSG00000016028	Celsr1	12614	protein_coding	-3.97486	0.00154084
ENSMUSG00000016087	Fli1	14247	protein_coding	0.742007	1
ENSMUSG00000016128	Stard13	243362	protein_coding	1.68129	0.0848098
ENSMUSG00000016181	Diexf	215193	protein_coding	-0.175824	1
ENSMUSG00000016194	Hsd11b1	15483	protein_coding	-0.16087	1
ENSMUSG00000016206	H2-M3	14991	protein_coding	2.12858	0.00143825
ENSMUSG00000016252	Atp5e	67126	protein_coding	0.56584	1
ENSMUSG00000016253	Nelfcd	57314	protein_coding	-0.0499178	1
ENSMUSG00000016256	Ctsz	64138	protein_coding	2.28457	4.07e-08
ENSMUSG00000016257	Prelid3b	66390	protein_coding	-0.152067	1
ENSMUSG00000016262	Sertad4	214791	protein_coding	1.83999	0.00275323
ENSMUSG00000016308	Ube2a	22209	protein_coding	0.162482	1
ENSMUSG00000016319	Slc25a5	11740	protein_coding	-0.502481	1
ENSMUSG00000016344	Ppdpf	66496	protein_coding	0.587631	1
ENSMUSG00000016349	Eef1a2	13628	protein_coding	10.0054	0.366032
ENSMUSG00000016356	Col20a1	73368	protein_coding	-0.931061	1
ENSMUSG00000016382	Pls3	102866	protein_coding	0.239895	1
ENSMUSG00000016409	Nkap	67050	protein_coding	-0.603237	1
ENSMUSG00000016427	Ndufa1	54405	protein_coding	0.127372	1
ENSMUSG00000016458	Wt1	22431	protein_coding	-4.61674	3.81e-11
ENSMUSG00000016477	E2f3	13557	protein_coding	-0.0354039	1
ENSMUSG00000016481	Cr1l	12946	protein_coding	0.0757769	1
ENSMUSG00000016487	Ppfibp1	67533	protein_coding	0.133632	1
ENSMUSG00000016493	Cd46	17221	protein_coding	1.31739	0.776028
ENSMUSG00000016494	Cd34	12490	protein_coding	0.214095	1
ENSMUSG00000016495	Plgrkt	67759	protein_coding	0.616489	1
ENSMUSG00000016496	Cd274	60533	protein_coding	3.15945	0.000141137
ENSMUSG00000016503	Gtf3a	66596	protein_coding	0.623618	1
ENSMUSG00000016510	Mtif3	76366	protein_coding	0.484947	1
ENSMUSG00000016520	Lnx2	140887	protein_coding	0.420001	1
ENSMUSG00000016528	Mapkapk2	17164	protein_coding	0.559435	1
ENSMUSG00000016534	Lamp2	16784	protein_coding	0.331139	1
ENSMUSG00000016541	Atxn10	54138	protein_coding	-0.704131	1
ENSMUSG00000016552	Foxred2	239554	protein_coding	-2.92744	1.21e-05
ENSMUSG00000016554	Eif3d	55944	protein_coding	-0.768691	1
ENSMUSG00000016559	H3f3b	15081	protein_coding	-0.210057	1
ENSMUSG00000016619	Nup50	18141	protein_coding	-0.914174	1
ENSMUSG00000016624	Phf21b	271305	protein_coding	-0.61235	1
ENSMUSG00000016637	Ift27	67042	protein_coding	0.632065	1
ENSMUSG00000016664	Pacsin2	23970	protein_coding	0.586251	1
ENSMUSG00000016756	Cmah	12763	protein_coding	3.13078	0.000666464
ENSMUSG00000016757	Ttll12	223723	protein_coding	-1.82722	1.75e-05
ENSMUSG00000016763	Scube1	64706	protein_coding	-3.69864	8.67e-08
ENSMUSG00000016831	Tox4	268741	protein_coding	-0.231251	1
ENSMUSG00000016833	Mrps18c	68735	protein_coding	0.490697	1
ENSMUSG00000016918	Sulf1	240725	protein_coding	-0.832296	1
ENSMUSG00000016921	Srsf6	67996	protein_coding	0.218284	1
ENSMUSG00000016933	Plcg1	18803	protein_coding	0.942031	1
ENSMUSG00000016940	Kctd2	70382	protein_coding	0.61617	1
ENSMUSG00000016946	Kctd5	69259	protein_coding	-0.654754	1
ENSMUSG00000016984	Etaa1	68145	protein_coding	-0.441357	1
ENSMUSG00000016995	Matn4	17183	protein_coding	4.56922	0.0668155
ENSMUSG00000017002	Slpi	20568	protein_coding	2.95644	0.00506403
ENSMUSG00000017009	Sdc4	20971	protein_coding	-0.773615	1
ENSMUSG00000017057	Il13ra1	16164	protein_coding	1.3997	0.112594
ENSMUSG00000017119	Nbr1	17966	protein_coding	-0.875809	1
ENSMUSG00000017132	Cyth1	19157	protein_coding	0.764451	1
ENSMUSG00000017144	Rnd3	74194	protein_coding	0.152412	1
ENSMUSG00000017146	Brca1	12189	protein_coding	-1.24215	0.716931
ENSMUSG00000017167	Cntnap1	53321	protein_coding	0.152724	1
ENSMUSG00000017176	Nt5c3b	68106	protein_coding	1.33715	0.25351
ENSMUSG00000017188	Coa3	52469	protein_coding	-0.00880568	1
ENSMUSG00000017210	Med24	23989	protein_coding	-0.172553	1
ENSMUSG00000017221	Psmd3	22123	protein_coding	-0.487643	1
ENSMUSG00000017264	Exosc10	50912	protein_coding	-0.309691	1
ENSMUSG00000017286	Glod4	67201	protein_coding	-0.402574	1
ENSMUSG00000017288	Vps53	68299	protein_coding	-0.467377	1
ENSMUSG00000017291	Taok1	216965	protein_coding	-0.339705	1
ENSMUSG00000017299	Dnttip1	76233	protein_coding	-0.451876	1
ENSMUSG00000017300	Tnnc2	21925	protein_coding	10.6046	0.280376
ENSMUSG00000017307	Acot8	170789	protein_coding	-0.0361005	1
ENSMUSG00000017309	Cd300lg	52685	protein_coding	-0.891385	1
ENSMUSG00000017311	Pyy	217212	protein_coding	-6.52439	4.92e-06
ENSMUSG00000017314	Mpp2	50997	protein_coding	-0.509122	1
ENSMUSG00000017344	Vtn	22370	protein_coding	5.15117	0.0025661
ENSMUSG00000017376	Nlk	18099	protein_coding	-0.433226	1
ENSMUSG00000017386	Traf4	22032	protein_coding	0.902517	1
ENSMUSG00000017390	Aldoc	11676	protein_coding	0.669237	1
ENSMUSG00000017400	Stac2	217154	protein_coding	-2.5998	1.81e-06
ENSMUSG00000017404	Rpl19	19921	protein_coding	0.0172444	1
ENSMUSG00000017405	Nek8	140859	protein_coding	0.259526	1
ENSMUSG00000017417	Plxdc1	72324	protein_coding	3.17094	0.000197036
ENSMUSG00000017418	Arl5b	75869	protein_coding	-0.418262	1
ENSMUSG00000017421	Zfp207	22680	protein_coding	-0.320574	1
ENSMUSG00000017428	Psmd11	69077	protein_coding	-0.432285	1
ENSMUSG00000017446	C1qtnf1	56745	protein_coding	-1.75498	0.00530022
ENSMUSG00000017466	Timp2	21858	protein_coding	1.53259	0.00472558
ENSMUSG00000017478	Zc3h18	76014	protein_coding	-0.276273	1
ENSMUSG00000017485	Top2b	21974	protein_coding	-0.343737	1
ENSMUSG00000017491	Rarb	218772	protein_coding	-0.642676	1
ENSMUSG00000017493	Igfbp4	16010	protein_coding	-1.22304	0.44301
ENSMUSG00000017499	Cdc6	23834	protein_coding	-2.19976	0.0149402
ENSMUSG00000017548	Suz12	52615	protein_coding	-0.831712	1
ENSMUSG00000017550	Atad5	237877	protein_coding	-1.32409	0.795801
ENSMUSG00000017561	Crlf3	54394	protein_coding	-0.170692	1
ENSMUSG00000017607	Tns4	217169	protein_coding	-0.944566	1
ENSMUSG00000017615	Tnfaip1	21927	protein_coding	-0.208614	1
ENSMUSG00000017631	Abr	109934	protein_coding	-1.61165	0.0192967
ENSMUSG00000017639	Rab11fip4	268451	protein_coding	3.63807	0.0507773
ENSMUSG00000017652	Cd40	21939	protein_coding	2.08216	0.0286712
ENSMUSG00000017664	Slc35c2	228875	protein_coding	0.664201	1
ENSMUSG00000017667	Zfp334	228876	protein_coding	0.809416	1
ENSMUSG00000017670	Elmo2	140579	protein_coding	0.275105	1
ENSMUSG00000017677	Wsb1	78889	protein_coding	-0.0871863	1
ENSMUSG00000017679	Ttpal	76080	protein_coding	-0.918387	1
ENSMUSG00000017686	Rhot1	59040	protein_coding	-0.630595	1
ENSMUSG00000017692	Rhbdl3	246104	protein_coding	0.252386	1
ENSMUSG00000017697	Ada	11486	protein_coding	-1.26201	0.988087
ENSMUSG00000017707	Serinc3	26943	protein_coding	0.703622	1
ENSMUSG00000017713	Tha1	71776	protein_coding	0.088588	1
ENSMUSG00000017715	Pgs1	74451	protein_coding	-0.11759	1
ENSMUSG00000017716	Birc5	11799	protein_coding	-0.838583	1
ENSMUSG00000017721	Pigt	78928	protein_coding	-1.05378	1
ENSMUSG00000017723	Wfdc2	67701	protein_coding	-2.10195	1
ENSMUSG00000017724	Etv4	18612	protein_coding	2.8623	0.000427645
ENSMUSG00000017734	Dbndd2	52840	protein_coding	0.079543	1
ENSMUSG00000017737	Mmp9	17395	protein_coding	6.61359	0.0116097
ENSMUSG00000017740	Slc12a5	57138	protein_coding	-1.12	1
ENSMUSG00000017747	Ghdc	80860	protein_coding	0.230472	1
ENSMUSG00000017754	Pltp	18830	protein_coding	3.6873	3.3e-10
ENSMUSG00000017756	Slc12a7	20499	protein_coding	1.3479	0.1978
ENSMUSG00000017760	Ctsa	19025	protein_coding	1.27724	0.178239
ENSMUSG00000017764	Zswim1	71971	protein_coding	-0.0696949	1
ENSMUSG00000017765	Slc12a4	20498	protein_coding	0.102699	1
ENSMUSG00000017774	Myo1c	17913	protein_coding	-0.157989	1
ENSMUSG00000017776	Crk	12928	protein_coding	-0.447934	1
ENSMUSG00000017778	Cox7c	12867	protein_coding	-0.229132	1
ENSMUSG00000017781	Pitpna	18738	protein_coding	0.361084	1
ENSMUSG00000017801	Mlx	21428	protein_coding	-0.261049	1
ENSMUSG00000017802	Retreg3	67998	protein_coding	0.293378	1
ENSMUSG00000017817	Jph2	59091	protein_coding	4.71876	0.00168506
ENSMUSG00000017830	Dhx58	80861	protein_coding	1.3885	0.208332
ENSMUSG00000017831	Rab5a	271457	protein_coding	-0.727369	1
ENSMUSG00000017837	Nkiras2	71966	protein_coding	-0.465722	1
ENSMUSG00000017843	Ppp2r5c	26931	protein_coding	-0.0638704	1
ENSMUSG00000017858	Ift52	245866	protein_coding	-0.0439462	1
ENSMUSG00000017861	Mybl2	17865	protein_coding	-0.423233	1
ENSMUSG00000017897	Eya2	14049	protein_coding	1.33809	1
ENSMUSG00000017922	Prl3c1	27372	protein_coding	-9.49689	0.00712144
ENSMUSG00000017929	B4galt5	56336	protein_coding	-1.86725	0.000945922
ENSMUSG00000017969	Ptgis	19223	protein_coding	2.35347	0.0275645
ENSMUSG00000017999	Ddx27	228889	protein_coding	-0.358976	1
ENSMUSG00000018001	Cyth3	19159	protein_coding	-0.650804	1
ENSMUSG00000018008	Cyth4	72318	protein_coding	3.64904	1.8e-09
ENSMUSG00000018012	Rac3	170758	protein_coding	1.4809	0.505299
ENSMUSG00000018040	Rrp7a	74778	protein_coding	-0.317838	1
ENSMUSG00000018042	Cyb5r3	109754	protein_coding	-1.11386	0.87175
ENSMUSG00000018068	Ints2	70422	protein_coding	-0.218689	1
ENSMUSG00000018076	Med13l	76199	protein_coding	0.0684564	1
ENSMUSG00000018102	Hist1h2bc	68024	protein_coding	0.259926	1
ENSMUSG00000018143	Mafk	17135	protein_coding	-0.325621	1
ENSMUSG00000018160	Med1	19014	protein_coding	-0.234973	1
ENSMUSG00000018166	Erbb3	13867	protein_coding	-1.87129	0.494635
ENSMUSG00000018167	Stard3	59045	protein_coding	0.782246	1
ENSMUSG00000018169	Mfng	17305	protein_coding	0.71141	1
ENSMUSG00000018171	Vmp1	75909	protein_coding	0.315555	1
ENSMUSG00000018189	Uchl5	56207	protein_coding	-0.113387	1
ENSMUSG00000018196	Glrx2	69367	protein_coding	0.154556	1
ENSMUSG00000018199	Trove2	20822	protein_coding	-0.135345	1
ENSMUSG00000018209	Stk4	58231	protein_coding	-0.0476809	1
ENSMUSG00000018217	Pmp22	18858	protein_coding	0.621558	1
ENSMUSG00000018239	Zcchc10	67966	protein_coding	0.309457	1
ENSMUSG00000018259	Prl8a2	13529	protein_coding	-2.80862	0.0102229
ENSMUSG00000018263	Tbx5	21388	protein_coding	2.46156	0.257833
ENSMUSG00000018286	Psmb6	19175	protein_coding	0.213038	1
ENSMUSG00000018287	Spag7	216873	protein_coding	-0.154192	1
ENSMUSG00000018293	Pfn1	18643	protein_coding	0.472915	1
ENSMUSG00000018322	Tomm34	67145	protein_coding	0.2167	1
ENSMUSG00000018326	Ywhab	54401	protein_coding	-0.0417068	1
ENSMUSG00000018334	Ksr1	16706	protein_coding	-1.56549	0.200964
ENSMUSG00000018339	Gpx3	14778	protein_coding	-1.47926	0.166527
ENSMUSG00000018340	Anxa6	11749	protein_coding	3.39549	9.81e-08
ENSMUSG00000018347	Zkscan6	52712	protein_coding	0.123877	1
ENSMUSG00000018362	Kpna2	16647	protein_coding	-1.30814	0.449436
ENSMUSG00000018363	Smurf2	66313	protein_coding	-0.206079	1
ENSMUSG00000018372	Cep95	320162	protein_coding	0.233987	1
ENSMUSG00000018377	Vezf1	22344	protein_coding	0.364459	1
ENSMUSG00000018378	Cuedc1	103841	protein_coding	1.32131	0.573065
ENSMUSG00000018379	Srsf1	110809	protein_coding	-0.28641	1
ENSMUSG00000018381	Abi3	66610	protein_coding	-0.0603519	1
ENSMUSG00000018387	Shroom1	71774	protein_coding	1.35953	0.954747
ENSMUSG00000018395	Kif3a	16568	protein_coding	1.09349	0.992074
ENSMUSG00000018398	Septin8	20362	protein_coding	1.29346	0.0868871
ENSMUSG00000018401	Mtmr4	170749	protein_coding	-0.48822	1
ENSMUSG00000018405	Mrm1	217038	protein_coding	0.545482	1
ENSMUSG00000018411	Mapt	17762	protein_coding	0.960204	1
ENSMUSG00000018412	Kansl1	76719	protein_coding	-0.464356	1
ENSMUSG00000018415	Gid4	66771	protein_coding	0.0166608	1
ENSMUSG00000018417	Myo1b	17912	protein_coding	0.496845	1
ENSMUSG00000018425	Dhx40	67487	protein_coding	0.0276342	1
ENSMUSG00000018427	Ypel2	77864	protein_coding	1.14073	0.709497
ENSMUSG00000018428	Akap1	11640	protein_coding	-0.542138	1
ENSMUSG00000018433	Nol11	68979	protein_coding	-0.546737	1
ENSMUSG00000018442	Derl2	116891	protein_coding	-0.276263	1
ENSMUSG00000018446	C1qbp	12261	protein_coding	-0.614338	1
ENSMUSG00000018449	Rpain	69723	protein_coding	0.647692	1
ENSMUSG00000018459	Slc13a3	114644	protein_coding	5.47379	0.00158034
ENSMUSG00000018470	Kcnab3	16499	protein_coding	-1.16973	1
ENSMUSG00000018474	Chd3	216848	protein_coding	0.315132	1
ENSMUSG00000018476	Kdm6b	216850	protein_coding	-0.715731	1
ENSMUSG00000018481	Appbp2	66884	protein_coding	-1.35054	0.0518945
ENSMUSG00000018500	Adora2b	11541	protein_coding	-3.13167	0.000574336
ENSMUSG00000018501	Ncor1	20185	protein_coding	0.201888	1
ENSMUSG00000018507	Trpv2	22368	protein_coding	2.67187	9.74e-05
ENSMUSG00000018509	Cenpv	73139	protein_coding	2.12016	0.0446288
ENSMUSG00000018537	Pcgf2	22658	protein_coding	0.102548	1
ENSMUSG00000018541	Cwc25	67480	protein_coding	0.136776	1
ENSMUSG00000018547	Pip4k2b	108083	protein_coding	0.764749	1
ENSMUSG00000018548	Trim37	68729	protein_coding	-0.623458	1
ENSMUSG00000018559	Ctdnep1	67181	protein_coding	0.463227	1
ENSMUSG00000018565	Elp5	54351	protein_coding	-0.0493831	1
ENSMUSG00000018566	Slc2a4	20528	protein_coding	6.87128	0.371041
ENSMUSG00000018567	Gabarap	56486	protein_coding	0.382947	1
ENSMUSG00000018569	Cldn7	53624	protein_coding	-1.0757	1
ENSMUSG00000018570	2810408A11Rik	70419	protein_coding	-0.22832	1
ENSMUSG00000018572	Phf23	78246	protein_coding	-0.259015	1
ENSMUSG00000018574	Acadvl	11370	protein_coding	0.610855	1
ENSMUSG00000018583	G3bp1	27041	protein_coding	-0.327579	1
ENSMUSG00000018585	Atox1	11927	protein_coding	0.336754	1
ENSMUSG00000018593	Sparc	20692	protein_coding	1.36659	0.0454617
ENSMUSG00000018599	Mief2	237781	protein_coding	1.02792	1
ENSMUSG00000018604	Tbx3	21386	protein_coding	-0.852019	1
ENSMUSG00000018623	Mmp7	17393	protein_coding	-3.1886	0.992069
ENSMUSG00000018648	Dusp14	56405	protein_coding	-1.27165	0.756671
ENSMUSG00000018651	Tada2a	217031	protein_coding	0.0355455	1
ENSMUSG00000018654	Ikzf1	22778	protein_coding	3.56032	4.63e-06
ENSMUSG00000018659	Pnpo	103711	protein_coding	-0.871311	1
ENSMUSG00000018661	Cog1	16834	protein_coding	-0.53425	1
ENSMUSG00000018666	Cbx1	12412	protein_coding	-0.0405548	1
ENSMUSG00000018669	Cdk5rap3	80280	protein_coding	-0.400645	1
ENSMUSG00000018672	Copz2	56358	protein_coding	1.53071	0.0104336
ENSMUSG00000018677	Slc25a39	68066	protein_coding	-0.301264	1
ENSMUSG00000018678	Sp2	78912	protein_coding	-0.383588	1
ENSMUSG00000018697	Aatf	56321	protein_coding	-0.25042	1
ENSMUSG00000018707	Dync1h1	13424	protein_coding	-0.0680634	1
ENSMUSG00000018733	Pex12	103737	protein_coding	0.211206	1
ENSMUSG00000018736	Ndel1	83431	protein_coding	0.0281392	1
ENSMUSG00000018740	Slc25a35	71998	protein_coding	0.446593	1
ENSMUSG00000018750	Zbtb4	75580	protein_coding	1.23399	0.202551
ENSMUSG00000018752	Tnfsfm13	619441	protein_coding	2.40141	0.0924517
ENSMUSG00000018761	Mpdu1	24070	protein_coding	0.165254	1
ENSMUSG00000018765	Fxr2	23879	protein_coding	-0.127061	1
ENSMUSG00000018770	Atp5g3	228033	protein_coding	-0.585178	1
ENSMUSG00000018774	Cd68	12514	protein_coding	2.85113	1.72e-06
ENSMUSG00000018796	Acsl1	14081	protein_coding	-1.49512	0.630742
ENSMUSG00000018800	Abca5	217265	protein_coding	-1.05236	1
ENSMUSG00000018809	Smyd4	319822	protein_coding	-0.924401	1
ENSMUSG00000018819	Lsp1	16985	protein_coding	3.68116	0.000924616
ENSMUSG00000018820	Zfyve27	319740	protein_coding	-0.438	1
ENSMUSG00000018821	Avpi1	69534	protein_coding	-1.51846	0.145312
ENSMUSG00000018822	Sfrp5	54612	protein_coding	-4.135	2.6e-07
ENSMUSG00000018830	Myh11	17880	protein_coding	2.50153	0.510703
ENSMUSG00000018841	Rad51d	19364	protein_coding	0.0828243	1
ENSMUSG00000018845	Unc45b	217012	protein_coding	2.94332	0.0923856
ENSMUSG00000018846	Pank3	211347	protein_coding	-1.94243	0.000182037
ENSMUSG00000018848	Rars	104458	protein_coding	-0.932841	1
ENSMUSG00000018849	Wwc1	211652	protein_coding	-3.08335	0.189775
ENSMUSG00000018858	Mrpl58	68572	protein_coding	0.0886033	1
ENSMUSG00000018861	Fdxr	14149	protein_coding	0.567801	1
ENSMUSG00000018882	Mrpl45	67036	protein_coding	-0.204467	1
ENSMUSG00000018893	Mb	17189	protein_coding	8.82476	0.0990724
ENSMUSG00000018899	Irf1	16362	protein_coding	0.758969	1
ENSMUSG00000018900	Slc22a5	20520	protein_coding	-3.68028	7.12e-13
ENSMUSG00000018906	P4ha2	18452	protein_coding	0.25826	1
ENSMUSG00000018909	Arrb1	109689	protein_coding	-0.711673	1
ENSMUSG00000018920	Cxcl16	66102	protein_coding	5.369	6.83e-10
ENSMUSG00000018921	Pelp1	75273	protein_coding	-0.33426	1
ENSMUSG00000018923	Med11	66172	protein_coding	0.790439	1
ENSMUSG00000018924	Alox15	11687	protein_coding	3.66802	0.280773
ENSMUSG00000018927	Ccl6	20305	protein_coding	6.41917	1.47e-05
ENSMUSG00000018930	Ccl4	20303	protein_coding	4.97611	0.00476221
ENSMUSG00000018931	Natd1	24083	protein_coding	-0.646488	1
ENSMUSG00000018932	Map2k3	26397	protein_coding	-0.665651	1
ENSMUSG00000018965	Ywhah	22629	protein_coding	0.2975	1
ENSMUSG00000018974	Sart3	53890	protein_coding	-0.303305	1
ENSMUSG00000018983	E2f2	242705	protein_coding	1.8679	0.0527437
ENSMUSG00000018995	Nars2	244141	protein_coding	-0.668748	1
ENSMUSG00000018999	Slc35b4	58246	protein_coding	-0.327611	1
ENSMUSG00000019027	Dnah1	110084	protein_coding	2.38615	0.159798
ENSMUSG00000019039	Dalrd3	67789	protein_coding	-0.149107	1
ENSMUSG00000019054	Fis1	66437	protein_coding	0.256773	1
ENSMUSG00000019055	Plod1	18822	protein_coding	1.4014	0.0563091
ENSMUSG00000019066	Rab3d	19340	protein_coding	1.63282	0.0115027
ENSMUSG00000019080	Mfsd3	69572	protein_coding	0.109559	1
ENSMUSG00000019082	Slc25a22	68267	protein_coding	0.440435	1
ENSMUSG00000019087	Atp6ap1	54411	protein_coding	0.274633	1
ENSMUSG00000019088	Dnase1l1	69537	protein_coding	1.56863	0.0278369
ENSMUSG00000019122	Ccl9	20308	protein_coding	6.58141	7.01e-06
ENSMUSG00000019124	Scrn1	69938	protein_coding	-0.280286	1
ENSMUSG00000019132	BC005537	79555	protein_coding	-0.0151289	1
ENSMUSG00000019139	Isyna1	71780	protein_coding	-3.14234	5.16e-09
ENSMUSG00000019143	Hars2	70791	protein_coding	0.323565	1
ENSMUSG00000019158	Tmem160	69094	protein_coding	0.818693	1
ENSMUSG00000019173	Rab5c	19345	protein_coding	0.245142	1
ENSMUSG00000019179	Mdh2	17448	protein_coding	-0.598479	1
ENSMUSG00000019188	H13	14950	protein_coding	-0.37637	1
ENSMUSG00000019189	Rnf145	74315	protein_coding	-0.615094	1
ENSMUSG00000019194	Scn1b	20266	protein_coding	3.7437	0.000246899
ENSMUSG00000019210	Atp6v1e1	11973	protein_coding	-0.563551	1
ENSMUSG00000019214	Chtf18	214901	protein_coding	-1.85814	0.0339673
ENSMUSG00000019254	Ppp1r12c	232807	protein_coding	0.385584	1
ENSMUSG00000019256	Ahr	11622	protein_coding	0.0316279	1
ENSMUSG00000019261	Map1s	270058	protein_coding	0.165772	1
ENSMUSG00000019278	Dpep1	13479	protein_coding	-3.1713	1.93e-05
ENSMUSG00000019295	Tmem129	68366	protein_coding	-0.306507	1
ENSMUSG00000019297	Nop9	67842	protein_coding	-0.238128	1
ENSMUSG00000019301	Hsd17b1	15485	protein_coding	-5.12795	0.030172
ENSMUSG00000019302	Atp6v0a1	11975	protein_coding	0.25649	1
ENSMUSG00000019303	Psmc3ip	19183	protein_coding	-0.409896	1
ENSMUSG00000019312	Grb7	14786	protein_coding	0.119365	1
ENSMUSG00000019320	Noxo1	71893	protein_coding	0.349418	1
ENSMUSG00000019326	Aoc3	11754	protein_coding	4.13307	4.11e-09
ENSMUSG00000019338	Zfp687	78266	protein_coding	-0.603715	1
ENSMUSG00000019359	Gdpd2	71584	protein_coding	-6.7561	0.00193517
ENSMUSG00000019362	D8Ertd738e	101966	protein_coding	-0.00480225	1
ENSMUSG00000019370	Calm3	12315	protein_coding	-0.124319	1
ENSMUSG00000019373	Cops3	26572	protein_coding	-0.87078	1
ENSMUSG00000019428	Fkbp8	14232	protein_coding	-0.725889	1
ENSMUSG00000019432	Ddx39b	53817	protein_coding	-0.211567	1
ENSMUSG00000019433	Gipc1	67903	protein_coding	0.0495293	1
ENSMUSG00000019437	Tlcd1	68385	protein_coding	0.233617	1
ENSMUSG00000019461	Plscr3	70310	protein_coding	0.838943	1
ENSMUSG00000019464	Ptger1	19216	protein_coding	0.321745	1
ENSMUSG00000019467	Arhgef25	52666	protein_coding	2.11078	0.000716574
ENSMUSG00000019470	Xab2	67439	protein_coding	-0.329298	1
ENSMUSG00000019471	Cdc37	12539	protein_coding	0.00331535	1
ENSMUSG00000019478	Rab4a	19341	protein_coding	-0.834512	1
ENSMUSG00000019487	Trip10	106628	protein_coding	0.865565	1
ENSMUSG00000019494	Cops6	26893	protein_coding	-0.345514	1
ENSMUSG00000019505	Ubb	22187	protein_coding	0.249557	1
ENSMUSG00000019518	Ap4m1	11781	protein_coding	0.16981	1
ENSMUSG00000019528	Gyg	27357	protein_coding	1.02899	1
ENSMUSG00000019539	Rcn3	52377	protein_coding	2.98629	4.11e-06
ENSMUSG00000019558	Slc6a8	102857	protein_coding	-2.11837	0.000103362
ENSMUSG00000019564	Arid3a	13496	protein_coding	-0.685725	1
ENSMUSG00000019577	Pdk4	27273	protein_coding	4.33562	0.000691599
ENSMUSG00000019578	Ubxn6	66530	protein_coding	-0.1572	1
ENSMUSG00000019579	Mydgf	28106	protein_coding	-0.34335	1
ENSMUSG00000019590	Cyb561	13056	protein_coding	-1.46639	0.258522
ENSMUSG00000019647	Sema6a	20358	protein_coding	0.145601	1
ENSMUSG00000019659	Ccdc12	72654	protein_coding	0.996074	1
ENSMUSG00000019689	Fmc1	66117	protein_coding	-0.00455653	1
ENSMUSG00000019699	Akt3	23797	protein_coding	1.81895	0.000895943
ENSMUSG00000019710	Mrpl24	67707	protein_coding	-0.0639642	1
ENSMUSG00000019715	Gle1	74412	protein_coding	-0.281641	1
ENSMUSG00000019718	L3hypdh	67217	protein_coding	1.46533	0.242855
ENSMUSG00000019726	Lyst	17101	protein_coding	0.66296	1
ENSMUSG00000019731	Slc35e1	270066	protein_coding	-0.233752	1
ENSMUSG00000019734	Tmc4	353499	protein_coding	1.08827	1
ENSMUSG00000019738	Polr2i	69920	protein_coding	-0.0404232	1
ENSMUSG00000019763	Rmnd1	66084	protein_coding	0.000161668	1
ENSMUSG00000019768	Esr1	13982	protein_coding	-1.25898	0.546873
ENSMUSG00000019773	Fbxo5	67141	protein_coding	-0.321709	1
ENSMUSG00000019774	Mtrf1l	108853	protein_coding	-0.347256	1
ENSMUSG00000019777	Hdac2	15182	protein_coding	-0.0696354	1
ENSMUSG00000019779	Frk	14302	protein_coding	1.21414	0.664406
ENSMUSG00000019782	Rwdd1	66521	protein_coding	0.190658	1
ENSMUSG00000019787	Trdn	76757	protein_coding	9.703	0.331689
ENSMUSG00000019790	Stxbp5	78808	protein_coding	0.183892	1
ENSMUSG00000019791	Hint3	66847	protein_coding	-0.754846	1
ENSMUSG00000019792	Trmt11	73681	protein_coding	-0.314546	1
ENSMUSG00000019794	Katna1	23924	protein_coding	-0.0353853	1
ENSMUSG00000019795	Pcmt1	18537	protein_coding	0.0270485	1
ENSMUSG00000019796	Lrp11	237253	protein_coding	-0.362078	1
ENSMUSG00000019797	1700021F05Rik	67851	protein_coding	0.346929	1
ENSMUSG00000019802	Sec63	140740	protein_coding	-0.468808	1
ENSMUSG00000019804	Snx3	54198	protein_coding	-0.506756	1
ENSMUSG00000019806	Aig1	66253	protein_coding	0.0541315	1
ENSMUSG00000019808	Adat2	66757	protein_coding	-0.318245	1
ENSMUSG00000019809	Pex3	56535	protein_coding	-0.265356	1
ENSMUSG00000019810	Fuca2	66848	protein_coding	0.754908	1
ENSMUSG00000019813	Cep57l1	103268	protein_coding	0.260817	1
ENSMUSG00000019814	Ltv1	353258	protein_coding	-0.265697	1
ENSMUSG00000019817	Plagl1	22634	protein_coding	2.8679	3.31e-06
ENSMUSG00000019818	Cd164	53599	protein_coding	0.330284	1
ENSMUSG00000019820	Utrn	22288	protein_coding	-1.45549	0.0181998
ENSMUSG00000019822	Smpd2	20598	protein_coding	0.515193	1
ENSMUSG00000019823	Mical1	171580	protein_coding	0.858686	1
ENSMUSG00000019826	Zbtb24	268294	protein_coding	-0.451984	1
ENSMUSG00000019831	Wasf1	83767	protein_coding	-0.739542	1
ENSMUSG00000019832	Rab32	67844	protein_coding	-1.01597	1
ENSMUSG00000019837	Gtf3c6	67371	protein_coding	0.240492	1
ENSMUSG00000019838	Slc16a10	72472	protein_coding	2.62568	1.18e-05
ENSMUSG00000019841	Rev3l	19714	protein_coding	-0.175958	1
ENSMUSG00000019842	Traf3ip2	103213	protein_coding	-1.31145	0.339985
ENSMUSG00000019843	Fyn	14360	protein_coding	-0.159816	1
ENSMUSG00000019845	Tube1	71924	protein_coding	-1.1404	1
ENSMUSG00000019846	Lama4	16775	protein_coding	1.96915	2.03e-05
ENSMUSG00000019848	Popdc3	78977	protein_coding	3.87216	0.129083
ENSMUSG00000019849	Prep	19072	protein_coding	0.156863	1
ENSMUSG00000019850	Tnfaip3	21929	protein_coding	1.26024	0.605533
ENSMUSG00000019851	Perp	64058	protein_coding	-5.19256	0.0020527
ENSMUSG00000019853	Hebp2	56016	protein_coding	2.26717	0.0737569
ENSMUSG00000019854	Reps1	19707	protein_coding	-0.958145	1
ENSMUSG00000019856	Fam184a	75906	protein_coding	-2.55071	0.057712
ENSMUSG00000019857	Asf1a	66403	protein_coding	-0.702419	1
ENSMUSG00000019861	Gopc	94221	protein_coding	-0.646596	1
ENSMUSG00000019863	Qrsl1	76563	protein_coding	-0.204541	1
ENSMUSG00000019864	Rtn4ip1	170728	protein_coding	-0.157902	1
ENSMUSG00000019866	Crybg1	11630	protein_coding	-2.72697	3.86e-06
ENSMUSG00000019868	Vta1	66201	protein_coding	0.108118	1
ENSMUSG00000019872	Smpdl3a	57319	protein_coding	2.84148	1.33e-08
ENSMUSG00000019873	Reep3	28193	protein_coding	0.117689	1
ENSMUSG00000019876	Pkib	18768	protein_coding	3.28723	0.00298386
ENSMUSG00000019877	Serinc1	56442	protein_coding	-0.257165	1
ENSMUSG00000019878	Hsf2	15500	protein_coding	-0.024707	1
ENSMUSG00000019880	Rspo3	72780	protein_coding	-2.53645	0.130489
ENSMUSG00000019883	Echdc1	52665	protein_coding	-0.40382	1
ENSMUSG00000019888	Mgat4c	67569	protein_coding	-6.81395	0.579749
ENSMUSG00000019889	Ptprk	19272	protein_coding	0.0513081	1
ENSMUSG00000019891	Dcbld1	66686	protein_coding	-0.472929	1
ENSMUSG00000019897	Ccdc59	52713	protein_coding	0.0647112	1
ENSMUSG00000019899	Lama2	16773	protein_coding	0.232629	1
ENSMUSG00000019906	Lin7a	108030	protein_coding	0.447266	1
ENSMUSG00000019907	Ppp1r12a	17931	protein_coding	-0.786199	1
ENSMUSG00000019909	Fam162b	77296	protein_coding	-4.20275	0.00904693
ENSMUSG00000019916	P4ha1	18451	protein_coding	1.09148	1
ENSMUSG00000019917	Septin10	103080	protein_coding	0.210441	1
ENSMUSG00000019920	Lims1	110829	protein_coding	-0.373623	1
ENSMUSG00000019923	Zwint	52696	protein_coding	-0.159868	1
ENSMUSG00000019927	Ube2d1	216080	protein_coding	1.01725	1
ENSMUSG00000019929	Dcn	13179	protein_coding	1.95659	0.00782777
ENSMUSG00000019932	Kera	16545	protein_coding	6.17007	0.0769287
ENSMUSG00000019942	Cdk1	12534	protein_coding	-0.79347	1
ENSMUSG00000019943	Atp2b1	67972	protein_coding	-0.969922	1
ENSMUSG00000019944	Rhobtb1	69288	protein_coding	0.451276	1
ENSMUSG00000019947	Arid5b	71371	protein_coding	-0.815537	1
ENSMUSG00000019948	Actr6	67019	protein_coding	-0.564286	1
ENSMUSG00000019951	Uhrf1bp1l	75089	protein_coding	-0.486283	1
ENSMUSG00000019952	Poc1b	382406	protein_coding	-0.384819	1
ENSMUSG00000019960	Dusp6	67603	protein_coding	1.04657	1
ENSMUSG00000019961	Tmpo	21917	protein_coding	-1.24712	0.174652
ENSMUSG00000019966	Kitl	17311	protein_coding	0.509876	1
ENSMUSG00000019969	Psen1	19164	protein_coding	-0.231937	1
ENSMUSG00000019970	Sgk1	20393	protein_coding	-1.98544	0.000363261
ENSMUSG00000019971	Cep290	216274	protein_coding	-0.931355	1
ENSMUSG00000019975	Ikbip	67454	protein_coding	0.200725	1
ENSMUSG00000019977	Hbs1l	56422	protein_coding	-0.483433	1
ENSMUSG00000019978	Epb41l2	13822	protein_coding	0.621528	1
ENSMUSG00000019979	Apaf1	11783	protein_coding	-1.12438	0.942475
ENSMUSG00000019984	Med23	70208	protein_coding	-0.145631	1
ENSMUSG00000019986	Ahi1	52906	protein_coding	-0.307365	1
ENSMUSG00000019987	Arg1	11846	protein_coding	10.8968	0.0355619
ENSMUSG00000019988	Nedd1	17997	protein_coding	-0.641772	1
ENSMUSG00000019989	Enpp3	209558	protein_coding	0.0682849	1
ENSMUSG00000019990	Pde7b	29863	protein_coding	0.785478	1
ENSMUSG00000019992	Mtfr2	71804	protein_coding	-1.42228	0.505377
ENSMUSG00000019996	Map7	17761	protein_coding	-0.441449	1
ENSMUSG00000019997	Ctgf	14219	protein_coding	2.27892	0.0186902
ENSMUSG00000019998	Stx7	53331	protein_coding	0.714703	1
ENSMUSG00000020000	Moxd1	59012	protein_coding	1.27125	1
ENSMUSG00000020003	Pex7	18634	protein_coding	-0.618349	1
ENSMUSG00000020009	Ifngr1	15979	protein_coding	1.65693	0.00293585
ENSMUSG00000020015	Cdk17	237459	protein_coding	-0.0117289	1
ENSMUSG00000020017	Hal	15109	protein_coding	-3.36605	0.00787076
ENSMUSG00000020018	Snrpf	69878	protein_coding	-0.79353	1
ENSMUSG00000020019	Ntn4	57764	protein_coding	4.07863	2.55e-08
ENSMUSG00000020021	Fgd6	13998	protein_coding	-0.364831	1
ENSMUSG00000020022	Ndufa12	66414	protein_coding	0.273468	1
ENSMUSG00000020023	Tmcc3	319880	protein_coding	1.468	0.00761991
ENSMUSG00000020024	Cep83	77048	protein_coding	0.282957	1
ENSMUSG00000020027	Socs2	216233	protein_coding	2.97251	2.22e-05
ENSMUSG00000020029	Nudt4	71207	protein_coding	1.73455	0.000153503
ENSMUSG00000020032	Nuak1	77976	protein_coding	1.74535	0.000402984
ENSMUSG00000020034	Tcp11l2	216198	protein_coding	-0.490876	1
ENSMUSG00000020038	Cry1	12952	protein_coding	-0.8092	1
ENSMUSG00000020042	Btbd11	74007	protein_coding	0.664734	1
ENSMUSG00000020044	Timp3	21859	protein_coding	-2.41552	0.000190554
ENSMUSG00000020048	Hsp90b1	22027	protein_coding	-0.824303	1
ENSMUSG00000020053	Igf1	16000	protein_coding	1.66045	0.00958186
ENSMUSG00000020056	Washc3	67282	protein_coding	-0.647752	1
ENSMUSG00000020057	Dram1	71712	protein_coding	1.79705	0.000872534
ENSMUSG00000020059	Sycp3	20962	protein_coding	0.661751	1
ENSMUSG00000020061	Mybpc1	109272	protein_coding	11.6506	0.407786
ENSMUSG00000020063	Sirt1	93759	protein_coding	-0.0111848	1
ENSMUSG00000020064	Herc4	67345	protein_coding	-0.221765	1
ENSMUSG00000020067	Mypn	68802	protein_coding	9.74009	0.42636
ENSMUSG00000020069	Hnrnph3	432467	protein_coding	-0.0866094	1
ENSMUSG00000020070	Rufy2	70432	protein_coding	0.18141	1
ENSMUSG00000020074	Ccar1	67500	protein_coding	-0.465574	1
ENSMUSG00000020075	Ddx21	56200	protein_coding	-0.538129	1
ENSMUSG00000020076	Ddx50	94213	protein_coding	0.0176477	1
ENSMUSG00000020077	Srgn	19073	protein_coding	-0.280132	1
ENSMUSG00000020078	Vps26a	30930	protein_coding	-0.793584	1
ENSMUSG00000020079	Supv3l1	338359	protein_coding	-0.666714	1
ENSMUSG00000020085	Aifm2	71361	protein_coding	0.82726	1
ENSMUSG00000020086	H2afy2	404634	protein_coding	1.54715	0.176961
ENSMUSG00000020087	Tysnd1	71767	protein_coding	-0.0173944	1
ENSMUSG00000020088	Sar1a	20224	protein_coding	0.318319	1
ENSMUSG00000020089	Ppa1	67895	protein_coding	-0.856389	1
ENSMUSG00000020091	Eif4ebp2	13688	protein_coding	-1.18722	0.569241
ENSMUSG00000020092	Pald1	27355	protein_coding	1.32447	0.255989
ENSMUSG00000020097	Sgpl1	20397	protein_coding	-1.51848	0.0195691
ENSMUSG00000020099	Unc5b	107449	protein_coding	-2.33387	0.00010003
ENSMUSG00000020100	Slc29a3	71279	protein_coding	2.26256	0.000105107
ENSMUSG00000020101	Vsir	74048	protein_coding	2.84254	2.26e-06
ENSMUSG00000020102	Slc16a7	20503	protein_coding	2.98959	0.024373
ENSMUSG00000020105	Lrig3	320398	protein_coding	2.6089	0.000102385
ENSMUSG00000020107	Anapc16	52717	protein_coding	0.568405	1
ENSMUSG00000020108	Ddit4	74747	protein_coding	0.455596	1
ENSMUSG00000020109	Dnajb12	56709	protein_coding	0.375691	1
ENSMUSG00000020111	Micu1	216001	protein_coding	-0.311004	1
ENSMUSG00000020114	Cand1	71902	protein_coding	-0.657658	1
ENSMUSG00000020115	Tbk1	56480	protein_coding	-0.266941	1
ENSMUSG00000020116	Pno1	66249	protein_coding	-0.560849	1
ENSMUSG00000020120	Plek	56193	protein_coding	4.72797	5.05e-09
ENSMUSG00000020121	Srgap1	117600	protein_coding	-1.27422	0.296441
ENSMUSG00000020122	Egfr	13649	protein_coding	-0.727583	1
ENSMUSG00000020123	Avpr1a	54140	protein_coding	5.14128	0.00200936
ENSMUSG00000020124	Usp15	14479	protein_coding	0.0213731	1
ENSMUSG00000020128	Vps54	245944	protein_coding	-0.459894	1
ENSMUSG00000020130	Tbc1d15	66687	protein_coding	-0.778089	1
ENSMUSG00000020132	Rab21	216344	protein_coding	-0.455332	1
ENSMUSG00000020133	2310011J03Rik	66374	protein_coding	0.58763	1
ENSMUSG00000020134	Peli1	67245	protein_coding	0.384685	1
ENSMUSG00000020137	Thap2	66816	protein_coding	-0.25664	1
ENSMUSG00000020140	Lgr5	14160	protein_coding	5.01466	0.00330933
ENSMUSG00000020142	Slc1a4	55963	protein_coding	2.24922	0.0015227
ENSMUSG00000020143	Dock2	94176	protein_coding	4.33762	3.63e-07
ENSMUSG00000020149	Rab1a	19324	protein_coding	-0.350771	1
ENSMUSG00000020150	Gamt	14431	protein_coding	1.69641	0.0868981
ENSMUSG00000020151	Ptprr	19279	protein_coding	-1.41447	1
ENSMUSG00000020152	Actr2	66713	protein_coding	0.648501	1
ENSMUSG00000020153	Ndufs7	75406	protein_coding	0.113895	1
ENSMUSG00000020154	Ptprb	19263	protein_coding	0.900834	1
ENSMUSG00000020155	Kcnmb1	16533	protein_coding	2.69016	0.306065
ENSMUSG00000020156	Mum1	68114	protein_coding	0.656803	1
ENSMUSG00000020159	Gabrp	216643	protein_coding	-1.48093	1
ENSMUSG00000020160	Meis1	17268	protein_coding	-0.474455	1
ENSMUSG00000020163	Uqcr11	66594	protein_coding	-0.279269	1
ENSMUSG00000020166	Cnot2	72068	protein_coding	-0.102163	1
ENSMUSG00000020167	Tcf3	21423	protein_coding	-0.0273523	1
ENSMUSG00000020169	Best3	382427	protein_coding	1.6572	1
ENSMUSG00000020170	Frs2	327826	protein_coding	-2.96697	1.42e-11
ENSMUSG00000020171	Yeats4	64050	protein_coding	0.250485	1
ENSMUSG00000020173	Cobl	12808	protein_coding	-0.0872087	1
ENSMUSG00000020175	Rab36	76877	protein_coding	0.756757	1
ENSMUSG00000020176	Grb10	14783	protein_coding	-0.823779	1
ENSMUSG00000020180	Snrpd3	NA	protein_coding	0.0333364	1
ENSMUSG00000020181	Nav3	260315	protein_coding	-1.49744	0.21237
ENSMUSG00000020183	Cpm	70574	protein_coding	-1.39481	0.706291
ENSMUSG00000020184	Mdm2	17246	protein_coding	-1.03432	1
ENSMUSG00000020185	E2f7	52679	protein_coding	-2.65946	7.89e-05
ENSMUSG00000020186	Csrp2	13008	protein_coding	1.13533	0.858627
ENSMUSG00000020189	Osbpl8	237542	protein_coding	1.25309	0.480165
ENSMUSG00000020190	Mknk2	17347	protein_coding	-0.631173	1
ENSMUSG00000020196	Cabin1	104248	protein_coding	-0.0213569	1
ENSMUSG00000020198	Ap3d1	11776	protein_coding	-0.161967	1
ENSMUSG00000020205	Phlda1	21664	protein_coding	0.913516	1
ENSMUSG00000020211	Sf3a2	20222	protein_coding	-0.15356	1
ENSMUSG00000020212	Mdm1	17245	protein_coding	-1.22242	0.716931
ENSMUSG00000020216	Jsrp1	71912	protein_coding	3.86494	0.340045
ENSMUSG00000020219	Timm13	30055	protein_coding	-0.0722405	1
ENSMUSG00000020220	Vps13d	230895	protein_coding	0.182674	1
ENSMUSG00000020224	Llph	66225	protein_coding	0.37156	1
ENSMUSG00000020225	Tmbim4	68212	protein_coding	-0.375845	1
ENSMUSG00000020227	Irak3	73914	protein_coding	-1.43441	0.183007
ENSMUSG00000020228	Helb	117599	protein_coding	0.205438	1
ENSMUSG00000020230	Prmt2	15468	protein_coding	0.974431	1
ENSMUSG00000020231	Dip2a	64451	protein_coding	0.186962	1
ENSMUSG00000020232	Hmg20b	15353	protein_coding	0.316424	1
ENSMUSG00000020234	4930404N11Rik	432479	protein_coding	1.08804	1
ENSMUSG00000020235	Fzr1	56371	protein_coding	-0.02458	1
ENSMUSG00000020238	Ncln	103425	protein_coding	-0.151213	1
ENSMUSG00000020241	Col6a2	12834	protein_coding	4.05214	6.49e-07
ENSMUSG00000020246	Hcfc2	67933	protein_coding	-0.309868	1
ENSMUSG00000020248	Nfyb	18045	protein_coding	-0.384902	1
ENSMUSG00000020250	Txnrd1	50493	protein_coding	0.361007	1
ENSMUSG00000020251	Glt8d2	74782	protein_coding	2.84684	0.0270221
ENSMUSG00000020253	Ppm1m	67905	protein_coding	0.33481	1
ENSMUSG00000020255	D10Wsu102e	28109	protein_coding	0.235862	1
ENSMUSG00000020256	Aldh1l2	216188	protein_coding	1.56215	0.183425
ENSMUSG00000020257	Wdr82	77305	protein_coding	0.0437208	1
ENSMUSG00000020260	Pofut2	80294	protein_coding	0.597871	1
ENSMUSG00000020261	Slc36a1	215335	protein_coding	1.35086	0.159693
ENSMUSG00000020262	Adarb1	110532	protein_coding	0.721383	1
ENSMUSG00000020263	Appl2	216190	protein_coding	-0.00925369	1
ENSMUSG00000020264	Slc36a2	246049	protein_coding	6.17971	0.00223819
ENSMUSG00000020265	Sumo3	20610	protein_coding	-0.174878	1
ENSMUSG00000020267	Hint1	15254	protein_coding	-0.300499	1
ENSMUSG00000020271	Fbxw11	103583	protein_coding	-0.11168	1
ENSMUSG00000020272	Stk10	20868	protein_coding	0.671546	1
ENSMUSG00000020273	Papolg	216578	protein_coding	-0.465407	1
ENSMUSG00000020275	Rel	19696	protein_coding	1.18966	0.700979
ENSMUSG00000020277	Pfkl	18641	protein_coding	0.207888	1
ENSMUSG00000020280	Pus10	74467	protein_coding	-0.00254343	1
ENSMUSG00000020282	Rhbdf1	13650	protein_coding	1.29707	0.314585
ENSMUSG00000020283	Pex13	72129	protein_coding	-1.00926	1
ENSMUSG00000020284	1810043G02Rik	67884	protein_coding	0.981935	1
ENSMUSG00000020287	Mpg	268395	protein_coding	0.432762	1
ENSMUSG00000020288	Ahsa2	268390	protein_coding	0.0909183	1
ENSMUSG00000020289	Nprl3	17168	protein_coding	-0.0226936	1
ENSMUSG00000020290	Xpo1	103573	protein_coding	-0.586856	1
ENSMUSG00000020300	Cpeb4	67579	protein_coding	0.463522	1
ENSMUSG00000020303	Stc2	20856	protein_coding	1.54526	1
ENSMUSG00000020305	Asb3	65257	protein_coding	-0.404864	1
ENSMUSG00000020307	Cdc34	216150	protein_coding	0.399745	1
ENSMUSG00000020308	Tpgs1	110012	protein_coding	0.514057	1
ENSMUSG00000020309	Chac2	68044	protein_coding	0.742924	1
ENSMUSG00000020311	Erlec1	66753	protein_coding	0.817063	1
ENSMUSG00000020312	Shc2	216148	protein_coding	0.265591	1
ENSMUSG00000020315	Sptbn1	20742	protein_coding	-1.59353	0.000386464
ENSMUSG00000020319	Wdpcp	216560	protein_coding	-0.244381	1
ENSMUSG00000020321	Mdh1	17449	protein_coding	-0.00346336	1
ENSMUSG00000020323	Prss57	73106	protein_coding	-0.455241	1
ENSMUSG00000020325	Fstl3	83554	protein_coding	-0.609832	1
ENSMUSG00000020326	Ccng1	12450	protein_coding	0.772105	1
ENSMUSG00000020328	Nudcd2	52653	protein_coding	0.129547	1
ENSMUSG00000020329	Polrmt	216151	protein_coding	-0.449204	1
ENSMUSG00000020330	Hmmr	15366	protein_coding	-1.34445	0.492939
ENSMUSG00000020333	Acsl6	216739	protein_coding	4.66866	0.145858
ENSMUSG00000020334	Slc22a4	30805	protein_coding	-0.219752	1
ENSMUSG00000020340	Cyfip2	76884	protein_coding	-3.12081	0.000268482
ENSMUSG00000020346	Mgat1	17308	protein_coding	0.334363	1
ENSMUSG00000020349	Ppp2ca	19052	protein_coding	-0.614955	1
ENSMUSG00000020357	Flt4	14257	protein_coding	-0.998105	1
ENSMUSG00000020358	Hnrnpab	15384	protein_coding	-0.396728	1
ENSMUSG00000020359	Phykpl	72947	protein_coding	-0.283348	1
ENSMUSG00000020361	Hspa4	15525	protein_coding	-0.244228	1
ENSMUSG00000020362	Cnot6	104625	protein_coding	-0.444001	1
ENSMUSG00000020363	Gfpt2	14584	protein_coding	-0.0181709	1
ENSMUSG00000020364	Zfp354a	21408	protein_coding	-0.0623786	1
ENSMUSG00000020366	Mapk9	26420	protein_coding	-0.0797365	1
ENSMUSG00000020368	Canx	12330	protein_coding	-0.529114	1
ENSMUSG00000020372	Rack1	14694	protein_coding	0.0676293	1
ENSMUSG00000020375	Rufy1	216724	protein_coding	0.688663	1
ENSMUSG00000020376	Rnf130	59044	protein_coding	1.83638	0.000215171
ENSMUSG00000020377	Ltc4s	17001	protein_coding	4.2393	7.63e-05
ENSMUSG00000020380	Rad50	19360	protein_coding	-0.302157	1
ENSMUSG00000020381	Mrnip	68067	protein_coding	-1.48797	0.619724
ENSMUSG00000020385	Clk4	12750	protein_coding	-0.273833	1
ENSMUSG00000020386	Sar1b	66397	protein_coding	0.237606	1
ENSMUSG00000020387	Jade2	76901	protein_coding	1.77261	0.014954
ENSMUSG00000020388	Pdlim4	30794	protein_coding	0.190337	1
ENSMUSG00000020389	Cdkl3	213084	protein_coding	0.653447	1
ENSMUSG00000020390	Ube2b	22210	protein_coding	0.678654	1
ENSMUSG00000020392	Cdkn2aipnl	52626	protein_coding	0.250923	1
ENSMUSG00000020393	Kremen1	84035	protein_coding	-0.664666	1
ENSMUSG00000020397	Med7	66213	protein_coding	-1.13755	0.747896
ENSMUSG00000020399	Havcr2	171285	protein_coding	-1.91485	0.0181918
ENSMUSG00000020400	Tnip1	57783	protein_coding	-0.934166	1
ENSMUSG00000020402	Vdac1	22333	protein_coding	-0.193697	1
ENSMUSG00000020407	Upp1	22271	protein_coding	0.0519332	1
ENSMUSG00000020409	Slu7	193116	protein_coding	-0.0305458	1
ENSMUSG00000020411	Nipal4	214112	protein_coding	-2.32341	0.0465843
ENSMUSG00000020412	Ascc2	75452	protein_coding	0.0916016	1
ENSMUSG00000020413	Hus1	15574	protein_coding	-0.462467	1
ENSMUSG00000020415	Pttg1	30939	protein_coding	1.06269	1
ENSMUSG00000020420	Zfp607a	545938	protein_coding	-0.317632	1
ENSMUSG00000020422	Tns3	319939	protein_coding	-1.59419	0.037996
ENSMUSG00000020423	Btg2	12227	protein_coding	-1.48055	0.28575
ENSMUSG00000020424	Gatsl3	71962	protein_coding	2.42865	0.00141971
ENSMUSG00000020427	Igfbp3	16009	protein_coding	-0.679074	1
ENSMUSG00000020430	Pes1	64934	protein_coding	-0.138276	1
ENSMUSG00000020431	Adcy1	432530	protein_coding	2.74904	0.0355504
ENSMUSG00000020432	Tcn2	21452	protein_coding	0.974717	1
ENSMUSG00000020435	Osbp2	74309	protein_coding	0.628515	1
ENSMUSG00000020437	Myo1g	246177	protein_coding	4.35633	7.94e-07
ENSMUSG00000020439	Smtn	29856	protein_coding	0.733755	1
ENSMUSG00000020440	Arf5	11844	protein_coding	0.38118	1
[truncated: 12,078 more rows]
