# Supplementary material for: RNA sequencing reveals molecular mechanisms of endometriosis lesion development in mice
Source: Dis Model Mech. 2024 Oct 23;17(10):dmm050566. doi: 10.1242/dmm.050566 (PMC11524442; doi:10.1242/dmm.050566)
Supplement: Table S2. Differentially Expressed Genes (DEGs) identified in D14 endometriosis-like lesions vs decidualized endometrium from C57Bl/6 mice. [file dmm-17-050566-TableS2.xlsx]

## Sheet: Table S2
Table S2: Differentially Expressed Genes (DEGs) identified in D14 endometriosis-like lesions vs decidualized endometrium from C57Bl/6 mice.
ensembl.Id	MGI.symbol	enztrezGeneID	geneBiotype	log2FC	FDR
ENSMUSG00000000001	Gnai3	14679	protein_coding	-1.48193	0.0129603
ENSMUSG00000000028	Cdc45	12544	protein_coding	-2.95603	3.12e-05
ENSMUSG00000000031	H19	NA	lincRNA	3.47357	0.000177447
ENSMUSG00000000056	Narf	67608	protein_coding	0.313662	1
ENSMUSG00000000058	Cav2	12390	protein_coding	1.80419	0.0101656
ENSMUSG00000000078	Klf6	23849	protein_coding	0.187519	1
ENSMUSG00000000085	Scmh1	29871	protein_coding	0.121807	1
ENSMUSG00000000088	Cox5a	12858	protein_coding	-0.787129	1
ENSMUSG00000000093	Tbx2	21385	protein_coding	-0.309871	1
ENSMUSG00000000120	Ngfr	18053	protein_coding	2.03652	0.102598
ENSMUSG00000000126	Wnt9a	216795	protein_coding	4.85265	0.000461235
ENSMUSG00000000127	Fer	14158	protein_coding	-0.565925	1
ENSMUSG00000000131	Xpo6	74204	protein_coding	-0.256311	1
ENSMUSG00000000134	Tfe3	209446	protein_coding	0.590538	1
ENSMUSG00000000142	Axin2	12006	protein_coding	-1.25493	0.578595
ENSMUSG00000000148	Brat1	231841	protein_coding	-0.113011	1
ENSMUSG00000000149	Gna12	14673	protein_coding	1.41952	0.0266208
ENSMUSG00000000168	Dlat	235339	protein_coding	-0.631221	1
ENSMUSG00000000171	Sdhd	66925	protein_coding	-0.53021	1
ENSMUSG00000000184	Ccnd2	12444	protein_coding	4.67463	9.29e-09
ENSMUSG00000000194	Gpr107	277463	protein_coding	0.161725	1
ENSMUSG00000000204	Slfn4	20558	protein_coding	1.00582	1
ENSMUSG00000000216	Scnn1g	20278	protein_coding	-3.18244	0.00511002
ENSMUSG00000000223	Drp2	13497	protein_coding	1.70195	0.184257
ENSMUSG00000000244	Tspan32	27027	protein_coding	1.72652	0.271154
ENSMUSG00000000253	Gmpr	66355	protein_coding	1.13906	1
ENSMUSG00000000266	Mid2	23947	protein_coding	-0.477521	1
ENSMUSG00000000275	Trim25	217069	protein_coding	0.0717953	1
ENSMUSG00000000276	Dgke	56077	protein_coding	0.320859	1
ENSMUSG00000000278	Scpep1	74617	protein_coding	0.14903	1
ENSMUSG00000000282	Mnt	17428	protein_coding	0.381732	1
ENSMUSG00000000290	Itgb2	16414	protein_coding	5.59817	5.91e-12
ENSMUSG00000000295	Hddc2	69692	protein_coding	-0.218509	1
ENSMUSG00000000296	Tpd52l1	21987	protein_coding	-1.48789	0.672581
ENSMUSG00000000303	Cdh1	12550	protein_coding	-3.3895	0.442847
ENSMUSG00000000305	Cdh4	12561	protein_coding	-8.41895	1.49e-05
ENSMUSG00000000317	Bcl6b	12029	protein_coding	-0.595577	1
ENSMUSG00000000318	Clec10a	17312	protein_coding	7.60099	0.00709757
ENSMUSG00000000320	Alox12	11684	protein_coding	-0.509593	1
ENSMUSG00000000325	Arvcf	11877	protein_coding	-2.8574	1.24e-09
ENSMUSG00000000326	Comt	12846	protein_coding	1.26451	0.027323
ENSMUSG00000000339	Rtca	66368	protein_coding	-0.365231	1
ENSMUSG00000000340	Dbt	13171	protein_coding	-0.687641	1
ENSMUSG00000000346	Dazap2	23994	protein_coding	0.512788	1
ENSMUSG00000000355	Mcts1	68995	protein_coding	-0.0928969	1
ENSMUSG00000000359	Rem1	19700	protein_coding	0.931721	1
ENSMUSG00000000374	Trappc10	216131	protein_coding	-0.291278	1
ENSMUSG00000000378	Ccm2	216527	protein_coding	0.546431	1
ENSMUSG00000000384	Tbrg4	21379	protein_coding	-0.427593	1
ENSMUSG00000000385	Tmprss2	50528	protein_coding	-5.49894	0.162268
ENSMUSG00000000386	Mx1	NA	protein_coding	3.27221	0.00509814
ENSMUSG00000000392	Fap	14089	protein_coding	9.70345	1.37e-08
ENSMUSG00000000399	Ndufa9	66108	protein_coding	-0.313038	1
ENSMUSG00000000402	Egfl6	54156	protein_coding	2.74287	0.108708
ENSMUSG00000000409	Lck	16818	protein_coding	1.91708	0.234332
ENSMUSG00000000416	Cttnbp2	30785	protein_coding	-1.49622	0.339342
ENSMUSG00000000420	Galnt1	14423	protein_coding	-1.40045	0.019269
ENSMUSG00000000439	Mkrn2	67027	protein_coding	0.388082	1
ENSMUSG00000000440	Pparg	19016	protein_coding	2.83443	0.00193901
ENSMUSG00000000441	Raf1	110157	protein_coding	0.303693	1
ENSMUSG00000000486	Septin1	54204	protein_coding	2.07229	0.00953479
ENSMUSG00000000489	Pdgfb	18591	protein_coding	1.5376	0.0138919
ENSMUSG00000000530	Acvrl1	11482	protein_coding	1.2905	0.137219
ENSMUSG00000000531	Grasp	56149	protein_coding	1.73059	0.00627479
ENSMUSG00000000532	Acvr1b	11479	protein_coding	0.347385	1
ENSMUSG00000000538	Tom1l2	216810	protein_coding	-0.484701	1
ENSMUSG00000000552	Zfp385a	29813	protein_coding	3.7617	1.08e-07
ENSMUSG00000000555	Itga5	16402	protein_coding	-1.6892	0.00478584
ENSMUSG00000000560	Gabra2	14395	protein_coding	-4.81417	0.0801194
ENSMUSG00000000561	Wdr77	70465	protein_coding	-0.122468	1
ENSMUSG00000000563	Atp5f1	11950	protein_coding	-0.00838482	1
ENSMUSG00000000567	Sox9	20682	protein_coding	6.43974	0.00459284
ENSMUSG00000000568	Hnrnpd	11991	protein_coding	-0.781124	1
ENSMUSG00000000581	C1d	57316	protein_coding	-0.262319	1
ENSMUSG00000000594	Gm2a	14667	protein_coding	-2.72582	2.69e-06
ENSMUSG00000000600	Krit1	79264	protein_coding	-0.401313	1
ENSMUSG00000000605	Clcn4	12727	protein_coding	0.648827	1
ENSMUSG00000000628	Hk2	15277	protein_coding	-2.41837	0.000457662
ENSMUSG00000000631	Myo18a	360013	protein_coding	0.802297	1
ENSMUSG00000000682	Cd52	23833	protein_coding	4.27532	7.62e-07
ENSMUSG00000000686	Abhd15	67477	protein_coding	1.36748	0.595804
ENSMUSG00000000690	Hoxb6	15414	protein_coding	0.616037	1
ENSMUSG00000000693	Loxl3	16950	protein_coding	2.09432	0.000204194
ENSMUSG00000000708	Kat2b	18519	protein_coding	-1.29981	0.263871
ENSMUSG00000000711	Rab5b	19344	protein_coding	0.254973	1
ENSMUSG00000000732	Icosl	50723	protein_coding	1.80813	0.0536732
ENSMUSG00000000738	Spg7	234847	protein_coding	0.0728788	1
ENSMUSG00000000739	Sult5a1	57429	protein_coding	-3.4074	0.000363244
ENSMUSG00000000740	Rpl13	270106	protein_coding	-0.0390974	1
ENSMUSG00000000743	Chmp1a	234852	protein_coding	0.0441498	1
ENSMUSG00000000751	Rpa1	68275	protein_coding	-1.28037	0.170015
ENSMUSG00000000753	Serpinf1	20317	protein_coding	5.68236	3.62e-11
ENSMUSG00000000759	Tubgcp3	259279	protein_coding	-0.981587	1
ENSMUSG00000000776	Polr3d	67065	protein_coding	0.0994714	1
ENSMUSG00000000782	Tcf7	21414	protein_coding	-0.286502	1
ENSMUSG00000000787	Ddx3x	13205	protein_coding	-0.513636	1
ENSMUSG00000000792	Slc5a5	114479	protein_coding	-3.56477	0.489878
ENSMUSG00000000794	Kcnn3	140493	protein_coding	-1.1088	1
ENSMUSG00000000804	Usp32	237898	protein_coding	-0.736409	1
ENSMUSG00000000805	Car4	12351	protein_coding	0.557379	1
ENSMUSG00000000811	Txnrd3	232223	protein_coding	0.236669	1
ENSMUSG00000000823	Zfp512b	269401	protein_coding	-0.403905	1
ENSMUSG00000000826	Dnajc5	13002	protein_coding	-0.190532	1
ENSMUSG00000000827	Tpd52l2	66314	protein_coding	0.481529	1
ENSMUSG00000000838	Fmr1	14265	protein_coding	-0.535087	1
ENSMUSG00000000869	Il4	16189	protein_coding	2.37552	0.0119534
ENSMUSG00000000876	Pxmp4	59038	protein_coding	-0.128195	1
ENSMUSG00000000881	Dlg3	53310	protein_coding	0.799906	1
ENSMUSG00000000901	Mmp11	17385	protein_coding	4.54735	9.64e-10
ENSMUSG00000000902	Smarcb1	20587	protein_coding	-0.33065	1
ENSMUSG00000000915	Hip1r	29816	protein_coding	-2.10505	0.000441425
ENSMUSG00000000916	Nsun5	100609	protein_coding	0.181083	1
ENSMUSG00000000934	Top1mt	72960	protein_coding	-1.57683	0.147666
ENSMUSG00000000938	Hoxa10	15395	protein_coding	-2.96511	9.06e-07
ENSMUSG00000000942	Hoxa4	15401	protein_coding	2.22372	0.150305
ENSMUSG00000000957	Mmp14	17387	protein_coding	1.838	7.55e-05
ENSMUSG00000000958	Slc7a7	20540	protein_coding	2.07295	5.7e-05
ENSMUSG00000000959	Oxa1l	69089	protein_coding	0.143286	1
ENSMUSG00000000976	Heatr6	217026	protein_coding	0.289213	1
ENSMUSG00000000982	Ccl3	20302	protein_coding	6.19253	2.15e-05
ENSMUSG00000001014	Icam4	78369	protein_coding	-3.99753	0.000631849
ENSMUSG00000001016	Ilf2	67781	protein_coding	-0.558757	1
ENSMUSG00000001017	Chtop	66511	protein_coding	-0.0763944	1
ENSMUSG00000001018	Snapin	20615	protein_coding	0.111857	1
ENSMUSG00000001020	S100a4	20198	protein_coding	-2.88424	0.196244
ENSMUSG00000001021	S100a3	20197	protein_coding	-4.46685	0.000347668
ENSMUSG00000001025	S100a6	20200	protein_coding	-2.12883	9.56e-05
ENSMUSG00000001027	Scn4a	110880	protein_coding	4.13185	0.670946
ENSMUSG00000001029	Icam2	15896	protein_coding	-0.758915	1
ENSMUSG00000001034	Mapk7	23939	protein_coding	1.24098	0.375753
ENSMUSG00000001036	Epn2	13855	protein_coding	1.32949	0.175554
ENSMUSG00000001039	B9d1	27078	protein_coding	0.0459113	1
ENSMUSG00000001052	Sec24b	99683	protein_coding	-0.486463	1
ENSMUSG00000001053	N4bp3	212706	protein_coding	0.074922	1
ENSMUSG00000001054	Rmnd5b	66089	protein_coding	0.0898852	1
ENSMUSG00000001056	Nhp2	52530	protein_coding	-0.103753	1
ENSMUSG00000001062	Vps9d1	72325	protein_coding	0.732783	1
ENSMUSG00000001065	Zfp276	57247	protein_coding	0.207178	1
ENSMUSG00000001082	Mfsd10	68294	protein_coding	-0.279854	1
ENSMUSG00000001089	Luzp1	269593	protein_coding	-0.697303	1
ENSMUSG00000001098	Kctd10	330171	protein_coding	-1.77313	6.79e-05
ENSMUSG00000001100	Poldip2	67811	protein_coding	-0.0686316	1
ENSMUSG00000001105	Ift20	55978	protein_coding	0.532051	1
ENSMUSG00000001119	Col6a1	12833	protein_coding	3.45634	7.28e-07
ENSMUSG00000001120	Pcbp3	59093	protein_coding	-1.14213	0.876302
ENSMUSG00000001123	Lgals9	16859	protein_coding	-0.228582	1
ENSMUSG00000001127	Araf	11836	protein_coding	0.104522	1
ENSMUSG00000001128	Cfp	18636	protein_coding	5.33279	1.76e-08
ENSMUSG00000001131	Timp1	21857	protein_coding	0.835279	1
ENSMUSG00000001134	Uxt	22294	protein_coding	-0.139609	1
ENSMUSG00000001138	Cnnm3	94218	protein_coding	0.246057	1
ENSMUSG00000001143	Lman2l	214895	protein_coding	0.389676	1
ENSMUSG00000001150	Mcm3ap	54387	protein_coding	-0.322596	1
ENSMUSG00000001151	Pcnt	18541	protein_coding	-0.158508	1
ENSMUSG00000001156	Mxd1	17119	protein_coding	-1.6471	0.0349074
ENSMUSG00000001157	Gmcl1	23885	protein_coding	-0.296077	1
ENSMUSG00000001158	Snrnp27	66618	protein_coding	-0.0473639	1
ENSMUSG00000001173	Ocrl	320634	protein_coding	0.336523	1
ENSMUSG00000001175	Calm1	12313	protein_coding	0.0229291	1
ENSMUSG00000001211	Agpat3	28169	protein_coding	-0.0394503	1
ENSMUSG00000001227	Sema6b	20359	protein_coding	0.468403	1
ENSMUSG00000001228	Uhrf1	18140	protein_coding	-1.78709	0.082562
ENSMUSG00000001229	Dpp9	224897	protein_coding	-0.310924	1
ENSMUSG00000001240	Ramp2	54409	protein_coding	0.62085	1
ENSMUSG00000001247	Lsr	54135	protein_coding	0.139832	1
ENSMUSG00000001248	Gramd1a	52857	protein_coding	0.835897	1
ENSMUSG00000001249	Hpn	15451	protein_coding	3.34888	0.0105071
ENSMUSG00000001270	Ckb	12709	protein_coding	0.149482	1
ENSMUSG00000001280	Sp1	20683	protein_coding	-0.238733	1
ENSMUSG00000001281	Itgb7	16421	protein_coding	-0.899147	1
ENSMUSG00000001285	Myg1	60315	protein_coding	0.167951	1
ENSMUSG00000001288	Rarg	19411	protein_coding	-0.0945283	1
ENSMUSG00000001289	Pfdn5	56612	protein_coding	1.03244	1
ENSMUSG00000001300	Efnb2	13642	protein_coding	-1.26707	0.497641
ENSMUSG00000001305	Rrp15	67223	protein_coding	-0.306976	1
ENSMUSG00000001313	Rnd2	11858	protein_coding	-0.568864	1
ENSMUSG00000001323	Srr	27364	protein_coding	-0.147237	1
ENSMUSG00000001333	Sync	68828	protein_coding	2.21195	0.173033
ENSMUSG00000001334	Fndc5	384061	protein_coding	1.99553	0.230354
ENSMUSG00000001348	Acp5	11433	protein_coding	5.11776	2.91e-05
ENSMUSG00000001349	Cnn1	12797	protein_coding	2.10857	1
ENSMUSG00000001366	Fbxo9	71538	protein_coding	0.670266	1
ENSMUSG00000001376	Vps50	73288	protein_coding	0.146279	1
ENSMUSG00000001380	Hars	15115	protein_coding	-0.81005	1
ENSMUSG00000001383	Zmat2	66492	protein_coding	0.208712	1
ENSMUSG00000001403	Ube2c	68612	protein_coding	1.46508	0.9329
ENSMUSG00000001415	Smg5	229512	protein_coding	0.029245	1
ENSMUSG00000001416	Cct3	12462	protein_coding	-1.13672	0.421857
ENSMUSG00000001418	Glmp	56700	protein_coding	0.127898	1
ENSMUSG00000001419	Mef2d	17261	protein_coding	0.0650305	1
ENSMUSG00000001420	Tmem79	71913	protein_coding	0.124321	1
ENSMUSG00000001424	Snd1	56463	protein_coding	-1.76497	1e-05
ENSMUSG00000001435	Col18a1	12822	protein_coding	1.20662	0.541287
ENSMUSG00000001436	Slc19a1	20509	protein_coding	-1.27718	0.388593
ENSMUSG00000001440	Kpnb1	16211	protein_coding	-0.60678	1
ENSMUSG00000001441	Npepps	19155	protein_coding	-1.16875	0.29932
ENSMUSG00000001445	Mrpl10	107732	protein_coding	-0.332817	1
ENSMUSG00000001467	Cyp51	13121	protein_coding	-1.54815	0.0821108
ENSMUSG00000001472	Tcf25	66855	protein_coding	0.0340155	1
ENSMUSG00000001473	Tubb6	67951	protein_coding	-0.338111	1
ENSMUSG00000001482	Def8	23854	protein_coding	0.152045	1
ENSMUSG00000001493	Meox1	17285	protein_coding	2.99749	7.83e-06
ENSMUSG00000001504	Irx2	16372	protein_coding	7.66915	0.00263938
ENSMUSG00000001506	Col1a1	12842	protein_coding	2.68134	4.78e-08
ENSMUSG00000001507	Itga3	16400	protein_coding	-2.9492	3.13e-08
ENSMUSG00000001508	Sgca	20391	protein_coding	6.65793	0.410487
ENSMUSG00000001510	Dlx3	13393	protein_coding	-4.56459	0.00722836
ENSMUSG00000001517	Foxm1	14235	protein_coding	-2.30259	0.000190922
ENSMUSG00000001518	Itfg2	101142	protein_coding	-0.365038	1
ENSMUSG00000001520	Nrip2	60345	protein_coding	-0.923608	1
ENSMUSG00000001521	Tulp3	22158	protein_coding	-0.628351	1
ENSMUSG00000001524	Gtf2h4	14885	protein_coding	-0.523686	1
ENSMUSG00000001525	Tubb5	22154	protein_coding	-0.210683	1
ENSMUSG00000001542	Ell2	192657	protein_coding	-0.136615	1
ENSMUSG00000001552	Jup	16480	protein_coding	-0.00688709	1
ENSMUSG00000001555	Fkbp10	14230	protein_coding	1.32578	0.259838
ENSMUSG00000001569	Nom1	433864	protein_coding	-0.249443	1
ENSMUSG00000001576	Ergic1	67458	protein_coding	-0.485445	1
ENSMUSG00000001583	Tnk1	83813	protein_coding	1.25134	0.947024
ENSMUSG00000001588	Acap1	216859	protein_coding	-1.32808	0.570449
ENSMUSG00000001604	Tcea3	21401	protein_coding	7.85186	0.0804723
ENSMUSG00000001622	Csn3	12994	protein_coding	1.88982	1
ENSMUSG00000001627	Ifrd1	15982	protein_coding	-1.66872	0.00801277
ENSMUSG00000001630	Stk38l	232533	protein_coding	0.630515	1
ENSMUSG00000001632	Brpf1	78783	protein_coding	-0.512299	1
ENSMUSG00000001642	Akr1b3	11677	protein_coding	0.0301005	1
ENSMUSG00000001657	Hoxc8	15426	protein_coding	7.98787	7.55e-05
ENSMUSG00000001661	Hoxc6	15425	protein_coding	8.39326	2.71e-05
ENSMUSG00000001663	Gstt1	14871	protein_coding	5.65677	0.000200257
ENSMUSG00000001665	Gstt3	103140	protein_coding	1.83803	0.0906928
ENSMUSG00000001666	Ddt	13202	protein_coding	0.35086	1
ENSMUSG00000001674	Ddx18	66942	protein_coding	-0.492141	1
ENSMUSG00000001687	Ubl3	24109	protein_coding	1.0936	0.631063
ENSMUSG00000001700	Gramd3	107022	protein_coding	-0.44237	1
ENSMUSG00000001707	Eef1e1	66143	protein_coding	-0.64977	1
ENSMUSG00000001729	Akt1	11651	protein_coding	0.67824	1
ENSMUSG00000001739	Cldn15	60363	protein_coding	0.554832	1
ENSMUSG00000001741	Il16	16170	protein_coding	3.80242	2.44e-07
ENSMUSG00000001750	Tcirg1	27060	protein_coding	2.53054	1.14e-08
ENSMUSG00000001751	Naglu	27419	protein_coding	0.374083	1
ENSMUSG00000001755	Coasy	71743	protein_coding	-0.149309	1
ENSMUSG00000001761	Smo	319757	protein_coding	0.349387	1
ENSMUSG00000001767	Crnkl1	66877	protein_coding	-0.534114	1
ENSMUSG00000001768	Rin2	74030	protein_coding	1.16625	0.492628
ENSMUSG00000001774	Chordc1	66917	protein_coding	-0.535454	1
ENSMUSG00000001783	Rtcb	28088	protein_coding	0.406765	1
ENSMUSG00000001785	Pwp1	103136	protein_coding	-0.141246	1
ENSMUSG00000001786	Fbxo7	69754	protein_coding	0.2528	1
ENSMUSG00000001794	Capns1	12336	protein_coding	-0.367066	1
ENSMUSG00000001802	Lrp3	435965	protein_coding	2.29036	6.63e-06
ENSMUSG00000001829	Clpb	20480	protein_coding	-0.140321	1
ENSMUSG00000001833	Septin7	235072	protein_coding	-0.240018	1
ENSMUSG00000001844	Zdhhc4	72881	protein_coding	0.0185336	1
ENSMUSG00000001847	Rac1	19353	protein_coding	-0.28882	1
ENSMUSG00000001855	Nup214	227720	protein_coding	-0.559735	1
ENSMUSG00000001864	Aif1l	108897	protein_coding	-2.46105	0.000677392
ENSMUSG00000001870	Ltbp1	268977	protein_coding	2.81953	0.000748563
ENSMUSG00000001891	Ugp2	216558	protein_coding	0.641848	1
ENSMUSG00000001909	Trmt1	212528	protein_coding	0.153688	1
ENSMUSG00000001910	Nacc1	66830	protein_coding	-0.553007	1
ENSMUSG00000001911	Nfix	18032	protein_coding	3.63942	1.52e-06
ENSMUSG00000001918	Slc1a5	20514	protein_coding	1.62055	0.0550372
ENSMUSG00000001924	Uba1	22201	protein_coding	-0.641528	1
ENSMUSG00000001930	Vwf	22371	protein_coding	2.61615	8.47e-07
ENSMUSG00000001942	Siae	22619	protein_coding	0.0499169	1
ENSMUSG00000001943	Vsig2	57276	protein_coding	-1.41244	0.345644
ENSMUSG00000001946	Esam	69524	protein_coding	-0.344167	1
ENSMUSG00000001948	Spa17	20686	protein_coding	-0.527407	1
ENSMUSG00000001962	Fam50a	108160	protein_coding	-0.843221	1
ENSMUSG00000001964	Emd	13726	protein_coding	-0.574901	1
ENSMUSG00000001983	Taco1	70207	protein_coding	0.292268	1
ENSMUSG00000001986	Gria3	53623	protein_coding	1.68005	0.0637261
ENSMUSG00000001995	Sipa1l2	244668	protein_coding	-1.04439	1
ENSMUSG00000001998	Ap4e1	108011	protein_coding	-1.03303	1
ENSMUSG00000001999	Blvra	109778	protein_coding	1.06961	1
ENSMUSG00000002006	Pdzd4	245469	protein_coding	1.14507	0.890739
ENSMUSG00000002007	Srpk3	56504	protein_coding	2.06931	0.539813
ENSMUSG00000002010	Idh3g	15929	protein_coding	-0.642022	1
ENSMUSG00000002012	Pnck	93843	protein_coding	2.29614	0.14067
ENSMUSG00000002014	Ssr4	20832	protein_coding	-0.961705	1
ENSMUSG00000002015	Bcap31	27061	protein_coding	-1.47691	0.0313281
ENSMUSG00000002017	Fam98a	72722	protein_coding	-0.0676545	1
ENSMUSG00000002020	Ltbp2	16997	protein_coding	5.82302	1.24e-06
ENSMUSG00000002028	Kmt2a	214162	protein_coding	-0.330896	1
ENSMUSG00000002031	Ift46	76568	protein_coding	0.662573	1
ENSMUSG00000002032	Tmem25	71687	protein_coding	0.892269	1
ENSMUSG00000002033	Cd3g	12502	protein_coding	5.77441	0.00134419
ENSMUSG00000002043	Trappc6a	67091	protein_coding	-0.0205915	1
ENSMUSG00000002052	Supt6	20926	protein_coding	-0.736424	1
ENSMUSG00000002055	Spag5	54141	protein_coding	-2.30383	0.00231874
ENSMUSG00000002058	Unc119	22248	protein_coding	2.10012	0.00322165
ENSMUSG00000002059	Rab34	19376	protein_coding	0.0289555	1
ENSMUSG00000002064	Sdf2	20316	protein_coding	0.218409	1
ENSMUSG00000002068	Ccne1	12447	protein_coding	-1.94407	0.0130659
ENSMUSG00000002083	Bbc3	170770	protein_coding	1.47488	0.15051
ENSMUSG00000002102	Psmc3	19182	protein_coding	-0.105863	1
ENSMUSG00000002103	Acp2	11432	protein_coding	1.56567	0.00182399
ENSMUSG00000002104	Rapsn	19400	protein_coding	5.82758	0.000964176
ENSMUSG00000002105	Slc39a13	68427	protein_coding	-0.133737	1
ENSMUSG00000002107	Celf2	14007	protein_coding	2.7394	1.66e-05
ENSMUSG00000002108	Nr1h3	22259	protein_coding	2.47543	4.43e-07
ENSMUSG00000002109	Ddb2	107986	protein_coding	0.919754	1
ENSMUSG00000002111	Spi1	20375	protein_coding	5.51507	4.06e-08
ENSMUSG00000002129	Sf3a1	67465	protein_coding	-0.43316	1
ENSMUSG00000002147	Stat6	20852	protein_coding	0.0154576	1
ENSMUSG00000002204	Napsa	16541	protein_coding	4.04482	0.000163005
ENSMUSG00000002205	Vrk3	101568	protein_coding	0.20437	1
ENSMUSG00000002210	Smg9	71997	protein_coding	0.0581544	1
ENSMUSG00000002221	Paxip1	55982	protein_coding	-0.687004	1
ENSMUSG00000002222	Rmnd5a	68477	protein_coding	0.206935	1
ENSMUSG00000002227	Mov10	17454	protein_coding	-0.406923	1
ENSMUSG00000002228	Ppm1j	71887	protein_coding	1.35072	0.795855
ENSMUSG00000002233	Rhoc	11853	protein_coding	-1.13227	0.617438
ENSMUSG00000002249	Tead3	21678	protein_coding	-0.179296	1
ENSMUSG00000002250	Ppard	19015	protein_coding	-1.89353	0.000640449
ENSMUSG00000002257	Def6	23853	protein_coding	1.77218	0.00269139
ENSMUSG00000002265	Peg3	18616	protein_coding	1.19857	0.857861
ENSMUSG00000002266	Zim1	22776	protein_coding	1.68058	0.333325
ENSMUSG00000002274	Metrn	70083	protein_coding	0.667601	1
ENSMUSG00000002279	Lmf1	76483	protein_coding	-0.107133	1
ENSMUSG00000002280	Narfl	67563	protein_coding	0.117062	1
ENSMUSG00000002289	Angptl4	57875	protein_coding	3.28219	4.53e-08
ENSMUSG00000002297	Dbf4	27214	protein_coding	-1.59996	0.0320751
ENSMUSG00000002307	Daxx	13163	protein_coding	-0.387242	1
ENSMUSG00000002308	Cd320	54219	protein_coding	0.509131	1
ENSMUSG00000002319	Ipo4	75751	protein_coding	-1.14814	0.432283
ENSMUSG00000002320	Tm9sf1	74140	protein_coding	-0.692745	1
ENSMUSG00000002325	Irf9	16391	protein_coding	0.564406	1
ENSMUSG00000002326	Gmpr2	105446	protein_coding	0.0815294	1
ENSMUSG00000002329	Mdp1	67881	protein_coding	0.619877	1
ENSMUSG00000002332	Dhrs1	52585	protein_coding	0.565723	1
ENSMUSG00000002342	Tmem161a	234371	protein_coding	0.242054	1
ENSMUSG00000002343	Armc6	76813	protein_coding	-0.203172	1
ENSMUSG00000002345	Borcs8	72368	protein_coding	0.0379209	1
ENSMUSG00000002346	Slc25a42	73095	protein_coding	1.13311	1
ENSMUSG00000002365	Snx9	66616	protein_coding	-0.167246	1
ENSMUSG00000002372	Ranbp3	71810	protein_coding	0.0440221	1
ENSMUSG00000002379	Ndufa11	69875	protein_coding	0.491948	1
ENSMUSG00000002384	Bmp8b	12164	protein_coding	-0.380547	1
ENSMUSG00000002393	Nr2f6	13864	protein_coding	0.255949	1
ENSMUSG00000002395	Use1	67023	protein_coding	0.579136	1
ENSMUSG00000002396	Ocel1	77090	protein_coding	0.466529	1
ENSMUSG00000002409	Dyrk1b	13549	protein_coding	0.199443	1
ENSMUSG00000002413	Braf	109880	protein_coding	-0.246261	1
ENSMUSG00000002416	Ndufb2	68198	protein_coding	-0.0713113	1
ENSMUSG00000002428	Hltf	20585	protein_coding	0.0705302	1
ENSMUSG00000002455	Prpf6	68879	protein_coding	-0.183273	1
ENSMUSG00000002458	Rgs19	56470	protein_coding	1.42712	0.0669754
ENSMUSG00000002477	Snrpd1	20641	protein_coding	-0.904013	1
ENSMUSG00000002486	Tchp	77832	protein_coding	-0.394027	1
ENSMUSG00000002489	Tiam1	21844	protein_coding	-0.148268	1
ENSMUSG00000002496	Tsc2	22084	protein_coding	0.0694999	1
ENSMUSG00000002500	Rpl3l	66211	protein_coding	5.328	0.635789
ENSMUSG00000002504	Slc9a3r2	65962	protein_coding	-0.779071	1
ENSMUSG00000002524	Puf60	67959	protein_coding	0.0574092	1
ENSMUSG00000002546	Golga2	99412	protein_coding	-0.443633	1
ENSMUSG00000002550	Uck1	22245	protein_coding	0.494007	1
ENSMUSG00000002565	Scin	20259	protein_coding	-3.15243	0.011499
ENSMUSG00000002578	Ikzf4	22781	protein_coding	-0.848777	1
ENSMUSG00000002580	Mien1	103742	protein_coding	0.122097	1
ENSMUSG00000002602	Axl	26362	protein_coding	2.14966	4.68e-06
ENSMUSG00000002603	Tgfb1	21803	protein_coding	1.44568	0.0222964
ENSMUSG00000002608	Ccdc97	52132	protein_coding	0.288891	1
ENSMUSG00000002617	Zfp40	22700	protein_coding	0.823238	1
ENSMUSG00000002625	Akap8l	54194	protein_coding	0.5127	1
ENSMUSG00000002635	Pdcd2l	68079	protein_coding	0.345721	1
ENSMUSG00000002658	Gtf2f1	98053	protein_coding	-0.459141	1
ENSMUSG00000002660	Clpp	53895	protein_coding	-0.622512	1
ENSMUSG00000002661	Alkbh7	66400	protein_coding	0.290447	1
ENSMUSG00000002668	Dennd1c	70785	protein_coding	4.73566	3.37e-09
ENSMUSG00000002679	Med6	69792	protein_coding	-0.259559	1
ENSMUSG00000002688	Prkd1	18760	protein_coding	-0.80554	1
ENSMUSG00000002699	Lcp2	16822	protein_coding	4.04178	2.38e-07
ENSMUSG00000002718	Cse1l	110750	protein_coding	-1.2644	0.240983
ENSMUSG00000002728	Naa20	67877	protein_coding	-0.623461	1
ENSMUSG00000002731	Prkra	23992	protein_coding	0.596222	1
ENSMUSG00000002732	Fkbp7	14231	protein_coding	2.34734	1.68e-05
ENSMUSG00000002733	Plekha3	83435	protein_coding	-0.899394	1
ENSMUSG00000002741	Ykt6	56418	protein_coding	0.331842	1
ENSMUSG00000002748	Baz1b	22385	protein_coding	-0.473319	1
ENSMUSG00000002763	Pex6	224824	protein_coding	-0.0948315	1
ENSMUSG00000002767	Mrpl2	27398	protein_coding	0.0283828	1
ENSMUSG00000002768	Mea1	17256	protein_coding	0.0579265	1
ENSMUSG00000002771	Grin2d	14814	protein_coding	1.28972	0.479496
ENSMUSG00000002778	Kdelr1	68137	protein_coding	-0.0507498	1
ENSMUSG00000002781	Tmem143	70209	protein_coding	0.192003	1
ENSMUSG00000002797	Ggct	110175	protein_coding	0.919985	1
ENSMUSG00000002799	Jag2	16450	protein_coding	-0.555201	1
ENSMUSG00000002803	Btbd6	399566	protein_coding	0.584821	1
ENSMUSG00000002804	Nudt14	66174	protein_coding	-0.581154	1
ENSMUSG00000002808	Epdr1	105298	protein_coding	-1.63543	0.0192207
ENSMUSG00000002812	Flii	14248	protein_coding	-0.347909	1
ENSMUSG00000002814	Top3a	21975	protein_coding	0.239876	1
ENSMUSG00000002820	Atg4d	235040	protein_coding	0.42783	1
ENSMUSG00000002825	Qtrt1	60507	protein_coding	0.380722	1
ENSMUSG00000002831	Plin4	57435	protein_coding	0.352677	1
ENSMUSG00000002833	Hdgfl2	15193	protein_coding	-0.0413964	1
ENSMUSG00000002835	Chaf1a	27221	protein_coding	-2.00321	0.000126896
ENSMUSG00000002844	Adprh	11544	protein_coding	0.181734	1
ENSMUSG00000002845	Tmem39a	67846	protein_coding	-1.02761	1
ENSMUSG00000002846	Timmdc1	76916	protein_coding	-0.39207	1
ENSMUSG00000002847	Pla1a	85031	protein_coding	4.83319	2.16e-07
ENSMUSG00000002870	Mcm2	17216	protein_coding	-2.19617	2.32e-05
ENSMUSG00000002871	Tpra1	24100	protein_coding	0.634541	1
ENSMUSG00000002881	Nab1	17936	protein_coding	-0.111371	1
ENSMUSG00000002885	Adgre5	26364	protein_coding	1.92388	2.11e-05
ENSMUSG00000002897	Il17ra	16172	protein_coding	2.11479	4.5e-06
ENSMUSG00000002900	Lamb1	16777	protein_coding	1.46204	0.039287
ENSMUSG00000002908	Kcnn1	84036	protein_coding	1.80523	0.469105
ENSMUSG00000002910	Arrdc2	70807	protein_coding	1.40126	0.386125
ENSMUSG00000002944	Cd36	12491	protein_coding	3.77919	3.32e-09
ENSMUSG00000002948	Map2k7	26400	protein_coding	0.316747	1
ENSMUSG00000002949	Timm44	21856	protein_coding	-0.237974	1
ENSMUSG00000002957	Ap2a2	11772	protein_coding	-0.785495	1
ENSMUSG00000002963	Pnkp	59047	protein_coding	0.168907	1
ENSMUSG00000002968	Med25	75613	protein_coding	-0.713223	1
ENSMUSG00000002980	Bcam	57278	protein_coding	-3.37564	6.23e-07
ENSMUSG00000002981	Clptm1	56457	protein_coding	-0.340838	1
ENSMUSG00000002983	Relb	19698	protein_coding	0.972822	1
ENSMUSG00000002984	Tomm40	53333	protein_coding	-1.07815	1
ENSMUSG00000002985	Apoe	11816	protein_coding	7.43922	1.68e-16
ENSMUSG00000002996	Hbp1	73389	protein_coding	-0.304385	1
ENSMUSG00000002997	Prkar2b	19088	protein_coding	1.29272	0.477111
ENSMUSG00000003031	Cdkn1b	12576	protein_coding	-0.042308	1
ENSMUSG00000003032	Klf4	16600	protein_coding	-1.22302	0.448595
ENSMUSG00000003033	Ap1m1	11767	protein_coding	-0.282714	1
ENSMUSG00000003037	Rab8a	17274	protein_coding	-0.174077	1
ENSMUSG00000003038	Hmgn2	15331	protein_coding	-1.84045	1.93e-05
ENSMUSG00000003039	Fam32a	67922	protein_coding	0.656911	1
ENSMUSG00000003051	Elf3	13710	protein_coding	-2.99264	0.767523
ENSMUSG00000003062	Stard3nl	76205	protein_coding	-0.805247	1
ENSMUSG00000003068	Stk11	20869	protein_coding	0.211059	1
ENSMUSG00000003070	Efna2	13637	protein_coding	0.17207	1
ENSMUSG00000003072	Atp5d	66043	protein_coding	-0.38157	1
ENSMUSG00000003099	Ppp5c	19060	protein_coding	0.251581	1
ENSMUSG00000003119	Cdk12	69131	protein_coding	-1.04513	1
ENSMUSG00000003123	Lipe	16890	protein_coding	1.36368	0.64722
ENSMUSG00000003131	Pafah1b2	18475	protein_coding	-0.551017	1
ENSMUSG00000003134	Tbc1d8	54610	protein_coding	0.772838	1
ENSMUSG00000003135	Cnot11	52846	protein_coding	0.0437999	1
ENSMUSG00000003153	Slc2a3	20527	protein_coding	-3.34213	4.85e-10
ENSMUSG00000003154	Foxj2	60611	protein_coding	0.452139	1
ENSMUSG00000003161	Sri	109552	protein_coding	-0.142867	1
ENSMUSG00000003166	Dgcr2	13356	protein_coding	0.102824	1
ENSMUSG00000003184	Irf3	54131	protein_coding	-0.0297533	1
ENSMUSG00000003190	Bcl2l12	75736	protein_coding	0.14481	1
ENSMUSG00000003198	Zfp959	224893	protein_coding	0.536343	1
ENSMUSG00000003199	Mpnd	68047	protein_coding	0.563715	1
ENSMUSG00000003200	Sh3gl1	20405	protein_coding	-0.674157	1
ENSMUSG00000003206	Ebi3	50498	protein_coding	5.19832	5.76e-05
ENSMUSG00000003208	Ccdc94	72886	protein_coding	-0.127373	1
ENSMUSG00000003226	Ranbp2	19386	protein_coding	-0.370259	1
ENSMUSG00000003228	Grk5	14773	protein_coding	0.765787	1
ENSMUSG00000003233	Dvl3	13544	protein_coding	-0.344372	1
ENSMUSG00000003234	Abcf3	27406	protein_coding	-0.556799	1
ENSMUSG00000003235	Eif2b5	224045	protein_coding	-0.79357	1
ENSMUSG00000003269	Cyth2	19158	protein_coding	-0.267867	1
ENSMUSG00000003273	Car11	12348	protein_coding	-0.646093	1
ENSMUSG00000003283	Hck	15162	protein_coding	4.19362	3.34e-07
ENSMUSG00000003299	Mrpl4	66163	protein_coding	-0.55505	1
ENSMUSG00000003308	Keap1	50868	protein_coding	0.528345	1
ENSMUSG00000003316	Glg1	20340	protein_coding	0.0319935	1
ENSMUSG00000003344	Btbd2	208198	protein_coding	0.118903	1
ENSMUSG00000003345	Csnk1g2	103236	protein_coding	0.433382	1
ENSMUSG00000003346	Abhd17a	216169	protein_coding	-0.143212	1
ENSMUSG00000003348	Mob3a	208228	protein_coding	-0.0461465	1
ENSMUSG00000003352	Cacnb3	12297	protein_coding	2.25738	1.41e-05
ENSMUSG00000003355	Fkbp11	66120	protein_coding	0.606491	1
ENSMUSG00000003360	Ddx23	74351	protein_coding	0.040734	1
ENSMUSG00000003363	Pld3	18807	protein_coding	2.6998	3.33e-09
ENSMUSG00000003378	Grik5	14809	protein_coding	2.0024	0.00980403
ENSMUSG00000003380	Rabac1	14470	protein_coding	0.127047	1
ENSMUSG00000003382	Etv3	27049	protein_coding	0.270287	1
ENSMUSG00000003402	Prkcsh	19089	protein_coding	-0.82516	1
ENSMUSG00000003418	St8sia6	241230	protein_coding	2.93143	0.0202535
ENSMUSG00000003420	Fcgrt	14132	protein_coding	2.62071	2.2e-08
ENSMUSG00000003421	Nosip	66394	protein_coding	0.254112	1
ENSMUSG00000003423	Pih1d1	68845	protein_coding	0.647284	1
ENSMUSG00000003429	Rps11	27207	protein_coding	0.281692	1
ENSMUSG00000003435	Supt5	20924	protein_coding	-0.575388	1
ENSMUSG00000003437	Paf1	54624	protein_coding	-0.761204	1
ENSMUSG00000003438	Timm50	66525	protein_coding	-0.436777	1
ENSMUSG00000003444	Med29	67224	protein_coding	-0.401507	1
ENSMUSG00000003452	Bicd1	12121	protein_coding	0.00363428	1
ENSMUSG00000003458	Ncstn	59287	protein_coding	0.00183206	1
ENSMUSG00000003464	Pex19	19298	protein_coding	-0.106394	1
ENSMUSG00000003476	Crhr2	12922	protein_coding	6.02749	0.234113
ENSMUSG00000003477	Inmt	21743	protein_coding	4.3706	0.0266208
ENSMUSG00000003484	Cyp4f18	72054	protein_coding	5.91068	0.000681114
ENSMUSG00000003500	Impdh1	23917	protein_coding	-0.511263	1
ENSMUSG00000003518	Dusp3	72349	protein_coding	0.878211	1
ENSMUSG00000003526	Prodh	19125	protein_coding	-1.6876	0.0417376
ENSMUSG00000003527	Dgcr14	27886	protein_coding	0.122655	1
ENSMUSG00000003528	Slc25a1	13358	protein_coding	-0.068004	1
ENSMUSG00000003531	Dgcr6	13353	protein_coding	0.5448	1
ENSMUSG00000003534	Ddr1	12305	protein_coding	-2.26373	2.41e-05
ENSMUSG00000003541	Ier3	15937	protein_coding	-2.54751	0.000118191
ENSMUSG00000003545	Fosb	14282	protein_coding	-1.12504	1
ENSMUSG00000003546	Klc4	74764	protein_coding	0.784374	1
ENSMUSG00000003549	Ercc1	13870	protein_coding	0.669712	1
ENSMUSG00000003559	As3mt	57344	protein_coding	1.0203	1
ENSMUSG00000003573	Homer3	26558	protein_coding	1.15911	0.355034
ENSMUSG00000003575	Crtc1	382056	protein_coding	0.213849	1
ENSMUSG00000003581	Rnf215	71673	protein_coding	0.774358	1
ENSMUSG00000003585	Sec14l2	67815	protein_coding	-0.695824	1
ENSMUSG00000003604	Aven	74268	protein_coding	-0.213301	1
ENSMUSG00000003617	Cp	12870	protein_coding	3.01472	0.000800568
ENSMUSG00000003623	Crot	74114	protein_coding	0.049197	1
ENSMUSG00000003644	Rps6ka1	20111	protein_coding	1.81315	0.00166709
ENSMUSG00000003660	Snrnp200	320632	protein_coding	-0.52501	1
ENSMUSG00000003662	Ciao1	26371	protein_coding	-0.212133	1
ENSMUSG00000003665	Has1	15116	protein_coding	-1.50666	0.886619
ENSMUSG00000003680	Taf6l	67706	protein_coding	-0.0616364	1
ENSMUSG00000003721	Insig2	72999	protein_coding	-0.800542	1
ENSMUSG00000003731	Kpna6	16650	protein_coding	-0.761512	1
ENSMUSG00000003746	Man1a	17155	protein_coding	1.76478	0.000386688
ENSMUSG00000003752	Itpkc	233011	protein_coding	-2.02633	0.000913269
ENSMUSG00000003762	Coq8b	76889	protein_coding	-0.259736	1
ENSMUSG00000003778	Brd8	78656	protein_coding	-0.535627	1
ENSMUSG00000003779	Kif20a	19348	protein_coding	-1.60073	0.0139226
ENSMUSG00000003808	Farsa	66590	protein_coding	-0.570288	1
ENSMUSG00000003809	Gcdh	270076	protein_coding	-0.187364	1
ENSMUSG00000003810	Mast2	17776	protein_coding	-0.24997	1
ENSMUSG00000003812	Dnase2a	13423	protein_coding	2.78956	9.06e-10
ENSMUSG00000003813	Rad23a	19358	protein_coding	0.0168656	1
ENSMUSG00000003814	Calr	12317	protein_coding	-0.967571	1
ENSMUSG00000003824	Syce2	71846	protein_coding	0.0119922	1
ENSMUSG00000003847	Nfat5	54446	protein_coding	-0.392302	1
ENSMUSG00000003848	Nob1	67619	protein_coding	-0.419876	1
ENSMUSG00000003849	Nqo1	18104	protein_coding	1.9577	0.274925
ENSMUSG00000003863	Ppfia3	76787	protein_coding	-2.72898	0.00234022
ENSMUSG00000003865	Gys1	14936	protein_coding	-0.74281	1
ENSMUSG00000003868	Ruvbl2	20174	protein_coding	-0.908614	1
ENSMUSG00000003873	Bax	12028	protein_coding	-0.0431833	1
ENSMUSG00000003882	Il7r	16197	protein_coding	7.13666	0.000660394
ENSMUSG00000003923	Tfam	21780	protein_coding	-0.124588	1
ENSMUSG00000003929	Zfp81	224694	protein_coding	-0.0864328	1
ENSMUSG00000003934	Efnb3	13643	protein_coding	-3.03361	0.0102733
ENSMUSG00000003948	Mmd	67468	protein_coding	1.09584	0.961827
ENSMUSG00000003949	Hlf	217082	protein_coding	0.101646	1
ENSMUSG00000003955	Fam162a	70186	protein_coding	-1.27495	0.285631
ENSMUSG00000003970	Rpl8	26961	protein_coding	0.127162	1
ENSMUSG00000003992	Ssbp2	66970	protein_coding	0.542907	1
ENSMUSG00000004018	Fancl	67030	protein_coding	-0.669916	1
ENSMUSG00000004031	Brinp2	240843	protein_coding	-6.10365	0.00104971
ENSMUSG00000004032	Gstm5	14866	protein_coding	0.539998	1
ENSMUSG00000004040	Stat3	20848	protein_coding	-0.591412	1
ENSMUSG00000004043	Stat5a	20850	protein_coding	2.07767	0.00126588
ENSMUSG00000004044	Cavin1	19285	protein_coding	-0.628963	1
ENSMUSG00000004054	Map3k11	26403	protein_coding	0.191831	1
ENSMUSG00000004056	Akt2	11652	protein_coding	0.287336	1
ENSMUSG00000004069	Dnaja3	83945	protein_coding	-0.306141	1
ENSMUSG00000004070	Hmox2	15369	protein_coding	1.14252	0.482133
ENSMUSG00000004071	Cdip1	66626	protein_coding	0.986999	1
ENSMUSG00000004085	Map3k20	65964	protein_coding	0.964026	1
ENSMUSG00000004096	Cwc15	66070	protein_coding	-0.0817975	1
ENSMUSG00000004098	Col5a3	53867	protein_coding	1.9645	0.000714027
ENSMUSG00000004099	Dnmt1	13433	protein_coding	-1.88608	1.24e-06
ENSMUSG00000004100	Ppan	235036	protein_coding	-0.450745	1
ENSMUSG00000004105	Angptl2	26360	protein_coding	2.88342	3.21e-06
ENSMUSG00000004110	Cacna1e	12290	protein_coding	-0.368982	1
ENSMUSG00000004127	Trmt10a	108943	protein_coding	-0.840167	1
ENSMUSG00000004151	Etv1	14009	protein_coding	1.52208	0.287572
ENSMUSG00000004187	Kifc2	16581	protein_coding	2.28928	0.00107912
ENSMUSG00000004207	Psap	19156	protein_coding	-0.894708	1
ENSMUSG00000004221	Ikbkg	16151	protein_coding	0.0177949	1
ENSMUSG00000004233	Wars2	70560	protein_coding	-0.334856	1
ENSMUSG00000004263	Atn1	13498	protein_coding	-0.427317	1
ENSMUSG00000004264	Phb2	12034	protein_coding	-0.58974	1
ENSMUSG00000004266	Ptpn6	15170	protein_coding	4.61263	9.22e-11
ENSMUSG00000004267	Eno2	13807	protein_coding	2.32417	0.000268355
ENSMUSG00000004268	Emg1	14791	protein_coding	-0.0973505	1
ENSMUSG00000004270	Lpcat3	14792	protein_coding	-0.752247	1
ENSMUSG00000004285	Atp6v1f	66144	protein_coding	0.65665	1
ENSMUSG00000004317	Clcn5	12728	protein_coding	-0.271014	1
ENSMUSG00000004319	Clcn3	12725	protein_coding	-1.10969	0.842994
ENSMUSG00000004328	Hif3a	53417	protein_coding	-3.61861	0.0446762
ENSMUSG00000004356	Utp20	70683	protein_coding	-0.93874	1
ENSMUSG00000004359	Spic	20728	protein_coding	5.58868	0.0453816
ENSMUSG00000004360	9330159F19Rik	212448	protein_coding	-0.147559	1
ENSMUSG00000004364	Cul3	26554	protein_coding	-0.49285	1
ENSMUSG00000004371	Il11	16156	protein_coding	-4.58068	0.00480331
ENSMUSG00000004383	Large1	16795	protein_coding	-0.539847	1
ENSMUSG00000004393	Ddx56	52513	protein_coding	-0.692156	1
ENSMUSG00000004394	Tmed4	103694	protein_coding	0.495482	1
ENSMUSG00000004415	Col26a1	140709	protein_coding	-2.12406	0.522149
ENSMUSG00000004446	Bid	12122	protein_coding	0.679754	1
ENSMUSG00000004451	Ralb	64143	protein_coding	-0.0429522	1
ENSMUSG00000004455	Ppp1cc	19047	protein_coding	-0.273599	1
ENSMUSG00000004460	Dnajb11	67838	protein_coding	-0.738495	1
ENSMUSG00000004462	Tbccd1	70573	protein_coding	-0.461712	1
ENSMUSG00000004473	Clec11a	20256	protein_coding	6.21242	0.000203248
ENSMUSG00000004500	Zfp324	243834	protein_coding	-0.051217	1
ENSMUSG00000004508	Gab2	14389	protein_coding	-0.711519	1
ENSMUSG00000004530	Coro1c	23790	protein_coding	0.333321	1
ENSMUSG00000004535	Tax1bp1	52440	protein_coding	-0.775897	1
ENSMUSG00000004552	Ctse	13034	protein_coding	5.0168	0.00677833
ENSMUSG00000004558	Ndrg2	29811	protein_coding	5.55115	0.00481858
ENSMUSG00000004561	Mettl17	52535	protein_coding	-1.21968	0.425592
ENSMUSG00000004562	Arhgef40	268739	protein_coding	1.57197	0.0442451
ENSMUSG00000004565	Pnpla6	50767	protein_coding	-0.412457	1
ENSMUSG00000004567	Mcoln1	94178	protein_coding	-0.516012	1
ENSMUSG00000004568	Arhgef18	102098	protein_coding	-0.237832	1
ENSMUSG00000004591	Pkn2	109333	protein_coding	-1.2877	0.130821
ENSMUSG00000004609	Cd33	12489	protein_coding	2.82841	4.02e-07
ENSMUSG00000004626	Stxbp2	20911	protein_coding	-0.0662747	1
ENSMUSG00000004631	Sgce	20392	protein_coding	3.47819	1.43e-05
ENSMUSG00000004633	Chn2	69993	protein_coding	-0.0643931	1
ENSMUSG00000004637	Wwox	80707	protein_coding	-0.291303	1
ENSMUSG00000004642	Slbp	20492	protein_coding	-0.701395	1
ENSMUSG00000004655	Aqp1	11826	protein_coding	-0.206764	1
ENSMUSG00000004661	Arid3b	56380	protein_coding	2.213	0.00203725
ENSMUSG00000004665	Cnn2	12798	protein_coding	0.658405	1
ENSMUSG00000004667	Polr2e	66420	protein_coding	-0.202228	1
ENSMUSG00000004668	Abca13	268379	protein_coding	-0.904533	1
ENSMUSG00000004677	Myo9b	17925	protein_coding	0.268468	1
ENSMUSG00000004698	Hdac9	79221	protein_coding	-0.217774	1
ENSMUSG00000004707	Ly9	17085	protein_coding	5.73481	6.95e-09
ENSMUSG00000004709	Cd244	18106	protein_coding	-0.926025	1
ENSMUSG00000004730	Adgre1	13733	protein_coding	5.72974	2.79e-10
ENSMUSG00000004748	Mtfp1	67900	protein_coding	0.900289	1
ENSMUSG00000004768	Rab23	19335	protein_coding	0.03161	1
ENSMUSG00000004771	Rab11a	53869	protein_coding	-0.0885629	1
ENSMUSG00000004788	Eif2b2	217715	protein_coding	-0.69645	1
ENSMUSG00000004789	Dlst	78920	protein_coding	-0.708287	1
ENSMUSG00000004791	Pgf	18654	protein_coding	-0.500984	1
ENSMUSG00000004798	Ulk2	29869	protein_coding	0.765853	1
ENSMUSG00000004814	Ccl24	56221	protein_coding	3.12431	0.114422
ENSMUSG00000004815	Dgkq	110524	protein_coding	0.119794	1
ENSMUSG00000004837	Grap	71520	protein_coding	0.945209	1
ENSMUSG00000004843	Chmp2b	68942	protein_coding	-0.862263	1
ENSMUSG00000004846	Plod3	26433	protein_coding	0.576585	1
ENSMUSG00000004849	Ap1s1	11769	protein_coding	-0.9969	1
ENSMUSG00000004865	Srpk1	20815	protein_coding	-0.426948	1
ENSMUSG00000004880	Lbr	98386	protein_coding	-0.42299	1
ENSMUSG00000004885	Crabp2	12904	protein_coding	1.79966	0.211783
ENSMUSG00000004891	Nes	18008	protein_coding	0.383159	1
ENSMUSG00000004895	Prcc	94315	protein_coding	-0.0539406	1
ENSMUSG00000004896	Rrnad1	229503	protein_coding	0.0734969	1
ENSMUSG00000004897	Hdgf	15191	protein_coding	0.0457385	1
ENSMUSG00000004929	Thop1	50492	protein_coding	-2.82719	8.49e-11
ENSMUSG00000004931	Apba3	57267	protein_coding	-0.148235	1
ENSMUSG00000004933	Matk	17179	protein_coding	5.1213	0.00102343
ENSMUSG00000004934	Pias4	59004	protein_coding	-0.586608	1
ENSMUSG00000004936	Map2k1	26395	protein_coding	-0.136987	1
ENSMUSG00000004937	Sgta	52551	protein_coding	-0.282155	1
ENSMUSG00000004939	Nmrk2	69564	protein_coding	6.39748	0.10471
ENSMUSG00000004945	Tmem242	70544	protein_coding	1.01801	1
ENSMUSG00000004947	Dtx2	74198	protein_coding	-2.53358	6e-06
ENSMUSG00000004951	Hspb1	15507	protein_coding	-0.826316	1
ENSMUSG00000004952	Rasa4	54153	protein_coding	5.07218	2.68e-13
ENSMUSG00000004980	Hnrnpa2b1	53379	protein_coding	-0.724528	1
ENSMUSG00000004994	Ccdc130	67736	protein_coding	-0.279081	1
ENSMUSG00000004996	Mri1	67873	protein_coding	-1.15458	0.699466
ENSMUSG00000005034	Prkacb	18749	protein_coding	1.00328	1
ENSMUSG00000005043	Sgsh	27029	protein_coding	0.770691	1
ENSMUSG00000005045	Chd5	269610	protein_coding	-4.40354	5.88e-05
ENSMUSG00000005054	Cstb	13014	protein_coding	-1.34783	0.186807
ENSMUSG00000005057	Sh2b2	23921	protein_coding	-0.97686	1
ENSMUSG00000005069	Pex5	19305	protein_coding	0.339932	1
ENSMUSG00000005078	Jkamp	104771	protein_coding	0.138051	1
ENSMUSG00000005087	Cd44	12505	protein_coding	0.70884	1
ENSMUSG00000005102	Eif2ak4	27103	protein_coding	-0.190789	1
ENSMUSG00000005103	Wdr1	22388	protein_coding	-0.414411	1
ENSMUSG00000005107	Slc2a9	117591	protein_coding	2.15047	0.0495792
ENSMUSG00000005124	Wisp1	22402	protein_coding	3.38504	3.4e-05
ENSMUSG00000005125	Ndrg1	17988	protein_coding	-1.46599	0.0659073
ENSMUSG00000005142	Man2b1	17159	protein_coding	1.87787	4.16e-05
ENSMUSG00000005148	Klf5	12224	protein_coding	-6.11751	1.77e-11
ENSMUSG00000005150	Wdr83	67836	protein_coding	-0.169805	1
ENSMUSG00000005161	Prdx2	21672	protein_coding	-0.597849	1
ENSMUSG00000005198	Polr2a	20020	protein_coding	-0.363788	1
ENSMUSG00000005204	Senp3	80886	protein_coding	-0.0646475	1
ENSMUSG00000005220	Corin	53419	protein_coding	-5.49312	0.000116563
ENSMUSG00000005225	Plekha8	231999	protein_coding	-0.366128	1
ENSMUSG00000005233	Spc25	66442	protein_coding	-1.6583	0.0676914
ENSMUSG00000005262	Ufd1	22230	protein_coding	-0.861576	1
ENSMUSG00000005267	Zfp287	170740	protein_coding	0.32556	1
ENSMUSG00000005268	Prlr	19116	protein_coding	0.360199	1
ENSMUSG00000005299	Letm1	56384	protein_coding	-0.368118	1
ENSMUSG00000005312	Ubqln1	56085	protein_coding	-0.848059	1
ENSMUSG00000005338	Cadm3	94332	protein_coding	0.426535	1
ENSMUSG00000005354	Txn2	56551	protein_coding	-0.19975	1
ENSMUSG00000005360	Slc1a3	20512	protein_coding	6.23895	0.0049927
ENSMUSG00000005362	Crbn	58799	protein_coding	0.154049	1
ENSMUSG00000005370	Msh6	17688	protein_coding	-1.08697	0.766726
ENSMUSG00000005371	Fbxo11	225055	protein_coding	0.0425175	1
ENSMUSG00000005373	Mlxipl	58805	protein_coding	1.45986	1
ENSMUSG00000005374	Tbl2	27368	protein_coding	-0.607565	1
ENSMUSG00000005378	Wbscr22	66138	protein_coding	-0.364462	1
ENSMUSG00000005397	Nid1	18073	protein_coding	0.164441	1
ENSMUSG00000005410	Mcm5	17218	protein_coding	-2.37844	0.00124421
ENSMUSG00000005413	Hmox1	15368	protein_coding	2.59321	0.0390469
ENSMUSG00000005417	Mprip	26936	protein_coding	0.202583	1
ENSMUSG00000005442	Cic	71722	protein_coding	0.243845	1
ENSMUSG00000005447	Pafah1b3	18476	protein_coding	0.735235	1
ENSMUSG00000005465	Il27ra	50931	protein_coding	3.05119	0.000952162
ENSMUSG00000005469	Prkaca	18747	protein_coding	0.227714	1
ENSMUSG00000005470	Asf1b	66929	protein_coding	-2.21144	0.00848081
ENSMUSG00000005481	Ddx39	68278	protein_coding	0.239578	1
ENSMUSG00000005483	Dnajb1	81489	protein_coding	-0.867985	1
ENSMUSG00000005501	Usp40	227334	protein_coding	-0.372182	1
ENSMUSG00000005505	Kbtbd4	67136	protein_coding	0.0362662	1
ENSMUSG00000005506	Celf1	13046	protein_coding	-0.736209	1
ENSMUSG00000005510	Ndufs3	68349	protein_coding	0.198437	1
ENSMUSG00000005514	Por	18984	protein_coding	0.788537	1
ENSMUSG00000005533	Igf1r	16001	protein_coding	1.29152	0.307597
ENSMUSG00000005534	Insr	16337	protein_coding	-0.189351	1
ENSMUSG00000005566	Trim28	21849	protein_coding	-0.328511	1
ENSMUSG00000005575	Ube2m	22192	protein_coding	-0.225751	1
ENSMUSG00000005580	Adcy9	11515	protein_coding	1.81144	0.105756
ENSMUSG00000005583	Mef2c	17260	protein_coding	1.92909	0.120622
ENSMUSG00000005609	Ctr9	22083	protein_coding	-0.165546	1
ENSMUSG00000005610	Eif4g2	13690	protein_coding	-0.197642	1
ENSMUSG00000005611	Mrvi1	17540	protein_coding	2.19628	0.0349927
ENSMUSG00000005615	Pcyt1a	13026	protein_coding	0.0970073	1
ENSMUSG00000005621	Zfp592	233410	protein_coding	-0.248554	1
ENSMUSG00000005625	Psmd4	19185	protein_coding	-0.161755	1
ENSMUSG00000005628	Tmod4	50874	protein_coding	5.31359	0.506442
ENSMUSG00000005640	Insrr	23920	protein_coding	-5.50703	0.0304178
ENSMUSG00000005656	Snx6	72183	protein_coding	0.356245	1
ENSMUSG00000005667	Mthfd2	17768	protein_coding	-0.883718	1
ENSMUSG00000005672	Kit	16590	protein_coding	-0.946752	1
ENSMUSG00000005674	Tomm40l	641376	protein_coding	0.825607	1
ENSMUSG00000005677	Nr1i3	12355	protein_coding	0.862106	1
ENSMUSG00000005682	Pan2	103135	protein_coding	-0.719674	1
ENSMUSG00000005683	Cs	12974	protein_coding	-0.0380746	1
ENSMUSG00000005686	Ampd3	11717	protein_coding	-2.90927	1.01e-05
ENSMUSG00000005687	Bcas2	68183	protein_coding	0.115878	1
ENSMUSG00000005698	Ctcf	13018	protein_coding	-0.350763	1
ENSMUSG00000005699	Pard6a	56513	protein_coding	0.904952	1
ENSMUSG00000005716	Pvalb	19293	protein_coding	7.88925	0.461758
ENSMUSG00000005718	Tfap4	83383	protein_coding	0.388888	1
ENSMUSG00000005732	Ranbp1	19385	protein_coding	-0.898746	1
ENSMUSG00000005763	Cd247	12503	protein_coding	0.35001	1
ENSMUSG00000005774	Rfx5	53970	protein_coding	0.276857	1
ENSMUSG00000005779	Psmb4	19172	protein_coding	-0.682585	1
ENSMUSG00000005800	Mmp8	17394	protein_coding	4.28553	0.0204634
ENSMUSG00000005802	Slc30a4	22785	protein_coding	-0.751059	1
ENSMUSG00000005803	Sqor	59010	protein_coding	-2.78973	6.85e-10
ENSMUSG00000005804	Bloc1s6	18457	protein_coding	0.058898	1
ENSMUSG00000005813	Metap1	75624	protein_coding	-1.3654	0.0414435
ENSMUSG00000005823	Gpr108	78308	protein_coding	-0.601367	1
ENSMUSG00000005836	Gata6	14465	protein_coding	4.04532	2.03e-05
ENSMUSG00000005846	Rsl1d1	66409	protein_coding	-0.492183	1
ENSMUSG00000005871	Apc	11789	protein_coding	-0.688721	1
ENSMUSG00000005873	Reep5	13476	protein_coding	1.4054	0.00253712
ENSMUSG00000005881	Ergic3	66366	protein_coding	0.442089	1
ENSMUSG00000005882	Uqcc1	56046	protein_coding	-0.638381	1
ENSMUSG00000005886	Ncoa2	17978	protein_coding	-0.52433	1
ENSMUSG00000005893	Nr2c2	22026	protein_coding	0.804839	1
ENSMUSG00000005897	Nr2c1	22025	protein_coding	0.178422	1
ENSMUSG00000005899	Smpd4	77626	protein_coding	0.0689458	1
ENSMUSG00000005907	Pex1	71382	protein_coding	-0.756237	1
ENSMUSG00000005936	Kctd20	66989	protein_coding	-0.314048	1
ENSMUSG00000005949	Ctns	83429	protein_coding	0.538125	1
ENSMUSG00000005950	P2rx5	94045	protein_coding	1.61981	0.570723
ENSMUSG00000005951	Shpk	74637	protein_coding	0.786399	1
ENSMUSG00000005958	Ephb3	13845	protein_coding	0.897545	1
ENSMUSG00000005968	Tuft1	22156	protein_coding	-2.95119	2.25e-07
ENSMUSG00000005973	Rcn1	19672	protein_coding	-2.46951	5.92e-08
ENSMUSG00000005980	Dnase1	13419	protein_coding	0.358012	1
ENSMUSG00000005981	Trap1	68015	protein_coding	-0.578042	1
ENSMUSG00000005982	Naa60	74763	protein_coding	0.819773	1
ENSMUSG00000005983	1700037C18Rik	73261	protein_coding	0.878666	1
ENSMUSG00000005986	Ankrd13d	68423	protein_coding	1.62372	0.0996149
ENSMUSG00000006005	Tpr	108989	protein_coding	-0.630768	1
ENSMUSG00000006010	BC003331	226499	protein_coding	0.300597	1
ENSMUSG00000006014	Prg4	96875	protein_coding	0.21487	1
ENSMUSG00000006019	Dhx34	71723	protein_coding	0.762986	1
ENSMUSG00000006021	Kptn	70394	protein_coding	0.264105	1
ENSMUSG00000006024	Napa	108124	protein_coding	-0.530954	1
ENSMUSG00000006050	Sra1	24068	protein_coding	-0.190696	1
ENSMUSG00000006057	Atp5g1	11951	protein_coding	-0.126715	1
ENSMUSG00000006058	Snf8	27681	protein_coding	0.0857714	1
ENSMUSG00000006095	Tbcb	66411	protein_coding	-0.298601	1
ENSMUSG00000006127	Inpp5k	19062	protein_coding	0.701729	1
ENSMUSG00000006134	Crkl	12929	protein_coding	-0.136504	1
ENSMUSG00000006154	Eps8l1	67425	protein_coding	-0.414137	1
ENSMUSG00000006169	Clint1	216705	protein_coding	-1.97969	1.26e-05
ENSMUSG00000006191	Cdkal1	68916	protein_coding	-0.0609201	1
ENSMUSG00000006205	Htra1	56213	protein_coding	0.442141	1
ENSMUSG00000006215	Zbtb17	22642	protein_coding	0.146121	1
ENSMUSG00000006219	Fblim1	74202	protein_coding	2.48682	0.000175694
ENSMUSG00000006221	Hspb7	29818	protein_coding	2.06858	0.255573
ENSMUSG00000006262	Mob1b	68473	protein_coding	-0.330265	1
ENSMUSG00000006273	Atp6v1b2	11966	protein_coding	0.0985657	1
ENSMUSG00000006276	Eps15l1	13859	protein_coding	-0.477768	1
ENSMUSG00000006281	Tep1	21745	protein_coding	1.58365	0.00437929
ENSMUSG00000006288	Ttc5	219022	protein_coding	0.143048	1
ENSMUSG00000006289	Osgep	66246	protein_coding	-0.0964115	1
ENSMUSG00000006299	Aamp	227290	protein_coding	-0.0855367	1
ENSMUSG00000006301	Tmbim1	69660	protein_coding	0.588896	1
ENSMUSG00000006304	Arpc2	76709	protein_coding	-0.780262	1
ENSMUSG00000006307	Kmt2b	75410	protein_coding	-0.236187	1
ENSMUSG00000006315	Tmem147	69804	protein_coding	-0.474191	1
ENSMUSG00000006333	Rps9	76846	protein_coding	0.454133	1
ENSMUSG00000006335	Tfpt	69714	protein_coding	0.086046	1
ENSMUSG00000006342	Susd2	71733	protein_coding	-2.07157	0.00361772
ENSMUSG00000006344	Ggt5	23887	protein_coding	0.225388	1
ENSMUSG00000006345	Ggt1	14598	protein_coding	-3.6049	0.00139774
ENSMUSG00000006356	Crip2	68337	protein_coding	-1.92439	9.73e-05
ENSMUSG00000006360	Crip1	12925	protein_coding	0.460254	1
ENSMUSG00000006362	Cbfa2t3	12398	protein_coding	2.03384	0.000979108
ENSMUSG00000006369	Fbln1	14114	protein_coding	1.19513	0.655347
ENSMUSG00000006373	Pgrmc1	53328	protein_coding	-0.253138	1
ENSMUSG00000006378	Gcat	26912	protein_coding	-0.629128	1
ENSMUSG00000006386	Tek	21687	protein_coding	0.103981	1
ENSMUSG00000006390	Elovl1	54325	protein_coding	0.325528	1
ENSMUSG00000006392	Med8	80509	protein_coding	0.071246	1
ENSMUSG00000006395	Hyi	68180	polymorphic_pseudogene	1.88098	0.00024709
ENSMUSG00000006398	Cdc20	107995	protein_coding	-2.08848	0.021773
ENSMUSG00000006403	Adamts4	240913	protein_coding	1.28746	0.581071
ENSMUSG00000006411	Nectin4	71740	protein_coding	-0.182454	1
ENSMUSG00000006412	Pfdn2	18637	protein_coding	-0.0659159	1
ENSMUSG00000006418	Rnf114	81018	protein_coding	0.114792	1
ENSMUSG00000006423	C330007P06Rik	77644	protein_coding	0.201492	1
ENSMUSG00000006435	Neurl1a	18011	protein_coding	-1.39092	0.856482
ENSMUSG00000006442	Srm	20810	protein_coding	-1.3796	0.23486
ENSMUSG00000006445	Epha2	13836	protein_coding	-2.13013	0.000142661
ENSMUSG00000006456	Rbm14	56275	protein_coding	-1.34651	0.152034
ENSMUSG00000006457	Actn3	11474	protein_coding	4.10779	0.0938307
ENSMUSG00000006463	Zdhhc24	70605	protein_coding	0.405345	1
ENSMUSG00000006464	Bbs1	52028	protein_coding	-0.0501559	1
ENSMUSG00000006471	Ndor1	78797	protein_coding	0.340517	1
ENSMUSG00000006476	Nsmf	56876	protein_coding	0.957379	1
ENSMUSG00000006490	Prl8a9	67310	protein_coding	-7.87489	0.00854802
ENSMUSG00000006494	Pdk1	228026	protein_coding	0.160792	1
ENSMUSG00000006498	Ptbp1	19205	protein_coding	-0.715749	1
ENSMUSG00000006517	Mvd	192156	protein_coding	-0.53035	1
ENSMUSG00000006519	Cyba	13057	protein_coding	4.04273	6.87e-11
ENSMUSG00000006526	Tmem110	69179	protein_coding	-0.0890891	1
ENSMUSG00000006527	Sfmbt1	54650	protein_coding	-0.584297	1
ENSMUSG00000006542	Prkag3	241113	protein_coding	2.57087	0.844398
ENSMUSG00000006567	Atp7b	11979	protein_coding	-8.04504	3.75e-06
ENSMUSG00000006575	Rundc3a	51799	protein_coding	0.189753	1
ENSMUSG00000006576	Slc4a3	20536	protein_coding	1.61759	0.0211663
ENSMUSG00000006585	Cdt1	67177	protein_coding	-1.17921	0.695279
ENSMUSG00000006586	Runx1t1	12395	protein_coding	1.70627	0.213662
ENSMUSG00000006587	Snai3	30927	protein_coding	3.4907	0.509741
ENSMUSG00000006589	Aprt	11821	protein_coding	-0.510741	1
ENSMUSG00000006599	Gtf2h1	14884	protein_coding	-0.31105	1
ENSMUSG00000006611	Hfe	15216	protein_coding	3.2832	8.92e-09
ENSMUSG00000006638	Abhd1	NA	processed_transcript	-0.700462	1
ENSMUSG00000006641	Slc5a6	330064	protein_coding	-2.75594	0.000254757
ENSMUSG00000006642	Tcf23	69852	protein_coding	-1.15034	1
ENSMUSG00000006651	Aplp1	11803	protein_coding	1.70737	0.0435709
ENSMUSG00000006673	Qrich1	69232	protein_coding	-0.661771	1
ENSMUSG00000006675	P4htm	74443	protein_coding	1.83247	0.131626
ENSMUSG00000006676	Usp19	71472	protein_coding	-0.529832	1
ENSMUSG00000006678	Pola1	18968	protein_coding	-1.49461	0.281764
ENSMUSG00000006699	Cdc42	12540	protein_coding	0.306095	1
ENSMUSG00000006705	Pknox1	18771	protein_coding	-0.456283	1
ENSMUSG00000006715	Gmnn	57441	protein_coding	-1.6811	0.0154238
ENSMUSG00000006717	Acot13	66834	protein_coding	0.105086	1
ENSMUSG00000006728	Cdk4	12567	protein_coding	-0.266074	1
ENSMUSG00000006731	B4galnt1	14421	protein_coding	-1.21009	0.406957
ENSMUSG00000006732	Mettl1	17299	protein_coding	-0.21858	1
ENSMUSG00000006736	Tspan31	67125	protein_coding	0.138397	1
ENSMUSG00000006740	Kif5b	16573	protein_coding	-0.718049	1
ENSMUSG00000006763	Saal1	78935	protein_coding	-0.242465	1
ENSMUSG00000006782	Cnp	12799	protein_coding	1.06757	1
ENSMUSG00000006800	Sulf2	72043	protein_coding	0.0832966	1
ENSMUSG00000006818	Sod2	20656	protein_coding	0.239318	1
ENSMUSG00000006850	Tmco6	71983	protein_coding	0.0907387	1
ENSMUSG00000006906	Stambp	70527	protein_coding	-0.20109	1
ENSMUSG00000006920	Ezh1	14055	protein_coding	0.302253	1
ENSMUSG00000006931	P3h4	66180	protein_coding	0.499971	1
ENSMUSG00000006932	Ctnnb1	12387	protein_coding	-1.13591	0.54746
ENSMUSG00000006941	Eif1b	68969	protein_coding	0.735543	1
ENSMUSG00000006958	Chrd	12667	protein_coding	-1.99079	0.000929105
ENSMUSG00000006998	Psmd2	21762	protein_coding	-1.06189	0.837317
ENSMUSG00000007029	Vars	22321	protein_coding	-0.972822	1
ENSMUSG00000007030	Vwa7	27762	protein_coding	1.99021	1
ENSMUSG00000007033	Hspa1l	15482	protein_coding	1.36451	0.867461
ENSMUSG00000007036	Abhd16a	193742	protein_coding	0.583491	1
ENSMUSG00000007038	Neu1	18010	protein_coding	0.199481	1
ENSMUSG00000007039	Ddah2	51793	protein_coding	2.34662	1.63e-05
ENSMUSG00000007041	Clic1	114584	protein_coding	1.07541	0.939455
ENSMUSG00000007050	Lsm2	27756	protein_coding	-0.843861	1
ENSMUSG00000007080	Pole	18973	protein_coding	-2.55622	5.59e-05
ENSMUSG00000007097	Atp1a2	98660	protein_coding	2.43486	0.270481
ENSMUSG00000007122	Casq1	12372	protein_coding	6.62689	0.242918
ENSMUSG00000007207	Stx1a	20907	protein_coding	0.851322	1
ENSMUSG00000007216	Zfp775	243372	protein_coding	-1.3213	0.5116
ENSMUSG00000007279	Scube2	56788	protein_coding	3.53131	0.149685
ENSMUSG00000007338	Mrpl49	18120	protein_coding	-0.326245	1
ENSMUSG00000007379	Dennd2c	329727	protein_coding	-0.558558	1
ENSMUSG00000007411	Mark3	17169	protein_coding	-0.7785	1
ENSMUSG00000007415	Gatad1	67210	protein_coding	-1.18188	0.258473
ENSMUSG00000007458	M6pr	17113	protein_coding	0.250688	1
ENSMUSG00000007476	Lrrc8a	241296	protein_coding	0.0458349	1
ENSMUSG00000007564	Ppp2r1a	51792	protein_coding	-0.300009	1
ENSMUSG00000007570	Fance	NA	protein_coding	0.262194	1
ENSMUSG00000007589	Tinf2	28113	protein_coding	-0.491829	1
ENSMUSG00000007594	Hapln4	330790	protein_coding	0.517772	1
ENSMUSG00000007603	Dus3l	224907	protein_coding	0.40011	1
ENSMUSG00000007610	Gtpbp3	70359	protein_coding	0.575867	1
ENSMUSG00000007613	Tgfbr1	21812	protein_coding	2.18587	4.69e-05
ENSMUSG00000007617	Homer1	26556	protein_coding	-1.38012	0.211629
ENSMUSG00000007646	Rad51c	114714	protein_coding	-1.66127	0.238667
ENSMUSG00000007655	Cav1	12389	protein_coding	1.59459	0.0357065
ENSMUSG00000007656	Arpp19	59046	protein_coding	-0.0806596	1
ENSMUSG00000007659	Bcl2l1	12048	protein_coding	-0.751117	1
ENSMUSG00000007670	Khsrp	16549	protein_coding	-0.665849	1
ENSMUSG00000007682	Dio2	13371	protein_coding	4.1778	4.43e-06
ENSMUSG00000007721	Ccdc124	234388	protein_coding	0.251832	1
ENSMUSG00000007739	Cct4	12464	protein_coding	-0.481151	1
ENSMUSG00000007777	0610009B22Rik	66050	protein_coding	-0.181898	1
ENSMUSG00000007783	Cpt1c	78070	protein_coding	1.59942	0.0152737
ENSMUSG00000007805	Twist2	13345	protein_coding	0.26518	1
ENSMUSG00000007812	Zfp655	72611	protein_coding	-0.810606	1
ENSMUSG00000007815	Rhoa	11848	protein_coding	-0.279016	1
ENSMUSG00000007817	Zmiz1	328365	protein_coding	-1.89447	2.6e-06
ENSMUSG00000007827	Ankrd26	232339	protein_coding	-0.805624	1
ENSMUSG00000007833	Aldh16a1	69748	protein_coding	0.629033	1
ENSMUSG00000007836	Hnrnpa0	77134	protein_coding	-0.337863	1
ENSMUSG00000007837	Prrg2	65116	protein_coding	1.00848	1
ENSMUSG00000007850	Hnrnph1	59013	protein_coding	-0.331177	1
ENSMUSG00000007867	Ift43	76411	protein_coding	-0.219697	1
ENSMUSG00000007872	Id3	15903	protein_coding	0.89741	1
ENSMUSG00000007877	Tcap	21393	protein_coding	7.43839	0.580805
ENSMUSG00000007880	Arid1a	93760	protein_coding	-0.418963	1
ENSMUSG00000007888	Crlf1	12931	protein_coding	4.41593	0.0872679
ENSMUSG00000007891	Ctsd	13033	protein_coding	3.71174	1.12e-11
ENSMUSG00000007892	Rplp1	56040	protein_coding	0.596015	1
ENSMUSG00000007944	Ttc9b	73032	protein_coding	1.4261	0.419211
ENSMUSG00000007946	Phox2a	11859	protein_coding	0.297358	1
ENSMUSG00000007950	Abhd8	64296	protein_coding	1.01037	1
ENSMUSG00000007987	Ift22	67286	protein_coding	0.545528	1
ENSMUSG00000008035	Mid1ip1	68041	protein_coding	0.0461424	1
ENSMUSG00000008036	Ap2s1	232910	protein_coding	0.423669	1
ENSMUSG00000008090	Fgfrl1	116701	protein_coding	0.406651	1
ENSMUSG00000008136	Fhl2	14200	protein_coding	1.31635	0.619859
ENSMUSG00000008140	Emc10	69683	protein_coding	0.277705	1
ENSMUSG00000008167	Fbxw9	68628	protein_coding	-0.281776	1
ENSMUSG00000008200	Fnbp4	55935	protein_coding	-0.117415	1
ENSMUSG00000008206	Cers4	67260	protein_coding	0.344008	1
ENSMUSG00000008226	Scrn3	74616	protein_coding	-0.391004	1
ENSMUSG00000008301	Phax	56698	protein_coding	-0.197453	1
ENSMUSG00000008305	Tle1	21885	protein_coding	-0.679515	1
ENSMUSG00000008307	1700109H08Rik	77036	protein_coding	0.140016	1
ENSMUSG00000008318	Relt	320100	protein_coding	1.58786	0.165384
ENSMUSG00000008333	Snrpb2	20639	protein_coding	0.0999299	1
ENSMUSG00000008348	Ubc	22190	protein_coding	0.856655	1
ENSMUSG00000008373	Prpf31	68988	protein_coding	-0.405037	1
ENSMUSG00000008384	Sertad1	55942	protein_coding	0.170045	1
ENSMUSG00000008393	Carhsp1	52502	protein_coding	0.136216	1
ENSMUSG00000008398	Elk3	13713	protein_coding	0.83896	1
ENSMUSG00000008429	Herpud2	80517	protein_coding	-0.275763	1
ENSMUSG00000008435	Rdh13	108841	protein_coding	-1.60781	0.00106091
ENSMUSG00000008450	Nutf2	68051	protein_coding	-0.120802	1
ENSMUSG00000008475	Arpc5	67771	protein_coding	-0.239095	1
ENSMUSG00000008496	Pou2f2	18987	protein_coding	5.20777	7.58e-06
ENSMUSG00000008540	Mgst1	56615	protein_coding	1.49363	0.0185787
ENSMUSG00000008575	Nfib	18028	protein_coding	2.13977	0.000876707
ENSMUSG00000008604	Ubqln4	94232	protein_coding	-0.0710475	1
ENSMUSG00000008658	Rbfox1	268859	protein_coding	5.64497	0.578268
ENSMUSG00000008668	Rps18	20084	protein_coding	-0.169404	1
ENSMUSG00000008682	Rpl10	110954	protein_coding	0.109084	1
ENSMUSG00000008683	Rps15a	267019	protein_coding	0.297248	1
ENSMUSG00000008690	Ncaph2	52683	protein_coding	-0.279652	1
ENSMUSG00000008730	Hipk1	15257	protein_coding	-0.724877	1
ENSMUSG00000008734	Gprc5b	64297	protein_coding	-1.51253	0.135153
ENSMUSG00000008763	Man1a2	17156	protein_coding	-0.500293	1
ENSMUSG00000008822	Acyp1	66204	protein_coding	-0.421818	1
ENSMUSG00000008845	Cd163	93671	protein_coding	6.55532	0.00144874
ENSMUSG00000008855	Hdac5	15184	protein_coding	1.47251	0.0116654
ENSMUSG00000008859	Rala	56044	protein_coding	-0.64282	1
ENSMUSG00000008892	Vdac3	22335	protein_coding	0.385782	1
ENSMUSG00000008958	Vps72	21427	protein_coding	0.171506	1
ENSMUSG00000008976	Gabpa	14390	protein_coding	-0.583049	1
ENSMUSG00000008999	Bmp7	12162	protein_coding	-2.57839	0.000894425
ENSMUSG00000009013	Dynll1	56455	protein_coding	-0.730228	1
ENSMUSG00000009030	Pdcl	67466	protein_coding	-0.342496	1
ENSMUSG00000009035	Tmem184b	223693	protein_coding	0.064868	1
ENSMUSG00000009073	Nf2	18016	protein_coding	-0.372636	1
ENSMUSG00000009075	Cabp7	192650	protein_coding	0.407722	1
ENSMUSG00000009076	Zmat5	67178	protein_coding	0.3117	1
ENSMUSG00000009079	Ewsr1	14030	protein_coding	-0.481552	1
ENSMUSG00000009090	Ap1b1	11764	protein_coding	0.113867	1
ENSMUSG00000009092	Derl3	70377	protein_coding	-3.0206	0.00109569
ENSMUSG00000009112	Bcl2l13	94044	protein_coding	-0.598544	1
ENSMUSG00000009145	Dqx1	93838	protein_coding	0.640001	1
ENSMUSG00000009185	Ccl8	20307	protein_coding	8.39954	0.00730964
ENSMUSG00000009207	Lnpk	69605	protein_coding	-0.30785	1
ENSMUSG00000009214	Mymk	66139	protein_coding	6.91495	0.0248715
ENSMUSG00000009281	Rarres2	71660	protein_coding	0.917156	1
ENSMUSG00000009291	Pttg1ip	108705	protein_coding	-1.95364	1.24e-05
ENSMUSG00000009292	Trpm2	28240	protein_coding	4.66006	0.0012844
ENSMUSG00000009293	Ube2g2	22213	protein_coding	-0.231716	1
ENSMUSG00000009376	Met	17295	protein_coding	1.04463	1
ENSMUSG00000009378	Slc16a12	240638	protein_coding	6.72009	0.00015338
ENSMUSG00000009406	Elk1	13712	protein_coding	0.125345	1
ENSMUSG00000009418	Nav1	215690	protein_coding	-0.339307	1
ENSMUSG00000009470	Tnpo1	238799	protein_coding	-0.629541	1
ENSMUSG00000009471	Myod1	17927	protein_coding	5.84861	0.0599606
ENSMUSG00000009535	Rnmt	67897	protein_coding	0.0787195	1
ENSMUSG00000009545	Kcnq1	16535	protein_coding	-1.02048	1
ENSMUSG00000009549	Srp14	20813	protein_coding	0.291089	1
ENSMUSG00000009555	Cdk9	107951	protein_coding	0.56935	1
ENSMUSG00000009563	Tor2a	30933	protein_coding	0.434395	1
ENSMUSG00000009566	Fpgs	14287	protein_coding	-0.974346	1
ENSMUSG00000009569	Mkl2	239719	protein_coding	-1.11763	0.768149
ENSMUSG00000009575	Cbx5	12419	protein_coding	-0.924585	1
ENSMUSG00000009585	Apobec3	80287	protein_coding	1.68978	0.0204963
ENSMUSG00000009614	Sardh	192166	protein_coding	0.168789	1
ENSMUSG00000009621	Vav2	22325	protein_coding	-0.657175	1
ENSMUSG00000009628	Tex15	104271	protein_coding	-4.8188	0.000259879
ENSMUSG00000009630	Ppp2cb	19053	protein_coding	-0.389926	1
ENSMUSG00000009633	G0s2	14373	protein_coding	2.00775	0.357005
ENSMUSG00000009640	Dmap1	66233	protein_coding	0.0543838	1
ENSMUSG00000009647	Mcu	215999	protein_coding	-0.813167	1
ENSMUSG00000009681	Bcr	110279	protein_coding	0.0926438	1
ENSMUSG00000009687	Fxyd5	18301	protein_coding	1.82788	0.00295266
ENSMUSG00000009731	Kcnd1	16506	protein_coding	1.5134	0.263977
ENSMUSG00000009733	Tfcp2	21422	protein_coding	0.132202	1
ENSMUSG00000009739	Pou6f1	19009	protein_coding	2.79672	7.25e-10
ENSMUSG00000009741	Ubp1	22221	protein_coding	0.43352	1
ENSMUSG00000009772	Nuak2	74137	protein_coding	-0.0537867	1
ENSMUSG00000009828	Ick	56542	protein_coding	1.35765	0.165773
ENSMUSG00000009863	Sdhb	67680	protein_coding	-0.687049	1
ENSMUSG00000009894	Snap47	67826	protein_coding	0.270324	1
ENSMUSG00000009905	Kdsr	70750	protein_coding	-2.27392	5.44e-06
ENSMUSG00000009907	Vps4b	20479	protein_coding	-0.902005	1
ENSMUSG00000009927	Rps25	75617	protein_coding	0.0527024	1
ENSMUSG00000009995	Taz	66826	protein_coding	0.0098563	1
ENSMUSG00000010025	Aldh3a2	11671	protein_coding	-2.28941	2.2e-07
ENSMUSG00000010045	Tmem115	56395	protein_coding	-0.195214	1
ENSMUSG00000010047	Hyal2	15587	protein_coding	-0.425634	1
ENSMUSG00000010048	Ifrd2	15983	protein_coding	-0.441826	1
ENSMUSG00000010051	Hyal1	15586	protein_coding	-0.996907	1
ENSMUSG00000010054	Tusc2	80385	protein_coding	0.411355	1
ENSMUSG00000010057	Nprl2	56032	protein_coding	0.580711	1
ENSMUSG00000010064	Slc38a3	76257	protein_coding	2.06244	1
ENSMUSG00000010067	Rassf1	56289	protein_coding	-0.166928	1
ENSMUSG00000010080	Epn3	71889	protein_coding	-4.92735	0.0112714
ENSMUSG00000010095	Slc3a2	17254	protein_coding	-0.033956	1
ENSMUSG00000010097	Nxf1	53319	protein_coding	0.268995	1
ENSMUSG00000010110	Stx5a	56389	protein_coding	-0.307151	1
ENSMUSG00000010122	Slc47a1	67473	protein_coding	0.529193	1
ENSMUSG00000010142	Tnfrsf13b	57916	protein_coding	4.42535	9.82e-07
ENSMUSG00000010175	Prox1	19130	protein_coding	1.3767	1
ENSMUSG00000010205	Raver1	71766	protein_coding	-0.698118	1
ENSMUSG00000010277	2610507B11Rik	72503	protein_coding	-0.0210619	1
ENSMUSG00000010290	AI597479	98404	protein_coding	-0.0349078	1
ENSMUSG00000010307	Tmem86a	67893	protein_coding	4.9871	1.62e-12
ENSMUSG00000010358	Ifi35	70110	protein_coding	-0.268784	1
ENSMUSG00000010362	Rdm1	66599	protein_coding	1.55499	0.100269
ENSMUSG00000010376	Nedd8	18002	protein_coding	0.0855863	1
ENSMUSG00000010392	Gosr1	53334	protein_coding	-0.191652	1
ENSMUSG00000010406	Mrpl52	68836	protein_coding	0.394021	1
ENSMUSG00000010453	Kansl3	226976	protein_coding	0.274397	1
ENSMUSG00000010461	Eya4	14051	protein_coding	2.5139	0.248132
ENSMUSG00000010476	Ebf3	13593	protein_coding	5.08032	3.08e-06
ENSMUSG00000010492	Uckl1os	NA	antisense_RNA	0.471195	1
ENSMUSG00000010517	Faf1	14084	protein_coding	-0.634842	1
ENSMUSG00000010529	Gm266	212539	protein_coding	1.0831	1
ENSMUSG00000010554	Mettl16	67493	protein_coding	-1.13576	0.543707
ENSMUSG00000010607	Pigyl	66268	protein_coding	0.679536	1
ENSMUSG00000010608	Rbm25	67039	protein_coding	-0.319956	1
ENSMUSG00000010609	Psen2	19165	protein_coding	1.87227	1.86e-05
ENSMUSG00000010660	Plcd1	18799	protein_coding	-0.584272	1
ENSMUSG00000010663	Fads1	76267	protein_coding	-0.71144	1
ENSMUSG00000010721	Lmbr1	56873	protein_coding	-0.0332098	1
ENSMUSG00000010751	Tnfrsf22	79202	protein_coding	0.571675	1
ENSMUSG00000010755	Cars	27267	protein_coding	-0.461929	1
ENSMUSG00000010797	Wnt2	22413	protein_coding	1.86451	0.212575
ENSMUSG00000010830	Kdelr3	105785	protein_coding	1.8475	0.000549144
ENSMUSG00000010911	Apip	56369	protein_coding	-0.471794	1
ENSMUSG00000010914	Pdhx	27402	protein_coding	-0.286927	1
ENSMUSG00000010936	Vac14	234729	protein_coding	0.0602383	1
ENSMUSG00000011008	Mcoln2	68279	protein_coding	8.08191	1.97e-05
ENSMUSG00000011096	Akt1s1	67605	protein_coding	0.0454743	1
ENSMUSG00000011114	Tbrg1	21376	protein_coding	-0.587334	1
ENSMUSG00000011148	Adssl1	11565	protein_coding	2.36337	0.0802525
ENSMUSG00000011158	Brf1	72308	protein_coding	-0.114726	1
ENSMUSG00000011171	Vipr2	22355	protein_coding	5.17247	0.00611488
ENSMUSG00000011179	Odc1	18263	protein_coding	-1.16053	0.508916
ENSMUSG00000011254	Thg1l	66628	protein_coding	-0.544527	1
ENSMUSG00000011256	Adam19	11492	protein_coding	-2.27981	1.8e-05
ENSMUSG00000011257	Pabpc4	230721	protein_coding	-0.404769	1
ENSMUSG00000011263	Exoc3l2	74463	protein_coding	0.0455089	1
ENSMUSG00000011305	Plin5	66968	protein_coding	3.24755	0.400421
ENSMUSG00000011306	Sugp1	70616	protein_coding	-0.0230017	1
ENSMUSG00000011382	Dhdh	71755	protein_coding	2.15141	0.0183976
ENSMUSG00000011427	Zfp790	233056	protein_coding	0.0835969	1
ENSMUSG00000011658	Fuz	70300	protein_coding	-0.519861	1
ENSMUSG00000011752	Pgam1	18648	protein_coding	-0.654672	1
ENSMUSG00000011831	Evi5	14020	protein_coding	-0.277798	1
ENSMUSG00000011832	Evi5l	213027	protein_coding	-0.402715	1
ENSMUSG00000011837	Snapc2	102209	protein_coding	-0.306901	1
ENSMUSG00000011877	Git1	216963	protein_coding	0.154072	1
ENSMUSG00000011884	Gltp	56356	protein_coding	-0.563306	1
ENSMUSG00000011958	Bnip2	12175	protein_coding	0.14358	1
ENSMUSG00000011960	Ccnt1	12455	protein_coding	-0.377163	1
ENSMUSG00000012017	Scarf2	224024	protein_coding	1.35281	0.272111
ENSMUSG00000012076	Brms1l	52592	protein_coding	-0.217058	1
ENSMUSG00000012114	Med15	94112	protein_coding	-0.593719	1
ENSMUSG00000012117	Dhdds	67422	protein_coding	-0.793558	1
ENSMUSG00000012126	Ubxn11	67586	protein_coding	1.95755	2.17e-05
ENSMUSG00000012296	Tjap1	74094	protein_coding	-2.40598	1.07e-06
ENSMUSG00000012350	Ehf	13661	protein_coding	-3.71681	0.349094
ENSMUSG00000012405	Rpl15	66480	protein_coding	-0.845751	1
ENSMUSG00000012422	Tmem167	66074	protein_coding	-0.389167	1
ENSMUSG00000012428	Steap4	117167	protein_coding	2.85123	0.00048304
ENSMUSG00000012429	Mplkip	66308	protein_coding	-0.317452	1
ENSMUSG00000012443	Kif11	16551	protein_coding	-2.11563	0.00310283
ENSMUSG00000012483	Rpa3	68240	protein_coding	-0.384306	1
ENSMUSG00000012519	Mlkl	74568	protein_coding	0.693605	1
ENSMUSG00000012535	Tnpo3	320938	protein_coding	-0.598422	1
ENSMUSG00000012609	Ttll5	320244	protein_coding	-0.738957	1
ENSMUSG00000012640	Zfp715	69930	protein_coding	0.30307	1
ENSMUSG00000012705	Retn	57264	protein_coding	0.393533	1
ENSMUSG00000012777	Acpt	100503991	protein_coding	0.462655	1
ENSMUSG00000012819	Cdh23	22295	protein_coding	-0.0320802	1
ENSMUSG00000012848	Rps5	20103	protein_coding	0.179853	1
ENSMUSG00000012889	Podnl1	244550	protein_coding	5.69193	0.0100139
ENSMUSG00000013033	Adgrl1	330814	protein_coding	-0.469717	1
ENSMUSG00000013076	Amotl1	75723	protein_coding	-1.04773	1
ENSMUSG00000013089	Etv5	104156	protein_coding	1.51056	0.0529255
ENSMUSG00000013150	Gfod2	70575	protein_coding	0.362587	1
ENSMUSG00000013155	Enkd1	102124	protein_coding	0.49022	1
ENSMUSG00000013160	Atp6v0d1	11972	protein_coding	-0.29911	1
ENSMUSG00000013236	Ptprs	19280	protein_coding	1.86772	0.00288548
ENSMUSG00000013275	Slc41a1	98396	protein_coding	1.45102	0.0579549
ENSMUSG00000013367	Iglon5	210094	protein_coding	5.57166	0.00305649
ENSMUSG00000013419	Zfp651	270210	protein_coding	2.38894	0.000249947
ENSMUSG00000013465	Nelfb	58202	protein_coding	0.185763	1
ENSMUSG00000013483	Card14	170720	protein_coding	-1.39255	0.0907834
ENSMUSG00000013495	Tmem175	72392	protein_coding	0.185295	1
ENSMUSG00000013539	Tango2	27883	protein_coding	-0.544083	1
ENSMUSG00000013584	Aldh1a2	19378	protein_coding	1.59093	0.339473
ENSMUSG00000013593	Ndufs2	226646	protein_coding	-0.0669875	1
ENSMUSG00000013622	Atraid	381629	protein_coding	0.173145	1
ENSMUSG00000013629	Cad	69719	protein_coding	-3.0649	1.61e-10
ENSMUSG00000013646	Sh3bp5l	79566	protein_coding	-0.229241	1
ENSMUSG00000013662	Atad1	67979	protein_coding	-0.124281	1
ENSMUSG00000013663	Pten	19211	protein_coding	0.173051	1
ENSMUSG00000013698	Pea15a	18611	protein_coding	0.950771	1
ENSMUSG00000013701	Timm23	53600	protein_coding	-0.149475	1
ENSMUSG00000013707	Tnfaip8l2	69769	protein_coding	6.38136	2.04e-06
ENSMUSG00000013736	Trnt1	70047	protein_coding	-0.0597348	1
ENSMUSG00000013787	Ehmt2	110147	protein_coding	0.0192667	1
ENSMUSG00000013822	Elof1	66126	protein_coding	0.31728	1
ENSMUSG00000013833	Med16	216154	protein_coding	0.0272309	1
ENSMUSG00000013846	St3gal1	20442	protein_coding	0.534341	1
ENSMUSG00000013858	Tmem259	216157	protein_coding	-0.103513	1
ENSMUSG00000013878	Rnf170	77733	protein_coding	0.35752	1
ENSMUSG00000013921	Clip3	76686	protein_coding	3.39706	7.48e-06
ENSMUSG00000013936	Myl2	17906	protein_coding	5.30489	1
ENSMUSG00000013973	Dedd	21945	protein_coding	-0.151252	1
ENSMUSG00000013997	Nit1	27045	protein_coding	-0.325336	1
ENSMUSG00000014039	Prdm15	114604	protein_coding	-0.585415	1
ENSMUSG00000014074	Rnf168	70238	protein_coding	-0.61273	1
ENSMUSG00000014075	Tctex1d2	66061	protein_coding	0.842966	1
ENSMUSG00000014077	Chp1	56398	protein_coding	-1.14397	0.477537
ENSMUSG00000014158	Trpv4	63873	protein_coding	1.0996	0.986629
ENSMUSG00000014177	Tvp23b	67510	protein_coding	-0.227229	1
ENSMUSG00000014195	Dnajc7	56354	protein_coding	0.138249	1
ENSMUSG00000014198	Zfp385c	278304	protein_coding	0.211738	1
ENSMUSG00000014226	Cacybp	12301	protein_coding	-0.633345	1
ENSMUSG00000014232	Cluap1	76779	protein_coding	0.458234	1
ENSMUSG00000014243	Zswim7	69747	protein_coding	-0.124194	1
ENSMUSG00000014245	Pigl	327942	protein_coding	0.231135	1
ENSMUSG00000014294	Ndufa2	17991	protein_coding	0.525157	1
ENSMUSG00000014303	Glis2	83396	protein_coding	0.0863487	1
ENSMUSG00000014313	Cox6c	12864	protein_coding	-0.156739	1
ENSMUSG00000014329	Bicc1	83675	protein_coding	1.36072	0.144562
ENSMUSG00000014349	Ube2z	268470	protein_coding	-0.20646	1
ENSMUSG00000014353	Tmem87b	72477	protein_coding	0.0298036	1
ENSMUSG00000014355	Anapc1	17222	protein_coding	-0.509901	1
ENSMUSG00000014361	Mertk	17289	protein_coding	2.30648	0.000247231
ENSMUSG00000014402	Tsg101	22088	protein_coding	-0.257584	1
ENSMUSG00000014418	Hps5	246694	protein_coding	0.142745	1
ENSMUSG00000014426	Map3k4	26407	protein_coding	-1.1282	0.796901
ENSMUSG00000014444	Piezo1	234839	protein_coding	0.451003	1
ENSMUSG00000014470	Rnf166	68718	protein_coding	1.07531	0.897328
ENSMUSG00000014496	Ankrd28	105522	protein_coding	0.973244	1
ENSMUSG00000014498	Ankrd52	237615	protein_coding	-0.281889	1
ENSMUSG00000014503	Pkd2l2	53871	protein_coding	0.822018	1
ENSMUSG00000014504	Srp19	66384	protein_coding	-0.486226	1
ENSMUSG00000014547	Wdfy2	268752	protein_coding	-0.239204	1
ENSMUSG00000014550	Rbsn	78287	protein_coding	-0.228057	1
ENSMUSG00000014551	Mrps25	64658	protein_coding	0.604768	1
ENSMUSG00000014554	Dguok	27369	protein_coding	0.450998	1
ENSMUSG00000014592	Camta1	100072	protein_coding	0.571072	1
ENSMUSG00000014599	Csf1	12977	protein_coding	3.61746	8.51e-07
ENSMUSG00000014601	Strip1	229707	protein_coding	-0.316716	1
ENSMUSG00000014602	Kif1a	16560	protein_coding	1.23538	0.81975
ENSMUSG00000014606	Slc25a11	67863	protein_coding	0.243647	1
ENSMUSG00000014633	Cmc2	66531	protein_coding	-0.594737	1
ENSMUSG00000014668	Chfr	231600	protein_coding	-0.540544	1
ENSMUSG00000014748	Tex261	21766	protein_coding	0.615612	1
ENSMUSG00000014763	Fam120b	67544	protein_coding	0.0318027	1
ENSMUSG00000014767	Tbp	21374	protein_coding	-0.16234	1
ENSMUSG00000014769	Psmb1	19170	protein_coding	-0.0778776	1
ENSMUSG00000014771	Pdcd2	18567	protein_coding	0.431477	1
ENSMUSG00000014773	Dll1	13388	protein_coding	1.58611	0.387771
ENSMUSG00000014776	Nol3	78688	protein_coding	2.69044	0.00158774
ENSMUSG00000014778	Fhod1	234686	protein_coding	1.32718	0.115894
ENSMUSG00000014782	Plekhg4	102075	protein_coding	-2.56632	0.000245329
ENSMUSG00000014786	Slc9a5	277973	protein_coding	1.10127	1
ENSMUSG00000014791	Elmo3	234683	protein_coding	0.45515	1
ENSMUSG00000014813	Stc1	20855	protein_coding	-3.78843	1.51e-07
ENSMUSG00000014837	4931428F04Rik	74356	protein_coding	1.24712	0.635894
ENSMUSG00000014846	Tppp3	67971	protein_coding	4.37382	1.49e-05
ENSMUSG00000014850	Msh3	17686	protein_coding	-0.0934249	1
ENSMUSG00000014856	Tmem208	66320	protein_coding	0.712447	1
ENSMUSG00000014859	E2f4	104394	protein_coding	-0.309715	1
ENSMUSG00000014867	Surf4	20932	protein_coding	-0.460142	1
ENSMUSG00000014873	Surf2	20931	protein_coding	0.111193	1
ENSMUSG00000014905	Dnajb9	27362	protein_coding	-1.61642	0.0607099
ENSMUSG00000014907	Naf1	234344	protein_coding	-0.666575	1
ENSMUSG00000014932	Yes1	22612	protein_coding	-1.14526	0.721067
ENSMUSG00000014956	Ppp1cb	19046	protein_coding	-0.666	1
ENSMUSG00000014959	Gorasp2	70231	protein_coding	-0.534843	1
ENSMUSG00000014980	Tsen15	66637	protein_coding	0.0547916	1
ENSMUSG00000015002	Efr3a	76740	protein_coding	-0.109451	1
ENSMUSG00000015013	Trappc2l	59005	protein_coding	0.276859	1
ENSMUSG00000015016	Acsf3	257633	protein_coding	0.11079	1
ENSMUSG00000015023	Ddx19a	13680	protein_coding	-0.0168218	1
ENSMUSG00000015027	Galns	50917	protein_coding	0.518206	1
ENSMUSG00000015053	Gata2	14461	protein_coding	-3.5615	5.91e-12
ENSMUSG00000015085	Entpd2	12496	protein_coding	4.13167	0.000230056
ENSMUSG00000015087	Rabl6	227624	protein_coding	0.119271	1
ENSMUSG00000015090	Ptgds	19215	protein_coding	6.05527	0.00236304
ENSMUSG00000015092	Edf1	59022	protein_coding	-0.0678289	1
ENSMUSG00000015094	Npdc1	18146	protein_coding	0.980097	1
ENSMUSG00000015095	Fbxw5	30839	protein_coding	0.402113	1
ENSMUSG00000015112	Slc25a13	50799	protein_coding	-3.29409	7.54e-07
ENSMUSG00000015120	Ube2i	22196	protein_coding	-0.0295155	1
ENSMUSG00000015126	Tsr3	68327	protein_coding	0.810291	1
ENSMUSG00000015127	Unkl	74154	protein_coding	0.670295	1
ENSMUSG00000015133	Lrrk1	233328	protein_coding	1.28783	0.190799
ENSMUSG00000015134	Aldh1a3	56847	protein_coding	0.865157	1
ENSMUSG00000015143	Actn1	109711	protein_coding	-1.13793	0.781389
ENSMUSG00000015149	Sirt2	64383	protein_coding	0.74047	1
ENSMUSG00000015165	Hnrnpl	15388	protein_coding	-0.367309	1
ENSMUSG00000015176	Nolc1	70769	protein_coding	-1.05081	0.939001
ENSMUSG00000015189	Casd1	213819	protein_coding	0.800035	1
ENSMUSG00000015202	Cnksr3	215748	protein_coding	-0.50361	1
ENSMUSG00000015214	Mtmr1	53332	protein_coding	-0.354614	1
ENSMUSG00000015217	Hmgb3	15354	protein_coding	-0.66208	1
ENSMUSG00000015222	Map2	17756	protein_coding	-2.82946	0.0499866
ENSMUSG00000015224	Cyp2j9	74519	protein_coding	3.36523	0.00284176
ENSMUSG00000015243	Abca1	11303	protein_coding	2.56268	3.46e-06
ENSMUSG00000015247	Nipsnap3b	66536	protein_coding	-0.160861	1
ENSMUSG00000015289	Lage3	66192	protein_coding	-0.0162152	1
ENSMUSG00000015290	Ubl4a	27643	protein_coding	-0.585249	1
ENSMUSG00000015291	Gdi1	14567	protein_coding	0.119295	1
ENSMUSG00000015305	Sash1	70097	protein_coding	0.80989	1
ENSMUSG00000015312	Gadd45b	17873	protein_coding	-0.573112	1
ENSMUSG00000015314	Slamf6	30925	protein_coding	3.80275	0.0338029
ENSMUSG00000015335	Zdhhc12	66220	protein_coding	-0.675741	1
ENSMUSG00000015337	Endog	13804	protein_coding	0.215646	1
ENSMUSG00000015340	Cybb	13058	protein_coding	5.91149	3.27e-11
ENSMUSG00000015341	Golga7	57437	protein_coding	-0.035998	1
ENSMUSG00000015342	Xk	22439	protein_coding	0.479221	1
ENSMUSG00000015354	Pcolce2	76477	protein_coding	-1.15978	1
ENSMUSG00000015355	Cd48	12506	protein_coding	5.94594	1.14e-06
ENSMUSG00000015357	Clpx	270166	protein_coding	-0.695036	1
ENSMUSG00000015363	Trabd	67976	protein_coding	-0.545217	1
ENSMUSG00000015377	Dennd6b	69440	protein_coding	1.45257	0.292843
ENSMUSG00000015396	Cd83	12522	protein_coding	5.21151	2.97e-06
ENSMUSG00000015437	Gzmb	14939	protein_coding	-2.77512	1
ENSMUSG00000015441	Gzmf	14943	protein_coding	-6.22541	0.436749
ENSMUSG00000015461	Atf6b	12915	protein_coding	-0.309929	1
ENSMUSG00000015467	Egfl8	81701	protein_coding	0.870437	1
ENSMUSG00000015468	Notch4	18132	protein_coding	-0.896296	1
ENSMUSG00000015474	Ppt2	54397	protein_coding	1.23623	0.475472
ENSMUSG00000015476	Prrt1	260297	protein_coding	2.57148	0.031568
ENSMUSG00000015478	Rnf5	54197	protein_coding	-0.201223	1
ENSMUSG00000015488	Cacfd1	381356	protein_coding	0.198267	1
ENSMUSG00000015501	Hivep2	15273	protein_coding	-0.627366	1
ENSMUSG00000015522	Arnt	11863	protein_coding	-0.0791127	1
ENSMUSG00000015533	Itga2	16398	protein_coding	-2.483	0.0198892
ENSMUSG00000015536	Mocs2	17434	protein_coding	0.0100397	1
ENSMUSG00000015542	Nat9	66176	protein_coding	0.135541	1
ENSMUSG00000015568	Lpl	16956	protein_coding	7.83021	8.95e-14
ENSMUSG00000015575	Atp6v0e	11974	protein_coding	-0.161473	1
ENSMUSG00000015597	Zfp318	57908	protein_coding	-0.0599397	1
ENSMUSG00000015605	Srf	20807	protein_coding	-0.137002	1
ENSMUSG00000015619	Gata3	14462	protein_coding	-3.16005	0.0167921
ENSMUSG00000015647	Lama5	16776	protein_coding	-3.88103	4.99e-09
ENSMUSG00000015652	Steap1	70358	protein_coding	-0.988725	1
ENSMUSG00000015653	Steap2	74051	protein_coding	-0.974251	1
ENSMUSG00000015656	Hspa8	15481	protein_coding	-0.698625	1
ENSMUSG00000015659	Serac1	321007	protein_coding	-0.0714537	1
ENSMUSG00000015668	Pdzd11	72621	protein_coding	-0.923826	1
ENSMUSG00000015671	Psma2	19166	protein_coding	-0.394151	1
ENSMUSG00000015672	Mrpl32	NA	protein_coding	-0.450031	1
ENSMUSG00000015697	Setdb1	84505	protein_coding	-0.162215	1
ENSMUSG00000015702	Anxa9	71790	protein_coding	-0.028607	1
ENSMUSG00000015709	Arnt2	11864	protein_coding	-0.37442	1
ENSMUSG00000015711	Prune1	229589	protein_coding	-0.80528	1
ENSMUSG00000015714	Cers2	76893	protein_coding	-0.122294	1
ENSMUSG00000015733	Capza2	12343	protein_coding	0.370649	1
ENSMUSG00000015745	Plekho1	67220	protein_coding	-0.242369	1
ENSMUSG00000015747	Vps45	22365	protein_coding	0.0426773	1
ENSMUSG00000015748	Prpf3	70767	protein_coding	-0.138994	1
ENSMUSG00000015749	Anp32e	66471	protein_coding	-0.830587	1
ENSMUSG00000015750	Aph1a	226548	protein_coding	0.0674285	1
ENSMUSG00000015755	Tab2	68652	protein_coding	0.24241	1
ENSMUSG00000015757	Ppil4	67418	protein_coding	-0.380721	1
ENSMUSG00000015759	Cnih1	12793	protein_coding	-0.0265786	1
ENSMUSG00000015766	Eps8	13860	protein_coding	-1.41405	0.0674118
ENSMUSG00000015776	Med22	20933	protein_coding	0.0542248	1
ENSMUSG00000015790	Surf1	20930	protein_coding	0.415454	1
ENSMUSG00000015804	Med28	66999	protein_coding	0.668766	1
ENSMUSG00000015806	Qdpr	110391	protein_coding	0.27752	1
ENSMUSG00000015837	Sqstm1	18412	protein_coding	0.85954	1
ENSMUSG00000015839	Nfe2l2	18024	protein_coding	0.622765	1
ENSMUSG00000015843	Rxrg	20183	protein_coding	4.34048	0.244306
ENSMUSG00000015846	Rxra	20181	protein_coding	1.25495	0.249071
ENSMUSG00000015850	Adamtsl4	229595	protein_coding	0.435746	1
ENSMUSG00000015852	Fcrls	80891	protein_coding	5.97126	7.58e-13
ENSMUSG00000015854	Cd5l	11801	protein_coding	8.72422	1.99e-05
ENSMUSG00000015869	Prpsap1	67763	protein_coding	-0.127549	1
ENSMUSG00000015880	Ncapg	54392	protein_coding	-2.02569	0.017287
ENSMUSG00000015882	Lcorl	209707	protein_coding	-0.332736	1
ENSMUSG00000015889	Lta4h	16993	protein_coding	-0.537518	1
ENSMUSG00000015932	Dstn	56431	protein_coding	-0.23908	1
ENSMUSG00000015937	H2afy	26914	protein_coding	-0.189295	1
ENSMUSG00000015942	Gtf2ird2	114674	protein_coding	2.18985	1.82e-05
ENSMUSG00000015943	Bola1	69168	protein_coding	0.447676	1
ENSMUSG00000015944	Gatsl2	80909	protein_coding	2.38592	2.98e-06
ENSMUSG00000015947	Fcgr1	14129	protein_coding	5.40074	7.49e-07
ENSMUSG00000015950	Ncf1	17969	protein_coding	5.65218	3.95e-09
ENSMUSG00000015957	Wnt11	22411	protein_coding	0.0228008	1
ENSMUSG00000015961	Adss	11566	protein_coding	-1.50552	0.00924205
ENSMUSG00000015968	Cacna1d	12289	protein_coding	1.93042	0.0191834
ENSMUSG00000015970	Chdh	218865	protein_coding	-2.34522	0.187979
ENSMUSG00000015971	Actr8	56249	protein_coding	-0.339733	1
ENSMUSG00000015980	Lrrc27	76612	protein_coding	1.38075	0.318447
ENSMUSG00000015994	Fnta	14272	protein_coding	-0.156456	1
ENSMUSG00000016018	Skiv2l2	72198	protein_coding	-0.675204	1
ENSMUSG00000016024	Lbp	16803	protein_coding	-2.44342	1.35e-07
ENSMUSG00000016028	Celsr1	12614	protein_coding	-3.51655	4.6e-05
ENSMUSG00000016087	Fli1	14247	protein_coding	0.943967	1
ENSMUSG00000016128	Stard13	243362	protein_coding	1.48269	0.238198
ENSMUSG00000016181	Diexf	215193	protein_coding	-0.236231	1
ENSMUSG00000016194	Hsd11b1	15483	protein_coding	-0.188349	1
ENSMUSG00000016206	H2-M3	14991	protein_coding	2.05098	0.00193537
ENSMUSG00000016252	Atp5e	67126	protein_coding	0.471024	1
ENSMUSG00000016253	Nelfcd	57314	protein_coding	0.105387	1
ENSMUSG00000016256	Ctsz	64138	protein_coding	2.79821	3.51e-11
ENSMUSG00000016257	Prelid3b	66390	protein_coding	-0.290235	1
ENSMUSG00000016262	Sertad4	214791	protein_coding	1.39972	0.178768
ENSMUSG00000016308	Ube2a	22209	protein_coding	0.0562734	1
ENSMUSG00000016319	Slc25a5	11740	protein_coding	-0.660898	1
ENSMUSG00000016344	Ppdpf	66496	protein_coding	0.840611	1
ENSMUSG00000016349	Eef1a2	13628	protein_coding	9.03195	0.42869
ENSMUSG00000016356	Col20a1	73368	protein_coding	-0.956782	1
ENSMUSG00000016382	Pls3	102866	protein_coding	-0.0581078	1
ENSMUSG00000016409	Nkap	67050	protein_coding	-0.292728	1
ENSMUSG00000016427	Ndufa1	54405	protein_coding	0.0269891	1
ENSMUSG00000016458	Wt1	22431	protein_coding	-4.60044	1.63e-11
ENSMUSG00000016477	E2f3	13557	protein_coding	-0.292242	1
ENSMUSG00000016481	Cr1l	12946	protein_coding	0.188091	1
ENSMUSG00000016487	Ppfibp1	67533	protein_coding	-0.199887	1
ENSMUSG00000016493	Cd46	17221	protein_coding	1.70724	0.112854
ENSMUSG00000016494	Cd34	12490	protein_coding	1.24367	0.418361
ENSMUSG00000016495	Plgrkt	67759	protein_coding	0.856225	1
ENSMUSG00000016496	Cd274	60533	protein_coding	3.16305	0.000104754
ENSMUSG00000016503	Gtf3a	66596	protein_coding	0.687385	1
ENSMUSG00000016510	Mtif3	76366	protein_coding	0.535967	1
ENSMUSG00000016520	Lnx2	140887	protein_coding	0.427202	1
ENSMUSG00000016528	Mapkapk2	17164	protein_coding	0.440028	1
ENSMUSG00000016534	Lamp2	16784	protein_coding	0.606044	1
ENSMUSG00000016541	Atxn10	54138	protein_coding	-0.722689	1
ENSMUSG00000016552	Foxred2	239554	protein_coding	-2.86637	3.64e-06
ENSMUSG00000016554	Eif3d	55944	protein_coding	-0.922874	1
ENSMUSG00000016559	H3f3b	15081	protein_coding	-0.165837	1
ENSMUSG00000016619	Nup50	18141	protein_coding	-1.08296	0.712186
ENSMUSG00000016624	Phf21b	271305	protein_coding	0.666338	1
ENSMUSG00000016637	Ift27	67042	protein_coding	1.2142	0.630409
ENSMUSG00000016664	Pacsin2	23970	protein_coding	0.674516	1
ENSMUSG00000016756	Cmah	12763	protein_coding	3.65175	2.47e-05
ENSMUSG00000016757	Ttll12	223723	protein_coding	-1.9212	2.06e-06
ENSMUSG00000016763	Scube1	64706	protein_coding	-3.64469	5.78e-08
ENSMUSG00000016831	Tox4	268741	protein_coding	-0.323436	1
ENSMUSG00000016833	Mrps18c	68735	protein_coding	0.190917	1
ENSMUSG00000016918	Sulf1	240725	protein_coding	-0.738243	1
ENSMUSG00000016921	Srsf6	67996	protein_coding	0.247108	1
ENSMUSG00000016933	Plcg1	18803	protein_coding	0.78367	1
ENSMUSG00000016940	Kctd2	70382	protein_coding	0.777831	1
ENSMUSG00000016946	Kctd5	69259	protein_coding	-1.1031	1
ENSMUSG00000016984	Etaa1	68145	protein_coding	-0.906507	1
ENSMUSG00000016995	Matn4	17183	protein_coding	3.86764	0.139361
ENSMUSG00000017002	Slpi	20568	protein_coding	1.1265	1
ENSMUSG00000017009	Sdc4	20971	protein_coding	-0.847438	1
ENSMUSG00000017057	Il13ra1	16164	protein_coding	1.37148	0.126149
ENSMUSG00000017119	Nbr1	17966	protein_coding	-0.906595	1
ENSMUSG00000017132	Cyth1	19157	protein_coding	0.789053	1
ENSMUSG00000017144	Rnd3	74194	protein_coding	-0.0080774	1
ENSMUSG00000017146	Brca1	12189	protein_coding	-2.37853	0.00351813
ENSMUSG00000017167	Cntnap1	53321	protein_coding	0.791307	1
ENSMUSG00000017176	Nt5c3b	68106	protein_coding	1.06376	1
ENSMUSG00000017188	Coa3	52469	protein_coding	0.0603891	1
ENSMUSG00000017210	Med24	23989	protein_coding	-0.0807214	1
ENSMUSG00000017221	Psmd3	22123	protein_coding	-0.690213	1
ENSMUSG00000017264	Exosc10	50912	protein_coding	-0.419662	1
ENSMUSG00000017286	Glod4	67201	protein_coding	-0.361967	1
ENSMUSG00000017288	Vps53	68299	protein_coding	-0.436615	1
ENSMUSG00000017291	Taok1	216965	protein_coding	-0.440383	1
ENSMUSG00000017299	Dnttip1	76233	protein_coding	-0.459635	1
ENSMUSG00000017300	Tnnc2	21925	protein_coding	8.9677	0.406401
ENSMUSG00000017307	Acot8	170789	protein_coding	0.106775	1
ENSMUSG00000017309	Cd300lg	52685	protein_coding	-0.143568	1
ENSMUSG00000017311	Pyy	217212	protein_coding	-6.73454	2.02e-06
ENSMUSG00000017314	Mpp2	50997	protein_coding	-0.702321	1
ENSMUSG00000017344	Vtn	22370	protein_coding	6.35419	9.26e-05
ENSMUSG00000017376	Nlk	18099	protein_coding	-0.417392	1
ENSMUSG00000017386	Traf4	22032	protein_coding	0.74188	1
ENSMUSG00000017390	Aldoc	11676	protein_coding	0.209652	1
ENSMUSG00000017400	Stac2	217154	protein_coding	-2.43115	4.06e-06
ENSMUSG00000017404	Rpl19	19921	protein_coding	-0.0864704	1
ENSMUSG00000017405	Nek8	140859	protein_coding	0.355731	1
ENSMUSG00000017417	Plxdc1	72324	protein_coding	4.13243	3.33e-07
ENSMUSG00000017418	Arl5b	75869	protein_coding	-0.403274	1
ENSMUSG00000017421	Zfp207	22680	protein_coding	-0.407308	1
ENSMUSG00000017428	Psmd11	69077	protein_coding	-0.682242	1
ENSMUSG00000017446	C1qtnf1	56745	protein_coding	-2.01133	0.000245418
ENSMUSG00000017466	Timp2	21858	protein_coding	2.36912	6.74e-09
ENSMUSG00000017478	Zc3h18	76014	protein_coding	-0.362078	1
ENSMUSG00000017485	Top2b	21974	protein_coding	-0.418459	1
ENSMUSG00000017491	Rarb	218772	protein_coding	-0.64581	1
ENSMUSG00000017493	Igfbp4	16010	protein_coding	-0.73219	1
ENSMUSG00000017499	Cdc6	23834	protein_coding	-3.11224	0.000380582
ENSMUSG00000017548	Suz12	52615	protein_coding	-0.908029	1
ENSMUSG00000017550	Atad5	237877	protein_coding	-1.69193	0.19965
ENSMUSG00000017561	Crlf3	54394	protein_coding	-0.177428	1
ENSMUSG00000017607	Tns4	217169	protein_coding	0.501108	1
ENSMUSG00000017615	Tnfaip1	21927	protein_coding	-0.490436	1
ENSMUSG00000017631	Abr	109934	protein_coding	-1.32143	0.248132
ENSMUSG00000017639	Rab11fip4	268451	protein_coding	4.81626	0.00159659
ENSMUSG00000017652	Cd40	21939	protein_coding	2.59917	0.000425015
ENSMUSG00000017664	Slc35c2	228875	protein_coding	0.857291	1
ENSMUSG00000017667	Zfp334	228876	protein_coding	0.79226	1
ENSMUSG00000017670	Elmo2	140579	protein_coding	0.572962	1
ENSMUSG00000017677	Wsb1	78889	protein_coding	-0.0648385	1
ENSMUSG00000017679	Ttpal	76080	protein_coding	-0.925372	1
ENSMUSG00000017686	Rhot1	59040	protein_coding	-0.516887	1
ENSMUSG00000017692	Rhbdl3	246104	protein_coding	0.520433	1
ENSMUSG00000017697	Ada	11486	protein_coding	-1.68504	0.331035
ENSMUSG00000017707	Serinc3	26943	protein_coding	0.805001	1
ENSMUSG00000017713	Tha1	71776	protein_coding	0.88484	1
ENSMUSG00000017715	Pgs1	74451	protein_coding	-0.245582	1
ENSMUSG00000017716	Birc5	11799	protein_coding	-2.17434	0.0081002
ENSMUSG00000017721	Pigt	78928	protein_coding	-0.738839	1
ENSMUSG00000017723	Wfdc2	67701	protein_coding	-3.19999	1
ENSMUSG00000017724	Etv4	18612	protein_coding	1.52948	0.407358
ENSMUSG00000017734	Dbndd2	52840	protein_coding	-0.686645	1
ENSMUSG00000017737	Mmp9	17395	protein_coding	5.63361	0.0341002
ENSMUSG00000017740	Slc12a5	57138	protein_coding	-0.533268	1
ENSMUSG00000017747	Ghdc	80860	protein_coding	0.33004	1
ENSMUSG00000017754	Pltp	18830	protein_coding	5.20503	1.15e-14
ENSMUSG00000017756	Slc12a7	20499	protein_coding	1.56428	0.0160463
ENSMUSG00000017760	Ctsa	19025	protein_coding	2.01885	1.54e-06
ENSMUSG00000017764	Zswim1	71971	protein_coding	0.382842	1
ENSMUSG00000017765	Slc12a4	20498	protein_coding	-0.0966525	1
ENSMUSG00000017774	Myo1c	17913	protein_coding	-0.498379	1
ENSMUSG00000017776	Crk	12928	protein_coding	-0.728741	1
ENSMUSG00000017778	Cox7c	12867	protein_coding	-0.195443	1
ENSMUSG00000017781	Pitpna	18738	protein_coding	0.387705	1
ENSMUSG00000017801	Mlx	21428	protein_coding	-0.377232	1
ENSMUSG00000017802	Retreg3	67998	protein_coding	0.50176	1
ENSMUSG00000017817	Jph2	59091	protein_coding	4.4292	0.00297712
ENSMUSG00000017830	Dhx58	80861	protein_coding	0.760655	1
ENSMUSG00000017831	Rab5a	271457	protein_coding	-0.605727	1
ENSMUSG00000017837	Nkiras2	71966	protein_coding	-0.25919	1
ENSMUSG00000017843	Ppp2r5c	26931	protein_coding	-0.163908	1
ENSMUSG00000017858	Ift52	245866	protein_coding	-0.123646	1
ENSMUSG00000017861	Mybl2	17865	protein_coding	-1.80901	0.246658
ENSMUSG00000017897	Eya2	14049	protein_coding	1.64972	1
ENSMUSG00000017922	Prl3c1	27372	protein_coding	-9.87021	0.00454348
ENSMUSG00000017929	B4galt5	56336	protein_coding	-1.6575	0.00865897
ENSMUSG00000017969	Ptgis	19223	protein_coding	2.64172	0.00488335
ENSMUSG00000017999	Ddx27	228889	protein_coding	-0.52339	1
ENSMUSG00000018001	Cyth3	19159	protein_coding	-0.618962	1
ENSMUSG00000018008	Cyth4	72318	protein_coding	4.33884	7.81e-12
ENSMUSG00000018012	Rac3	170758	protein_coding	0.945827	1
ENSMUSG00000018040	Rrp7a	74778	protein_coding	-0.308041	1
ENSMUSG00000018042	Cyb5r3	109754	protein_coding	-1.0501	1
ENSMUSG00000018068	Ints2	70422	protein_coding	-0.230391	1
ENSMUSG00000018076	Med13l	76199	protein_coding	-0.186445	1
ENSMUSG00000018102	Hist1h2bc	68024	protein_coding	0.53769	1
ENSMUSG00000018143	Mafk	17135	protein_coding	-0.10853	1
ENSMUSG00000018160	Med1	19014	protein_coding	-0.584779	1
ENSMUSG00000018166	Erbb3	13867	protein_coding	-0.908441	1
ENSMUSG00000018167	Stard3	59045	protein_coding	0.916415	1
ENSMUSG00000018169	Mfng	17305	protein_coding	1.53438	0.0470445
ENSMUSG00000018171	Vmp1	75909	protein_coding	0.106424	1
ENSMUSG00000018189	Uchl5	56207	protein_coding	-0.60089	1
ENSMUSG00000018196	Glrx2	69367	protein_coding	0.458236	1
ENSMUSG00000018199	Trove2	20822	protein_coding	-0.132033	1
ENSMUSG00000018209	Stk4	58231	protein_coding	-0.0501716	1
ENSMUSG00000018217	Pmp22	18858	protein_coding	1.61414	0.100264
ENSMUSG00000018239	Zcchc10	67966	protein_coding	0.129858	1
ENSMUSG00000018259	Prl8a2	13529	protein_coding	-3.66638	0.000190922
ENSMUSG00000018263	Tbx5	21388	protein_coding	2.87421	0.0688169
ENSMUSG00000018286	Psmb6	19175	protein_coding	0.283566	1
ENSMUSG00000018287	Spag7	216873	protein_coding	-0.293738	1
ENSMUSG00000018293	Pfn1	18643	protein_coding	0.444038	1
ENSMUSG00000018322	Tomm34	67145	protein_coding	0.32569	1
ENSMUSG00000018326	Ywhab	54401	protein_coding	-0.114615	1
ENSMUSG00000018334	Ksr1	16706	protein_coding	-1.53413	0.205255
ENSMUSG00000018339	Gpx3	14778	protein_coding	-1.58439	0.0653093
ENSMUSG00000018340	Anxa6	11749	protein_coding	3.31642	1.39e-07
ENSMUSG00000018347	Zkscan6	52712	protein_coding	-0.119584	1
ENSMUSG00000018362	Kpna2	16647	protein_coding	-2.18789	0.00356978
ENSMUSG00000018363	Smurf2	66313	protein_coding	-0.422603	1
ENSMUSG00000018372	Cep95	320162	protein_coding	0.0753814	1
ENSMUSG00000018377	Vezf1	22344	protein_coding	0.419321	1
ENSMUSG00000018378	Cuedc1	103841	protein_coding	1.48221	0.238667
ENSMUSG00000018379	Srsf1	110809	protein_coding	-0.6169	1
ENSMUSG00000018381	Abi3	66610	protein_coding	0.311053	1
ENSMUSG00000018387	Shroom1	71774	protein_coding	1.36379	0.879397
ENSMUSG00000018395	Kif3a	16568	protein_coding	1.33118	0.124293
ENSMUSG00000018398	Septin8	20362	protein_coding	1.42934	0.00756095
ENSMUSG00000018401	Mtmr4	170749	protein_coding	-0.774259	1
ENSMUSG00000018405	Mrm1	217038	protein_coding	0.592091	1
ENSMUSG00000018411	Mapt	17762	protein_coding	0.390871	1
ENSMUSG00000018412	Kansl1	76719	protein_coding	-0.452431	1
ENSMUSG00000018415	Gid4	66771	protein_coding	-0.0631507	1
ENSMUSG00000018417	Myo1b	17912	protein_coding	-0.070424	1
ENSMUSG00000018425	Dhx40	67487	protein_coding	-0.115394	1
ENSMUSG00000018427	Ypel2	77864	protein_coding	1.35905	0.0641342
ENSMUSG00000018428	Akap1	11640	protein_coding	-0.504631	1
ENSMUSG00000018433	Nol11	68979	protein_coding	-0.460845	1
ENSMUSG00000018442	Derl2	116891	protein_coding	-0.216223	1
ENSMUSG00000018446	C1qbp	12261	protein_coding	-0.934056	1
ENSMUSG00000018449	Rpain	69723	protein_coding	0.792575	1
ENSMUSG00000018459	Slc13a3	114644	protein_coding	5.06189	0.00273561
ENSMUSG00000018470	Kcnab3	16499	protein_coding	-2.11146	0.0419691
ENSMUSG00000018474	Chd3	216848	protein_coding	0.492233	1
ENSMUSG00000018476	Kdm6b	216850	protein_coding	-0.759339	1
ENSMUSG00000018481	Appbp2	66884	protein_coding	-1.49565	0.00422623
ENSMUSG00000018500	Adora2b	11541	protein_coding	-2.83873	0.000150609
ENSMUSG00000018501	Ncor1	20185	protein_coding	-0.0736183	1
ENSMUSG00000018507	Trpv2	22368	protein_coding	2.55869	0.000170785
ENSMUSG00000018509	Cenpv	73139	protein_coding	2.58975	0.00101615
ENSMUSG00000018537	Pcgf2	22658	protein_coding	0.0202084	1
ENSMUSG00000018541	Cwc25	67480	protein_coding	0.0826598	1
ENSMUSG00000018547	Pip4k2b	108083	protein_coding	0.684292	1
ENSMUSG00000018548	Trim37	68729	protein_coding	-0.599148	1
ENSMUSG00000018559	Ctdnep1	67181	protein_coding	0.541311	1
ENSMUSG00000018565	Elp5	54351	protein_coding	-0.243462	1
ENSMUSG00000018566	Slc2a4	20528	protein_coding	5.96237	0.482024
ENSMUSG00000018567	Gabarap	56486	protein_coding	0.45887	1
ENSMUSG00000018569	Cldn7	53624	protein_coding	-2.27116	0.913025
ENSMUSG00000018570	2810408A11Rik	70419	protein_coding	-0.342589	1
ENSMUSG00000018572	Phf23	78246	protein_coding	-0.0763987	1
ENSMUSG00000018574	Acadvl	11370	protein_coding	0.474167	1
ENSMUSG00000018583	G3bp1	27041	protein_coding	-0.398679	1
ENSMUSG00000018585	Atox1	11927	protein_coding	0.403372	1
ENSMUSG00000018593	Sparc	20692	protein_coding	1.18377	0.375996
ENSMUSG00000018599	Mief2	237781	protein_coding	0.583234	1
ENSMUSG00000018604	Tbx3	21386	protein_coding	-0.728299	1
ENSMUSG00000018623	Mmp7	17393	protein_coding	-2.82554	1
ENSMUSG00000018648	Dusp14	56405	protein_coding	-2.40971	0.0235397
ENSMUSG00000018651	Tada2a	217031	protein_coding	-0.201833	1
ENSMUSG00000018654	Ikzf1	22778	protein_coding	3.73994	9.24e-07
ENSMUSG00000018659	Pnpo	103711	protein_coding	-0.426222	1
ENSMUSG00000018661	Cog1	16834	protein_coding	-0.347692	1
ENSMUSG00000018666	Cbx1	12412	protein_coding	-0.0351397	1
ENSMUSG00000018669	Cdk5rap3	80280	protein_coding	-0.53637	1
ENSMUSG00000018672	Copz2	56358	protein_coding	1.55287	0.0060354
ENSMUSG00000018677	Slc25a39	68066	protein_coding	-0.143211	1
ENSMUSG00000018678	Sp2	78912	protein_coding	-0.0551642	1
ENSMUSG00000018697	Aatf	56321	protein_coding	-0.193923	1
ENSMUSG00000018707	Dync1h1	13424	protein_coding	-0.276695	1
ENSMUSG00000018733	Pex12	103737	protein_coding	0.0648113	1
ENSMUSG00000018736	Ndel1	83431	protein_coding	-0.143463	1
ENSMUSG00000018740	Slc25a35	71998	protein_coding	0.785142	1
ENSMUSG00000018750	Zbtb4	75580	protein_coding	1.43385	0.00696016
ENSMUSG00000018752	Tnfsfm13	619441	protein_coding	3.21586	0.00141755
ENSMUSG00000018761	Mpdu1	24070	protein_coding	0.306487	1
ENSMUSG00000018765	Fxr2	23879	protein_coding	-0.140077	1
ENSMUSG00000018770	Atp5g3	228033	protein_coding	-0.775466	1
ENSMUSG00000018774	Cd68	12514	protein_coding	3.37132	1.59e-08
ENSMUSG00000018796	Acsl1	14081	protein_coding	-1.77963	0.276584
ENSMUSG00000018800	Abca5	217265	protein_coding	-1.58198	0.0301066
ENSMUSG00000018809	Smyd4	319822	protein_coding	-0.949517	1
ENSMUSG00000018819	Lsp1	16985	protein_coding	3.6799	0.000754148
ENSMUSG00000018820	Zfyve27	319740	protein_coding	-0.319517	1
ENSMUSG00000018821	Avpi1	69534	protein_coding	-1.64013	0.01862
ENSMUSG00000018822	Sfrp5	54612	protein_coding	-5.1758	1.92e-09
ENSMUSG00000018830	Myh11	17880	protein_coding	2.66729	0.369921
ENSMUSG00000018841	Rad51d	19364	protein_coding	-0.00659514	1
ENSMUSG00000018845	Unc45b	217012	protein_coding	2.60363	0.166779
ENSMUSG00000018846	Pank3	211347	protein_coding	-2.09542	1.87e-05
ENSMUSG00000018848	Rars	104458	protein_coding	-1.27091	0.11065
ENSMUSG00000018849	Wwc1	211652	protein_coding	-4.55768	0.0713721
ENSMUSG00000018858	Mrpl58	68572	protein_coding	-0.149653	1
ENSMUSG00000018861	Fdxr	14149	protein_coding	-0.0717855	1
ENSMUSG00000018882	Mrpl45	67036	protein_coding	-0.325011	1
ENSMUSG00000018893	Mb	17189	protein_coding	7.57103	0.170972
ENSMUSG00000018899	Irf1	16362	protein_coding	0.989609	1
ENSMUSG00000018900	Slc22a5	20520	protein_coding	-3.66484	2.59e-13
ENSMUSG00000018906	P4ha2	18452	protein_coding	-0.269173	1
ENSMUSG00000018909	Arrb1	109689	protein_coding	-0.299377	1
ENSMUSG00000018920	Cxcl16	66102	protein_coding	5.3954	3.74e-10
ENSMUSG00000018921	Pelp1	75273	protein_coding	-0.296963	1
ENSMUSG00000018923	Med11	66172	protein_coding	0.797515	1
ENSMUSG00000018924	Alox15	11687	protein_coding	1.05356	1
ENSMUSG00000018927	Ccl6	20305	protein_coding	6.97476	2.34e-06
ENSMUSG00000018930	Ccl4	20303	protein_coding	5.43726	0.000986684
ENSMUSG00000018931	Natd1	24083	protein_coding	-0.575678	1
ENSMUSG00000018932	Map2k3	26397	protein_coding	-1.02489	1
ENSMUSG00000018965	Ywhah	22629	protein_coding	0.156084	1
ENSMUSG00000018974	Sart3	53890	protein_coding	-0.575678	1
ENSMUSG00000018983	E2f2	242705	protein_coding	2.03462	0.0103781
ENSMUSG00000018995	Nars2	244141	protein_coding	-0.326394	1
ENSMUSG00000018999	Slc35b4	58246	protein_coding	-0.340615	1
ENSMUSG00000019027	Dnah1	110084	protein_coding	2.35938	0.127421
ENSMUSG00000019039	Dalrd3	67789	protein_coding	0.338643	1
ENSMUSG00000019054	Fis1	66437	protein_coding	0.514224	1
ENSMUSG00000019055	Plod1	18822	protein_coding	1.48354	0.0160139
ENSMUSG00000019066	Rab3d	19340	protein_coding	2.22342	2.75e-06
ENSMUSG00000019080	Mfsd3	69572	protein_coding	0.0349567	1
ENSMUSG00000019082	Slc25a22	68267	protein_coding	0.0796277	1
ENSMUSG00000019087	Atp6ap1	54411	protein_coding	0.569772	1
ENSMUSG00000019088	Dnase1l1	69537	protein_coding	2.0079	8.55e-05
ENSMUSG00000019122	Ccl9	20308	protein_coding	6.5376	5.94e-06
ENSMUSG00000019124	Scrn1	69938	protein_coding	0.746787	1
ENSMUSG00000019132	BC005537	79555	protein_coding	0.136101	1
ENSMUSG00000019139	Isyna1	71780	protein_coding	-2.85944	2.4e-08
ENSMUSG00000019143	Hars2	70791	protein_coding	0.443892	1
ENSMUSG00000019158	Tmem160	69094	protein_coding	0.855707	1
ENSMUSG00000019173	Rab5c	19345	protein_coding	0.374894	1
ENSMUSG00000019179	Mdh2	17448	protein_coding	-0.882566	1
ENSMUSG00000019188	H13	14950	protein_coding	-0.60807	1
ENSMUSG00000019189	Rnf145	74315	protein_coding	-0.178919	1
ENSMUSG00000019194	Scn1b	20266	protein_coding	3.67407	0.000267217
ENSMUSG00000019210	Atp6v1e1	11973	protein_coding	-0.417808	1
ENSMUSG00000019214	Chtf18	214901	protein_coding	-2.28883	0.000489565
ENSMUSG00000019254	Ppp1r12c	232807	protein_coding	0.53063	1
ENSMUSG00000019256	Ahr	11622	protein_coding	0.326669	1
ENSMUSG00000019261	Map1s	270058	protein_coding	0.225146	1
ENSMUSG00000019278	Dpep1	13479	protein_coding	-2.89086	3.91e-05
ENSMUSG00000019295	Tmem129	68366	protein_coding	-0.061895	1
ENSMUSG00000019297	Nop9	67842	protein_coding	-0.535091	1
ENSMUSG00000019301	Hsd17b1	15485	protein_coding	-3.62872	0.0200118
ENSMUSG00000019302	Atp6v0a1	11975	protein_coding	0.902849	1
ENSMUSG00000019303	Psmc3ip	19183	protein_coding	-0.364518	1
ENSMUSG00000019312	Grb7	14786	protein_coding	-1.19827	1
ENSMUSG00000019320	Noxo1	71893	protein_coding	0.756886	1
ENSMUSG00000019326	Aoc3	11754	protein_coding	3.90236	1.4e-08
ENSMUSG00000019338	Zfp687	78266	protein_coding	-0.477488	1
ENSMUSG00000019359	Gdpd2	71584	protein_coding	-4.89893	0.000125071
ENSMUSG00000019362	D8Ertd738e	101966	protein_coding	-0.210123	1
ENSMUSG00000019370	Calm3	12315	protein_coding	-0.13031	1
ENSMUSG00000019373	Cops3	26572	protein_coding	-1.03694	1
ENSMUSG00000019428	Fkbp8	14232	protein_coding	-0.600014	1
ENSMUSG00000019432	Ddx39b	53817	protein_coding	-0.0315295	1
ENSMUSG00000019433	Gipc1	67903	protein_coding	-0.1886	1
ENSMUSG00000019437	Tlcd1	68385	protein_coding	0.233675	1
ENSMUSG00000019461	Plscr3	70310	protein_coding	0.815669	1
ENSMUSG00000019464	Ptger1	19216	protein_coding	0.673676	1
ENSMUSG00000019467	Arhgef25	52666	protein_coding	1.94293	0.00296172
ENSMUSG00000019470	Xab2	67439	protein_coding	-0.183202	1
ENSMUSG00000019471	Cdc37	12539	protein_coding	-0.0303916	1
ENSMUSG00000019478	Rab4a	19341	protein_coding	-0.945073	1
ENSMUSG00000019487	Trip10	106628	protein_coding	0.752208	1
ENSMUSG00000019494	Cops6	26893	protein_coding	-0.33464	1
ENSMUSG00000019505	Ubb	22187	protein_coding	0.376561	1
ENSMUSG00000019518	Ap4m1	11781	protein_coding	0.205724	1
ENSMUSG00000019528	Gyg	27357	protein_coding	1.31949	0.394609
ENSMUSG00000019539	Rcn3	52377	protein_coding	2.87938	7.52e-06
ENSMUSG00000019558	Slc6a8	102857	protein_coding	-1.98016	0.000396243
ENSMUSG00000019564	Arid3a	13496	protein_coding	-0.473483	1
ENSMUSG00000019577	Pdk4	27273	protein_coding	3.65872	0.00532966
ENSMUSG00000019578	Ubxn6	66530	protein_coding	-0.218191	1
ENSMUSG00000019579	Mydgf	28106	protein_coding	-0.484211	1
ENSMUSG00000019590	Cyb561	13056	protein_coding	-1.27148	0.512001
ENSMUSG00000019647	Sema6a	20358	protein_coding	0.188537	1
ENSMUSG00000019659	Ccdc12	72654	protein_coding	1.07855	0.931233
ENSMUSG00000019689	Fmc1	66117	protein_coding	-0.523716	1
ENSMUSG00000019699	Akt3	23797	protein_coding	1.6393	0.00704065
ENSMUSG00000019710	Mrpl24	67707	protein_coding	0.0660613	1
ENSMUSG00000019715	Gle1	74412	protein_coding	-0.335663	1
ENSMUSG00000019718	L3hypdh	67217	protein_coding	1.38169	0.313396
ENSMUSG00000019726	Lyst	17101	protein_coding	0.847903	1
ENSMUSG00000019731	Slc35e1	270066	protein_coding	-0.477458	1
ENSMUSG00000019734	Tmc4	353499	protein_coding	0.779924	1
ENSMUSG00000019738	Polr2i	69920	protein_coding	0.0470502	1
ENSMUSG00000019763	Rmnd1	66084	protein_coding	0.427707	1
ENSMUSG00000019768	Esr1	13982	protein_coding	-0.532317	1
ENSMUSG00000019773	Fbxo5	67141	protein_coding	-0.777779	1
ENSMUSG00000019774	Mtrf1l	108853	protein_coding	-0.265774	1
ENSMUSG00000019777	Hdac2	15182	protein_coding	-0.256845	1
ENSMUSG00000019779	Frk	14302	protein_coding	1.05071	1
ENSMUSG00000019782	Rwdd1	66521	protein_coding	-0.294143	1
ENSMUSG00000019787	Trdn	76757	protein_coding	7.90025	0.504774
ENSMUSG00000019790	Stxbp5	78808	protein_coding	0.331817	1
ENSMUSG00000019791	Hint3	66847	protein_coding	-1.02322	1
ENSMUSG00000019792	Trmt11	73681	protein_coding	-0.219525	1
ENSMUSG00000019794	Katna1	23924	protein_coding	0.194661	1
ENSMUSG00000019795	Pcmt1	18537	protein_coding	0.037538	1
ENSMUSG00000019796	Lrp11	237253	protein_coding	-0.0857747	1
ENSMUSG00000019797	1700021F05Rik	67851	protein_coding	-0.209533	1
ENSMUSG00000019802	Sec63	140740	protein_coding	-0.71922	1
ENSMUSG00000019804	Snx3	54198	protein_coding	-0.484679	1
ENSMUSG00000019806	Aig1	66253	protein_coding	-0.122531	1
ENSMUSG00000019808	Adat2	66757	protein_coding	-0.14749	1
ENSMUSG00000019809	Pex3	56535	protein_coding	-0.288511	1
ENSMUSG00000019810	Fuca2	66848	protein_coding	0.780062	1
ENSMUSG00000019813	Cep57l1	103268	protein_coding	0.202971	1
ENSMUSG00000019814	Ltv1	353258	protein_coding	-0.481477	1
ENSMUSG00000019817	Plagl1	22634	protein_coding	1.89905	0.0124372
ENSMUSG00000019818	Cd164	53599	protein_coding	0.169946	1
ENSMUSG00000019820	Utrn	22288	protein_coding	-1.57894	0.00229494
ENSMUSG00000019822	Smpd2	20598	protein_coding	0.769791	1
ENSMUSG00000019823	Mical1	171580	protein_coding	1.04604	1
ENSMUSG00000019826	Zbtb24	268294	protein_coding	0.291626	1
ENSMUSG00000019831	Wasf1	83767	protein_coding	-0.263134	1
ENSMUSG00000019832	Rab32	67844	protein_coding	-1.066	1
ENSMUSG00000019837	Gtf3c6	67371	protein_coding	0.177062	1
ENSMUSG00000019838	Slc16a10	72472	protein_coding	2.8389	8.34e-07
ENSMUSG00000019841	Rev3l	19714	protein_coding	0.305647	1
ENSMUSG00000019842	Traf3ip2	103213	protein_coding	-1.26264	0.366873
ENSMUSG00000019843	Fyn	14360	protein_coding	0.0597991	1
ENSMUSG00000019845	Tube1	71924	protein_coding	-0.749895	1
ENSMUSG00000019846	Lama4	16775	protein_coding	1.80848	0.000174125
ENSMUSG00000019848	Popdc3	78977	protein_coding	3.9326	0.0907693
ENSMUSG00000019849	Prep	19072	protein_coding	-0.319464	1
ENSMUSG00000019850	Tnfaip3	21929	protein_coding	1.86933	0.00296529
ENSMUSG00000019851	Perp	64058	protein_coding	-7.40586	0.0118149
ENSMUSG00000019853	Hebp2	56016	protein_coding	3.13622	0.000386688
ENSMUSG00000019854	Reps1	19707	protein_coding	-1.14927	0.3956
ENSMUSG00000019856	Fam184a	75906	protein_coding	-3.93086	0.00639179
ENSMUSG00000019857	Asf1a	66403	protein_coding	-0.3555	1
ENSMUSG00000019861	Gopc	94221	protein_coding	-0.903292	1
ENSMUSG00000019863	Qrsl1	76563	protein_coding	-0.144356	1
ENSMUSG00000019864	Rtn4ip1	170728	protein_coding	-0.395925	1
ENSMUSG00000019866	Crybg1	11630	protein_coding	-3.21477	1.26e-07
ENSMUSG00000019868	Vta1	66201	protein_coding	-0.0654963	1
ENSMUSG00000019872	Smpdl3a	57319	protein_coding	3.36455	4.31e-11
ENSMUSG00000019873	Reep3	28193	protein_coding	0.396493	1
ENSMUSG00000019876	Pkib	18768	protein_coding	3.92217	0.000124389
ENSMUSG00000019877	Serinc1	56442	protein_coding	-0.273514	1
ENSMUSG00000019878	Hsf2	15500	protein_coding	0.0328228	1
ENSMUSG00000019880	Rspo3	72780	protein_coding	-2.51774	0.0392407
ENSMUSG00000019883	Echdc1	52665	protein_coding	-0.535189	1
ENSMUSG00000019888	Mgat4c	67569	protein_coding	-6.64113	0.494402
ENSMUSG00000019889	Ptprk	19272	protein_coding	-0.555482	1
ENSMUSG00000019891	Dcbld1	66686	protein_coding	-0.636592	1
ENSMUSG00000019897	Ccdc59	52713	protein_coding	-0.108732	1
ENSMUSG00000019899	Lama2	16773	protein_coding	1.18645	0.899766
ENSMUSG00000019906	Lin7a	108030	protein_coding	0.599179	1
ENSMUSG00000019907	Ppp1r12a	17931	protein_coding	-1.01961	1
ENSMUSG00000019909	Fam162b	77296	protein_coding	-4.4129	0.00433903
ENSMUSG00000019916	P4ha1	18451	protein_coding	0.61477	1
ENSMUSG00000019917	Septin10	103080	protein_coding	0.0248241	1
ENSMUSG00000019920	Lims1	110829	protein_coding	-0.721186	1
ENSMUSG00000019923	Zwint	52696	protein_coding	-0.445701	1
ENSMUSG00000019927	Ube2d1	216080	protein_coding	0.834104	1
ENSMUSG00000019929	Dcn	13179	protein_coding	2.83738	3.91e-06
ENSMUSG00000019932	Kera	16545	protein_coding	7.26684	0.0159967
ENSMUSG00000019942	Cdk1	12534	protein_coding	-2.19869	0.0024444
ENSMUSG00000019943	Atp2b1	67972	protein_coding	-1.04895	1
ENSMUSG00000019944	Rhobtb1	69288	protein_coding	1.13852	0.669879
ENSMUSG00000019947	Arid5b	71371	protein_coding	-1.2999	0.467464
ENSMUSG00000019948	Actr6	67019	protein_coding	-0.314313	1
ENSMUSG00000019951	Uhrf1bp1l	75089	protein_coding	-0.459567	1
ENSMUSG00000019952	Poc1b	382406	protein_coding	-0.0392975	1
ENSMUSG00000019960	Dusp6	67603	protein_coding	0.837741	1
ENSMUSG00000019961	Tmpo	21917	protein_coding	-1.51065	0.0022338
ENSMUSG00000019966	Kitl	17311	protein_coding	0.479798	1
ENSMUSG00000019969	Psen1	19164	protein_coding	-0.422977	1
ENSMUSG00000019970	Sgk1	20393	protein_coding	-2.25763	1.23e-05
ENSMUSG00000019971	Cep290	216274	protein_coding	-1.21179	0.556345
ENSMUSG00000019975	Ikbip	67454	protein_coding	-0.239173	1
ENSMUSG00000019977	Hbs1l	56422	protein_coding	-0.658973	1
ENSMUSG00000019978	Epb41l2	13822	protein_coding	0.663037	1
ENSMUSG00000019979	Apaf1	11783	protein_coding	-1.53701	0.0423019
ENSMUSG00000019984	Med23	70208	protein_coding	-0.151823	1
ENSMUSG00000019986	Ahi1	52906	protein_coding	-0.89167	1
ENSMUSG00000019987	Arg1	11846	protein_coding	8.25698	0.138875
ENSMUSG00000019988	Nedd1	17997	protein_coding	-0.8118	1
ENSMUSG00000019989	Enpp3	209558	protein_coding	0.0900215	1
ENSMUSG00000019990	Pde7b	29863	protein_coding	1.39907	0.221161
ENSMUSG00000019992	Mtfr2	71804	protein_coding	-2.57773	0.0107882
ENSMUSG00000019996	Map7	17761	protein_coding	0.597728	1
ENSMUSG00000019997	Ctgf	14219	protein_coding	0.553068	1
ENSMUSG00000019998	Stx7	53331	protein_coding	1.04417	1
ENSMUSG00000020000	Moxd1	59012	protein_coding	0.743772	1
ENSMUSG00000020003	Pex7	18634	protein_coding	-0.307541	1
ENSMUSG00000020009	Ifngr1	15979	protein_coding	2.09155	4.23e-06
ENSMUSG00000020015	Cdk17	237459	protein_coding	-0.100919	1
ENSMUSG00000020017	Hal	15109	protein_coding	-4.24441	0.00491618
ENSMUSG00000020018	Snrpf	69878	protein_coding	-1.25081	0.171865
ENSMUSG00000020019	Ntn4	57764	protein_coding	3.70342	2.44e-07
ENSMUSG00000020021	Fgd6	13998	protein_coding	-0.72124	1
ENSMUSG00000020022	Ndufa12	66414	protein_coding	0.067843	1
ENSMUSG00000020023	Tmcc3	319880	protein_coding	1.59829	0.000551788
ENSMUSG00000020024	Cep83	77048	protein_coding	-0.242002	1
ENSMUSG00000020027	Socs2	216233	protein_coding	2.84084	4.34e-05
ENSMUSG00000020029	Nudt4	71207	protein_coding	1.39014	0.0326204
ENSMUSG00000020032	Nuak1	77976	protein_coding	1.54622	0.00644188
ENSMUSG00000020034	Tcp11l2	216198	protein_coding	-0.537383	1
ENSMUSG00000020038	Cry1	12952	protein_coding	-1.01193	1
ENSMUSG00000020042	Btbd11	74007	protein_coding	0.720782	1
ENSMUSG00000020044	Timp3	21859	protein_coding	-1.87029	0.0140971
ENSMUSG00000020048	Hsp90b1	22027	protein_coding	-1.08576	0.906173
ENSMUSG00000020053	Igf1	16000	protein_coding	2.68804	3.44e-08
ENSMUSG00000020056	Washc3	67282	protein_coding	-0.70203	1
ENSMUSG00000020057	Dram1	71712	protein_coding	1.86041	0.000262079
ENSMUSG00000020059	Sycp3	20962	protein_coding	0.863337	1
ENSMUSG00000020061	Mybpc1	109272	protein_coding	10.2081	0.502211
ENSMUSG00000020063	Sirt1	93759	protein_coding	-0.0259376	1
ENSMUSG00000020064	Herc4	67345	protein_coding	-0.294256	1
ENSMUSG00000020067	Mypn	68802	protein_coding	8.01249	0.599588
ENSMUSG00000020069	Hnrnph3	432467	protein_coding	0.0737629	1
ENSMUSG00000020070	Rufy2	70432	protein_coding	0.26128	1
ENSMUSG00000020074	Ccar1	67500	protein_coding	-0.889631	1
ENSMUSG00000020075	Ddx21	56200	protein_coding	-0.879217	1
ENSMUSG00000020076	Ddx50	94213	protein_coding	-0.109407	1
ENSMUSG00000020077	Srgn	19073	protein_coding	-0.607926	1
ENSMUSG00000020078	Vps26a	30930	protein_coding	-0.657075	1
ENSMUSG00000020079	Supv3l1	338359	protein_coding	-0.613895	1
ENSMUSG00000020085	Aifm2	71361	protein_coding	0.737372	1
ENSMUSG00000020086	H2afy2	404634	protein_coding	1.45153	0.244179
ENSMUSG00000020087	Tysnd1	71767	protein_coding	-0.0375821	1
ENSMUSG00000020088	Sar1a	20224	protein_coding	0.2436	1
ENSMUSG00000020089	Ppa1	67895	protein_coding	-1.46672	0.0136641
ENSMUSG00000020091	Eif4ebp2	13688	protein_coding	-1.23973	0.346348
ENSMUSG00000020092	Pald1	27355	protein_coding	1.19593	0.543707
ENSMUSG00000020097	Sgpl1	20397	protein_coding	-1.10094	0.865027
ENSMUSG00000020099	Unc5b	107449	protein_coding	-3.32483	2.03e-08
ENSMUSG00000020100	Slc29a3	71279	protein_coding	2.82363	2.1e-07
ENSMUSG00000020101	Vsir	74048	protein_coding	3.12665	1.42e-07
ENSMUSG00000020102	Slc16a7	20503	protein_coding	3.69021	0.0010819
ENSMUSG00000020105	Lrig3	320398	protein_coding	2.33524	0.000707539
ENSMUSG00000020107	Anapc16	52717	protein_coding	0.616224	1
ENSMUSG00000020108	Ddit4	74747	protein_coding	-0.492889	1
ENSMUSG00000020109	Dnajb12	56709	protein_coding	0.171142	1
ENSMUSG00000020111	Micu1	216001	protein_coding	-0.176318	1
ENSMUSG00000020114	Cand1	71902	protein_coding	-0.846123	1
ENSMUSG00000020115	Tbk1	56480	protein_coding	-0.250832	1
ENSMUSG00000020116	Pno1	66249	protein_coding	-0.813463	1
ENSMUSG00000020120	Plek	56193	protein_coding	5.48502	6.27e-11
ENSMUSG00000020121	Srgap1	117600	protein_coding	-0.814444	1
ENSMUSG00000020122	Egfr	13649	protein_coding	-0.964132	1
ENSMUSG00000020123	Avpr1a	54140	protein_coding	5.11261	0.00157512
ENSMUSG00000020124	Usp15	14479	protein_coding	-0.480469	1
ENSMUSG00000020128	Vps54	245944	protein_coding	-0.585504	1
ENSMUSG00000020130	Tbc1d15	66687	protein_coding	-0.86582	1
ENSMUSG00000020132	Rab21	216344	protein_coding	-0.603566	1
ENSMUSG00000020133	2310011J03Rik	66374	protein_coding	0.711318	1
ENSMUSG00000020134	Peli1	67245	protein_coding	0.607458	1
ENSMUSG00000020137	Thap2	66816	protein_coding	-0.376285	1
ENSMUSG00000020140	Lgr5	14160	protein_coding	3.36585	0.0983854
ENSMUSG00000020142	Slc1a4	55963	protein_coding	1.53802	0.20982
ENSMUSG00000020143	Dock2	94176	protein_coding	4.81296	1.91e-08
ENSMUSG00000020149	Rab1a	19324	protein_coding	-0.41085	1
ENSMUSG00000020150	Gamt	14431	protein_coding	1.62332	0.10055
ENSMUSG00000020151	Ptprr	19279	protein_coding	-3.06813	0.183469
ENSMUSG00000020152	Actr2	66713	protein_coding	0.442168	1
ENSMUSG00000020153	Ndufs7	75406	protein_coding	0.0701261	1
ENSMUSG00000020154	Ptprb	19263	protein_coding	0.818408	1
ENSMUSG00000020155	Kcnmb1	16533	protein_coding	2.12843	0.538623
ENSMUSG00000020156	Mum1	68114	protein_coding	0.507786	1
ENSMUSG00000020159	Gabrp	216643	protein_coding	-1.01533	1
ENSMUSG00000020160	Meis1	17268	protein_coding	-0.365651	1
ENSMUSG00000020163	Uqcr11	66594	protein_coding	-0.324864	1
ENSMUSG00000020166	Cnot2	72068	protein_coding	-0.0679768	1
ENSMUSG00000020167	Tcf3	21423	protein_coding	-0.0845799	1
ENSMUSG00000020169	Best3	382427	protein_coding	-0.0990192	1
ENSMUSG00000020170	Frs2	327826	protein_coding	-3.05225	4e-12
ENSMUSG00000020171	Yeats4	64050	protein_coding	0.015985	1
ENSMUSG00000020173	Cobl	12808	protein_coding	-0.141842	1
ENSMUSG00000020175	Rab36	76877	protein_coding	1.42463	0.356388
ENSMUSG00000020176	Grb10	14783	protein_coding	-1.22086	0.256892
ENSMUSG00000020180	Snrpd3	NA	protein_coding	-0.310225	1
ENSMUSG00000020181	Nav3	260315	protein_coding	-2.38097	0.000476304
ENSMUSG00000020183	Cpm	70574	protein_coding	-2.10289	0.145545
ENSMUSG00000020184	Mdm2	17246	protein_coding	-1.03896	1
ENSMUSG00000020185	E2f7	52679	protein_coding	-3.53235	1.83e-07
ENSMUSG00000020186	Csrp2	13008	protein_coding	0.376421	1
ENSMUSG00000020189	Osbpl8	237542	protein_coding	1.72124	0.00517602
ENSMUSG00000020190	Mknk2	17347	protein_coding	-0.538873	1
ENSMUSG00000020196	Cabin1	104248	protein_coding	0.137979	1
ENSMUSG00000020198	Ap3d1	11776	protein_coding	0.0546024	1
ENSMUSG00000020205	Phlda1	21664	protein_coding	1.07582	1
ENSMUSG00000020211	Sf3a2	20222	protein_coding	-0.0323504	1
ENSMUSG00000020212	Mdm1	17245	protein_coding	-2.12533	0.00216295
ENSMUSG00000020216	Jsrp1	71912	protein_coding	2.90346	0.671807
ENSMUSG00000020219	Timm13	30055	protein_coding	-0.163391	1
ENSMUSG00000020220	Vps13d	230895	protein_coding	0.147037	1
ENSMUSG00000020224	Llph	66225	protein_coding	0.0863	1
ENSMUSG00000020225	Tmbim4	68212	protein_coding	-0.493584	1
ENSMUSG00000020227	Irak3	73914	protein_coding	-1.29836	0.37228
ENSMUSG00000020228	Helb	117599	protein_coding	0.308864	1
ENSMUSG00000020230	Prmt2	15468	protein_coding	0.851564	1
ENSMUSG00000020231	Dip2a	64451	protein_coding	-0.101723	1
ENSMUSG00000020232	Hmg20b	15353	protein_coding	0.222918	1
ENSMUSG00000020234	4930404N11Rik	432479	protein_coding	1.84034	0.0105678
ENSMUSG00000020235	Fzr1	56371	protein_coding	-0.20417	1
ENSMUSG00000020238	Ncln	103425	protein_coding	-0.105691	1
ENSMUSG00000020241	Col6a2	12834	protein_coding	4.24505	1.79e-07
ENSMUSG00000020246	Hcfc2	67933	protein_coding	-0.436906	1
ENSMUSG00000020248	Nfyb	18045	protein_coding	-0.705818	1
ENSMUSG00000020250	Txnrd1	50493	protein_coding	0.436119	1
ENSMUSG00000020251	Glt8d2	74782	protein_coding	3.44847	0.00119752
ENSMUSG00000020253	Ppm1m	67905	protein_coding	0.493021	1
ENSMUSG00000020255	D10Wsu102e	28109	protein_coding	0.249352	1
ENSMUSG00000020256	Aldh1l2	216188	protein_coding	1.29079	0.586674
ENSMUSG00000020257	Wdr82	77305	protein_coding	-0.0483454	1
ENSMUSG00000020260	Pofut2	80294	protein_coding	0.563927	1
ENSMUSG00000020261	Slc36a1	215335	protein_coding	1.68879	0.00208319
ENSMUSG00000020262	Adarb1	110532	protein_coding	0.0952503	1
ENSMUSG00000020263	Appl2	216190	protein_coding	0.35569	1
ENSMUSG00000020264	Slc36a2	246049	protein_coding	6.59445	0.000744419
ENSMUSG00000020265	Sumo3	20610	protein_coding	-0.104905	1
ENSMUSG00000020267	Hint1	15254	protein_coding	-0.502827	1
ENSMUSG00000020271	Fbxw11	103583	protein_coding	-0.176699	1
ENSMUSG00000020272	Stk10	20868	protein_coding	1.13788	0.832171
ENSMUSG00000020273	Papolg	216578	protein_coding	-0.302162	1
ENSMUSG00000020275	Rel	19696	protein_coding	1.34632	0.20853
ENSMUSG00000020277	Pfkl	18641	protein_coding	-0.10726	1
ENSMUSG00000020280	Pus10	74467	protein_coding	-0.301988	1
ENSMUSG00000020282	Rhbdf1	13650	protein_coding	1.39779	0.114422
ENSMUSG00000020283	Pex13	72129	protein_coding	-0.98363	1
ENSMUSG00000020284	1810043G02Rik	67884	protein_coding	1.13028	0.76886
ENSMUSG00000020287	Mpg	268395	protein_coding	0.6887	1
ENSMUSG00000020288	Ahsa2	268390	protein_coding	0.00379299	1
ENSMUSG00000020289	Nprl3	17168	protein_coding	0.318695	1
ENSMUSG00000020290	Xpo1	103573	protein_coding	-1.12119	0.635894
ENSMUSG00000020300	Cpeb4	67579	protein_coding	0.756035	1
ENSMUSG00000020303	Stc2	20856	protein_coding	-0.00442456	1
ENSMUSG00000020305	Asb3	65257	protein_coding	-0.434251	1
ENSMUSG00000020307	Cdc34	216150	protein_coding	0.247702	1
ENSMUSG00000020308	Tpgs1	110012	protein_coding	0.923838	1
ENSMUSG00000020309	Chac2	68044	protein_coding	0.574895	1
ENSMUSG00000020311	Erlec1	66753	protein_coding	0.646627	1
ENSMUSG00000020312	Shc2	216148	protein_coding	0.462869	1
ENSMUSG00000020315	Sptbn1	20742	protein_coding	-1.60622	0.000243028
ENSMUSG00000020319	Wdpcp	216560	protein_coding	0.355063	1
ENSMUSG00000020321	Mdh1	17449	protein_coding	-0.170142	1
ENSMUSG00000020323	Prss57	73106	protein_coding	-1.0853	1
ENSMUSG00000020325	Fstl3	83554	protein_coding	-1.04342	1
ENSMUSG00000020326	Ccng1	12450	protein_coding	0.667881	1
ENSMUSG00000020328	Nudcd2	52653	protein_coding	-0.383337	1
ENSMUSG00000020329	Polrmt	216151	protein_coding	-0.580523	1
ENSMUSG00000020330	Hmmr	15366	protein_coding	-2.85546	0.0010582
ENSMUSG00000020333	Acsl6	216739	protein_coding	4.29747	0.197855
ENSMUSG00000020334	Slc22a4	30805	protein_coding	-0.334526	1
ENSMUSG00000020340	Cyfip2	76884	protein_coding	-2.37412	0.00381611
ENSMUSG00000020346	Mgat1	17308	protein_coding	0.473968	1
ENSMUSG00000020349	Ppp2ca	19052	protein_coding	-0.656273	1
ENSMUSG00000020357	Flt4	14257	protein_coding	-1.62858	0.0353978
ENSMUSG00000020358	Hnrnpab	15384	protein_coding	-0.666932	1
ENSMUSG00000020359	Phykpl	72947	protein_coding	-0.52368	1
ENSMUSG00000020361	Hspa4	15525	protein_coding	-0.468294	1
ENSMUSG00000020362	Cnot6	104625	protein_coding	-0.725671	1
ENSMUSG00000020363	Gfpt2	14584	protein_coding	0.0617009	1
ENSMUSG00000020364	Zfp354a	21408	protein_coding	-0.844292	1
ENSMUSG00000020366	Mapk9	26420	protein_coding	-0.150337	1
ENSMUSG00000020368	Canx	12330	protein_coding	-0.609592	1
ENSMUSG00000020372	Rack1	14694	protein_coding	0.0603675	1
ENSMUSG00000020375	Rufy1	216724	protein_coding	1.12363	0.592312
ENSMUSG00000020376	Rnf130	59044	protein_coding	2.13197	2.14e-06
ENSMUSG00000020377	Ltc4s	17001	protein_coding	5.14704	9.96e-07
ENSMUSG00000020380	Rad50	19360	protein_coding	-0.685102	1
ENSMUSG00000020381	Mrnip	68067	protein_coding	-0.805653	1
ENSMUSG00000020385	Clk4	12750	protein_coding	-0.166427	1
ENSMUSG00000020386	Sar1b	66397	protein_coding	-0.0632826	1
ENSMUSG00000020387	Jade2	76901	protein_coding	2.43296	7.17e-06
ENSMUSG00000020388	Pdlim4	30794	protein_coding	0.435301	1
ENSMUSG00000020389	Cdkl3	213084	protein_coding	-0.157713	1
ENSMUSG00000020390	Ube2b	22210	protein_coding	0.397099	1
ENSMUSG00000020392	Cdkn2aipnl	52626	protein_coding	0.414087	1
ENSMUSG00000020393	Kremen1	84035	protein_coding	-1.18093	0.649305
ENSMUSG00000020397	Med7	66213	protein_coding	-1.06438	1
ENSMUSG00000020399	Havcr2	171285	protein_coding	-1.91791	0.011277
ENSMUSG00000020400	Tnip1	57783	protein_coding	-0.826828	1
ENSMUSG00000020402	Vdac1	22333	protein_coding	-0.650241	1
ENSMUSG00000020407	Upp1	22271	protein_coding	-0.050149	1
ENSMUSG00000020409	Slu7	193116	protein_coding	-0.104235	1
ENSMUSG00000020411	Nipal4	214112	protein_coding	-2.6632	0.00213976
ENSMUSG00000020412	Ascc2	75452	protein_coding	0.0469415	1
ENSMUSG00000020413	Hus1	15574	protein_coding	-0.504397	1
ENSMUSG00000020415	Pttg1	30939	protein_coding	1.14416	0.781928
ENSMUSG00000020420	Zfp607a	545938	protein_coding	-0.162695	1
ENSMUSG00000020422	Tns3	319939	protein_coding	-1.45805	0.107138
ENSMUSG00000020423	Btg2	12227	protein_coding	-1.17079	0.852924
ENSMUSG00000020424	Gatsl3	71962	protein_coding	2.40216	0.00107756
ENSMUSG00000020427	Igfbp3	16009	protein_coding	-0.210128	1
ENSMUSG00000020430	Pes1	64934	protein_coding	-0.405813	1
ENSMUSG00000020431	Adcy1	432530	protein_coding	1.75857	0.473484
ENSMUSG00000020432	Tcn2	21452	protein_coding	1.32251	0.043164
ENSMUSG00000020435	Osbp2	74309	protein_coding	0.362089	1
ENSMUSG00000020437	Myo1g	246177	protein_coding	4.78741	5.15e-08
ENSMUSG00000020439	Smtn	29856	protein_coding	0.552368	1
ENSMUSG00000020440	Arf5	11844	protein_coding	0.310089	1
[truncated: 12,078 more rows]
