# Supplementary material for: RNA sequencing reveals molecular mechanisms of endometriosis lesion development in mice
Source: Dis Model Mech. 2024 Oct 23;17(10):dmm050566. doi: 10.1242/dmm.050566 (PMC11524442; doi:10.1242/dmm.050566)
Supplement: Table S4. Ingenuity Canonical Pathways identified in D7 endometriosis-like lesions vs decidualized endometrium from C57Bl/6 mice. [file dmm-17-050566-TableS4.xlsx]

## Sheet: Table S4
Table S4: Ingenuity Canonical Pathways identified in D7 endometriosis-like lesions vs decidualized endometrium from C57Bl/6 mice.
Category	Ingenuity Canonical Pathways	-log(p-value)	Ratio	z-score	Molecules
Immune Response	Pathogen Induced Cytokine Storm Signaling Pathway	29.4	0.288	6.67	AIM2,CCL11,Ccl2,CCL2,CCL22,CCL3L3,CCL4,Ccl6,Ccl7,Ccl8,Ccl9,CCR1,CCR5,CD163,CGAS,CIITA,CLEC7A,COL11A1,COL12A1,COL15A1,COL16A1,COL1A1,COL1A2,COL22A1,COL23A1,COL24A1,COL27A1,COL3A1,COL4A5,COL5A1,COL5A2,COL5A3,COL6A1,COL6A2,COL6A3,Col6a4,COL6A6,COL7A1,COL8A1,COL8A2,COL9A2,CSF2RB,CXCL10,CXCL12,CXCL14,CXCL16,Cxcl3,CXCL6,Cxcl9,CXCR4,Gpr15lg,HLA-DMA,HLA-DMB,HLA-DQA1,HLA-DQB1,HLA-DRB5,IFNAR2,IFNGR1,IFNGR2…
Musculoskeletal System Development and Function	Role of Osteoclasts in Rheumatoid Arthritis Signaling Pathway	23.3	0.282	6.567	ADAM11,ADAM19,ADAM23,ADAM33,ADAM8,AKT3,BIRC3,BLNK,BTK,CAMK4,COL11A1,COL12A1,COL15A1,COL16A1,COL1A1,COL1A2,COL22A1,COL23A1,COL24A1,COL27A1,COL3A1,COL4A5,COL5A1,COL5A2,COL5A3,COL6A1,COL6A2,COL6A3,Col6a4,COL6A6,COL7A1,COL8A1,COL8A2,COL9A2,CREB3L1,CREB5,CSF1,CTSK,FCGR1A,FCGR2A,FCGR2B,FCGR3A/FCGR3B,GSN,HCST,IL18,IL1R2,IL1RL1,LCP2,MAP3K14,MAPK12,MITF,MMP10,MMP11,MMP12,MMP13,MMP14,MMP19,MMP2,MMP3,MMP9,N…
Cellular Growth, Proliferation and Migration	Hepatic Fibrosis / Hepatic Stellate Cell Activation	21.9	0.335	#NUM!	A2M,ACTA2,AGT,CCL2,CCN2,CCR5,CD14,CD40,COL11A1,COL12A1,COL15A1,COL16A1,COL1A1,COL1A2,COL22A1,COL23A1,COL24A1,COL27A1,COL3A1,COL4A5,COL5A1,COL5A2,COL5A3,COL6A1,COL6A2,COL6A3,Col6a4,COL6A6,COL7A1,COL8A1,COL8A2,COL9A2,CSF1,FAS,FGFR2,FN1,IFNAR2,IFNGR1,IFNGR2,IGF1,IL10RA,IL1R2,IL1RL1,IL4R,LAMA1,LBP,MMP13,MMP2,MMP9,MYH4,MYL1,MYL9,MYO18B,PDGFA,PDGFD,PDGFRB,SMAD7,TGFA,TGFB1,TGFB3,TGFBR1,TIMP2,TNF,VCAM1,V…
Developmental Biology	Axonal Guidance Signaling	19.5	0.218	#NUM!	ABLIM3,ADAM11,ADAM19,ADAM23,ADAM33,ADAM8,ADAMTS1,ADAMTS10,ADAMTS12,ADAMTS14,ADAMTS15,ADAMTS18,ADAMTS3,ADAMTS7,ADAMTS9,AKT3,BAIAP2,BDNF,BMP2,BMP5,BMP7,BMP8A,CXCL12,CXCR4,EFNB1,EPHA2,EPHA3,FES,FZD1,GLIS1,GNA15,GNAO1,IGF1,ITGA11,ITGA3,ITGA4,ITGAL,ITGAM,ITGAX,ITGB2,ITGB4,KALRN,LIMK1,LIMK2,MMP10,MMP11,MMP12,MMP13,MMP14,MMP2,MMP3,MMP9,MYL1,MYL11,MYL9,NFATC1,NFATC2,NFATC4,NGEF,NGF,NOTUM,NRP2,NTN4,NTN5,N…
Immune Response	GP6 Signaling Pathway	18.9	0.378	4.128	AKT3,APBB1IP,BTK,COL11A1,COL12A1,COL15A1,COL16A1,COL1A1,COL1A2,COL22A1,COL23A1,COL24A1,COL27A1,COL3A1,COL4A5,COL5A1,COL5A2,COL5A3,COL6A1,COL6A2,COL6A3,Col6a4,COL6A6,COL7A1,COL8A1,COL8A2,COL9A2,FCER1G,FYB1,LAMA1,LAMA4,LAMA5,LAMB1,LAMB2,LAMC1,LCP2,LYN,PIK3CD,PIK3CG,PIK3R5,PLCG2,PRKCB,PRKCG,PRKCI,RASGRP2,SCHIP1,SYK,VAV1
Immune Response	Phagosome Formation	18.9	0.194	5.594	ACKR3,ADGRD1,ADGRE1,ADGRE5,ADGRF4,ADGRG3,ADGRG6,ADORA2B,ADRA2A,ADRA2B,AKT3,AP1S3,APBB1IP,AVPR1A,AVPR2,C3AR1,C5AR1,C5AR2,CARD9,CCKAR,CCR1,CCR2,CCR5,CCRL2,CD14,CD36,CELSR1,CLEC4D,CLEC4E,CLEC7A,CMKLR1,CNR2,CX3CR1,CYSLTR1,DRD4,F2RL2,FCER1G,FCGR1A,FCGR2A,FCGR2B,FCGR3A/FCGR3B,FGR,FN1,FPR1,FZD1,GIPR,GLP2R,GPLD1,GPR132,GPR137B,GPR151,GPR153,GPR162,GPR176,GPR183,GPR34,GPR35,GPR50,GPR65,GRM4,HCK,HMOX1,HRH2…
Immune Response	Wound Healing Signaling Pathway	17.2	0.27	4.608	ACTA2,COL11A1,COL12A1,COL15A1,COL16A1,COL1A1,COL1A2,COL22A1,COL23A1,COL24A1,COL27A1,COL3A1,COL4A5,COL5A1,COL5A2,COL5A3,COL6A1,COL6A2,COL6A3,Col6a4,COL6A6,COL7A1,COL8A1,COL8A2,COL9A2,FGF7,FGFR2,FN1,IFNGR1,IFNGR2,IL11,IL18,IL1R2,IL1RL1,IL33,ITGA3,ITGB4,KRT84,LAMA1,LAMA5,LAMB1,LAMC1,LIF,MAP3K14,MAPK12,MMP10,MMP9,NFKBIE,OSM,PDGFA,PDGFD,PF4,RAP2B,SHC1,TGFA,TGFB1,TGFB3,TGFBR1,TNF,TNFSF10,TNFSF11,TNFSF1…
Immune Response	Leukocyte Extravasation Signaling	16.4	0.295	4.714	ACTA1,ACTA2,Actn3,AFDN,ARHGAP4,ARHGAP8/PRR5-ARHGAP8,ARHGAP9,BTK,CLDN1,CLDN10,CLDN2,CTTN,CXCL12,CXCR4,CYBA,CYBB,EDIL3,ITGA3,ITGA4,ITGAL,ITGAM,ITGB2,JAM3,MAPK12,MMP10,MMP11,MMP12,MMP13,MMP14,MMP19,MMP2,MMP3,MMP9,NCF1,NCF4,PIK3CD,PIK3CG,PIK3R5,PLCG2,PRKCB,PRKCG,PRKCI,PTK2B,RAC2,RAP1GAP,RASGRP1,RASSF5,RHOH,SELPLG,TEC,THY1,TIMP2,TIMP3,VAV1,VCAM1,WAS,WIPF1
Immune Response	Granulocyte Adhesion and Diapedesis	14.9	0.286	#NUM!	ACKR3,C5AR1,CCL11,Ccl2,CCL2,CCL22,CCL3L3,CCL4,Ccl6,Ccl7,Ccl8,Ccl9,CCR1,CCR2,CCR5,CLDN1,CLDN10,CLDN2,CSF3R,CXCL10,CXCL12,CXCL14,CXCL16,Cxcl3,CXCL6,Cxcl9,CXCR4,FPR1,Gpr15lg,HRH2,IL18,IL1R2,IL1RL1,IL33,ITGA4,ITGAM,ITGB2,JAM3,MMP10,MMP11,MMP12,MMP13,MMP14,MMP19,MMP2,MMP3,MMP9,PF4,SDC1,SDC3,SELPLG,THY1,TNF,VCAM1
Cellular Growth, Proliferation and Migration	S100 Family Signaling Pathway	14.3	0.173	3.902	ACKR3,ADGRD1,ADGRE1,ADGRE5,ADGRF4,ADGRG3,ADGRG6,ADORA2B,ADRA2A,ADRA2B,AKT3,AVPR1A,AVPR2,BDNF,C3AR1,C5AR1,C5AR2,CACNA1C,CACNA1D,CACNA1G,CACNA2D1,CACNB2,CACNB3,CACNG7,CCKAR,CCL4,CCR1,CCR2,CCR5,CCRL2,CD36,CELSR1,CMKLR1,CNR2,CREB3L1,CREB5,CTSD,CX3CR1,CYBB,CYSLTR1,DRD4,ETV4,F2RL2,FCGR1A,FCGR2A,FCGR2B,FCGR3A/FCGR3B,FGFR2,FPR1,FZD1,GIPR,GLP2R,GPR132,GPR137B,GPR151,GPR153,GPR162,GPR176,GPR183,GPR34,GPR35…
Immune Response	Pulmonary Fibrosis Idiopathic Signaling Pathway	14.2	0.227	5.033	ACTA1,ACTA2,ADAMTS1,AKT3,AXL,CAV1,CCN2,CCN4,COL11A1,COL12A1,COL15A1,COL16A1,COL1A1,COL1A2,COL22A1,COL23A1,COL24A1,COL27A1,COL3A1,COL4A5,COL5A1,COL5A2,COL5A3,COL6A1,COL6A2,COL6A3,Col6a4,COL6A6,COL7A1,COL8A1,COL8A2,COL9A2,CXCL12,FGF18,FGFR2,FN1,FZD1,IL11,IL17RA,IL6ST,JAG1,JARID2,LEF1,MAPK12,MMP10,MMP11,MMP12,MMP13,MMP14,MMP19,MMP2,MMP3,MMP9,PDGFA,PDGFD,PDGFRB,PIK3CD,PIK3CG,PIK3R5,PLAU,PTK2B,RAP2B,R…
Immune Response	Multiple Sclerosis Signaling Pathway	14.1	0.261	4.727	C1QA,C1QB,C1QC,C2,CAPN1,FAS,GRIN2A,HLA-A,HLA-DMA,HLA-DMB,HLA-DQA1,HLA-DQB1,HLA-DRB5,HLA-E,HLA-G,IFNGR1,IFNGR2,IL11,IL17RA,IL18,IL33,IL7R,IRF4,JARID2,LIF,MAPK12,MBP,MMP9,NFATC2,NLRP1,NLRP3,NR1H3,OSM,P2RX4,P2RX7,PARP14,PARP8,PLAU,PPARD,PPARG,TGFB1,TGFB3,TLR1,Tlr13,TLR2,TLR3,TLR5,TLR6,TLR7,TLR8,TLR9,TNF,TNFSF10,TNFSF11,TNFSF12,TNFSF13,TNFSF13B,Tnfsf9
Immune Response	Neuroinflammation Signaling Pathway	13.8	0.227	5.08	AKT3,B2M,BDNF,BIRC3,CCL2,CD200R1,CD40,CD80,CD86,CREB3L1,CREB5,CX3CR1,CXCL10,CXCL12,CYBB,FAS,FZD1,GABRB3,GAD1,GRIN2A,HLA-A,HLA-DMA,HLA-DMB,HLA-DQA1,HLA-DQB1,HLA-DRB5,HLA-E,HLA-G,HMOX1,IFNGR1,IFNGR2,IL18,IL34,MAPK12,MMP3,MMP9,NAIP,Naip1 (includes others),NCF1,NFATC1,NFATC2,NFATC4,NGF,NLRP3,P2RX7,PIK3CD,PIK3CG,PIK3R5,PLCG2,PRKCG,PTGS2,RAC2,SLC1A3,SLC6A12,SYK,TGFB1,TGFB3,TGFBR1,TICAM2,TLR1,Tlr13,TLR2…
Musculoskeletal System Development and Function	Role of Osteoblasts in Rheumatoid Arthritis Signaling Pathway	13.8	0.25	3.201	AKT3,ALPL,BMP2,BMP7,BMPR1B,COL1A1,CTSB,CTSC,CTSD,CTSH,CTSK,CTSO,CTSS,CTSZ,CXCL12,FZD1,IGF1,IL11,IL18,IL33,IL6ST,LEF1,LIF,MMP10,MMP11,MMP12,MMP13,MMP14,MMP19,MMP2,MMP3,MMP9,OSM,PIK3CD,PIK3CG,PIK3R5,PTGS2,SFRP1,SFRP2,SFRP4,SFRP5,SMAD6,SMAD9,SP7,STAT5A,STAT5B,TGFB1,TGFB3,TNF,TNFSF10,TNFSF11,TNFSF12,TNFSF13,TNFSF13B,Tnfsf9,VEGFA,WNT10A,WNT16,WNT4,WNT6,WNT9A
Immune Response	TREM1 Signaling	12.5	0.39	4.747	AKT3,CCL2,CD40,CD83,CD86,CIITA,FCGR2B,IL18,IL1RL1,ITGAX,LAT2,Naip1 (includes others),NLRC3,NLRC4,NLRC5,NLRP3,PLCG2,STAT5A,STAT5B,TLR1,Tlr13,TLR2,TLR3,TLR5,TLR6,TLR7,TLR8,TLR9,TNF,TYROBP
Immune Response	Agranulocyte Adhesion and Diapedesis	12.3	0.252	#NUM!	ACKR3,ACTA1,ACTA2,AOC3,C5AR1,CCL11,Ccl2,CCL2,CCL22,CCL3L3,CCL4,Ccl6,Ccl7,Ccl8,Ccl9,CCR1,CCR2,CCR5,CLDN1,CLDN10,CLDN2,CXCL10,CXCL12,CXCL14,CXCL16,Cxcl3,CXCL6,Cxcl9,CXCR4,FN1,Gpr15lg,IL18,IL33,ITGA4,ITGB2,JAM3,MMP10,MMP11,MMP12,MMP13,MMP14,MMP19,MMP2,MMP3,MMP9,MYH4,MYL1,MYL9,MYO18B,PF4,SELPLG,TNF,VCAM1
Immune Response	IL-10 Signaling	11.7	0.279	-0.762	AKT3,BLVRB,BMP2,CCN4,CCR1,CCR5,CD80,CD86,CREB3L1,CREB5,FCGR2A,FCGR2B,HLA-A,HLA-DMA,HLA-DMB,HLA-DQA1,HLA-DQB1,HLA-DRB5,HLA-E,HLA-G,HMOX1,IFNGR1,IFNGR2,IL10RA,IL10RB,IL18,IL1R2,IL1RL1,IL33,IL4R,IL6ST,INPP5D,MAFB,MAP3K14,MAP4K4,MAPK12,NFKBIE,PBX1,PRDM1,PRKAG2,STAT5A,STAT5B,TNF
Oncogenesis	Tumor Microenvironment Pathway	11.6	0.263	4.423	AKT3,ARG1,CCL2,CD274,COL1A1,COL1A2,COL3A1,CSF1,CXCL12,CXCR4,FAS,FGF11,FGF18,FGF7,FN1,HLA-A,HLA-E,HLA-G,IGF1,MAP3K14,MMP10,MMP11,MMP12,MMP13,MMP14,MMP19,MMP2,MMP3,MMP9,OSM,PDGFA,PDGFD,PIK3CD,PIK3CG,PIK3R5,PLAU,PTGS2,RAP2B,SLC1A4,SLC2A1,SLC2A3,SPP1,TGFB1,TGFB3,TNC,TNF,VEGFA
Angiogenic Signaling	Cardiac Hypertrophy Signaling (Enhanced)	11.5	0.179	3.713	ADCY1,ADCY7,ADRA2A,ADRA2B,AGT,AKT3,ATP2A1,CACNA1C,CACNA1D,CACNA2D1,CACNB2,CACNB3,CACNG7,CSF2RB,CYBB,DIAPH3,ENPP1,ENPP6,FGF11,FGF18,FGF7,FGFR2,FZD1,GNA15,HAND2,HDAC4,HDAC6,HDAC8,IGF1,IL10RA,IL10RB,IL11,IL13RA2,IL17RA,IL18,IL1R2,IL1RL1,IL21R,IL2RG,IL33,IL3RA,IL4R,IL6ST,IL7R,ITGA11,ITGA3,ITGA4,ITGAL,ITGAM,ITGAX,ITGB2,ITGB4,ITPR2,ITPR3,LIF,MAP3K14,MAPK12,MAPKAPK3,NFATC1,NFATC2,NFATC4,NOTUM,OSM,PDE1B,…
Immune Response	Role of Macrophages, Fibroblasts and Endothelial Cells in Rheumatoid Arthritis	11.3	0.208	#NUM!	AKT3,C5AR1,CCL2,CEBPA,CREB3L1,CREB5,CSF1,CXCL12,DKK3,FCGR1A,FCGR3A/FCGR3B,FN1,FZD1,GNAO1,IL16,IL17RA,IL18,IL1R2,IL1RL1,IL33,IL6ST,LEF1,MAP3K14,MMP13,MMP3,NFATC1,NFATC2,NFATC4,NFKBIE,NOTUM,OSM,PDGFA,PDGFD,PIK3CD,PIK3CG,PIK3R5,PLCB2,PLCD3,PLCG2,PRKCB,PRKCG,PRKCI,RAP2B,SFRP1,SFRP2,SFRP4,SFRP5,SOCS1,TGFB1,TLR1,Tlr13,TLR2,TLR3,TLR5,TLR6,TLR7,TLR8,TLR9,TNF,TNFSF11,TNFSF13B,TRAF1,VCAM1,VEGFA,WNT10A,WNT1…
Musculoskeletal System Development and Function	Osteoarthritis Pathway	11.2	0.233	0.447	ALPL,ANKH,BMP2,CASP4,CCN4,CNMD,CREB3L1,CREB5,DCN,EPAS1,FGF18,FN1,FZD1,GLIS1,GREM1,H19,HDAC4,IL1R2,IL1RL1,ITGA11,ITGA3,ITGA4,ITGAL,ITGAM,ITGAX,ITGB2,ITGB4,JAG1,LEF1,MMP10,MMP12,MMP13,MMP3,MMP9,NAMPT,P2RX7,PPARD,PPARG,PRKAG2,PTCH2,PTGS2,SMAD6,SMAD7,SMAD9,SOX9,SP7,SPHK1,SPP1,TGFB1,TGFBR1,TIMP3,TLR2,TNF,VEGFA,WNT16
Developmental Biology	RAR Activation	10.9	0.189	1.889	ADCY1,ADCY7,AKT3,ALDH1A1,BCO1,CDKN2B,CHAT,COL1A1,COL1A2,COL3A1,CRABP2,CREB3L1,CREB5,CSF2RB,DHRS9,DLK1,ENPP1,ENPP6,FABP5,GATA6,GNA15,GNGT2,HOXA3,HOXA4,HOXB3,HOXB4,HOXC4,IL11,IL18,IL33,IL3RA,LAMB1,LIF,MAPK12,MMP11,MMP13,MMP2,MMP3,MMP9,MYOD1,NFATC1,NR2F2,OSM,PDE1B,PDE3A,PIK3CD,PIK3CG,PIK3R5,PLAU,PPARD,PPARG,PRKAG2,PRKAR1B,RAC2,RBP1,RDH10,RDH13,RET,RHO,RHOH,RHOU,RPS6KA5,SMARCA2,SMARCD3,SMPDL3A,SOX9,S…
Immune Response	Neutrophil Extracellular Trap Signaling Pathway	10.9	0.193	0.342	AKT3,C1QA,C1QB,C1QC,CASP4,CCR1,CCR5,CD14,CLEC7A,COL11A1,COL12A1,COL15A1,COL16A1,COL1A1,COL1A2,COL22A1,COL23A1,COL24A1,COL27A1,COL3A1,COL4A5,COL5A1,COL5A2,COL5A3,COL6A1,COL6A2,COL6A3,Col6a4,COL6A6,COL7A1,COL8A1,COL8A2,COL9A2,CYBB,FCGR3A/FCGR3B,FGR,FPR1,HCK,ITGA3,ITGAL,ITGAM,ITGB2,ITPR2,ITPR3,LAIR1,LYN,MAPK12,MMP2,MMP9,NCF1,NLRP3,NOTUM,ORAI2,PADI4,PF4,PIK3CD,PIK3CG,PIK3R5,PLA2G7,PLCB2,PLCD3,PLCG2,P…
Immune Response	Role of Pattern Recognition Receptors in Recognition of Bacteria and Viruses	10.8	0.269	2.985	C1QA,C1QB,C1QC,C3AR1,C5AR1,CLEC7A,IL11,IL18,IL33,LIF,MAPK12,NLRC4,NLRP3,OAS1,OAS2,OAS3,OSM,PIK3CD,PIK3CG,PIK3R5,PLCG2,PRKCB,PRKCG,PRKCI,SYK,TGFB1,TGFB3,TLR1,TLR2,TLR3,TLR5,TLR6,TLR7,TLR8,TLR9,TNF,TNFSF10,TNFSF11,TNFSF12,TNFSF13,TNFSF13B,Tnfsf9
Musculoskeletal System Development and Function	Role of Osteoblasts, Osteoclasts and Chondrocytes in Rheumatoid Arthritis	10.8	0.232	#NUM!	AKT3,ALPL,BIRC3,BMP2,BMP5,BMP7,BMP8A,BMPR1B,COL1A1,CSF1,CTSK,DKK3,FZD1,GSN,IGF1,IL11,IL18,IL1R2,IL1RL1,IL33,LEF1,MAP3K14,MAPK12,MMP13,MMP14,MMP3,NAIP,Naip1 (includes others),NFATC1,NFATC2,NFATC4,NFKBIE,PIK3CD,PIK3CG,PIK3R5,PTK2B,SFRP1,SFRP2,SFRP4,SFRP5,SMAD6,SMAD9,SP7,SPP1,TGFB1,TNF,TNFRSF11A,TNFSF11,WNT10A,WNT16,WNT4,WNT6,WNT9A
Immune Response	G-Protein Coupled Receptor Signaling	10.2	0.161	3.702	ACKR3,ADCY1,ADCY7,ADGRD1,ADGRE1,ADGRE5,ADGRF4,ADGRG3,ADGRG6,ADORA2B,ADRA2A,ADRA2B,AKT3,ARRB2,AVPR1A,AVPR2,C3AR1,C5AR1,C5AR2,CAMK4,CCKAR,CCR1,CCR2,CCR5,CCRL2,CELSR1,CMKLR1,CNR2,CREB3L1,CREB5,CX3CR1,CYSLTR1,DRD4,DUSP4,ENPP1,ENPP6,F2RL2,FPR1,FZD1,GIPR,GLP2R,GNA15,GNAO1,GPR132,GPR137B,GPR151,GPR153,GPR162,GPR176,GPR183,GPR34,GPR35,GPR50,GPR65,GRK3,GRM4,HCN4,HRH2,HTR2A,KCNQ3,LGR5,LPAR5,MAP3K14,MAPK12,…
Immune Response	Macrophage Alternative Activation Signaling Pathway	10.2	0.243	3.244	ADORA2B,ARG1,CCL22,CD36,CIITA,CREB3L1,CREB5,CSF1,EPAS1,FCER1G,FCGR2B,FPR1,HLA-DMA,HLA-DMB,HLA-DQA1,HLA-DQB1,HLA-DRB5,IL10RA,IL10RB,IL18,IL1R2,IL2RG,IL33,IL4R,IRF4,IRF5,IRS1,KLF4,LPL,MAPK12,MRC1,NFKBIE,NR1H3,PF4,PIK3CD,PIK3CG,PIK3R5,PPARD,PPARG,RPS6KA5,SCARB1,SOCS1,SYK,TGFB1,TGFB3,TNF
Immune Response	Natural Killer Cell Signaling	9.96	0.237	1.896	AKT3,B2M,CD48,COL1A1,COL1A2,COL3A1,COL5A3,FCER1G,FCGR2A,FCGR3A/FCGR3B,HCST,HLA-A,HLA-E,HLA-G,HSPA1A/HSPA1B,Hspa1b,HSPA2,IL18,ITGAL,LAIR1,LCP2,LIMK1,LIMK2,MAP3K14,MAPK12,NECTIN2,NFATC1,NFATC2,NFATC4,PAK1,PAK3,PAK4,PIK3CD,PIK3CG,PIK3R5,PLCG2,PTK2B,PTPN6,RAC2,RAP2B,RASSF5,SYK,TNFSF10,TYROBP,VAV1,WAS,WIPF1
Neurological	CREB Signaling in Neurons	9.72	0.165	3.757	ACKR3,ADCY1,ADCY7,ADGRD1,ADGRE1,ADGRE5,ADGRF4,ADGRG3,ADGRG6,ADORA2B,ADRA2A,ADRA2B,AKT3,AVPR1A,AVPR2,BMPR1B,C3AR1,C5AR1,C5AR2,CACNA1C,CACNA1D,CACNA1G,CACNA2D1,CACNB2,CACNB3,CACNG7,CAMK4,CCKAR,CCR1,CCR2,CCR5,CCRL2,CELSR1,CMKLR1,CNR2,CREB3L1,CREB5,CX3CR1,CYSLTR1,DRD4,F2RL2,FGFR2,FPR1,FZD1,GIPR,GLP2R,GNA15,GNAO1,GPR132,GPR137B,GPR151,GPR153,GPR162,GPR176,GPR183,GPR34,GPR35,GPR50,GPR65,GRIN2A,GRM4,HRH…
Angiogenic Signaling	Atherosclerosis Signaling	9.46	0.271	#NUM!	ALOXE3,APOD,APOE,CCL11,CCL2,CCR2,CD36,CD40,COL1A1,COL1A2,COL3A1,COL5A3,CSF1,CXCL12,CXCR4,IL18,IL33,ITGA4,ITGB2,LPL,LYZ,MMP13,MMP3,MMP9,MSR1,PDGFA,PDGFD,PLA2G7,PRDX6,SELPLG,TGFB1,TNF,TNFRSF12A,TNFSF12,TPSAB1/TPSB2,VCAM1
Immune Response	Th1 and Th2 Activation Pathway	9.38	0.244	#NUM!	CCR1,CCR5,CD274,CD3E,CD40,CD80,CD86,CXCR4,HAVCR2,HLA-A,HLA-DMA,HLA-DMB,HLA-DQA1,HLA-DQB1,HLA-DRB5,IFNGR1,IFNGR2,IKZF1,IL10RA,IL10RB,IL18,IL1RL1,IL2RG,IL33,IL4R,ITGB2,JAG1,NFATC1,NFATC2,NFATC4,NFIL3,PIK3CD,PIK3CG,PIK3R5,SOCS1,SPI1,STAT5A,STAT5B,TGFB1,TGFBR1,TNFSF11,VAV1
Immune Response	IL-12 Signaling and Production in Macrophages	9.25	0.217	0.7	ADRA2A,AKT3,APOD,APOE,CAMKK2,CCR5,CD40,CEBPA,COL1A1,COL1A2,COL3A1,COL5A3,EBI3,FCGR1A,FCGR2A,FCGR2B,FCGR3A/FCGR3B,IFNGR1,IL10RA,IL10RB,IL18,IL6ST,IRF5,IRF8,ITGAM,LYZ,MAPK12,NFATC1,NFATC2,NFATC4,NFIL3,PIK3CD,PIK3CG,PIK3R5,POU2F2,PPARG,PRKAG2,PRKCB,PRKCG,PRKCI,SPI1,TGFB1,TGFB3,TICAM2,TLR2,TLR3,TLR9,TNF,TNFRSF11A,TNFSF11,TNIP2
Developmental Biology	Activin Inhibin Signaling Pathway	9.04	0.221	2.598	ABHD5,AKT3,CCN2,CCND2,CEBPA,COL1A1,COL1A2,COL3A1,COL5A3,CXCR4,FBXO32,FOSL1,FOSL2,FST,GATA2,IL11,IL18,IL1R2,IL1RL1,IL33,INHBB,LEF1,LIMK1,LIMK2,MAPK12,MMP2,NFATC1,PIK3CD,PIK3CG,PIK3R5,PMEPA1,PPARG,PTGS2,SMAD7,SMAD9,TGFB1,TGFB3,TLR1,Tlr13,TLR2,TLR3,TLR5,TLR6,TLR7,TLR8,TLR9,TNF,TNFSF13B
Immune Response	Hepatic Fibrosis Signaling Pathway	8.86	0.177	3.654	ACTA2,AGT,AKT3,CACNA1C,CACNA1D,CACNA2D1,CACNB2,CACNB3,CACNG7,CCL2,CCN2,CD40,COL1A1,COL1A2,COL3A1,COL5A3,CREB3L1,CREB5,CYBB,FZD1,GLIS1,IL17RA,IL18,IL1R2,IL1RL1,IL33,ITGA11,ITGA3,ITGA4,ITGAL,ITGAM,ITGAX,ITGB2,ITGB4,LEF1,MAPK12,MMP13,MYL1,MYL11,MYL9,NCF1,NFKBIE,PDGFA,PDGFD,PDGFRB,PIK3CD,PIK3CG,PIK3R5,PLCG2,PPARG,PRKAG2,PRKAR1B,PRKCB,PRKCG,PRKCI,PTCH2,RAC2,RAP2B,RHOH,RHOU,SMAD7,SPP1,TF,TGFB1,TGFB3,TG…
Immune Response	Fcγ Receptor-mediated Phagocytosis in Macrophages and Monocytes	8.52	0.298	3.78	ACTA1,ACTA2,AKT3,FCGR1A,FCGR2A,FCGR3A/FCGR3B,FGR,FYB1,GPLD1,HCK,HMOX1,INPP5D,LCP2,LYN,NCF1,PAK1,PIK3CG,PIP5K1A,PLD3,PLD4,PRKCB,PRKCG,PRKCI,PTK2B,RAC2,SYK,VAV1,WAS
Cellular Growth, Proliferation and Migration	Actin Cytoskeleton Signaling	8.2	0.205	1.976	ACTA1,ACTA2,Actn3,ARHGAP24,BAIAP2,CD14,CYFIP2,DIAPH3,FGD3,FGF11,FGF18,FGF7,FN1,GSN,ITGA11,ITGA3,ITGA4,ITGAL,ITGAM,ITGAX,ITGB2,ITGB4,KNG1,LBP,LIMK1,LIMK2,MYH4,MYL1,MYL11,MYL9,MYO18B,NCKAP1L,PAK1,PAK3,PAK4,PDGFA,PDGFD,PIK3CD,PIK3CG,PIK3R5,PIP5K1A,Ppp1r12b,RAC2,RAP2B,SHC1,SLC9A1,SSH2,TTN,VAV1,WAS
Developmental Biology	Myelination Signaling Pathway	8.18	0.187	2.177	ADGRG6,AKT3,ARHGAP4,ARHGAP8/PRR5-ARHGAP8,ARHGAP9,BDNF,BMP2,BMP5,BMP7,BMP8A,BMPR1B,CHD7,CREB3L1,CREB5,DTX1,FGFR2,FGR,FZD1,GLIS1,HCK,HDAC4,HDAC6,HDAC8,IGF1,IRS1,ITGA3,ITGB2,ITGB4,LAMA1,LAMA4,LAMA5,LAMB1,LAMB2,LAMC1,LYN,MBP,NFATC1,NFATC2,NFATC4,NGF,PDGFA,PDGFD,PDGFRB,PIK3CD,PIK3CG,PIK3R5,PLCG2,PRKAG2,PRKAR1B,PTK2B,RAP2B,RAPGEF2,SLC2A1,SMAD6,SMAD7,SMAD9,WNT10A,WNT16,WNT4,WNT6,WNT9A
Neurological	Serotonin Receptor Signaling	7.9	0.166	3.623	ADCY1,ADCY7,ADRA2A,ADRA2B,AKT3,ARRB2,BDNF,BST1,CACNA1C,CACNA1D,CACNA1G,CACNA2D1,CACNB2,CACNB3,CACNG7,CAV1,CAV2,Cmah,CPE,CREB3L1,CREB5,F13A1,FGR,GCH1,GNA15,GNAO1,GPLD1,HCK,HMOX1,HTR2A,IL1RL1,IL33,KALRN,KCNQ3,LYN,MAPK12,MMP2,MMP9,MPDZ,NOTUM,ORAI2,PAK1,PAK3,PAK4,PIK3CD,PIK3CG,PIK3R5,PLA2G7,PLCB2,PLCD3,PLCG2,PLD3,PLD4,Ppp1r12b,PRDX6,PRKAG2,PRKAR1B,PRKCB,PRKCG,PRKCI,PSD4,PTGS2,RAB27A,RAC2,RAP2B,RHOH,R…
Immune Response	Pulmonary Healing Signaling Pathway	7.85	0.216	2.592	ACKR3,BMPR1B,CELA1,CXCL12,CXCR4,DLK1,FGF7,FGFR2,FGR,FZD1,HCK,JAG1,LEF1,LYN,MAPK12,MMP10,MMP11,MMP12,MMP13,MMP14,MMP19,MMP2,MMP3,MMP9,NFATC1,PRKAG2,PRKCB,PRKCG,PRKCI,RAP2B,SMAD9,STAT5A,STAT5B,TGFB1,TGFB3,TLR2,TNF,VEGFA,WNT10A,WNT16,WNT4,WNT6,WNT9A
Reproductive System	Sertoli Cell-Sertoli Cell Junction Signaling	7.81	0.202	0.714	A2M,ACTA1,ACTA2,Actn3,AFDN,AKT3,CDH13,CDH3,CDH4,CGN,CLDN1,CLDN10,CLDN2,CLINT1,CREB3L1,CREB5,GJA1,IL1R2,IL1RL1,ITGA3,JAM3,LAMA1,LAMA4,LAMA5,LAMB1,LAMB2,LAMC1,MAP3K14,MAPK12,MYO7A,NECTIN1,NECTIN2,PAK1,PAK3,PAK4,PIK3CD,PIK3CG,PIK3R5,RAP2B,SORBS1,SPTBN1,TGFB3,TGFBR1,TJAP1,TJP1,TNF,TUBB2B,TUBB3,WAS
Oncogenesis	Colorectal Cancer Metastasis Signaling	7.49	0.192	2.832	ADCY1,ADCY7,AKT3,FZD1,GNA15,GNAO1,GRK3,IFNGR1,IL6ST,LEF1,MAPK12,MMP10,MMP11,MMP12,MMP13,MMP14,MMP19,MMP2,MMP3,MMP9,PIK3CD,PIK3CG,PIK3R5,PRKAG2,PRKAR1B,PTGER2,PTGER4,PTGS2,RAC2,RALGDS,RAP2B,RHOH,RHOU,TGFB1,TGFB3,TGFBR1,TLR1,Tlr13,TLR2,TLR3,TLR5,TLR6,TLR7,TLR8,TLR9,TNF,VEGFA,WNT10A,WNT16,WNT4,WNT6,WNT9A
Oncogenesis	Breast Cancer Regulation by Stathmin1	7.33	0.153	2.014	ACKR3,ADGRD1,ADGRE1,ADGRE5,ADGRF4,ADGRG3,ADGRG6,ADORA2B,ADRA2A,ADRA2B,ARHGEF19,ARHGEF2,AVPR1A,AVPR2,C3AR1,C5AR1,C5AR2,CAMK1,CAMK1D,CAMK4,CCKAR,CCND2,CCR1,CCR2,CCR5,CCRL2,CDK6,CELSR1,CMKLR1,CNR2,CREB3L1,CREB5,CX3CR1,CYSLTR1,DRD4,E2F7,E2F8,F2RL2,FPR1,FZD1,GIPR,GLP2R,GPR132,GPR137B,GPR151,GPR153,GPR162,GPR176,GPR183,GPR34,GPR35,GPR50,GPR65,GRM4,HRH2,HTR2A,IGF1,LGR5,LPAR5,MMP2,MMP9,P2RY1,P2RY12,P2RY1…
Immune Response	Antigen Presentation Pathway	7.32	0.41	#NUM!	B2M,CD74,CIITA,HLA-A,HLA-DMA,HLA-DMB,HLA-DQA1,HLA-DQB1,HLA-DRB5,HLA-E,HLA-G,NLRC5,PSMB8,PSMB9,TAP1,TAP2
Developmental Biology	Semaphorin Neuronal Repulsive Signaling Pathway	6.88	0.227	-0.898	Acan,AKT3,DPYSL3,FES,ITGA11,ITGA3,ITGA4,ITGAL,ITGAM,ITGAX,ITGB2,ITGB4,LIMK1,LIMK2,MYL1,MYL11,MYL9,NRP2,PAK1,PAK3,PAK4,PIK3CD,PIK3CG,PIK3R5,PLCG2,PLXNB1,Ppp1r12b,PRKAG2,PRKAR1B,PRKG2,SEMA3E,SEMA4D,SEMA5A,SEMA6C
Oncogenesis	Molecular Mechanisms of Cancer	6.67	0.16	#NUM!	ADCY1,ADCY7,AKT3,ARHGEF19,ARHGEF2,BCL2L11,BIRC3,BMP2,BMP5,BMP7,BMP8A,BMPR1B,CCND2,CDK18,CDK6,CDKN2A,CDKN2B,E2F7,E2F8,FAS,FZD1,GNA15,GNAO1,HDAC4,HDAC6,HDAC8,HIPK2,IRS1,ITGA11,ITGA3,ITGA4,ITGAL,ITGAM,ITGAX,ITGB2,ITGB4,LEF1,MAPK12,NAIP,Naip1 (includes others),NFKBIE,PAK1,PAK3,PAK4,PIK3CD,PIK3CG,PIK3R5,PLCB2,PRKAG2,PRKAR1B,PRKCB,PRKCG,PRKCI,PTCH2,RAC2,RALGDS,RAP2B,RASGRP1,RHOH,RHOU,SHC1,SMAD6,SMAD7,S…
Metabolism	Type II Diabetes Mellitus Signaling	6.66	0.222	2	ACSBG1,ACSF2,ACSL4,ADIPOR2,AKT3,CACNA1C,CACNA1D,CACNA1G,CACNA2D1,CACNB2,CACNB3,CACNG7,CD36,ENPP7,IRS1,ITPR2,ITPR3,MAP3K14,MAPK12,NFKBIE,PIK3CD,PIK3CG,PIK3R5,PPARG,PRKAG2,PRKCB,PRKCG,PRKCI,SLC27A1,SMPD1,SMPD5,SOCS1,SOCS2,TNF
Immune Response	Macrophage Classical Activation Signaling Pathway	6.63	0.206	3.781	CD14,CD40,CD80,CD86,CIITA,CXCL10,CYBB,HLA-DMA,HLA-DMB,HLA-DQA1,HLA-DQB1,HLA-DRB5,IFNAR2,IFNGR1,IFNGR2,IL11,IL18,IL33,IRF5,IRF8,JARID2,LBP,LIF,NFKBIE,OSM,PARP14,PPARG,SOCS1,SPI1,TGFB1,TGFB3,TLR9,TNF,TNFSF10,TNFSF11,TNFSF12,TNFSF13,TNFSF13B,Tnfsf9
Immune Response	Inhibition of Matrix Metalloproteases	6.46	0.385	-2.138	A2M,MMP10,MMP11,MMP12,MMP13,MMP14,MMP19,MMP2,MMP3,MMP9,SDC1,TFPI2,THBS2,TIMP2,TIMP3
Immune Response	Th1 Pathway	6.43	0.238	4.271	CCR5,CD274,CD3E,CD40,CD80,CD86,HAVCR2,HLA-A,HLA-DMA,HLA-DMB,HLA-DQA1,HLA-DQB1,HLA-DRB5,IFNGR1,IFNGR2,IL10RA,IL10RB,IL18,ITGB2,NFATC1,NFATC2,NFATC4,NFIL3,PIK3CD,PIK3CG,PIK3R5,SOCS1,TNFSF11,VAV1
Endocrine System	Adrenergic Receptor Signaling Pathway (Enhanced)	6.41	0.2	-0.949	ADCY1,ADCY7,ADRA2A,ADRA2B,BDNF,CACNA1C,CACNA1D,CACNA1G,CACNA2D1,CACNB2,CACNB3,CACNG7,GNAO1,IL11,IL18,IL33,ITPR2,ITPR3,LIF,NOTUM,OSM,PLCB2,PLCD3,PLCG2,PRKAG2,PRKAR1B,PRKCB,PRKCG,PRKCI,SLC6A2,TCIRG1,TGFB1,TGFB3,TNF,TNFSF10,TNFSF11,TNFSF12,TNFSF13,TNFSF13B,Tnfsf9
Metabolism	LXR/RXR Activation	6.35	0.236	0.6	ABCG1,AGT,APOD,APOE,C4A/C4B,CCL2,CD14,CD36,FDFT1,IL18,IL1R2,IL1RL1,IL33,KNG1,LBP,LDLR,LPL,LYZ,MMP9,MSR1,MYLIP,NR1H3,PLTP,PTGS2,SERPINF1,TF,TLR3,TNF,VTN
Immune Response	Crosstalk between Dendritic Cells and Natural Killer Cells	6.31	0.264	3.441	ACTA1,ACTA2,CD40,CD80,CD83,CD86,CSF2RB,FAS,HLA-A,HLA-DRB5,HLA-E,HLA-G,IL18,IL2RG,IL3RA,ITGAL,NECTIN2,TLR3,TLR7,TLR9,TNF,TNFSF10,TREM2,TYROBP
Cellular Growth, Proliferation and Migration	PAK Signaling	6.29	0.239	2.558	EPHA3,ITGA11,ITGA3,ITGA4,ITGAL,ITGAM,ITGAX,ITGB2,ITGB4,LIMK1,LIMK2,MAPK12,MYL1,MYL11,MYL9,PAK1,PAK3,PAK4,PDGFA,PDGFD,PDGFRB,PIK3CD,PIK3CG,PIK3R5,PTK2B,RAP2B,SHC1,TNF
Developmental Biology	Ephrin Receptor Signaling	6.29	0.198	0.2	AKT3,CREB3L1,CREB5,CXCL12,CXCR4,DOK1,EFNB1,EPHA2,EPHA3,GNA15,GNAO1,GRIN2A,ITGA11,ITGA3,ITGA4,ITGAL,ITGAM,ITGAX,ITGB2,ITGB4,KALRN,LIMK1,LIMK2,MAP3K14,MAP4K4,NGEF,PAK1,PAK3,PAK4,PDGFA,PDGFD,PIK3CG,RAC2,RAP2B,RGS3,SHC1,SORBS1,VEGFA,WAS,WIPF1
Immune Response	NOD1/2 Signaling Pathway	6.18	0.201	3.244	BIRC3,CARD9,CCL2,ERN1,HSPA1A/HSPA1B,Hspa1b,HSPA2,IFNAR2,IL11,IL18,IL33,IRF5,LIF,MAP3K14,MAP4K4,MAPK12,NFKBIE,NLRP3,OSM,SLC15A3,TGFB1,TGFB3,TLR1,Tlr13,TLR2,TLR3,TLR5,TLR6,TLR7,TLR8,TLR9,TNF,TNFSF10,TNFSF11,TNFSF12,TNFSF13,TNFSF13B,Tnfsf9
Immune Response	Pyroptosis Signaling Pathway	6.12	0.258	3.266	AIM2,CASP4,IL18,MAPK12,MEFV,NAIP,NLRC4,NLRP1,NLRP3,NOL3,P2RX7,PRKAG2,PRKAR1B,PTGER4,TLR1,Tlr13,TLR2,TLR3,TLR5,TLR6,TLR7,TLR8,TLR9,TNF
Angiogenic Signaling	Role of NFAT in Cardiac Hypertrophy	5.91	0.188	2.722	ADCY1,ADCY7,AKT3,CACNA1C,CACNA1D,CACNA1G,CACNA2D1,CACNB2,CACNB3,CACNG7,CAMK1,CAMK1D,CAMK4,HDAC4,HDAC6,HDAC8,IGF1,IL11,IL6ST,ITPR2,ITPR3,LIF,MAPK12,NFATC4,NOTUM,PIK3CD,PIK3CG,PIK3R5,PLCB2,PLCD3,PLCG2,PRKAG2,PRKAR1B,PRKCB,PRKCG,PRKCI,RAP2B,RCAN1,SHC1,TGFB1,TGFB3,TGFBR1
Neurological	Gustation Pathway	5.86	0.193	1.947	ADCY1,ADCY7,ASIC2,ASIC3,CACNA1C,CACNA1D,CACNA1G,CACNA2D1,CACNB2,CACNB3,CACNG7,CD36,GABRB3,ITPR2,ITPR3,KCNQ3,LIPA,LIPG,LPL,NOTUM,ORAI2,P2RX4,P2RX6,P2RX7,P2RY1,P2RY12,P2RY13,P2RY6,PDE3A,PKD2L1,PLCB2,PRKAG2,PRKAR1B,SCN1B,SCN3B,SCN7A,SCN8A,SCNN1G,STIM1
Neurological	Opioid Signaling Pathway	5.86	0.175	1.067	ADCY1,ADCY7,AKT3,ARRB2,CACNA1C,CACNA1D,CACNA1G,CACNA2D1,CACNB2,CACNB3,CACNG7,CAMK1,CAMK1D,CAMK4,CLTB,CREB3L1,CREB5,FGR,GNA15,GNAO1,GRIN2A,GRK3,HCK,ITPR2,ITPR3,LEF1,LYN,MAPK12,PDE1B,PIK3CG,PRKAG2,PRKAR1B,PRKCB,PRKCG,PRKCI,RAC2,RAP2B,RGS10,RGS11,RGS12,RGS14,RGS16,RGS18,RGS3,RGS9,RPS6KA5,RPS6KA6,RYR2,SCN7A
Oncogenesis	CDX Gastrointestinal Cancer Signaling Pathway	5.86	0.193	-1.761	AKT3,AXIN2,BMP2,BMP5,BMP7,BMP8A,CDHR5,CYBB,EFNB1,FZD1,GATA6,IL11,IL18,IL33,KLF5,LEF1,LIF,MAPK12,NCF1,OSM,PIK3CD,PIK3CG,PIK3R5,PTGS2,RAC2,TGFB1,TGFB3,TNF,TNFSF10,TNFSF11,TNFSF12,TNFSF13,TNFSF13B,Tnfsf9,WNT10A,WNT16,WNT4,WNT6,WNT9A
Immune Response	Th2 Pathway	5.81	0.219	3.78	CCR1,CCR5,CD3E,CD40,CD80,CD86,CXCR4,HLA-A,HLA-DMA,HLA-DMB,HLA-DQA1,HLA-DQB1,HLA-DRB5,IKZF1,IL1RL1,IL2RG,IL33,IL4R,ITGB2,JAG1,NFATC2,PIK3CD,PIK3CG,PIK3R5,SPI1,STAT5A,STAT5B,TGFB1,TGFBR1,VAV1
Metabolism	White Adipose Tissue Browning Pathway	5.74	0.217	0.962	ADCY1,ADCY7,ANGPT2,BDNF,BMP7,CACNA1C,CACNA1D,CACNA1G,CACNA2D1,CACNB2,CACNB3,CACNG7,CAMKK2,CREB3L1,CREB5,DIO2,FCER1G,FGFR2,HOXC9,ITPR2,ITPR3,LDHD,MAPK12,PPARG,PRKAG2,PRKAR1B,PRKG2,THRB,VEGFA,VGF
Reproductive System	Sertoli Cell Germ Cell Junction Signaling Pathway (Enhanced)	5.69	0.182	3.202	A2M,ACTA1,ACTA2,AFDN,AKT3,CD2AP,CLDN1,CLDN10,CLDN2,EPS8,FOSL1,FOSL2,GJA1,IL1R2,IL1RL1,ITGA3,JAM3,LAMA1,LAMA4,LAMA5,LAMB1,LAMB2,LAMC1,MAP3K14,MAPK12,MMP2,MMP9,NECTIN1,NECTIN2,PIK3CD,PIK3CG,PIK3R5,PRKAG2,PRKAR1B,PRKG2,RAC2,RAP2B,SORBS1,TGFB1,TGFB3,TGFBR1,TJP1,TNF
Immune Response	PD-1, PD-L1 cancer immunotherapy pathway	5.49	0.234	-2.711	AKT3,B2M,CD274,CD80,HLA-A,HLA-DMA,HLA-DMB,HLA-DQA1,HLA-DQB1,HLA-DRB5,HLA-E,HLA-G,IFNGR1,IFNGR2,IL2RG,LCP2,PIK3CD,PIK3CG,PIK3R5,RASGRP1,STAT5A,STAT5B,TGFB1,TGFB3,TNF
Cellular Growth, Proliferation and Migration	Regulation of Actin-based Motility by Rho	5.4	0.226	1.606	ACTA1,ACTA2,BAIAP2,GSN,ITGA11,ITGA3,ITGA4,ITGAL,ITGAM,ITGAX,ITGB2,ITGB4,LIMK1,MYL1,MYL11,MYL9,PAK1,PAK3,PAK4,PIP5K1A,Ppp1r12b,RAC2,RHOH,RHOU,WAS,WIPF1
Cellular Growth, Proliferation and Migration	Integrin Signaling	5.33	0.184	3.43	ACTA1,ACTA2,Actn3,AKT3,ASAP1,BCAR3,CAPN1,CAV1,CTTN,GSN,ITGA11,ITGA3,ITGA4,ITGAL,ITGAM,ITGAX,ITGB2,ITGB4,MYL9,PAK1,PAK3,PAK4,PARVB,PIK3CD,PIK3CG,PIK3R5,PLCG2,Ppp1r12b,RAC2,RAP2B,RHOH,RHOU,SHC1,TSPAN2,TSPAN5,TSPAN6,TTN,WAS,WIPF1
Cellular Growth, Proliferation and Migration	MSP-RON Signaling Pathway	5.32	0.293	#NUM!	ACTA1,ACTA2,CCL2,CCR2,CSF1,CSF2RB,IL3RA,ITGAM,ITGB2,KLK10,KLK7,KLK9,PIK3CD,PIK3CG,PIK3R5,TLR2,TNF
Developmental Biology	Erythropoietin Signaling Pathway	5.2	0.193	-0.343	AKT3,BIRC3,CCND2,CSF2RB,IL11,IL18,IL33,ITPR2,ITPR3,LIF,NFKBIE,OSM,PIK3CD,PIK3CG,PIK3R5,PRKCB,PRKCG,PRKCI,PTPN6,RAC2,RAP2B,SHC1,STAT5A,STAT5B,TGFB1,TGFB3,TNF,TNFSF10,TNFSF11,TNFSF12,TNFSF13,TNFSF13B,Tnfsf9,TRPC3
Oncogenesis	Glioma Signaling	5.18	0.216	2.357	AKT3,CAMK1,CAMK1D,CAMK4,CCND2,CDK6,CDKN2A,CDKN2B,E2F7,E2F8,HDAC4,HDAC6,HDAC8,IGF1,PDGFA,PDGFD,PDGFRB,PIK3CD,PIK3CG,PIK3R5,PLCG2,PRKCB,PRKCG,PRKCI,RAP2B,SHC1,TGFA
Immune Response	HIF1α Signaling	5.13	0.183	3.781	AKT3,CAMK1,CAMK1D,CAMK4,CYBB,HK2,HK3,HMOX1,HSPA1A/HSPA1B,Hspa1b,HSPA2,IGF1,MMP10,MMP11,MMP12,MMP13,MMP14,MMP19,MMP2,MMP3,MMP9,NCF1,PIK3CD,PIK3CG,PIK3R5,PLCG2,PRKCB,PRKCG,PRKCI,RAC2,RAP2B,SLC2A1,SLC2A3,TF,TGFA,TGFB1,VEGFA,VIM
Musculoskeletal System Development and Function	Role of Chondrocytes in Rheumatoid Arthritis Signaling Pathway	5.07	0.206	3.528	CAMKK2,CCL2,CEBPA,CXCL12,CXCR4,FN1,IL17RA,IL18,IL1R2,IL1RL1,IL33,IL6ST,MAPK12,MMP10,MMP11,MMP12,MMP13,MMP14,MMP19,MMP2,MMP3,MMP9,NLRP3,PLAU,PRKAG2,PTGS2,TLR2,TNF,VEGFA
Immune Response	IL-8 Signaling	5.03	0.181	2.744	AKT3,ANGPT2,ARRB2,CCND2,CYBB,GNA15,GNAO1,GPLD1,HMOX1,ITGAM,ITGAX,ITGB2,LIMK1,LIMK2,MAP4K4,MAPK12,MMP2,MMP9,MYL9,NCF1,NFKBIE,PIK3CD,PIK3CG,PIK3R5,PLCB2,PLD3,PLD4,PRKCB,PRKCG,PRKCI,PTGS2,PTK2B,RAC2,RAP2B,RHOH,RHOU,VCAM1,VEGFA
Cellular Growth, Proliferation and Migration	Signaling by Rho Family GTPases	5	0.169	1.915	ACTA1,ACTA2,ARHGEF19,ARHGEF2,BAIAP2,CDH13,CDH3,CDH4,CYBB,DIAPH3,GNA15,GNAO1,ITGA11,ITGA3,ITGA4,ITGAL,ITGAM,ITGAX,ITGB2,ITGB4,LIMK1,LIMK2,MAPK12,MYL1,MYL11,MYL9,NCF1,PAK1,PAK3,PAK4,PARD3,PIK3CD,PIK3CG,PIK3R5,PIP5K1A,PRKCI,PTK2B,RAC2,RHOH,RHOU,SEPTIN6,SLC9A1,VIM,WAS,WIPF1
Angiogenic Signaling	Dilated Cardiomyopathy Signaling Pathway	4.97	0.2	-0.471	ACTA1,ACTA2,ADCY1,ADCY7,AKT3,BAG3,CACNA1C,CACNA1D,CACNA1G,CACNA2D1,CACNB2,CACNB3,CACNG7,CAMK1,CAMK1D,CAMK4,ITPR2,ITPR3,LAMA4,MAPK12,MYH4,MYL1,MYL9,MYO18B,PDE3A,PRKAG2,PRKAR1B,RYR2,TTN,UTRN
Metabolism	DHCR24 Signaling Pathway	4.87	0.204	2.646	AGT,AKT3,APOD,APOE,C4A/C4B,DHCR24,HMOX1,IGF1,KLF5,KNG1,NR1H3,PDGFA,PDGFD,PIK3CD,PIK3CG,PIK3R5,PLTP,PRKCB,PRKCG,PRKCI,RAP2B,SCARB1,SERPINF1,SOX9,TF,THRB,VCAM1,VTN
Immune Response	Microautophagy Signaling Pathway	4.83	0.194	0.378	CHMP4C,COL11A1,COL12A1,COL15A1,COL16A1,COL1A1,COL1A2,COL22A1,COL23A1,COL24A1,COL27A1,COL3A1,COL4A5,COL5A1,COL5A2,COL5A3,COL6A1,COL6A2,COL6A3,Col6a4,COL6A6,COL7A1,COL8A1,COL8A2,COL9A2,PRKAG2,PSMB8,PSMB9,RAB7B,SIDT2,TFEB
Reproductive System	Germ Cell-Sertoli Cell Junction Signaling	4.7	0.188	#NUM!	A2M,ACTA1,ACTA2,Actn3,AFDN,CLINT1,GSN,ITGA3,LIMK1,LIMK2,MAP3K14,MAPK12,MYO7A,NECTIN2,PAK1,PAK3,PAK4,PIK3CD,PIK3CG,PIK3R5,RAC2,RAP2B,RHOH,RHOU,SORBS1,TGFB1,TGFB3,TGFBR1,TJP1,TNF,TUBB2B,TUBB3
Metabolism	Cachexia Signaling Pathway	4.68	0.152	1.871	ADCY1,ADCY7,AGT,AKT3,CAPN1,CASP4,CCL2,ERN1,FBXO32,GDF11,GDF15,HSPA1A/HSPA1B,Hspa1b,HSPA2,IFNGR1,IFNGR2,IGF1,IL11,IL18,IL1R2,IL1RL1,IL33,INHBB,IRS1,LIF,LPL,MAPK12,MYOD1,OSM,PHGDH,PIK3CD,PIK3CG,PIK3R5,PPARG,PRKAG2,PRKAR1B,PRKCB,PRKCG,PRKCI,PSMB8,PSMB9,STAT5A,STAT5B,TGFB1,TGFB3,TGFBR1,TLR7,TLR8,TNF,TNFRSF12A,TNFSF10,TNFSF11,TNFSF12,TNFSF13,TNFSF13B,Tnfsf9
Endocrine System	Growth Hormone Signaling	4.64	0.254	0.243	A2M,CEBPA,IGF1,IRS1,PIK3CD,PIK3CG,PIK3R5,PLCG2,PRKCB,PRKCG,PRKCI,PTPN6,RPS6KA5,RPS6KA6,SOCS1,SOCS2,STAT5A,STAT5B
Immune Response	Toll-like Receptor Signaling	4.59	0.244	2.496	CD14,IL18,IL1RL1,IL33,LBP,MAP3K14,MAP4K4,MAPK12,TICAM2,TLR1,TLR2,TLR3,TLR5,TLR6,TLR7,TLR8,TLR9,TNF,TRAF1
Angiogenic Signaling	Nitric Oxide Signaling in the Cardiovascular System	4.56	0.208	0.229	AKT3,ATP2A1,CACNA1C,CACNA1D,CACNA2D1,CACNB2,CACNB3,CACNG7,CAV1,ITPR2,ITPR3,KNG1,PDE1B,PIK3CD,PIK3CG,PIK3R5,PRKAG2,PRKAR1B,PRKCB,PRKCG,PRKCI,PRKG2,RYR2,SLC7A1,VEGFA
Metabolism	Calcium Signaling	4.56	0.173	2.858	ACTA1,ACTA2,ATP2A1,CACNA1C,CACNA1D,CACNA1G,CACNA2D1,CACNB2,CACNB3,CACNG7,CAMK1,CAMK1D,CAMK4,CAMKK1,CAMKK2,CREB3L1,CREB5,GRIN2A,HDAC4,HDAC6,HDAC8,ITPR2,ITPR3,MYH4,MYL1,MYL9,MYO18B,NFATC1,NFATC2,NFATC4,PRKAG2,PRKAR1B,RAP2B,RCAN1,RYR2,Tpm2,TRPC3,TRPC6
Developmental Biology	Netrin Signaling	4.55	0.25	2	ABLIM3,CACNA1C,CACNA1D,CACNA1G,CACNA2D1,CACNB2,CACNB3,CACNG7,ITPR2,ITPR3,NFATC1,NFATC2,NFATC4,PRKAG2,PRKAR1B,RAC2,RYR2,UNC5B
Cellular Growth, Proliferation and Migration	STAT3 Pathway	4.54	0.2	1.414	BMPR1B,CSF2RB,FGFR2,IGF1,IL10RA,IL10RB,IL13RA2,IL17RA,IL1R2,IL1RL1,IL21R,IL2RG,IL3RA,IL4R,IL6ST,IL7R,MAPK12,PDGFRB,PTPN6,RAP2B,SOCS1,SOCS2,TGFA,TGFB1,TGFBR1,TNFRSF11A,VEGFA
Oncogenesis	Chronic Myeloid Leukemia Signaling	4.54	0.162	0.149	AKT3,BCL2L11,CCND2,CDK6,CDKN2A,CEBPA,E2F7,E2F8,FAS,FZD1,GLIS1,HCK,HDAC4,HDAC6,HDAC8,IRF8,KLF4,LEF1,MMP9,NFATC1,NFATC2,NFATC4,NOTUM,PIK3CD,PIK3CG,PIK3R5,PLCB2,PLCD3,PLCG2,PRKAG2,PTPN6,RAC2,RAP2B,SPP1,STAT5A,STAT5B,TGFB1,TGFB3,TGFBR1,TNFSF10,WNT10A,WNT16,WNT4,WNT6,WNT9A
Endocrine System	Renin-Angiotensin Signaling	4.5	0.207	2.132	ADCY1,ADCY7,AGT,CCL2,ITPR2,ITPR3,MAPK12,PAK1,PAK3,PAK4,PIK3CD,PIK3CG,PIK3R5,PLCG2,PRKAG2,PRKAR1B,PRKCB,PRKCG,PRKCI,PTGER2,PTK2B,PTPN6,RAP2B,SHC1,TNF
Cellular Growth, Proliferation and Migration	G Beta Gamma Signaling	4.46	0.202	2.041	ADCY1,AKT3,BTK,CACNA1C,CACNA1D,CACNA1G,CACNA2D1,CACNB2,CACNB3,CACNG7,CAV1,CAV2,GNA15,GNAO1,ITPR2,ITPR3,PAK1,PIK3CG,PLCG2,PRKAG2,PRKAR1B,PRKCB,PRKCG,PRKCI,RAP2B,SHC1
Cellular Growth, Proliferation and Migration	RAC Signaling	4.42	0.197	0.728	BAIAP2,CDK5R1,CYBB,CYFIP2,ITGA11,ITGA3,ITGA4,ITGAL,ITGAM,ITGAX,ITGB2,ITGB4,LIMK1,LIMK2,NCF1,PAK1,PAK3,PAK4,PARD3,PIK3CD,PIK3CG,PIK3R5,PIP5K1A,PRKCI,PTK2B,RAC2,RAP2B
Immune Response	Chemokine Signaling	4.35	0.235	2.982	CAMK1,CAMK1D,CAMK4,CCL11,CCL2,CCL4,CCR5,CXCL12,CXCR4,LIMK1,LIMK2,MAPK12,PIK3CG,PLCB2,PLCG2,Ppp1r12b,PRKCB,PTK2B,RAP2B
Endocrine System	Apelin Liver Signaling Pathway	4.33	0.37	2.53	AGT,COL1A1,COL1A2,COL3A1,COL5A3,FAS,IRS1,MAPK12,PDGFRB,TNF
Endocrine System	Insulin Secretion Signaling Pathway	4.33	0.16	1.333	ADCY1,ADCY7,ASIC2,ASIC3,CACNA1C,CACNA1D,CACNA1G,CACNA2D1,CACNB2,CACNB3,CACNG7,CCKAR,CPE,CREB3L1,CREB5,EIF4E3,FGR,GIPR,GNA15,HCK,ITPR2,ITPR3,LYN,MAPK12,NOTUM,PIK3CD,PIK3CG,PIK3R5,PLCB2,PLCD3,PLCG2,PRKAG2,PRKAR1B,PRKCB,PRKCG,PRKCI,RPS6KA5,RYR2,SCNN1G,SEC61A2,SLC2A1,SLC2A3,STAT5A,STAT5B
Metabolism	Gαq Signaling	4.29	0.182	2.646	AKT3,ARHGEF25,AVPR1A,BTK,GNA15,GNAO1,GPLD1,HMOX1,HTR2A,ITPR2,ITPR3,NFATC1,NFATC2,NFATC4,NFKBIE,PIK3CD,PIK3CG,PIK3R5,PLCB2,PLCG2,PLD3,PLD4,PRKCB,PRKCG,PRKCI,PTK2B,RAC2,RGS16,RGS18,RHOH,RHOU
Neurological	Acetylcholine Receptor Signaling Pathway	4.28	0.175	1.715	ADAM19,ADCY1,ADCY7,AKT3,CACNA1C,CACNA1D,CACNA1G,CACNA2D1,CACNB2,CACNB3,CACNG7,CASP4,CHAT,CREB3L1,CREB5,GNA15,GNAO1,HMOX1,ITPR2,ITPR3,NOTUM,PIK3CD,PIK3CG,PIK3R5,PLCB2,PLCD3,PLCG2,PRKAG2,PRKAR1B,PRKCB,PRKCG,PRKCI,SLC5A7,TNF
Immune Response	Role of JAK1 and JAK3 in γc Cytokine Signaling	4.24	0.246	#NUM!	BLNK,FES,IL21R,IL2RG,IL4R,IL7R,IRS1,PIK3CD,PIK3CG,PIK3R5,PTK2B,RAP2B,SHC1,SOCS1,STAT5A,STAT5B,SYK
Oncogenesis	Glioblastoma Multiforme Signaling	4.24	0.181	0.784	AKT3,CCND2,CDK6,CDKN2A,E2F7,E2F8,FZD1,IGF1,ITPR2,ITPR3,LEF1,NOTUM,PDGFA,PDGFD,PDGFRB,PIK3CD,PIK3CG,PIK3R5,PLCB2,PLCD3,PLCG2,RAC2,RAP2B,RHOH,RHOU,SHC1,WNT10A,WNT16,WNT4,WNT6,WNT9A
Endocrine System	Cellular Effects of Sildenafil (Viagra)	4.12	0.187	#NUM!	ACTA1,ACTA2,ADCY1,ADCY7,CACNA1C,CACNA1D,CACNA2D1,CACNB2,CACNB3,CACNG7,ITPR2,ITPR3,KCNQ3,MYH4,MYL1,MYL11,MYL9,MYO18B,NOTUM,PDE1B,PDE3A,PLCB2,PLCD3,PLCG2,Ppp1r12b,PRKAG2,PRKAR1B,PRKG2
Metabolism	Glutaminergic Receptor Signaling Pathway (Enhanced)	4.08	0.151	2.429	ADCY1,ADCY7,AKT3,BDNF,CACNA1C,CACNA1D,CACNA1G,CACNA2D1,CACNB2,CACNB3,CACNG7,CAMK4,CREB3L1,CREB5,GABRB3,GNAO1,GPLD1,GRIN2A,GRM4,HMOX1,ITPR2,ITPR3,KCNK2,MAPK12,NOTUM,PIK3CD,PIK3CG,PIK3R5,PLA2G7,PLCB2,PLCD3,PLCG2,PLD3,PLD4,PRDX6,PRKAG2,PRKAR1B,PRKCB,PRKCG,PRKCI,SCN1B,SCN3B,SCN7A,SCN8A,SLC1A3,SLC38A4,SLC7A11,TGFB1,TGFB3
Endocrine System	Corticotropin Releasing Hormone Signaling	4.02	0.184	-0.655	ADCY1,ADCY7,BDNF,CACNA1C,CACNA1D,CACNA1G,CACNA2D1,CACNB2,CACNB3,CACNG7,CAMK4,CREB3L1,CREB5,CTH,GAD1,GNAO1,ITPR2,ITPR3,MAPK12,PLCG2,PRKAG2,PRKAR1B,PRKCB,PRKCG,PRKCI,PTCH2,PTGS2,VEGFA
Developmental Biology	Human Embryonic Stem Cell Pluripotency	3.97	0.169	1.029	AKT3,BDNF,BMP2,BMP5,BMP7,BMP8A,BMPR1B,FGFR2,FZD1,KLF4,LIF,NGF,PDGFA,PDGFD,PDGFRB,PIK3CD,PIK3CG,PIK3R5,PRKCB,PRKCG,PRKCI,RAP2B,SMAD6,SMAD7,SMAD9,SPHK1,TGFB1,TGFB3,TGFBR1,WNT10A,WNT16,WNT4,WNT6,WNT9A
Immune Response	Acute Phase Response Signaling	3.96	0.173	1.528	A2M,AGT,AKT3,C1QA,C1QB,C1QC,C2,C4A/C4B,CP,CRABP2,FN1,HMOX1,HP,IL18,IL33,IL6ST,LBP,MAP3K14,MAPK12,NFKBIE,OSM,PIK3CD,PIK3CG,RAP2B,RBP1,SERPINF1,SHC1,SOCS1,SOCS2,TF,TNF,VWF
Neurological	Neuropathic Pain Signaling in Dorsal Horn Neurons	3.92	0.208	0.655	BDNF,CAMK1,CAMK1D,CAMK4,GRIN2A,GRM4,ITPR2,ITPR3,KCNQ3,NOTUM,PIK3CD,PIK3CG,PIK3R5,PLCB2,PLCD3,PLCG2,PRKAG2,PRKAR1B,PRKCB,PRKCG,PRKCI
Immune Response	IL-13 Signaling Pathway	3.9	0.198	3.128	AKT3,ANO1,ARG1,CCL11,CD36,CXCL6,FGR,FOSL2,HCK,IL13RA2,IL17RA,IL33,IL4R,LYN,MAPK12,PDGFA,PIK3CD,PIK3CG,PIK3R5,POSTN,SOCS1,TGFB1,TGFB3
Immune Response	IL-17A Signaling in Fibroblasts	3.9	0.218	3.9	ACTA2,CCL2,COL1A1,COL1A2,COL3A1,COL5A3,CXCL12,FN1,IL17RA,MAPK12,MMP3,NFKBIE,P4HA3,PRKCB,TGFB1,THY1,TNF,TNFSF11,VCAM1
Immune Response	IL-17 Signaling	3.87	0.171	4.243	AKT3,CCL11,CCL2,CCL22,IL11,IL17RA,IL18,IL33,LIF,MAP3K14,MAPK12,MMP13,MMP2,MMP3,MMP9,OSM,PIK3CD,PIK3CG,PIK3R5,PTGS2,RAP2B,RGS16,TGFB1,TGFB3,TNF,TNFSF10,TNFSF11,TNFSF12,TNFSF13,TNFSF13B,Tnfsf9,VEGFA
Immune Response	Inflammasome pathway	3.84	0.4	2.828	AIM2,CTSB,IL18,NAIP,NLRC4,NLRP1,NLRP3,P2RX7
Metabolism	Ethanol Degradation IV	3.84	0.36	-0.333	ACSS1,ACSS3,ALDH1A1,ALDH1B1,ALDH3A2,ALDH3B1,ALDH9A1,CYGB,GPX7
Immune Response	Virus Entry via Endocytic Pathways	3.79	0.195	#NUM!	ACTA1,ACTA2,AP1S3,AP3M2,B2M,CAV1,CD55,CLTB,DNM1,HLA-A,HLA-E,HLA-G,ITGB2,ITGB4,PIK3CD,PIK3CG,PIK3R5,PLCG2,PRKCB,PRKCG,PRKCI,RAC2,RAP2B
Metabolism	GPCR-Mediated Nutrient Sensing in Enteroendocrine Cells	3.79	0.195	1.46	ADCY1,ADCY7,CACNA1C,CACNA1D,CACNA1G,CACNA2D1,CACNB2,CACNB3,CACNG7,GNA15,ITPR2,ITPR3,LPAR5,NOTUM,PLCB2,PLCD3,PLCG2,PRKAG2,PRKAR1B,PRKCB,PRKCG,PRKCI,PYY
Endocrine System	Oxytocin Signaling Pathway	3.77	0.152	2.16	AKT3,ARRB2,CACNA1C,CACNA1D,CACNA2D1,CACNB2,CACNB3,CACNG7,CAMKK1,CAMKK2,CD36,CREB3L1,CREB5,CTH,GAD1,GJA1,GNAO1,ITPR2,ITPR3,LPL,MAPK12,MYH4,MYL1,MYL9,MYO18B,NFATC1,PIK3CD,PIK3CG,PIK3R5,PLCB2,PPARD,PPARG,Ppp1r12b,PRKAG2,PRKAR1B,PRKCB,PRKCG,PRKCI,PRKG2,PTGS2,RAP2B,SHC1,TNFSF11
Cellular Growth, Proliferation and Migration	Caveolar-mediated Endocytosis Signaling	3.76	0.227	#NUM!	ACTA1,ACTA2,B2M,CAV1,CD48,CD55,HLA-A,HLA-E,HLA-G,ITGA11,ITGA3,ITGA4,ITGAL,ITGAM,ITGAX,ITGB2,ITGB4
Oncogenesis	Pancreatic Adenocarcinoma Signaling	3.76	0.19	1.807	AKT3,CDKN2A,CDKN2B,E2F7,E2F8,GPLD1,HDAC4,HDAC6,HDAC8,HMOX1,MAPK12,MMP9,PIK3CD,PIK3CG,PIK3R5,PLD3,PLD4,PTGS2,RALGDS,TGFA,TGFB1,TGFB3,TGFBR1,VEGFA
Immune Response	MSP-RON Signaling in Macrophages Pathway	3.73	0.193	-0.426	ARG1,CIITA,CREB3L1,CREB5,HLA-DMA,HLA-DMB,HLA-DQA1,HLA-DQB1,HLA-DRB5,IFNGR1,IFNGR2,ITGAM,ITGB2,KLK10,KLK7,KLK9,PIK3CD,PIK3CG,PIK3R5,PTGS2,RAP2B,SOCS1,TNF
Immune Response	Complement System	3.71	0.297	1.89	C1QA,C1QB,C1QC,C2,C3AR1,C4A/C4B,C5AR1,CD55,ITGAM,ITGAX,ITGB2
Oncogenesis	Role of Tissue Factor in Cancer	3.71	0.164	3.773	AKT3,ARRB2,CCN2,CSF1,F10,F7,FGR,GNA15,HCK,ITGA3,LIMK1,LIMK2,LYN,MAPK12,MMP13,MMP2,MMP9,PIK3CD,PIK3CG,PIK3R5,PTGS2,PTK2B,RAP2B,RPS6KA5,RPS6KA6,STAT5A,STAT5B,TFPI,TGFA,TGFB1,TGFB3,TGFBR1,TNF,VEGFA
Immune Response	Macropinocytosis Signaling	3.69	0.224	1.897	CD14,CSF1,ITGB2,ITGB4,MRC1,NGF,PAK1,PDGFA,PDGFD,PIK3CD,PIK3CG,PIK3R5,PLCG2,PRKCB,PRKCG,PRKCI,RAP2B
Metabolism	Hepatic Cholestasis	3.69	0.168	#NUM!	ABCC3,ADCY1,ADCY7,CD14,CYP7B1,IL11,IL18,IL1R2,IL1RL1,IL33,LBP,LIF,MAP3K14,MAPK12,NFKBIE,NR1H3,OSM,PRKAG2,PRKAR1B,PRKCB,PRKCG,PRKCI,SLCO3A1,TGFB1,TGFB3,TNF,TNFSF10,TNFSF11,TNFSF12,TNFSF13,TNFSF13B,Tnfsf9
Neurological	Agrin Interactions at Neuromuscular Junction	3.69	0.232	1.732	ACTA1,ACTA2,CTTN,ITGA4,LAMB1,LAMC1,MAPK12,MUSK,Nrg1,PAK1,PAK3,PAK4,RAC2,RAP2B,RAPSN,UTRN
Neurological	GDNF Family Ligand-Receptor Interactions	3.69	0.224	3.207	DOK1,DOK2,DOK3,FRS2,GFRA1,GFRA2,IRS1,ITPR2,ITPR3,MAPK12,PIK3CD,PIK3CG,PIK3R5,PLCG2,RAP2B,RET,SHC1
Angiogenic Signaling	Thrombin Signaling	3.66	0.16	0.962	ADCY1,ADCY7,AKT3,ARHGEF19,ARHGEF2,ARHGEF25,CAMK1,CAMK1D,CAMK4,F2RL2,GATA2,GATA6,GNA15,GNAO1,ITPR2,ITPR3,MAPK12,MYL1,MYL11,MYL9,NOTUM,PIK3CD,PIK3CG,PIK3R5,PLCB2,PLCD3,PLCG2,Ppp1r12b,PRKCB,PRKCG,PRKCI,RAC2,RAP2B,RHOH,RHOU,SHC1
Metabolism	Fatty Acid α-oxidation	3.66	0.381	-0.707	ALDH1A1,ALDH1B1,ALDH3A2,ALDH3B1,ALDH9A1,ALOXE3,BCO2,PTGS2
Cellular Growth, Proliferation and Migration	Protein Kinase A Signaling	3.63	0.139	-0.447	ADCY1,ADCY7,ADD3,CREB3L1,CREB5,DUSP4,EBI3,ENPP1,ENPP6,ITPR2,ITPR3,KDELR3,LEF1,MYH4,MYL1,MYL11,MYL9,NFATC1,NFATC2,NFATC4,NFKBIE,NOTUM,PDE1B,PDE3A,PGP,PLCB2,PLCD3,PLCG2,PRKAG2,PRKAR1B,PRKCB,PRKCG,PRKCI,PTCH2,PTGS2,PTK2B,PTPN18,PTPN5,PTPN6,PTPN7,PTPRC,Ptprd,PTPRE,PTPRO,PTPRS,PTPRU,Ptprv,PYGM,RHO,RYR2,SIRPA,SMPDL3A,TGFB1,TGFB3,TGFBR1,TTN,UBASH3B
Cellular Growth, Proliferation and Migration	ID1 Signaling Pathway	3.62	0.164	1.567	AKT3,BHLHE22,Bhlhe41,BMP2,BMPR1B,CAV1,CCN2,CDKN2A,FGFR2,FGR,FN1,HCK,LIF,LYN,MAPK12,MMP2,MMP9,PIK3CD,PIK3CG,PIK3R5,PLXNB1,PLXNB2,PTGER4,RAP1GAP,RAP2B,SMAD9,TGFB1,TGFB3,TGFBR1,TNF,USP1,VEGFA,VIM
Immune Response	Eicosanoid Signaling	3.62	0.229	#NUM!	ALOX5AP,CYSLTR1,DPEP1,DPEP2,GGT1,HPGDS,LTC4S,PLA2G7,PRDX6,PTGER2,PTGER4,PTGES,PTGIR,PTGIS,PTGS2,TBXAS1
Developmental Biology	Factors Promoting Cardiogenesis in Vertebrates	3.58	0.176	0	BMP2,BMP5,BMP7,BMP8A,BMPR1B,CREB3L1,CREB5,FZD1,GJA5,LEF1,MAPK12,NOTUM,PLCB2,PLCD3,PLCG2,PRKCB,PRKCG,PRKCI,SMAD9,TGFB1,TGFB3,TGFBR1,WNT10A,WNT16,WNT4,WNT6,WNT9A
Endocrine System	Glucocorticoid Receptor Signaling	3.55	0.129	#NUM!	A2M,AGT,AKT3,B2M,BCL2L11,CAV1,CCL11,CCL2,CD163,CD3E,CEBPA,CSF2RB,FCGR1A,FKBP5,GJA1,H2-T24,HLA-A,HLA-DMA,HLA-DMB,HLA-DQA1,HLA-DQB1,HLA-DRB5,HLA-E,HLA-G,HP,HSPA1A/HSPA1B,Hspa1b,HSPA2,IGF1,IL10RA,IL10RB,IL13RA2,IL17RA,IL1R2,IL1RL1,IL21R,IL2RG,IL3RA,IL4R,IL6ST,IL7R,MAP3K14,MAPK12,MMP13,MMP2,MMP3,MMP9,NFATC1,NFATC2,NFATC4,NFKBIE,PDK4,PGR,PIK3CD,PIK3CG,PIK3R5,PLAU,PPARG,PRKAG2,PTGS2,RAP2B,RPS6KA5,SGK1,…
Neurological	Synaptogenesis Signaling Pathway	3.54	0.146	1.234	ADCY1,ADCY7,AFDN,AKT3,APOE,BDNF,CACNA2D1,CACNB2,CACNB3,CDH13,CDH3,CDH4,CREB3L1,CREB5,EFNB1,EPHA2,EPHA3,FGR,GRIN2A,GRM4,HCK,KALRN,LIMK1,LYN,NECTIN1,NLGN2,PAK1,PIK3CD,PIK3CG,PIK3R5,PLCG2,PRKAG2,PRKAR1B,RAP2B,RASGRP1,RASGRP2,SHC1,SYN3,SYT11,SYT17,SYT4,SYT9,THBS2,THBS3,UNC13A,WAS
Immune Response	ISGylation Signaling Pathway	3.5	0.194	1.964	HDAC6,IFNAR2,IL10RB,IRF4,IRF5,IRF8,ITGA3,ITGAL,ITGB2,LIPG,MAPK12,TLR1,Tlr13,TLR2,TLR3,TLR5,TLR6,TLR7,TLR8,TLR9,USP18
Cell Cycle	Senescence Pathway	3.49	0.147	3.042	AKT3,CACNA1C,CACNA1D,CACNA2D1,CACNB2,CACNB3,CACNG7,CAPN1,CBX2,CBX7,CBX8,CCND2,CDK6,CDKN2A,CDKN2B,CGAS,DHCR24,E2F7,E2F8,ELF1,GADD45A,HIPK2,ITPR2,ITPR3,MAPK12,MAPKAPK3,NFATC1,NFATC2,NFATC4,PDK4,PIK3CD,PIK3CG,PIK3R5,RAP2B,RASSF5,RPS6KA5,SMAD6,SMAD7,SMAD9,TGFB1,TGFB3,TGFBR1,TLR2,YPEL3
Cellular Growth, Proliferation and Migration	Adipogenesis pathway	3.49	0.18	0.6	BMP2,BMP7,BMPR1B,CEBPA,DLK1,EBF1,FBXW7,FGFR2,FZD1,HDAC4,HDAC6,HDAC8,KLF5,LPL,NFATC4,NOCT,NR2F2,PPARG,RBP1,SMAD9,SOX9,STAT5B,TGFB1,TNF,ZNF423
Epigenetic	HOTAIR Regulatory Pathway	3.49	0.172	3.272	AKT3,COL1A1,COL1A2,COL3A1,HOXD10,JARID2,LEF1,MMP10,MMP11,MMP12,MMP13,MMP14,MMP19,MMP2,MMP3,MMP9,PIK3CD,PIK3CG,PIK3R5,SPP1,TGFB1,TWIST1,VIM,WNT10A,WNT16,WNT4,WNT6,WNT9A
Reproductive System	Sperm Motility	3.43	0.152	0.258	AXL,BTK,CACNA1G,DDR1,EPHA2,EPHA3,FES,FGFR2,FGR,GNA15,GNAO1,HCK,ITPR2,ITPR3,LYN,MUSK,NOTUM,PDE1B,PDGFRB,PEAK1,PLA2G7,PLCB2,PLCD3,PLCG2,PRDX6,PRKAG2,PRKAR1B,PRKCB,PRKCG,PRKCI,PRKG2,PTK2B,RET,ROR1,SLC16A10,SLC9A5,SYK,TEC,TYRO3
Developmental Biology	Neuregulin Signaling	3.42	0.188	1.069	AKT3,CDK5R1,DCN,ERRFI1,ITGA11,ITGA3,ITGA4,ITGAL,ITGAM,ITGAX,ITGB2,ITGB4,PLCG2,PRKCB,PRKCG,PRKCI,RAP2B,SHC1,STAT5A,STAT5B,TGFA,TMEFF2
Cellular Growth, Proliferation and Migration	Gap Junction Signaling	3.4	0.162	#NUM!	ACTA1,ACTA2,ADCY1,ADCY7,AKT3,CAV1,CCN3,CTH,GAD1,GJA1,GJA5,GJB3,HTR2A,ITPR2,ITPR3,NOTUM,PIK3CD,PIK3CG,PIK3R5,PLCB2,PLCD3,PLCG2,PRKAG2,PRKAR1B,PRKCB,PRKCG,PRKCI,PRKG2,RAP2B,TJP1,TUBB2B,TUBB3
Metabolism	Cholesterol Biosynthesis I	3.39	0.462	-1.633	DHCR24,FDFT1,HSD17B7,LSS,MSMO1,SQLE
Metabolism	Cholesterol Biosynthesis II (via 24,25-dihydrolanosterol)	3.39	0.462	-1.633	DHCR24,FDFT1,HSD17B7,LSS,MSMO1,SQLE
Metabolism	Cholesterol Biosynthesis III (via Desmosterol)	3.39	0.462	-1.633	DHCR24,FDFT1,HSD17B7,LSS,MSMO1,SQLE
Developmental Biology	Circadian Rhythm Signaling	3.35	0.149	#NUM!	ADCY1,ADCY7,BDNF,CACNA1C,CACNA1D,CACNA1G,CACNA2D1,CACNB2,CACNB3,CACNG7,CREB3L1,CREB5,CTH,DBP,FGR,GAD1,GNA15,GRIN2A,HCK,ITPR2,ITPR3,LYN,NFIL3,NGF,NOTUM,PER3,PLCB2,PLCD3,PLCG2,PRKAG2,PRKAR1B,PRKCB,PRKCG,PRKCI,PRKG2,RAP2B,RPS6KA5,RYR2,TRPC6,VIPR2
Immune Response	Role of IL-17F in Allergic Inflammatory Airway Diseases	3.31	0.255	1.134	CCL2,CCL4,CREB3L1,CREB5,CXCL10,CXCL6,IGF1,IL11,IL17RA,MMP13,RPS6KA5,RPS6KA6
Angiogenic Signaling	Cardiac Hypertrophy Signaling	3.3	0.149	3.536	ADCY1,ADCY7,ADRA2A,ADRA2B,ADSS2,CACNA1C,CACNA1D,CACNA2D1,CACNB2,CACNB3,CACNG7,GNA15,GNAO1,HAND2,IGF1,IRS1,MAP3K14,MAPK12,MAPKAPK3,MYL1,MYL11,MYL9,NFATC4,NOTUM,PIK3CD,PIK3CG,PIK3R5,PLCB2,PLCD3,PLCG2,PRKAG2,PRKAR1B,RAC2,RAP2B,RHOH,RHOU,TGFB1,TGFB3,TGFBR1
Cellular Growth, Proliferation and Migration	ILK Signaling	3.29	0.159	2.6	ACTA1,ACTA2,Actn3,AKT3,BMP2,CREB3L1,CREB5,FBLIM1,FN1,IRS1,ITGB2,ITGB4,LEF1,MAPK12,MMP9,MYH4,MYL1,MYL9,MYO18B,PARVB,PIK3CD,PIK3CG,PIK3R5,PTGS2,RAC2,RHOH,RHOU,RPS6KA5,TGFB1I1,TNF,VEGFA,VIM
Immune Response	CXCR4 Signaling	3.27	0.167	2.2	ADCY1,ADCY7,AKT3,CXCL12,CXCR4,GNA15,GNAO1,ITPR2,ITPR3,LYN,MAPK12,MYL1,MYL11,MYL9,PAK1,PAK3,PAK4,PIK3CD,PIK3CG,PIK3R5,PLCB2,PRKCB,PRKCG,PRKCI,RAC2,RAP2B,RHOH,RHOU
Cellular Growth, Proliferation and Migration	cAMP-mediated signaling	3.26	0.153	0.686	ADCY1,ADCY7,ADORA2B,ADRA2A,ADRA2B,AVPR2,CAMK1,CAMK1D,CAMK4,CNR2,CREB3L1,CREB5,DRD4,DUSP4,ENPP1,ENPP6,FPR1,GNAO1,GRM4,HRH2,P2RY12,P2RY13,PDE1B,PDE3A,PKIB,PRKAR1B,PTGER2,PTGER4,PTGIR,RAP1GAP,RGS10,RGS12,RGS14,RGS18,SMPDL3A,VIPR2
Cellular Growth, Proliferation and Migration	Sphingosine-1-phosphate Signaling	3.26	0.183	0.688	ACER2,ACER3,ADCY1,ADCY7,AKT3,CASP4,NOTUM,PDGFA,PDGFD,PDGFRB,PIK3CD,PIK3CG,PIK3R5,PLCB2,PLCD3,PLCG2,PTK2B,RAC2,RHOH,RHOU,SMPD1,SPHK1
Cellular Growth, Proliferation and Migration	RHOGDI Signaling	3.21	0.155	-1.043	ACTA1,ACTA2,ARHGAP4,ARHGAP8/PRR5-ARHGAP8,ARHGAP9,ARHGEF19,ARHGEF2,CDH13,CDH3,CDH4,GNA15,GNAO1,ITGA11,ITGA3,ITGA4,ITGAL,ITGAM,ITGAX,ITGB2,ITGB4,LIMK1,LIMK2,MYH4,MYL1,MYL11,MYL9,MYO18B,PAK1,PAK3,PAK4,PIP5K1A,RAC2,RHOH,RHOU
Immune Response	IL-6 Signaling	3.21	0.178	1.964	A2M,AKT3,CD14,COL1A1,IL18,IL1R2,IL1RL1,IL33,IL6ST,LBP,MAP3K14,MAP4K4,MAPK12,NFKBIE,PIK3CD,PIK3CG,PIK3R5,RAP2B,SHC1,SOCS1,TNF,TNFAIP6,VEGFA
Metabolism	1D-myo-inositol Hexakisphosphate Biosynthesis V (from Ins(1,3,4)P3)	3.2	1	#NUM!	IPMK,IPPK,ITPK1
Immune Response	Leukotriene Biosynthesis	3.18	0.429	0.447	ALOX5AP,DPEP1,DPEP2,GGT1,GGT7,LTC4S
Metabolism	WNK Renal Signaling Pathway	3.18	0.189	0.229	AGT,AKT3,ASIC2,ASIC3,BIRC3,IGF1,IRS1,OSR1,PIK3CD,PIK3CG,PIK3R5,PRKCB,PRKCG,PRKCI,RPS6KA5,SCNN1G,SGK1,TNF,WNK1,WNK4
Developmental Biology	BMP signaling pathway	3.17	0.198	0.775	BMP2,BMP5,BMP7,BMP8A,BMPR1B,CAMK4,CHRD,FST,GREM1,HOXC9,MAPK12,PRKAG2,PRKAR1B,RAP2B,SMAD6,SMAD7,SMAD9,ZNF423
Angiogenic Signaling	Apelin Cardiomyocyte Signaling Pathway	3.15	0.192	1.606	AKT3,ATP2A1,MAPK12,MYL1,MYL11,MYL9,NOTUM,PIK3CD,PIK3CG,PIK3R5,PLCB2,PLCD3,PLCG2,PRKCB,PRKCG,PRKCI,SLC9A1,SLC9A5,TGFB1
Cellular Growth, Proliferation and Migration	Paxillin Signaling	3.13	0.187	2.673	ACTA1,ACTA2,Actn3,ITGA11,ITGA3,ITGA4,ITGAL,ITGAM,ITGAX,ITGB2,ITGB4,MAPK12,PAK1,PAK3,PAK4,PIK3CD,PIK3CG,PIK3R5,PTK2B,RAP2B
Cellular Growth, Proliferation and Migration	ABRA Signaling Pathway	3.11	0.196	0.943	ABLIM3,ACTA1,ACTA2,CCN2,GSN,HAND2,IGF1,LIF,LIMK1,LIMK2,MAPK12,MMP9,MYL1,MYL9,MYOD1,NOL3,Tpm2,VEGFA
Cell Cycle	Oncostatin M Signaling	3.09	0.256	1.265	EPAS1,IL6ST,MMP13,MMP3,OSM,PLAU,RAP2B,SHC1,STAT5A,STAT5B,TIMP3
Metabolism	Prostanoid Biosynthesis	3.09	0.5	0.447	HPGDS,PTGES,PTGIS,PTGS2,TBXAS1
Cellular Growth, Proliferation and Migration	HGF Signaling	3.06	0.174	1.807	AKT3,CDKN2A,ELF1,ITGA11,ITGA3,ITGA4,ITGAL,ITGAM,ITGAX,ITGB2,ITGB4,MAP3K14,MAPK12,PAK1,PIK3CD,PIK3CG,PIK3R5,PLCG2,PRKCB,PRKCG,PRKCI,PTGS2,RAP2B
Cellular Growth, Proliferation and Migration	RHOA Signaling	3.06	0.177	0.447	ACTA1,ACTA2,ANLN,ARHGAP4,ARHGAP8/PRR5-ARHGAP8,ARHGAP9,BAIAP2,IGF1,LIMK1,LIMK2,LPAR5,MYL1,MYL11,MYL9,NGEF,NRP2,PIP5K1A,Ppp1r12b,PTK2B,RAPGEF2,SEPTIN6,TTN
Endocrine System	VDR/RXR Activation	3.06	0.205	1.265	CD14,CEBPA,CXCL10,GADD45A,HOXA10,HR,IL1RL1,KLF4,PDGFA,PPARD,PRKCB,PRKCG,PRKCI,SPP1,TNFSF11,WT1
Endocrine System	Adrenomedullin signaling pathway	3.04	0.156	1.89	ADCY1,ADCY7,AKT3,CTH,GAD1,GNA15,IL18,IL33,ITPR2,ITPR3,KCNQ3,MAPK12,MMP2,NOTUM,PIK3CD,PIK3CG,PIK3R5,PLCB2,PLCD3,PLCG2,PPARG,PRKAG2,PRKAR1B,PRKG2,PTK2B,RAMP3,RAP2B,SHC1,TFAP2C,TNF,TTN
Immune Response	Production of Nitric Oxide and Reactive Oxygen Species in Macrophages	3.02	0.157	4.041	AKT3,APOD,APOE,CYBA,CYBB,HOXA10,IFNGR1,IFNGR2,IRF8,LYZ,MAP3K14,MAPK12,NCF1,NCF4,NFKBIE,PIK3CD,PIK3CG,PIK3R5,PLCG2,PRKCB,PRKCG,PRKCI,PTPN6,RAC2,RHOH,RHOU,SIRPA,SPI1,TLR2,TNF
Cellular Growth, Proliferation and Migration	PI3K/AKT Signaling	3.01	0.155	0.905	AKT3,CSF2RB,GDF15,IL10RA,IL10RB,IL13RA2,IL17RA,IL1R2,IL1RL1,IL21R,IL2RG,IL3RA,IL4R,IL6ST,IL7R,INPP5D,ITGA11,ITGA3,ITGA4,ITGAL,ITGAM,ITGAX,ITGB2,ITGB4,NFKBIE,PIK3CD,PIK3CG,PTGS2,RAP2B,SHC1,THEM4
Immune Response	IL-3 Signaling	3	0.203	1.5	AKT3,CSF2RB,IL3RA,INPP5D,PAK1,PIK3CD,PIK3CG,PIK3R5,PRKCB,PRKCG,PRKCI,PTPN6,RAP2B,SHC1,STAT5A,STAT5B
Cellular Growth, Proliferation and Migration	Regulation of the Epithelial Mesenchymal Transition by Growth Factors Pathway	2.99	0.156	3.657	AKT3,DOCK10,FGF11,FGF18,FGF7,FGFR2,FRS2,MAPK12,MMP2,MMP9,PARD6B,PDGFA,PDGFD,PDGFRB,PIK3CD,PIK3CG,PIK3R5,RAP2B,SHC1,TGFB1,TGFB3,TGFBR1,TNF,TNFSF10,TNFSF11,TNFSF12,TNFSF13,TNFSF13B,TWIST1,VIM
Cellular Stress Response	HMGB1 Signaling	2.97	0.162	3.441	AKT3,CCL2,IFNGR1,IFNGR2,IL11,IL18,IL33,LIF,MAPK12,OSM,PIK3CD,PIK3CG,PIK3R5,RAC2,RAP2B,RHOH,RHOU,TGFB1,TGFB3,TNF,TNFSF10,TNFSF11,TNFSF12,TNFSF13,TNFSF13B,Tnfsf9,VCAM1
Immune Response	Airway Pathology in Chronic Obstructive Pulmonary Disease	2.97	0.178	#NUM!	APOD,CCL2,FGF11,FGF18,FGF7,IL11,IL18,IL33,LIF,MMP2,MMP9,OSM,TGFB1,TGFB3,TNF,TNFSF10,TNFSF11,TNFSF12,TNFSF13,TNFSF13B,Tnfsf9
Cellular Growth, Proliferation and Migration	FAK Signaling	2.92	0.113	5.339	ACKR3,ADGRD1,ADGRE1,ADGRE5,ADGRF4,ADGRG3,ADGRG6,ADORA2B,ADRA2A,ADRA2B,AKT3,ASAP1,AVPR1A,AVPR2,BCAR3,C3AR1,C5AR1,C5AR2,CAPN1,CCKAR,CCR1,CCR2,CCR5,CCRL2,CD3E,CELSR1,CMKLR1,CNR2,COL1A1,COL1A2,COL3A1,COL5A3,CSF2RB,CX3CR1,CYSLTR1,DRD4,ECM1,ECM2,EFNB1,ELF1,ETV4,F2RL2,FCER1G,FPR1,FZD1,GIPR,GLP2R,GPR132,GPR137B,GPR151,GPR153,GPR162,GPR176,GPR183,GPR34,GPR35,GPR50,GPR65,GRM4,HRH2,HTR2A,IL10RA,IL10RB,IL13R…
Developmental Biology	TR/RXR Activation	2.87	0.172	2.132	AKT3,ATP2A1,CAMK4,COL6A3,DIO2,DIO3,F10,HP,LDLR,MBP,PIK3CD,PIK3CG,PIK3R5,PPARD,PPARG,SCARB1,SLC16A2,SLC16A3,SLC2A1,THRB,UCP2,VEGFA
Metabolism	Histamine Degradation	2.86	0.333	-0.816	ALDH1A1,ALDH1B1,ALDH3A2,ALDH3B1,ALDH9A1,AOC1,Aoc1l1
Metabolism	Iron homeostasis signaling pathway	2.84	0.168	#NUM!	BMP2,BMP5,BMP7,BMP8A,BMPR1B,CD163,CP,EPAS1,GDF15,HFE,HMOX1,HP,PDGFA,PDGFRB,SLC11A1,SLC25A37,SLC40A1,SLC48A1,STAT5A,STAT5B,TCIRG1,TF,TFR2
Cellular Growth, Proliferation and Migration	Tight Junction Signaling	2.8	0.156	#NUM!	ACTA1,ACTA2,AFDN,AKT3,ARHGEF2,CEBPA,CGN,CLDN1,CLDN10,CLDN2,F2RL2,JAM3,MPDZ,MYH4,MYL1,MYL9,MYO18B,NECTIN1,NECTIN2,PATJ,PRKAG2,PRKAR1B,PRKCI,TGFB1,TGFB3,TGFBR1,TJP1,TNF
Cellular Growth, Proliferation and Migration	GPCR-Mediated Integration of Enteroendocrine Signaling Exemplified by an L Cell	2.79	0.2	-0.258	ADCY1,ADCY7,CCKAR,GIPR,GLP2R,GNA15,ITPR2,ITPR3,NOTUM,PLCB2,PLCD3,PLCG2,PRKAG2,PRKAR1B,PYY
Metabolism	Antioxidant Action of Vitamin C	2.78	0.175	-2.324	CSF2RB,GPLD1,HMOX1,MAPK12,NFKBIE,NOTUM,PLA2G7,PLCB2,PLCD3,PLCG2,PLD3,PLD4,PRDX6,SLC23A2,SLC2A1,SLC2A3,STAT5A,STAT5B,TNF,TXN
Oncogenesis	p53 Signaling	2.78	0.184	-0.577	AKT3,CCND2,CDKN2A,COQ8A,DRAM1,FAS,GADD45A,GML,HIPK2,PERP,PIK3CD,PIK3CG,PIK3R5,PLAGL1,PPP1R13B,RPRM,TRIM29,WT1
Developmental Biology	Transcriptional Regulatory Network in Embryonic Stem Cells	2.76	0.159	0.784	AKT3,BMPR1B,CDYL,FGFR2,FOXC1,FZD1,GATA6,GDF3,IGF1,IL6ST,KLF4,LIF,PIK3CD,PIK3CG,PIK3R5,RAP2B,SMAD9,TGFB1,TGFB3,TGFBR1,WNT10A,WNT16,WNT4,WNT6,WNT9A,ZFHX3
Oncogenesis	Endocannabinoid Cancer Inhibition Pathway	2.76	0.163	-2.294	ADCY1,ADCY7,AKT3,CAMKK2,CASP4,CCND2,CNR2,CREB3L1,CREB5,GNAO1,LEF1,MMP2,NUPR1,PIK3CD,PIK3CG,PIK3R5,PRKAG2,PRKAR1B,SMPD1,SPTLC1,SPTLC2,TWIST1,VEGFA,VIM
Angiogenic Signaling	Angiopoietin Signaling	2.73	0.197	1.155	AKT3,ANGPT2,ANGPT4,ANGPTL1,DOK2,NFKBIE,PAK1,PAK3,PAK4,PIK3CD,PIK3CG,PIK3R5,RAP2B,STAT5A,STAT5B
Endocrine System	PPAR Signaling	2.73	0.178	-2.065	IL18,IL1R2,IL1RL1,IL33,MAP3K14,MAP4K4,NFKBIE,NR1H3,PDGFA,PDGFD,PDGFRB,PPARD,PPARG,PTGS2,RAP2B,SHC1,STAT5A,STAT5B,TNF
Metabolism	Phospholipases	2.7	0.203	0.905	GPLD1,HMOX1,LIPG,LPL,NOTUM,PLA1A,PLA2G15,PLA2G7,PLCB2,PLCD3,PLCG2,PLD3,PLD4,PRDX6
Developmental Biology	Role of NANOG in Mammalian Embryonic Stem Cell Pluripotency	2.69	0.169	1.414	AKT3,BMP2,BMP5,BMP7,BMP8A,BMPR1B,FZD1,GATA6,IL6ST,LIF,PIK3CD,PIK3CG,PIK3R5,RAP2B,SHC1,SMAD9,WNT10A,WNT16,WNT4,WNT6,WNT9A
Neurological	Endocannabinoid Neuronal Synapse Pathway	2.68	0.161	0.655	ADCY1,ADCY7,CACNA1C,CACNA1D,CACNA1G,CACNA2D1,CACNB2,CACNB3,CACNG7,CNR2,GNA15,GNAO1,GRIN2A,ITPR2,ITPR3,MAPK12,MGLL,NOTUM,PLCB2,PLCD3,PLCG2,PRKAG2,PRKAR1B,PTGS2
Oncogenesis	Bladder Cancer Signaling	2.68	0.172	1.342	CDKN2A,DAPK1,FGF11,FGF18,FGF7,HDAC4,HDAC6,HDAC8,MMP10,MMP11,MMP12,MMP13,MMP14,MMP19,MMP2,MMP3,MMP9,RAP2B,RPS6KA5,VEGFA
Immune Response	IL-9 Signaling	2.64	0.257	2.828	IL2RG,IRS1,PIK3CD,PIK3CG,PIK3R5,SOCS2,STAT5A,STAT5B,TNF
Metabolism	Stearate Biosynthesis I (Animals)	2.64	0.2	-0.333	ACOT11,ACOT7,ACSBG1,ACSF2,ACSL4,AKR1B10,ASPG,DHCR24,LPGAT1,PRXL2B,PTGR3,SLC27A1,TBXAS1,THEM4
Immune Response	IL-33 Signaling Pathway	2.62	0.151	2.646	AKT3,CASP4,CCL2,CELA1,CREB3L1,CREB5,ICAM4,IL18,IL1RL1,IL33,MAPK12,MMP12,MMP2,MMP9,NFATC1,NFKBIE,PIK3CD,PIK3CG,PIK3R5,PLCG2,PRKAG2,PRKAR1B,PTGS2,SYK,TNF,Tpsab1,TPSAB1/TPSB2,VCAM1
Angiogenic Signaling	Apelin Cardiac Fibroblast Signaling Pathway	2.61	0.304	-0.378	AKT3,ANGPT2,CCN2,PRKAG2,SPHK1,TGFB1,TGFB3
Cellular Growth, Proliferation and Migration	PTEN Signaling	2.61	0.159	-0.943	AKT3,BCL2L11,BMPR1B,FGFR2,INPP5D,ITGA11,ITGA3,ITGA4,ITGAL,ITGAM,ITGAX,ITGB2,ITGB4,MAGI1,MAGI3,PDGFRB,PIK3CD,PIK3CG,PIK3R5,RAC2,RAP2B,SHC1,TGFBR1,TNFRSF11A
Immune Response	IL-7 Signaling Pathway	2.61	0.192	2.324	AKT3,EBF1,IL2RG,IL7R,LYN,MAPK12,NFATC1,PIK3CD,PIK3CG,PIK3R5,SHC1,SLC2A1,SOCS1,STAT5A,STAT5B
Angiogenic Signaling	Intrinsic Prothrombin Activation Pathway	2.6	0.238	1	COL1A1,COL1A2,COL3A1,COL5A3,F10,F13A1,KLK10,KLK7,KLK9,KNG1
Immune Response	Role of Hypercytokinemia/hyperchemokinemia in the Pathogenesis of Influenza	2.6	0.186	3	CCL2,CCL4,CXCL10,IFIT3,IFNAR2,IL18,IL33,ISG20,NLRP3,OAS1,OAS2,OAS3,TLR3,TLR7,TLR9,TNF
Neurological	Dopamine-DARPP32 Feedback in cAMP Signaling	2.58	0.151	1.091	ADCY1,ADCY7,ATP2A1,CACNA1C,CACNA1D,CACNA2D1,CACNB2,CACNB3,CACNG7,CAMK4,CAMKK1,CAMKK2,CREB3L1,CREB5,DRD4,GRIN2A,ITPR2,ITPR3,NOTUM,PLCB2,PLCD3,PLCG2,PRKAG2,PRKAR1B,PRKCB,PRKCG,PRKCI,PRKG2
Cellular Stress Response	CLEAR Signaling Pathway	2.57	0.137	-0.973	AKT3,BMPR1B,CASTOR1,CREB3L1,CREB5,CTSB,CTSD,FGFR2,HEXB,IGF1,ITPR2,ITPR3,MAPK12,MITF,PDGFRB,PRKAG2,PRKCB,PRKCG,PRKCI,RAP2B,TCIRG1,TFEB,TGFA,TGFB1,TGFBR1,TLR1,Tlr13,TLR2,TLR3,TLR5,TLR6,TLR7,TLR8,TLR9,TNF,TNFRSF11A,TNFSF11,UVRAG,VEGFA
Immune Response	Interferon Signaling	2.55	0.25	2.333	IFIT3,IFITM3,IFNAR2,IFNGR1,IFNGR2,OAS1,PSMB8,SOCS1,TAP1
Metabolism	Sphingomyelin Metabolism	2.54	0.5	0	ENPP7,SGMS2,SMPD1,SMPD5
Neurological	Neurovascular Coupling Signaling Pathway	2.53	0.142	-1.567	ADORA2B,CACNA1C,CACNA1D,CACNA1G,CACNA2D1,CACNB2,CACNB3,CACNG7,CTH,GABRB3,GAD1,GJA1,GRIN2A,ITPR2,ITPR3,KNG1,ORAI2,P2RY1,PLA2G7,PLCB2,Ppp1r12b,PRDX6,PRKAG2,PRKAR1B,PRKG2,PTGER4,PTGIR,PTGS2,RYR2,SLC1A3,SLCO2A1,STIM1,TRPC3
Cellular Growth, Proliferation and Migration	ERK/MAPK Signaling	2.5	0.144	1.043	CREB3L1,CREB5,DUSP4,ELF1,ITGA11,ITGA3,ITGA4,ITGAL,ITGAM,ITGAX,ITGB2,ITGB4,NFATC1,PAK1,PAK3,PAK4,PIK3CD,PIK3CG,PIK3R5,PLCG2,PPARG,PRKAG2,PRKAR1B,PRKCB,PRKCG,PRKCI,PTK2B,RAC2,RAP2B,RPS6KA5,SHC1
Cellular Growth, Proliferation and Migration	Clathrin-mediated Endocytosis Signaling	2.44	0.144	#NUM!	ACTA1,ACTA2,AP1S3,AP3M2,APOD,APOE,ARRB2,CD2AP,CLTB,CTTN,DNM1,FGF11,FGF18,FGF7,HIP1R,IGF1,ITGB2,ITGB4,LDLR,LDLRAP1,LYZ,MYO6,PDGFA,PDGFD,PIK3CD,PIK3CG,PIK3R5,STON2,TF,VEGFA
Reproductive System	GNRH Signaling	2.42	0.147	2.236	ADCY1,ADCY7,CACNA1C,CACNA1D,CACNA1G,CACNA2D1,CACNB2,CACNB3,CACNG7,CREB3L1,CREB5,GNA15,ITPR2,ITPR3,MAP3K14,MAPK12,MMP2,PAK1,PAK3,PAK4,PLCB2,PRKAG2,PRKAR1B,PRKCB,PRKCG,PRKCI,PTK2B,RAP2B
Immune Response	fMLP Signaling in Neutrophils	2.4	0.16	2.183	CYBB,FPR1,GNA15,GNAO1,ITPR2,ITPR3,NCF1,NFATC1,NFATC2,NFATC4,NFKBIE,PIK3CD,PIK3CG,PIK3R5,PLCB2,PRKCB,PRKCG,PRKCI,RAC2,RAP2B,WAS
Immune Response	IL-15 Production	2.38	0.163	1.342	AXL,BTK,DDR1,EPHA2,EPHA3,FES,FGFR2,FGR,HCK,LYN,MUSK,PDGFRB,PEAK1,PRKCI,PTK2B,RET,ROR1,SYK,TEC,TYRO3
Cellular Stress Response	Gαi Signaling	2.37	0.157	-0.471	ADCY1,ADCY7,ADRA2A,ADRA2B,CAV1,CNR2,DRD4,FPR1,GNA15,GNAO1,GRM4,P2RY12,P2RY13,PRKAG2,PRKAR1B,RALGDS,RAP1GAP,RAP2B,RGS10,RGS12,RGS14,SHC1
Neurological	GABA Receptor Signaling	2.36	0.159	#NUM!	ABAT,ADCY1,ADCY7,ALDH5A1,ALDH9A1,CACNA1C,CACNA1D,CACNA1G,CACNA2D1,CACNB2,CACNB3,CACNG7,DNM1,GABRB3,GAD1,GNA15,GNAO1,ITPR2,ITPR3,KCNQ3,SLC6A12
Neurological	Orexin Signaling Pathway	2.36	0.139	1.915	ADCY1,ADCY7,AKT3,CACNA1C,CACNA1D,CACNA1G,CACNA2D1,CACNB2,CACNB3,CACNG7,CYP11B2,ITPR2,ITPR3,MAPK12,NOTUM,PIK3CD,PIK3CG,PIK3R5,PIP5K1A,PLCB2,PLCD3,PLCG2,PPARG,PRKAG2,PRKAR1B,PRKCB,PRKCG,PRKCI,SMAD9,TCIRG1,TNF,TRPC3,TRPC6
Angiogenic Signaling	Endothelin-1 Signaling	2.32	0.144	0.577	ADCY1,ADCY7,CASP4,GNA15,GNAO1,GPLD1,HMOX1,ITPR2,ITPR3,MAPK12,NOTUM,PIK3CD,PIK3CG,PIK3R5,PLA2G7,PLCB2,PLCD3,PLCG2,PLD3,PLD4,PRDX6,PRKCB,PRKCG,PRKCI,PTGER2,PTGS2,RAP2B,SHC1
Endocrine System	Estrogen Receptor Signaling	2.32	0.125	3.13	ADCY1,ADCY7,AGT,AKT3,CACNA1C,CACNA1D,CACNA2D1,CACNB2,CACNB3,CACNG7,CAV1,CREB3L1,CREB5,FBXO32,GNA15,GNAO1,IGF1,LIMK1,LIMK2,MDK,MED12L,MMP10,MMP11,MMP12,MMP13,MMP14,MMP19,MMP2,MMP3,MMP9,MYL1,MYL11,MYL9,NOTUM,PAK1,PGR,PIK3CD,PIK3CG,PIK3R5,PLCB2,PLCD3,PLCG2,Ppp1r12b,PRKAG2,PRKAR1B,PRKCB,PRKCG,PRKCI,RAP2B,SHC1,VEGFA
Neurological	Amyotrophic Lateral Sclerosis Signaling	2.32	0.164	-1.155	AKT3,BIRC3,CACNA1C,CACNA1D,CACNA2D1,CACNB2,CACNB3,CACNG7,CAPN1,GRIN2A,IGF1,NAIP,Naip1 (includes others),PAK1,PIK3CD,PIK3CG,PIK3R5,RNF19A,VEGFA
Neurological	P2Y Purigenic Receptor Signaling Pathway	2.32	0.158	1.789	ADCY1,ADCY7,AKT3,CREB3L1,CREB5,NOTUM,P2RY1,P2RY12,P2RY6,PIK3CD,PIK3CG,PIK3R5,PLCB2,PLCD3,PLCG2,PRKAG2,PRKAR1B,PRKCB,PRKCG,PRKCI,RAP2B
Neurological	Pathogenesis of Multiple Sclerosis	2.31	0.444	#NUM!	CCL4,CCR1,CCR5,CXCL10
Developmental Biology	Regulation of the Epithelial-Mesenchymal Transition Pathway	2.29	0.144	#NUM!	AKT3,FGF11,FGF18,FGF7,FGFR2,FRS2,FZD1,JAG1,LEF1,MMP2,MMP9,PARD6B,PDGFD,PDGFRB,PIK3CD,PIK3CG,PIK3R5,PYGO1,RAP2B,TGFB1,TGFB3,TGFBR1,TWIST1,WNT10A,WNT16,WNT4,WNT6,WNT9A
Neurological	Semaphorin Signaling in Neurons	2.28	0.197	#NUM!	DPYSL3,FES,LIMK1,LIMK2,PAK1,PAK3,PAK4,PLXNB1,RAC2,RHOH,RHOU,SEMA4D
Metabolism	Glutamate Degradation III (via 4-aminobutyrate)	2.25	0.6	#NUM!	ABAT,ALDH5A1,GAD1
Immune Response	Fc Epsilon RI Signaling	2.24	0.161	2.828	AKT3,BTK,FCER1G,INPP5D,LCP2,LYN,MAPK12,PIK3CD,PIK3CG,PIK3R5,PLCG2,PRKCB,PRKCG,PRKCI,RAC2,RAP2B,SYK,TNF,VAV1
Immune Response	Airway Inflammation in Asthma	2.23	0.242	#NUM!	CCL2,IFNGR1,IFNGR2,IL33,MMP9,OSM,TGFB1,TGFB3
Immune Response	IL-2 Signaling	2.22	0.194	2.309	AKT3,IL2RG,PIK3CD,PIK3CG,PIK3R5,PTK2B,RAP2B,SHC1,SOCS1,STAT5A,STAT5B,SYK
Immune Response	Role of JAK2 in Hormone-like Cytokine Signaling	2.22	0.194	0.905	BIRC3,CCND2,IGF1,IRS1,PTPN6,SHC1,SIRPA,SOCS1,SOCS2,STAT5A,STAT5B,VEGFA
Neurological	Synaptic Long Term Depression	2.2	0.141	1	CACNA1C,CACNA1D,CACNA1G,CACNA2D1,CACNB2,CACNB3,CACNG7,CTH,GAD1,GNA15,GNAO1,GRM4,IGF1,ITPR2,ITPR3,LYN,NOTUM,PLA2G7,PLCB2,PLCD3,PLCG2,PRDX6,PRKCB,PRKCG,PRKCI,PRKG2,RAP2B,RYR2
Neurological	Oxytocin in Brain Signaling Pathway	2.17	0.141	1.347	AKT3,CACNA1C,CACNA1D,CACNA1G,CACNA2D1,CACNB2,CACNB3,CACNG7,CAMKK1,CAMKK2,CREB3L1,CREB5,GNAO1,ITPR2,ITPR3,NLRP1,NLRP3,PIK3CD,PIK3CG,PIK3R5,PLA2G7,PRDX6,PRKCB,PRKCG,PRKCI,PTGS2,RAP2B,TNF
Metabolism	PFKFB4 Signaling Pathway	2.16	0.208	1	CREB3L1,CREB5,HK2,HK3,PFKM,PRKAG2,PRKAR1B,RPS6KA5,TGFB1,TGFB3
Musculoskeletal System Development and Function	nNOS Signaling in Skeletal Muscle Cells	2.16	0.208	#NUM!	CACNA1C,CACNA1D,CACNA1G,CACNA2D1,CACNB2,CACNB3,CACNG7,ITPR2,ITPR3,RYR2
Angiogenic Signaling	Inhibition of Angiogenesis by TSP1	2.15	0.235	1.134	AKT3,CD36,MAPK12,MMP9,SDC1,TGFB1,TGFBR1,VEGFA
Metabolism	Asparagine Degradation I	2.13	1	#NUM!	ASPG,ASRGL1
Metabolism	Epoxysqualene Biosynthesis	2.13	1	#NUM!	FDFT1,SQLE
Immune Response	TGF-β Signaling	2.11	0.167	2.309	BMP2,BMP7,BMPR1B,HOXC9,INHBB,MAPK12,PMEPA1,RAP2B,SMAD6,SMAD7,SMAD9,TGFB1,TGFB3,TGFBR1,TGIF1,ZNF423
Neurological	GABAergic Receptor Signaling Pathway (Enhanced)	2.1	0.151	-1.964	ABAT,ADCY1,ADCY7,ALDH5A1,CACNA1C,CACNA1D,CACNA1G,CACNA2D1,CACNB2,CACNB3,CACNG7,GABRB3,GAD1,GNAO1,GRIN2A,ITPR2,ITPR3,NLGN2,PRKAG2,PRKAR1B,SLC6A12
Oncogenesis	Basal Cell Carcinoma Signaling	2.1	0.181	-0.707	BMP2,BMP5,BMP7,BMP8A,FZD1,GLIS1,LEF1,PTCH2,WNT10A,WNT16,WNT4,WNT6,WNT9A
Immune Response	April Mediated Signaling	2.08	0.214	2.333	MAP3K14,MAPK12,NFATC1,NFATC2,NFATC4,NFKBIE,TNFRSF13B,TNFSF13,TRAF1
Cellular Stress Response	Coagulation System	2.07	0.229	2.121	A2M,F10,F13A1,F7,KNG1,PLAU,TFPI,VWF
Metabolism	Ethanol Degradation II	2.07	0.229	-0.707	ACSS1,ACSS3,ALDH1A1,ALDH1B1,ALDH3A2,ALDH3B1,ALDH9A1,DHRS9
Endocrine System	PPARα/RXRα Activation	2.05	0.139	-0.447	ADCY1,ADCY7,ADIPOR2,CD36,CHD5,GNA15,IL1R2,IL1RL1,IRS1,LPL,MAP3K14,MAP4K4,NFKBIE,NOTUM,PLCB2,PLCD3,PLCG2,PRKAG2,PRKAR1B,PRKCB,RAP2B,SHC1,SLC27A1,STAT5B,TGFB1,TGFB3,TGFBR1
Oncogenesis	Glioma Invasiveness Signaling	2.05	0.178	2.309	MMP2,MMP9,PIK3CD,PIK3CG,PIK3R5,PLAU,RAC2,RAP2B,RHOH,RHOU,TIMP2,TIMP3,VTN
Oncogenesis	Ovarian Cancer Signaling	2.05	0.146	1.732	AKT3,CDKN2A,FZD1,GJA1,HDAC4,HDAC6,HDAC8,LEF1,MMP2,MMP9,PIK3CD,PIK3CG,PIK3R5,PRKAG2,PRKAR1B,PTGS2,RAP2B,VEGFA,WNT10A,WNT16,WNT4,WNT6,WNT9A
Neurological	Synaptic Long Term Potentiation	2.04	0.152	0.243	ADCY1,CACNA1C,CAMK4,CREB3L1,CREB5,GNA15,GRIN2A,GRM4,ITPR2,ITPR3,NOTUM,PLCB2,PLCD3,PLCG2,PRKAG2,PRKAR1B,PRKCB,PRKCG,PRKCI,RAP2B
Developmental Biology	Melanocyte Development and Pigmentation Signaling	2.03	0.163	0.775	ADCY1,ADCY7,CREB3L1,CREB5,MITF,PIK3CD,PIK3CG,PIK3R5,PLCG2,PRKAG2,PRKAR1B,PTPN6,RAP2B,RPS6KA5,RPS6KA6,SHC1
Immune Response	B Cell Activating Factor Signaling	2.01	0.209	2.828	MAP3K14,MAPK12,NFATC1,NFATC2,NFATC4,NFKBIE,TNFRSF13B,TNFSF13B,TRAF1
Immune Response	FLT3 Signaling in Hematopoietic Progenitor Cells	2	0.171	1.387	AKT3,CREB3L1,CREB5,INPP5D,MAPK12,PIK3CD,PIK3CG,PIK3R5,RAP2B,RPS6KA5,RPS6KA6,SHC1,STAT5A,STAT5B
Metabolism	Superpathway of Cholesterol Biosynthesis	2	0.241	-1.89	DHCR24,FDFT1,HMGCS2,HSD17B7,LSS,MSMO1,SQLE
Metabolism	NAD Signaling Pathway	1.99	0.146	0.853	AKT3,BST1,ERN1,GJA1,HMGCS2,IGF1,LDHD,NAMPT,PARP14,PARP8,PIK3CD,PIK3CG,PIK3R5,PRKAG2,RYR2,SLC29A3,SLC7A5,TGFA,TGFB1,TPCN1,TRPM2,VEGFA
Developmental Biology	Chondroitin and Dermatan Biosynthesis	1.98	0.5	#NUM!	CHPF2,CHSY1,CSGALNACT1
Immune Response	CCR3 Signaling in Eosinophils	1.97	0.149	1.941	CCL11,GNA15,GNAO1,ITPR2,ITPR3,LIMK1,LIMK2,MAPK12,PAK1,PAK3,PAK4,PIK3CD,PIK3CG,PIK3R5,PLCB2,Ppp1r12b,PRKCB,PRKCG,PRKCI,RAP2B
Metabolism	Superpathway of Inositol Phosphate Compounds	1.97	0.132	0.392	ALPL,ATP1A2,CA3,CILP,DUSP4,ENPP1,INPP5D,IPMK,IPPK,ITPK1,NOCT,NUDT4,NUDT5,PIK3CD,PIK3CG,PIK3R5,PIP5K1A,PLCB2,PLCD3,PLCG2,PPFIA3,PPFIBP2,PPM1H,PPP1R13B,PTPN6,PTPN7,PTPRC,PTPRO,SIRPA,SSH2,TNS3
Musculoskeletal System Development and Function	RANK Signaling in Osteoclasts	1.97	0.165	2.496	AKT3,BIRC3,GSN,MAP3K14,MAPK12,MITF,NFATC1,NFATC2,NFKBIE,PIK3CD,PIK3CG,PIK3R5,PTK2B,TNFRSF11A,TNFSF11
Endocrine System	FXR/RXR Activation	1.94	0.151	#NUM!	AGT,AKT3,APOD,APOE,C4A/C4B,IL18,IL33,KNG1,LPL,MAPK12,NR1H3,PLTP,PPARG,SCARB1,SDC1,SERPINF1,TF,TNF,VTN
Metabolism	Gαs Signaling	1.94	0.151	1	ADCY1,ADCY7,ADD3,ADORA2B,AVPR2,CREB3L1,CREB5,GNA15,GNAO1,HCK,HRH2,PRKAG2,PRKAR1B,PTGER2,PTGER4,PTGIR,RAPGEF2,RYR2,VIPR2
Cellular Growth, Proliferation and Migration	TWEAK Signaling	1.92	0.216	-1.414	BIRC3,MAP3K14,NAIP,Naip1 (includes others),NFKBIE,TNFRSF12A,TNFSF12,TRAF1
Endocrine System	Leptin Signaling in Obesity	1.9	0.171	1.342	ADCY1,ADCY7,AKT3,NOTUM,PDE3A,PIK3CD,PIK3CG,PIK3R5,PLCB2,PLCD3,PLCG2,PRKAG2,PRKAR1B
Immune Response	Primary Immunodeficiency Signaling	1.9	0.183	#NUM!	BLNK,BTK,CD3E,CD40,CIITA,IL2RG,IL7R,PTPRC,TAP1,TAP2,TNFRSF13B
Immune Response	Role of PKR in Interferon Induction and Antiviral Response	1.9	0.147	3.153	FAS,FCGR1A,HSPA1A/HSPA1B,Hspa1b,HSPA2,IFNAR2,IFNGR1,IFNGR2,IL18,MAPK12,MSR1,NFKBIE,NLRP1,NLRP3,PDGFA,PDGFD,PDGFRB,TLR3,TLR9,TNF
Oncogenesis	SPINK1 Pancreatic Cancer Pathway	1.9	0.183	-0.905	CELA1,CPA6,CPE,CPZ,CTSB,KLK10,KLK7,KLK9,MMP12,TGFB1,TGFBR1
Cellular Growth, Proliferation and Migration	Actin Nucleation by ARP-WASP Complex	1.89	0.161	1.134	BAIAP2,ITGA11,ITGA3,ITGA4,ITGAL,ITGAM,ITGAX,ITGB2,ITGB4,RAC2,RAP2B,RHOH,RHOU,WAS,WIPF1
Immune Response	LPS/IL-1 Mediated Inhibition of RXR Function	1.87	0.128	-0.277	ABCC3,ABCG1,ACSBG1,ACSF2,ACSL4,ALDH1A1,ALDH1B1,ALDH3A2,ALDH3B1,ALDH5A1,ALDH9A1,APOE,CD14,CHST11,CPT1C,CYP2B6,Cyp2j11/Cyp2j8,FABP5,HMGCS2,HS3ST3B1,HS6ST2,IL18,IL1R2,IL1RL1,IL33,LBP,NR1H3,PLTP,PPARGC1B,SCARB1,SLC27A1,SOD3,TNF
Immune Response	Phagosome Maturation	1.86	0.14	#NUM!	B2M,CTSB,CTSC,CTSD,CTSH,CTSK,CTSO,CTSS,CTSZ,CYBB,HLA-A,HLA-DRB5,HLA-E,HLA-G,NCF1,PRDX5,PRDX6,RAB7B,RAC2,TAP1,TCIRG1,TUBB2B,TUBB3
Oncogenesis	Non-Small Cell Lung Cancer Signaling	1.85	0.16	1.414	AKT3,CCND2,CDK6,CDKN2A,HDAC4,HDAC6,HDAC8,ITPR2,ITPR3,PIK3CD,PIK3CG,PIK3R5,RAP2B,RASSF5,TGFA
Developmental Biology	WNT/β-catenin Signaling	1.84	0.138	-2.4	AKT3,AXIN2,CDH3,CDKN2A,DKK3,FZD1,GJA1,GNAO1,LEF1,PPARD,SFRP1,SFRP2,SFRP4,SFRP5,SOX11,SOX9,TGFB1,TGFB3,TGFBR1,WNT10A,WNT16,WNT4,WNT6,WNT9A
Angiogenic Signaling	eNOS Signaling	1.83	0.141	1.606	ADCY1,ADCY7,AKT3,CAV1,HSPA1A/HSPA1B,Hspa1b,HSPA2,ITPR2,ITPR3,KNG1,LPAR5,PIK3CD,PIK3CG,PIK3R5,PLCG2,PRKAG2,PRKAR1B,PRKCB,PRKCG,PRKCI,SLC7A1,VEGFA
Angiogenic Signaling	FGF Signaling	1.83	0.163	1.387	AKT3,CREB3L1,CREB5,FGF11,FGF18,FGF7,FGFR2,FRS2,MAPK12,PIK3CD,PIK3CG,PIK3R5,PTPN6,RPS6KA5
Neurological	Neuroprotective Role of THOP1 in Alzheimer's Disease	1.81	0.149	-0.577	AGT,DPP4,F7,FAP,HLA-A,HLA-E,HLA-G,HPN,KLK10,KLK7,KNG1,MME,MMP9,PRKAG2,PRKAR1B,PRSS12,THOP1,TPSAB1/TPSB2
Immune Response	GM-CSF Signaling	1.8	0.171	2.887	AKT3,BCL2A1,CSF2RB,HCK,LYN,PIK3CD,PIK3CG,PIK3R5,PRKCB,RAP2B,SHC1,STAT5B
Cellular Stress Response	Death Receptor Signaling	1.77	0.156	1.291	ACTA1,ACTA2,BIRC3,FAS,LIMK1,MAP3K14,MAP4K4,NAIP,Naip1 (includes others),NFKBIE,PARP14,PARP8,TNF,TNFSF10,TNFSF12
Immune Response	Role of JAK family kinases in IL-6-type Cytokine Signaling	1.77	0.165	0.832	CNTFR,IL11,IL6ST,LBP,LIF,MAPK12,OSM,SOCS1,STAT5A,STAT5B,TGFB1,TGFB3,VEGFA
Metabolism	Ceramide Biosynthesis	1.77	0.429	#NUM!	KDSR,SPTLC1,SPTLC2
Oncogenesis	Thyroid Cancer Signaling	1.77	0.165	1.941	AKT3,BDNF,CXCR4,IGF1,IRS1,LEF1,NGF,PIK3CD,PIK3CG,PIK3R5,RAP2B,RET,SHC1
Developmental Biology	Ephrin A Signaling	1.76	0.191	#NUM!	EPHA2,EPHA3,LIMK1,NGEF,PAK1,PIK3CD,PIK3CG,PIK3R5,VAV1
Immune Response	TNFR2 Signaling	1.76	0.219	0	BIRC3,MAP3K14,NAIP,Naip1 (includes others),NFKBIE,TNF,TRAF1
Cell Cycle	Thrombopoietin Signaling	1.75	0.175	1.508	PIK3CD,PIK3CG,PIK3R5,PLCG2,PRKCB,PRKCG,PRKCI,RAP2B,SHC1,STAT5A,STAT5B
Metabolism	3-phosphoinositide Biosynthesis	1.73	0.131	0.447	ALPL,ATP1A2,CA3,CILP,DUSP4,ENPP1,INPP5D,IPMK,ITPK1,NOCT,NUDT4,NUDT5,PIK3CD,PIK3CG,PIK3R5,PIP5K1A,PPFIA3,PPFIBP2,PPM1H,PPP1R13B,PTPN6,PTPN7,PTPRC,PTPRO,SIRPA,SSH2,TNS3
Developmental Biology	Gα12/13 Signaling	1.71	0.143	3.3	AKT3,BTK,CDH13,CDH3,CDH4,F2RL2,LPAR5,MAPK12,MYL1,MYL11,MYL9,NFKBIE,PIK3CD,PIK3CG,PIK3R5,PTK2B,RAP2B,TEC,VAV1
Metabolism	Mitochondrial L-carnitine Shuttle Pathway	1.71	0.263	0	ACSBG1,ACSF2,ACSL4,CPT1C,SLC27A1
Endocrine System	Thyroid Hormone Metabolism I (via Deiodination)	1.68	0.667	#NUM!	DIO2,DIO3
Metabolism	4-aminobutyrate Degradation I	1.68	0.667	#NUM!	ABAT,ALDH5A1
Metabolism	Serine Biosynthesis	1.68	0.667	#NUM!	PHGDH,UBAC2
Metabolism	Thyronamine and Iodothyronamine Metabolism	1.68	0.667	#NUM!	DIO2,DIO3
Metabolism	Uridine-5'-phosphate Biosynthesis	1.68	0.667	#NUM!	CAD,UMPS
Immune Response	Immunogenic Cell Death Signaling Pathway	1.67	0.156	1.604	CGAS,CXCL10,DAPK1,FPR1,HSPA1A/HSPA1B,Hspa1b,HSPA2,IFNAR2,IFNGR1,IFNGR2,NLRP3,P2RX7,TLR3,TNF
Immune Response	Induction of Apoptosis by HIV1	1.65	0.169	0.302	BIRC3,CXCR4,FAS,MAP3K14,MAPK12,NAIP,Naip1 (includes others),NFKBIE,SLC25A13,TNF,TRAF1
Immune Response	Role of IL-17A in Arthritis	1.65	0.175	#NUM!	CCL2,CXCL6,IL17RA,MAPK12,MMP13,NFKBIE,PIK3CD,PIK3CG,PIK3R5,PTGS2
Oncogenesis	Estrogen-Dependent Breast Cancer Signaling	1.65	0.159	3	AKR1B10,AKT3,CREB3L1,CREB5,HSD17B1,HSD17B7,IGF1,PIK3CD,PIK3CG,PIK3R5,RAP2B,STAT5A,STAT5B
Endocrine System	Aldosterone Signaling in Epithelial Cells	1.64	0.134	-0.943	ASIC2,ASIC3,CRYAA/LOC102724652,HSPA1A/HSPA1B,HSPA2,HSPB6,HSPB8,ITPR2,ITPR3,NOTUM,PIK3CD,PIK3CG,PIK3R5,PIP5K1A,PLCB2,PLCD3,PLCG2,PRKCB,PRKCG,PRKCI,SCNN1G,SGK1,SLC9A1
Angiogenic Signaling	Cardiomyocyte Differentiation via BMP Receptors	1.61	0.222	#NUM!	BMP2,BMP5,BMP7,BMPR1B,SMAD6,SMAD9
Developmental Biology	WNT/Ca+ pathway	1.61	0.167	0.632	CREB3L1,CREB5,FZD1,NFATC1,NFATC2,NFATC4,NOTUM,PLCB2,PLCD3,PLCG2,ROR1
Metabolism	Tryptophan Degradation X (Mammalian, via Tryptamine)	1.61	0.222	-0.447	AKR1B10,ALDH1A1,ALDH1B1,ALDH3A2,ALDH3B1,ALDH9A1
Neurological	SNARE Signaling Pathway	1.61	0.14	2.357	ADCY1,ADCY7,CACNA2D1,CACNB2,CACNB3,LMAN1L,MYH4,MYL1,MYL9,MYO18B,PRKAG2,PRKAR1B,RAB27A,SYN3,SYT11,SYT17,SYT4,SYT9,UNC13A
Neurological	α-Adrenergic Signaling	1.61	0.147	1.265	ADCY1,ADCY7,ADRA2A,CAMK4,GNA15,GNAO1,ITPR2,ITPR3,PLCG2,PRKAG2,PRKAR1B,PRKCB,PRKCG,PRKCI,PYGM,RAP2B
Metabolism	Triacylglycerol Degradation	1.6	0.172	-1.414	ABHD2,Ces2e,Ces2g,LIPG,LPL,MGLL,NOTUM,PLA1A,PRDX6,TNFAIP6
Metabolism	Superoxide Radicals Degradation	1.59	0.375	#NUM!	CYGB,GPX7,SOD3
Endocrine System	Cholecystokinin/Gastrin-mediated Signaling	1.58	0.143	1	IL18,IL33,ITPR2,ITPR3,MAPK12,PLCB2,PRKCB,PRKCG,PRKCI,PTGS2,PTK2B,RAC2,RAP2B,RHOH,RHOU,SHC1,TNF
Neurological	Reelin Signaling in Neurons	1.56	0.138	2	AFDN,AKT3,APOE,ARHGEF19,ARHGEF2,ARHGEF25,CDK5R1,CNR2,FGR,GRIN2A,HCK,ITGA3,LIMK1,LYN,MAPK12,PDK4,PIK3CD,PIK3CG,PIK3R5
Oncogenesis	ERBB Signaling	1.56	0.151	1.069	MAPK12,PAK1,PAK3,PAK4,PIK3CD,PIK3CG,PIK3R5,PLCG2,PRKCB,PRKCG,PRKCI,RAP2B,SHC1,TGFA
Immune Response	TNFR1 Signaling	1.54	0.176	0.333	BIRC3,MAP3K14,NAIP,Naip1 (includes others),NFKBIE,PAK1,PAK3,PAK4,TNF
Immune Response	LPS-stimulated MAPK Signaling	1.53	0.153	2.309	CD14,LBP,MAP3K14,MAPK12,NFKBIE,PAK1,PIK3CD,PIK3CG,PIK3R5,PRKCB,PRKCG,PRKCI,RAP2B
Cell Cycle	Cell Cycle: G1/S Checkpoint Regulation	1.52	0.162	2.333	CCND2,CDK6,CDKN2A,CDKN2B,E2F7,E2F8,HDAC4,HDAC6,HDAC8,TGFB1,TGFB3
Developmental Biology	PCP (Planar Cell Polarity) Pathway	1.51	0.167	-0.333	CELSR1,CTHRC1,EFNB1,FZD1,MAPK12,WNT10A,WNT16,WNT4,WNT6,WNT9A
Metabolism	D-myo-inositol-5-phosphate Metabolism	1.51	0.128	0.229	ALPL,ATP1A2,CA3,CILP,DUSP4,ENPP1,INPP5D,ITPK1,NOCT,NUDT4,NUDT5,PLCB2,PLCD3,PLCG2,PPFIA3,PPFIBP2,PPM1H,PPP1R13B,PTPN6,PTPN7,PTPRC,PTPRO,SIRPA,SSH2,TNS3
Oncogenesis	MSP-RON Signaling in Cancer Cells Pathway	1.5	0.136	0.943	ACTA2,AKT3,CREB3L1,CREB5,CSF2RB,ELF1,IL3RA,ITGB4,KLK10,KLK7,KLK9,LEF1,PIK3CD,PIK3CG,PIK3R5,PTK2B,RAP2B,VEGFA,VIM
Endocrine System	Prolactin Signaling	1.49	0.147	1.069	IRS1,PIK3CD,PIK3CG,PIK3R5,PLCG2,PRKCB,PRKCG,PRKCI,RAP2B,SHC1,SOCS1,SOCS2,STAT5A,STAT5B
Immune Response	NF-κB Activation by Viruses	1.47	0.154	1.508	AKT3,CCR5,ITGA3,MAP3K14,NFKBIE,PIK3CD,PIK3CG,PIK3R5,PRKCB,PRKCG,PRKCI,RAP2B
Cell Cycle	PDGF Signaling	1.46	0.149	1.941	CAV1,INPP5D,PDGFA,PDGFD,PDGFRB,PIK3CD,PIK3CG,PIK3R5,PLCG2,PRKCB,RAP2B,SHC1,SPHK1
Developmental Biology	Regulation of the Epithelial Mesenchymal Transition in Development Pathway	1.46	0.149	-0.905	AXIN2,FZD1,GLIS1,JAG1,LEF1,PTCH2,PYGO1,TWIST1,WNT10A,WNT16,WNT4,WNT6,WNT9A
Metabolism	Choline Biosynthesis III	1.46	0.267	1	GPLD1,HMOX1,PLD3,PLD4
Metabolism	Fatty Acid Activation	1.46	0.267	#NUM!	ACSBG1,ACSF2,ACSL4,SLC27A1
Cell Cycle	Ribonucleotide Reductase Signaling Pathway	1.45	0.129	0.426	AKT3,CDH3,CDK6,CDKN2A,CREB3L1,CREB5,E2F7,E2F8,MAPK12,MMP2,MMP9,PARP14,PARP8,PIK3CD,PIK3CG,PIK3R5,RRM1,RRM2,SMARCA2,SMARCD3,VEGFA,WEE1
Immune Response	IGF-1 Signaling	1.45	0.143	0.832	AKT3,CCN2,CCN3,IGF1,IRS1,PIK3CD,PIK3CG,PIK3R5,PRKAG2,PRKAR1B,PRKCI,RAP2B,SHC1,SOCS1,SOCS2
Metabolism	D-myo-inositol (1,4,5,6)-Tetrakisphosphate Biosynthesis	1.44	0.128	-0.243	ALPL,ATP1A2,CA3,CILP,DUSP4,ENPP1,INPP5D,IPMK,ITPK1,NOCT,NUDT4,NUDT5,PPFIA3,PPFIBP2,PPM1H,PPP1R13B,PTPN6,PTPN7,PTPRC,PTPRO,SIRPA,SSH2,TNS3
Metabolism	D-myo-inositol (3,4,5,6)-tetrakisphosphate Biosynthesis	1.44	0.128	-0.243	ALPL,ATP1A2,CA3,CILP,DUSP4,ENPP1,INPP5D,IPMK,ITPK1,NOCT,NUDT4,NUDT5,PPFIA3,PPFIBP2,PPM1H,PPP1R13B,PTPN6,PTPN7,PTPRC,PTPRO,SIRPA,SSH2,TNS3
Metabolism	Putrescine Degradation III	1.44	0.227	-0.447	ALDH1A1,ALDH1B1,ALDH3A2,ALDH3B1,ALDH9A1
Oncogenesis	Renal Cell Carcinoma Signaling	1.43	0.152	2.121	AKT3,PAK1,PAK3,PAK4,PIK3CD,PIK3CG,PIK3R5,RAP2B,SLC2A1,TGFA,TGFB1,VEGFA
Metabolism	Heme Degradation	1.4	0.5	#NUM!	BLVRB,HMOX1
Metabolism	Phenylethylamine Degradation I	1.4	0.5	#NUM!	ALDH3A2,AOC3
Cellular Stress Response	UVA-Induced MAPK Signaling	1.39	0.143	0.632	MAPK12,NOTUM,PARP14,PARP8,PIK3CD,PIK3CG,PIK3R5,PLCB2,PLCD3,PLCG2,RAP2B,RPS6KA5,RPS6KA6,SMPD1
Angiogenic Signaling	Extrinsic Prothrombin Activation Pathway	1.37	0.25	1	F10,F13A1,F7,TFPI
Metabolism	Histidine Degradation VI	1.37	0.217	0	CYP11A1,CYP26B1,CYP2B6,CYP7B1,HAL
Developmental Biology	Ephrin B Signaling	1.36	0.153	0.302	CXCL12,CXCR4,EFNB1,GNA15,GNAO1,KALRN,LIMK1,PAK1,RAC2,RGS3,VAV1
Angiogenic Signaling	VEGF Signaling	1.35	0.141	1.604	ACTA1,ACTA2,Actn3,AKT3,PIK3CD,PIK3CG,PIK3R5,PLCG2,PRKCB,PTK2B,PTPN6,RAP2B,SHC1,VEGFA
Cellular Stress Response	Regulation of Cellular Mechanics by Calpain Protease	1.35	0.144	0	Actn3,CAPN1,CCND2,CDK6,ITGA11,ITGA3,ITGA4,ITGAL,ITGAM,ITGAX,ITGB2,ITGB4,RAP2B
Reproductive System	Relaxin Signaling	1.35	0.129	1.508	ADCY1,ADCY7,AKT3,CTH,ENPP1,ENPP6,GAD1,GNA15,GNAO1,MMP9,NFKBIE,PDE1B,PDE3A,PIK3CD,PIK3CG,PIK3R5,PRKAG2,PRKAR1B,SMPDL3A,VEGFA
Cellular Growth, Proliferation and Migration	14-3-3-mediated Signaling	1.34	0.134	1.807	AKT3,MAPK12,NOTUM,PIK3CD,PIK3CG,PIK3R5,PLCB2,PLCD3,PLCG2,PRKCB,PRKCG,PRKCI,RAP2B,TNF,TUBB2B,TUBB3,VIM
Neurological	Endocannabinoid Developing Neuron Pathway	1.34	0.134	2.138	ADCY1,ADCY7,AKT3,CNR2,CREB3L1,CREB5,GNAO1,MAPK12,MGLL,PIK3CD,PIK3CG,PIK3R5,PRKAG2,PRKAR1B,RAC2,RAP1GAP,RAP2B
Metabolism	Oxidative Ethanol Degradation III	1.31	0.161	-1.134	ACSS1,ACSS3,ALDH1A1,ALDH1B1,ALDH3A2,ALDH3B1,ALDH9A1,CYP2B6,Cyp2j11/Cyp2j8
Immune Response	IL-22 Signaling	1.3	0.208	2.236	AKT3,IL10RB,MAPK12,STAT5A,STAT5B
Metabolism	The Visual Cycle	1.3	0.208	0	AKR1B10,DHRS9,RBP1,RDH10,RDH13
Cellular Growth, Proliferation and Migration	ERK5 Signaling	1.29	0.149	-0.632	CREB3L1,CREB5,FOSL1,IL6ST,LIF,NGF,RAP2B,RPS6KA5,RPS6KA6,SGK1,WNK1
Metabolism	Retinol Biosynthesis	1.29	0.167	-0.378	AKR1B10,BCO1,DHRS9,LIPG,LPL,RBP1,RDH10,RDH13
Metabolism	1D-myo-inositol Hexakisphosphate Biosynthesis II (Mammalian)	1.28	0.235	-1	INPP5D,IPMK,IPPK,ITPK1
Oncogenesis	p38 MAPK Signaling	1.28	0.133	2.673	CREB3L1,CREB5,FAS,IL18,IL1R2,IL1RL1,IL33,MAPK12,MAPKAPK3,RPS6KA5,RPS6KA6,TGFB1,TGFB3,TGFBR1,TIFA,TNF
Angiogenic Signaling	VEGF Family Ligand-Receptor Interactions	1.25	0.143	0.905	AKT3,NRP2,PIK3CD,PIK3CG,PIK3R5,PLCG2,PRKCB,PRKCG,PRKCI,RAP2B,SHC1,VEGFA
Neurological	PEDF Signaling	1.25	0.143	2.714	AKT3,BDNF,FAS,MAPK12,NFKBIE,NGF,PIK3CD,PIK3CG,PIK3R5,PPARG,RAP2B,SERPINF1
Angiogenic Signaling	Apelin Endothelial Signaling Pathway	1.23	0.128	1.213	ADCY1,ADCY7,AKT3,CCL2,GNA15,GNAO1,HDAC4,MAPK12,PIK3CD,PIK3CG,PIK3R5,PLCB2,PRKAG2,PRKCB,PRKCG,PRKCI,RAP2B,VCAM1
Cell Cycle	Cyclins and Cell Cycle Regulation	1.22	0.141	-1.667	CCND2,CDK6,CDKN2A,CDKN2B,E2F7,E2F8,HDAC4,HDAC6,HDAC8,TGFB1,TGFB3,WEE1
Epigenetic	Protein Citrullination	1.21	0.4	#NUM!	PADI2,PADI4
Metabolism	Acetate Conversion to Acetyl-CoA	1.21	0.4	#NUM!	ACSS1,ACSS3
Metabolism	Myo-inositol Biosynthesis	1.21	0.4	#NUM!	IMPA2,ISYNA1
Metabolism	Superpathway of Serine and Glycine Biosynthesis I	1.21	0.4	#NUM!	PHGDH,UBAC2
Oncogenesis	FAT10 Cancer Signaling Pathway	1.2	0.16	1.89	ACKR3,AKT3,CXCR4,NFKBIE,TGFB1,TGFB3,TGFBR1,TNF
Oncogenesis	ERBB4 Signaling	1.19	0.147	1.265	Nrg1,PIK3CD,PIK3CG,PIK3R5,PLCG2,PRKCB,PRKCG,PRKCI,RAP2B,SHC1
Immune Response	Role of JAK1, JAK2 and TYK2 in Interferon Signaling	1.17	0.192	0.447	IFNAR2,IFNGR1,IFNGR2,PTPN6,SOCS1
Oncogenesis	Small Cell Lung Cancer Signaling	1.17	0.135	0.707	AKT3,CCND2,CDK6,CDKN2B,HDAC4,HDAC6,HDAC8,NFKBIE,PIK3CD,PIK3CG,PIK3R5,PTGS2,TRAF1
Neurological	CDK5 Signaling	1.16	0.13	-0.535	ADCY1,ADCY7,BDNF,CAPN1,CDK5R1,ITGA3,LAMA1,LAMA5,LAMB1,LAMC1,MAPK12,NGF,PRKAG2,PRKAR1B,RAP2B
Metabolism	γ-linolenate Biosynthesis II (Animals)	1.13	0.211	#NUM!	ACSBG1,ACSF2,ACSL4,SLC27A1
Cellular Stress Response	UVB-Induced MAPK Signaling	1.12	0.154	0.707	MAPK12,PIK3CD,PIK3CG,PIK3R5,PRKCB,PRKCG,PRKCI,RPS6KA5
Neurological	Oxytocin in Spinal Neurons Signaling Pathway	1.12	0.171	0	AVPR1A,CAMKK1,CAMKK2,CTH,GAD1,PRKG2
Metabolism	γ-glutamyl Cycle	1.11	0.25	#NUM!	ANPEP,GGT1,GGT7
Cellular Stress Response	Autophagy	1.08	0.115	0	AKT3,CAMKK2,CREB3L1,CREB5,DAPK1,DRAM1,ERN1,IGF1,IRS1,MAPK12,OPTN,PIK3CD,PIK3CG,PIK3R5,PRKAG2,PRKAR1B,RAB7B,SESN1,SLC7A5,TFEB,TGFA,TGFB1,TNF,UVRAG,VEGFA
Cellular Growth, Proliferation and Migration	Epithelial Adherens Junction Signaling	1.06	0.12	-1.606	AFDN,AKT3,BAIAP2,ECT2,LEF1,LIMK1,LIMK2,MAGI1,MYH4,NECTIN1,NECTIN2,PAK1,PAK3,PAK4,PRKAG2,RAP2B,TGFBR1,TNS1,WAS
Metabolism	D-mannose Degradation	1.06	1	#NUM!	MPI
Metabolism	Arginine Degradation VI (Arginase 2 Pathway)	1.06	0.333	#NUM!	ARG1,PYCR1
Metabolism	Lanosterol Biosynthesis	1.06	1	#NUM!	LSS
Metabolism	L-cysteine Degradation II	1.06	1	#NUM!	CTH
Metabolism	Methylglyoxal Degradation VI	1.06	1	#NUM!	LDHD
Metabolism	Sulfite Oxidation IV	1.06	1	#NUM!	SUOX
Metabolism	Urea Cycle	1.06	0.333	#NUM!	ARG1,ASS1
Metabolism	Zymosterol Biosynthesis	1.06	0.333	#NUM!	HSD17B7,MSMO1
Neurological	Melatonin Signaling	1.05	0.139	-0.632	GNAO1,NOTUM,PLCB2,PLCD3,PLCG2,PRKAG2,PRKAR1B,PRKCB,PRKCG,PRKCI
Cellular Stress Response	Aryl Hydrocarbon Receptor Signaling	1.04	0.119	1.155	ALDH1A1,ALDH1B1,ALDH3A2,ALDH3B1,ALDH5A1,ALDH9A1,CCND2,CDK6,CDKN2A,CTSD,CYP1B1,FAS,NFIA,NFIB,NFIC,NFIX,TGFB1,TGFB3,TNF
Metabolism	Apelin Adipocyte Signaling Pathway	1.04	0.132	-1	ADCY1,ADCY7,CYBB,GPX7,Gstt1,MAPK12,NCF1,PRDX6,PRKAG2,PRKAR1B,PTGES,RAC2
Neurological	NGF Signaling	1.04	0.125	1.604	AKT3,CREB3L1,CREB5,MAP3K14,MAPK12,NGF,PIK3CD,PIK3CG,PIK3R5,PLCG2,RAP2B,RPS6KA5,RPS6KA6,SHC1,SMPD1
Oncogenesis	Acute Myeloid Leukemia Signaling	1.04	0.132	0.905	AKT3,CEBPA,CSF2RB,CSF3R,LEF1,PIK3CD,PIK3CG,PIK3R5,RAP2B,SPI1,STAT5A,STAT5B
Cellular Growth, Proliferation and Migration	JAK/STAT Signaling	1.03	0.134	0.905	AKT3,PIK3CD,PIK3CG,PIK3R5,PTPN6,RAP2B,SHC1,SOCS1,SOCS2,STAT5A,STAT5B
Metabolism	Noradrenaline and Adrenaline Degradation	1.03	0.162	0	ALDH1A1,ALDH1B1,ALDH3A2,ALDH3B1,ALDH9A1,DHRS9
Angiogenic Signaling	Cardiac β-adrenergic Signaling	1.02	0.117	1.732	ADCY1,ADCY7,ATP2A1,CACNA1C,CACNA1D,CACNA2D1,CACNB2,CACNB3,CACNG7,ENPP1,ENPP6,GNA15,GNAO1,GRK3,PDE1B,PDE3A,PKIB,PRKAG2,PRKAR1B,RYR2,SMPDL3A
Endocrine System	Apelin Pancreas Signaling Pathway	1.01	0.152	0.378	ERN1,MAPK12,PIK3CD,PIK3CG,PIK3R5,PRKAG2,PRKAR1B
Metabolism	3-phosphoinositide Degradation	1.01	0.115	0.243	ALPL,ATP1A2,CA3,CILP,DUSP4,ENPP1,INPP5D,ITPK1,NOCT,NUDT4,NUDT5,PPFIA3,PPFIBP2,PPM1H,PPP1R13B,PTPN6,PTPN7,PTPRC,PTPRO,SIRPA,SSH2,TNS3
Endocrine System	PXR/RXR Activation	0.982	0.138	0.333	ABCC3,AKT3,ALDH1A1,ALDH3A2,CYP2B6,HMGCS2,PRKAG2,PRKAR1B,TNF
Metabolism	Docosahexaenoic Acid (DHA) Signaling	0.982	0.158	#NUM!	AKT3,BCL2A1,PIK3CD,PIK3CG,PIK3R5,SERPINF1
Oncogenesis	ERB2-ERBB3 Signaling	0.982	0.138	2.333	ETV4,Nrg1,PIK3CD,PIK3CG,PIK3R5,RAP2B,SHC1,STAT5A,STAT5B
Cellular Growth, Proliferation and Migration	EGF Signaling	0.976	0.143	1.414	AKT3,ITPR2,ITPR3,MAPK12,PIK3CD,PIK3CG,PIK3R5,SHC1
Immune Response	iNOS Signaling	0.975	0.149	2.236	CD14,HMGA1,IFNGR1,IFNGR2,LBP,MAPK12,NFKBIE
Cellular Stress Response	Apoptosis Signaling	0.956	0.125	-0.905	BCL2A1,BCL2L11,BIRC3,CAPN1,FAS,MAP3K14,MAP4K4,NAIP,Naip1 (includes others),NFKBIE,PLCG2,RAP2B,TNF
Immune Response	Coronavirus Pathogenesis Pathway	0.955	0.113	1.46	AGT,BCL2L11,CCL2,CCR2,E2F7,E2F8,HDAC4,HDAC6,HDAC8,IFNAR2,IL17RA,KNG1,MAPK12,NFKBIE,NLRP3,OAS1,OAS2,OAS3,PTGS2,TGFB1,TGFBR1,TLR3,TLR7
Metabolism	Acyl-CoA Hydrolysis	0.945	0.214	#NUM!	ACOT11,ACOT7,THEM4
Neurological	CNTF Signaling	0.943	0.14	0.707	CNTFR,IL6ST,PIK3CD,PIK3CG,PIK3R5,RAP2B,RPS6KA5,RPS6KA6
Endocrine System	Pregnenolone Biosynthesis	0.937	0.182	#NUM!	CYP11A1,CYP26B1,CYP2B6,CYP7B1
Metabolism	Superpathway of D-myo-inositol (1,4,5)-trisphosphate Metabolism	0.937	0.182	0	IMPA2,INPP1,INPP5D,IPMK
Metabolism	Ceramide Degradation	0.934	0.286	#NUM!	ACER2,ACER3
Metabolism	Trehalose Degradation II (Trehalase)	0.934	0.286	#NUM!	HK2,HK3
Immune Response	CD40 Signaling	0.921	0.134	2.121	CD40,MAP3K14,MAPK12,NFKBIE,PIK3CD,PIK3CG,PIK3R5,PTGS2,TRAF1
Immune Response	IL-17A Signaling in Airway Cells	0.921	0.134	2.333	AKT3,CCL11,CXCL6,IL17RA,MAPK12,NFKBIE,PIK3CD,PIK3CG,PIK3R5
Oncogenesis	HER-2 Signaling in Breast Cancer	0.915	0.11	0.816	AKT3,BCL2L11,COX6B2,ELF1,FCER1G,FGR,HCK,ITGB2,ITGB4,LYN,MMP2,NDC1,NFKBIE,PARD3,PARD6B,PGR,PIK3CD,PIK3CG,PIK3R5,PRKCB,PRKCG,PRKCI,PTGS2,RAP2B,TGFA
Developmental Biology	Sonic Hedgehog Signaling	0.909	0.161	0	ARRB2,GLIS1,PRKAG2,PRKAR1B,PTCH2
Metabolism	Salvage Pathways of Pyrimidine Ribonucleotides	0.89	0.124	-1.155	AK7,APOBEC1,CDA,CDK18,CDK6,DAPK1,LIMK1,LIMK2,PAK1,PAK3,SGK1,UCK2
Metabolism	Vitamin-C Transport	0.883	0.174	-2	SLC23A2,SLC2A1,SLC2A3,TXN
Developmental Biology	Neurotrophin/TRK Signaling	0.88	0.128	1.414	BDNF,CREB3L1,CREB5,FRS2,NGF,PIK3CD,PIK3CG,PIK3R5,RAP2B,SHC1
Metabolism	Superpathway of Citrulline Metabolism	0.875	0.2	#NUM!	ARG1,ASS1,PRODH
Oncogenesis	Melanoma Signaling	0.868	0.14	2.236	AKT3,CDKN2A,MITF,PIK3CD,PIK3CG,PIK3R5,RAP2B
Metabolism	Dopamine Degradation	0.865	0.156	-0.447	ALDH1A1,ALDH1B1,ALDH3A2,ALDH3B1,ALDH9A1
Immune Response	Mechanisms of Viral Exit from Host Cells	0.863	0.146	#NUM!	ACTA1,ACTA2,CHMP4C,PRKCB,PRKCG,PRKCI
Cellular Stress Response	GADD45 Signaling	0.848	0.133	0.707	CCND2,GADD45A,MAPK12,TGFB1,TGFB3,TGFBR1,TNF,WT1
Metabolism	AMPK Signaling	0.847	0.107	2.668	ADRA2A,ADRA2B,AK7,AKT3,CAMKK2,CPT1C,CREB3L1,CREB5,GNA15,GNAO1,IRS1,MAPK12,ORAI2,PFKFB3,PFKM,PIK3CD,PIK3CG,PIK3R5,PPM1H,PRKAG2,PRKAR1B,RAB27A,SLC2A1,SMARCA2,SMARCD3,STIM1
Neurological	Huntington's Disease Signaling	0.847	0.106	0.243	AKT3,BDNF,CAPN1,CASP4,CDK5R1,CLTB,CREB3L1,CREB5,CTSD,DNM1,GNA15,HDAC4,HDAC6,HDAC8,HSPA1A/HSPA1B,Hspa1b,HSPA2,IGF1,NGF,PIK3CD,PIK3CG,PIK3R5,PLCB2,PRKCB,PRKCG,PRKCI,PSMB8,PSMB9,SGK1,SHC1
Neurological	Amyloid Processing	0.836	0.137	#NUM!	AKT3,CAPN1,CDK5R1,MAPK12,MARK1,PRKAG2,PRKAR1B
Metabolism	Inositol Pyrophosphates Biosynthesis	0.834	0.25	#NUM!	IPMK,IPPK
Immune Response	IL-4 Signaling	0.815	0.0988	5.166	AKT3,ANO1,ARG1,ARHGAP8/PRR5-ARHGAP8,CCL11,CCL22,CD3E,COL11A1,COL12A1,COL15A1,COL16A1,COL1A1,COL1A2,COL22A1,COL23A1,COL24A1,COL27A1,COL3A1,COL4A5,COL5A1,COL5A2,COL5A3,COL6A1,COL6A2,COL6A3,Col6a4,COL6A6,COL7A1,COL8A1,COL8A2,COL9A2,CREB3L1,CREB5,FAS,FCER1G,HLA-DMA,HLA-DMB,HLA-DQA1,HLA-DQB1,HLA-DRB5,IL2RG,IL4R,IRF4,IRS1,MAPK12,MMP12,NFATC2,NFIL3,PIK3CD,PIK3CG,PIK3R5,PTPN6,RAP2B,SOCS1,TGFB1,TGFB3,TIMP3
Developmental Biology	Chondroitin Sulfate Degradation (Metazoa)	0.812	0.188	#NUM!	CEMIP,GM2A,HEXB
Metabolism	D-myo-inositol (1,4,5)-trisphosphate Degradation	0.812	0.188	#NUM!	IMPA2,INPP1,INPP5D
Cellular Stress Response	Ferroptosis Signaling Pathway	0.804	0.115	1.069	ACSL4,ALOXE3,ANGPTL4,CTH,CTSB,CYBB,DPP4,FDFT1,GCH1,HMOX1,PRKAG2,RAP2B,SLC7A11,TF,TFAP2C
Cellular Stress Response	Ceramide Signaling	0.8	0.121	-0.707	AKT3,CTSD,ENPP7,PIK3CD,PIK3CG,PIK3R5,RAP2B,SMPD1,SMPD5,SPHK1,TNF
Metabolism	Pyrimidine Ribonucleotides De Novo Biosynthesis	0.792	0.14	-2	AK7,CAD,NTPCR,NUDT5,PGP,UMPS
Metabolism	Retinoate Biosynthesis I	0.792	0.14	0.816	AKR1B10,ALDH1A1,DHRS9,RBP1,RDH10,RDH13
Immune Response	4-1BB Signaling in T Lymphocytes	0.784	0.147	1	MAP3K14,MAPK12,NFKBIE,TNFRSF9,TRAF1
Cellular Stress Response	Glutamate Dependent Acid Resistance	0.783	0.5	#NUM!	GAD1
Endocrine System	Thyroid Hormone Biosynthesis	0.783	0.5	#NUM!	CTSD
Metabolism	Cysteine Biosynthesis/Homocysteine Degradation	0.783	0.5	#NUM!	CTH
Metabolism	Alanine Biosynthesis II	0.783	0.5	#NUM!	GPT2
Metabolism	Alanine Degradation III	0.783	0.5	#NUM!	GPT2
Metabolism	Glycine Degradation (Creatine Biosynthesis)	0.783	0.5	#NUM!	GATM
Metabolism	Putrescine Biosynthesis III	0.783	0.5	#NUM!	AZIN2
Metabolism	β-alanine Degradation I	0.783	0.5	#NUM!	ABAT
Neurological	BEX2 Signaling Pathway	0.779	0.122	1.265	AKT3,LEF1,LGALS1,LMO2,MAPK12,MMP2,NGF,PLXNC1,SPP1,VEGFA
Developmental Biology	Heparan Sulfate Biosynthesis (Late Stages)	0.756	0.12	0	Ces2e,Ces2g,CHST11,EXT1,HS3ST3B1,HS6ST2,NOTUM,PLA1A,PRDX6,TNFAIP6
Developmental Biology	Dermatan Sulfate Degradation (Metazoa)	0.755	0.176	#NUM!	CEMIP,GM2A,HEXB
Metabolism	Citrulline Biosynthesis	0.749	0.222	#NUM!	ARG1,PRODH
Metabolism	Sphingosine and Sphingosine-1-phosphate Metabolism	0.749	0.222	#NUM!	ACER2,ACER3
Immune Response	IL-17A Signaling in Gastric Cells	0.742	0.154	#NUM!	CXCL10,IL17RA,MAPK12,TNF
Metabolism	D-myo-inositol (1,4,5)-Trisphosphate Biosynthesis	0.742	0.154	0	PIP5K1A,PLCB2,PLCD3,PLCG2
Metabolism	Ubiquinol-10 Biosynthesis (Eukaryotic)	0.742	0.154	#NUM!	CYP11A1,CYP26B1,CYP2B6,CYP7B1
Oncogenesis	Prostate Cancer Signaling	0.74	0.114	#NUM!	AKT3,CREB3L1,CREB5,HDAC4,HDAC6,HDAC8,LEF1,NFKBIE,PIK3CD,PIK3CG,PIK3R5,RAP2B,SRD5A1
Immune Response	Lymphotoxin β Receptor Signaling	0.716	0.127	2.646	AKT3,MAP3K14,PIK3CD,PIK3CG,PIK3R5,TRAF1,VCAM1
Metabolism	Pyridoxal 5'-phosphate Salvage Pathway	0.712	0.123	-0.707	CDK18,CDK6,DAPK1,LIMK1,LIMK2,PAK1,PAK3,SGK1
Immune Response	Differential Regulation of Cytokine Production in Macrophages and T Helper Cells by IL-17A and IL-17F	0.703	0.167	#NUM!	CCL2,CCL4,TNF
Immune Response	IL-23 Signaling Pathway	0.696	0.13	2.449	AKT3,PIK3CD,PIK3CG,PIK3R5,TNF,TNFSF11
Epigenetic	CSDE1 Signaling Pathway	0.689	0.125	1.134	AKT3,CCL2,CTTN,FN1,TGFB1,TNC,VIM
Endocrine System	Androgen Signaling	0.688	0.107	0.832	CACNA1C,CACNA1D,CACNA1G,CACNA2D1,CACNB2,CACNB3,CACNG7,GNA15,GNAO1,ITPR2,ITPR3,PRKAG2,PRKAR1B,PRKCB,PRKCG,PRKCI,SHC1,TGFB1I1
Neurological	nNOS Signaling in Neurons	0.667	0.128	#NUM!	CAPN1,GRIN2A,PFKM,PRKCB,PRKCG,PRKCI
Cellular Stress Response	Glutathione Redox Reactions I	0.662	0.143	#NUM!	GPX7,Gstt1,PRDX6,PTGES
Endocrine System	Insulin Receptor Signaling	0.649	0.107	-0.258	AKT3,ASIC2,ASIC3,INPP5D,IRS1,PIK3CD,PIK3CG,PIK3R5,PRKAG2,PRKAR1B,PRKCI,RAP2B,SCNN1G,SGK1,SHC1
Developmental Biology	Notch Signaling	0.646	0.132	#NUM!	DTX1,DTX2,DTX4,JAG1,LFNG
Metabolism	L-carnitine Biosynthesis	0.626	0.333	#NUM!	ALDH9A1
Metabolism	Proline Degradation	0.626	0.333	#NUM!	PRODH
Metabolism	Tetrahydrobiopterin Biosynthesis I	0.626	0.333	#NUM!	GCH1
Metabolism	Tetrahydrobiopterin Biosynthesis II	0.626	0.333	#NUM!	GCH1
Endocrine System	Maturity Onset Diabetes of Young (MODY) Signaling	0.623	0.114	#NUM!	APOD,APOE,CACNA1C,CACNA1D,CACNA2D1,CACNB2,CACNB3,CACNG7,UCP2
Metabolism	GDP-glucose Biosynthesis	0.613	0.182	#NUM!	HK2,HK3
Metabolism	Purine Nucleotides De Novo Biosynthesis II	0.613	0.182	#NUM!	ADSS1,ADSS2
Developmental Biology	Heparan Sulfate Biosynthesis	0.61	0.111	0	Ces2e,Ces2g,CHST11,EXT1,HS3ST3B1,HS6ST2,NOTUM,PLA1A,PRDX6,TNFAIP6
Oncogenesis	Role of p14/p19ARF in Tumor Suppression	0.592	0.133	-1	CDKN2A,PIK3CD,PIK3CG,PIK3R5
Cellular Stress Response	MYC Mediated Apoptosis Signaling	0.587	0.12	1.633	BCL2L11,CDKN2A,FAS,PRKAG2,PRKAR1B,TNF
Cellular Stress Response	UVC-Induced MAPK Signaling	0.563	0.118	0	MAPK12,PRKCB,PRKCG,PRKCI,RAP2B,SMPD1
Endocrine System	Mineralocorticoid Biosynthesis	0.558	0.167	#NUM!	CYP11B2,HSD3B1
Metabolism	Glucose and Glucose-1-phosphate Degradation	0.558	0.167	#NUM!	HK2,HK3
Developmental Biology	Mouse Embryonic Stem Cell Pluripotency	0.549	0.106	0.905	AKT3,FZD1,IL6ST,LEF1,LIF,MAPK12,PIK3CD,PIK3CG,PIK3R5,RAP2B,SMAD9
Metabolism	Acetone Degradation I (to Methylglyoxal)	0.533	0.119	0	AKR1B10,CYP1B1,CYP2B6,PRXL2B,PTGR3
Immune Response	Role of MAPK Signaling in the Pathogenesis of Influenza	0.527	0.107	#NUM!	AKT3,CCL2,CXCL10,MAPK12,PLA2G7,PRDX6,PTGS2,RAP2B,TNF
Cellular Growth, Proliferation and Migration	mTOR Signaling	0.526	0.0981	1.414	AKT3,ARHGAP8/PRR5-ARHGAP8,GPLD1,HMOX1,IRS1,PIK3CD,PIK3CG,PIK3R5,PLD3,PLD4,PRKAG2,PRKCB,PRKCG,PRKCI,RAC2,RAP2B,RHOH,RHOU,RPS6KA5,RPS6KA6,VEGFA
Metabolism	Arginine Degradation I (Arginase Pathway)	0.519	0.25	#NUM!	ARG1
Metabolism	Proline Biosynthesis I	0.519	0.25	#NUM!	PYCR1
Metabolism	PRPP Biosynthesis I	0.519	0.25	#NUM!	PRPS2
Metabolism	Retinoate Biosynthesis II	0.519	0.25	#NUM!	RBP1
Metabolism	Spermine and Spermidine Degradation I	0.519	0.25	#NUM!	PAOX
Endocrine System	Glucocorticoid Biosynthesis	0.509	0.154	#NUM!	CYP11B2,HSD3B1
Metabolism	NAD biosynthesis II (from tryptophan)	0.509	0.154	#NUM!	QPRT,TDO2
Metabolism	UDP-N-acetyl-D-galactosamine Biosynthesis II	0.509	0.154	#NUM!	HK2,HK3
Metabolism	Xenobiotic Metabolism Signaling	0.5	0.0952	#NUM!	ABCC3,ALDH1A1,ALDH1B1,ALDH3A2,ALDH3B1,ALDH5A1,ALDH9A1,CAMK1,CAMK1D,CAMK4,CHST11,CYP1B1,CYP2B6,HDAC4,HMOX1,HS3ST3B1,HS6ST2,MAP3K14,MAPK12,PIK3CD,PIK3CG,PIK3R5,PRKCB,PRKCG,PRKCI,RAP2B,SOD3,TNF
Immune Response	Differential Regulation of Cytokine Production in Intestinal Epithelial Cells by IL-17A and IL-17F	0.498	0.13	#NUM!	CCL2,CCL4,TNF
Metabolism	Pyrimidine Deoxyribonucleotides De Novo Biosynthesis I	0.498	0.13	#NUM!	AK7,RRM1,RRM2
Metabolism	Tryptophan Degradation III (Eukaryotic)	0.498	0.13	#NUM!	CDYL,TBXAS1,TDO2
Cell Cycle	Telomerase Signaling	0.487	0.102	1.414	AKT3,ELF1,HDAC4,HDAC6,HDAC8,IL2RG,PIK3CD,PIK3CG,PIK3R5,RAP2B,SHC1
Immune Response	MIF Regulation of Innate Immunity	0.484	0.114	1.342	CD14,CD74,MAPK12,NFKBIE,PTGS2
Metabolism	Xenobiotic Metabolism AHR Signaling Pathway	0.477	0.103	0.333	ALDH1A1,ALDH1B1,ALDH3A2,ALDH3B1,ALDH5A1,ALDH9A1,CYP1B1,HDAC4,TNF
Metabolism	Fatty Acid β-oxidation I	0.474	0.118	#NUM!	ACSBG1,ACSF2,ACSL4,SLC27A1
Oncogenesis	Hereditary Breast Cancer Signaling	0.47	0.0986	#NUM!	AKT3,CCND2,CDK6,GADD45A,HDAC4,HDAC6,HDAC8,PIK3CD,PIK3CG,PIK3R5,RAP2B,SMARCA2,SMARCD3,WEE1
Immune Response	Role of IL-17A in Psoriasis	0.465	0.143	#NUM!	CXCL6,IL17RA
Cell Cycle	Cell Cycle Control of Chromosomal Replication	0.454	0.107	-2.449	CDC45,CDC6,CDK18,CDK6,MCM2,POLA2
Metabolism	Citrulline-Nitric Oxide Cycle	0.441	0.2	#NUM!	ASS1
Metabolism	Creatine-phosphate Biosynthesis	0.441	0.2	#NUM!	MAP4K4
Metabolism	Galactose Degradation I (Leloir Pathway)	0.441	0.2	#NUM!	GALM
Metabolism	Proline Biosynthesis II (from Arginine)	0.441	0.2	#NUM!	PYCR1
Metabolism	Tyrosine Degradation I	0.441	0.2	#NUM!	FAH
DNA Repair	tRNA Splicing	0.44	0.109	1	ENPP1,ENPP6,PDE1B,PDE3A,SMPDL3A
Endocrine System	Estrogen Biosynthesis	0.44	0.109	-1	AKR1B10,CYP1B1,CYP2B6,HSD17B1,HSD17B7
Metabolism	Glycolysis I	0.436	0.12	#NUM!	ENO2,ENO3,PFKM
Developmental Biology	Remodeling of Epithelial Adherens Junctions	0.433	0.103	#NUM!	ACTA1,ACTA2,Actn3,DNM1,MAPRE3,TUBB2B,TUBB3
Immune Response	Role of MAPK Signaling in Inhibiting the Pathogenesis of Influenza	0.431	0.101	1.134	CCL2,CXCL10,MAPK12,NFKBIE,PLA2G7,PRDX6,PTGS2,TNF
Immune Response	MIF-mediated Glucocorticoid Regulation	0.425	0.111	1	CD14,CD74,NFKBIE,PTGS2
Metabolism	Glutathione-mediated Detoxification	0.402	0.108	#NUM!	ANPEP,Gstt1,HPGDS,PTGES
Metabolism	Glutaryl-CoA Degradation	0.391	0.125	#NUM!	CDYL,TBXAS1
Oncogenesis	Endometrial Cancer Signaling	0.382	0.1	2.236	AKT3,LEF1,PIK3CD,PIK3CG,PIK3R5,RAP2B
Cell Cycle	Regulation of eIF4 and p70S6K Signaling	0.379	0.0924	1.667	AKT3,EIF4E3,IRS1,ITGA11,ITGA3,ITGA4,ITGAL,ITGAM,ITGAX,ITGB2,ITGB4,MAPK12,PIK3CD,PIK3CG,PIK3R5,RAP2B,SHC1
Metabolism	Arginine Biosynthesis IV	0.379	0.167	#NUM!	ASS1
Metabolism	GDP-mannose Biosynthesis	0.379	0.167	#NUM!	MPI
Metabolism	NAD Biosynthesis III	0.379	0.167	#NUM!	NAMPT
Metabolism	Pentose Phosphate Pathway (Non-oxidative Branch)	0.379	0.167	#NUM!	RPIA
Metabolism	Tryptophan Degradation to 2-amino-3-carboxymuconate Semialdehyde	0.379	0.167	#NUM!	TDO2
Metabolism	Serotonin Degradation	0.369	0.0972	0.378	ALDH1A1,ALDH1B1,ALDH3A2,ALDH3B1,ALDH9A1,CSGALNACT1,DHRS9
Developmental Biology	Chondroitin Sulfate Biosynthesis	0.366	0.0984	1.633	CHPF2,CHST11,CHSY1,CSGALNACT1,HS3ST3B1,HS6ST2
Cell Cycle	Cell Cycle: G2/M DNA Damage Checkpoint Regulation	0.363	0.1	-0.447	CDKN2A,GADD45A,HIPK2,RPRM,WEE1
Metabolism	D-myo-inositol (1,3,4)-trisphosphate Biosynthesis	0.359	0.118	#NUM!	INPP5D,IPMK
Metabolism	CDP-diacylglycerol Biosynthesis I	0.358	0.107	#NUM!	ABHD5,AGPAT4,LPGAT1
Immune Response	IL-1 Signaling	0.35	0.0938	1.342	ADCY1,ADCY7,GNA15,GNAO1,MAP3K14,MAPK12,NFKBIE,PRKAG2,PRKAR1B
Metabolism	Pyrimidine Ribonucleotides Interconversion	0.341	0.1	#NUM!	AK7,NTPCR,NUDT5,PGP
Developmental Biology	Dermatan Sulfate Biosynthesis	0.336	0.0952	1.633	CHPF2,CHST11,CHSY1,CSGALNACT1,HS3ST3B1,HS6ST2
Cellular Stress Response	Necroptosis Signaling Pathway	0.331	0.0903	1.604	AXL,BIRC3,CAPN1,CYBB,DAPK1,FAS,NLRP3,PPIF,SLC25A13,TLR3,TNF,TNFSF10,TYRO3,ZBP1
Cellular Stress Response	Thioredoxin Pathway	0.33	0.143	#NUM!	TXN
Metabolism	NAD Biosynthesis from 2-amino-3-carboxymuconate Semialdehyde	0.33	0.143	#NUM!	QPRT
Cellular Stress Response	NRF2-mediated Oxidative Stress Response	0.32	0.0886	0.333	ACTA1,ACTA2,CYP2B6,Cyp2j11/Cyp2j8,DNAJA4,ENC1,EPHX1,FKBP5,FOSL1,HMOX1,HSPB8,PIK3CD,PIK3CG,PIK3R5,PRKCB,PRKCG,PRKCI,RAP2B,SCARB1,SOD3,TXN
Metabolism	Phosphatidylglycerol Biosynthesis II (Non-plastidic)	0.315	0.1	#NUM!	ABHD5,AGPAT4,LPGAT1
Developmental Biology	Chondroitin Sulfate Biosynthesis (Late Stages)	0.314	0.0943	1.342	CHST11,CHSY1,CSGALNACT1,HS3ST3B1,HS6ST2
Cellular Growth, Proliferation and Migration	Antiproliferative Role of Somatostatin Receptor 2	0.302	0.0909	2.236	CTH,GAD1,PIK3CD,PIK3CG,PIK3R5,PTPN6,RAP2B
Neurological	Phototransduction Pathway	0.3	0.0926	#NUM!	GNGT2,PRKAG2,PRKAR1B,RGS9,RHO
Cellular Stress Response	Mitochondrial Dysfunction	0.296	0.087	-1.095	ATP1A2,ATP1B3,CACNA1C,CACNA1D,CACNA1G,CACNA2D1,CACNB2,CACNB3,CACNG7,CAPN1,COX6B2,CREB3L1,CREB5,FBXW7,GPX7,Gstt1,ITPR2,ITPR3,LRRK2,MAPK12,PIK3CD,PIK3CG,PIK3R5,PPARG,PPIF,PRDX6,PRKAG2,PRKAR1B,PTGES,UCP2
Metabolism	Methylglyoxal Degradation III	0.295	0.0968	#NUM!	AKR1B10,PRXL2B,PTGR3
Immune Response	Role of PI3K/AKT Signaling in the Pathogenesis of Influenza	0.294	0.0909	1.633	AKT3,CCR5,NFKBIE,PIK3CD,PIK3CG,PIK3R5
Immune Response	Role of WNT/GSK-3β Signaling in the Pathogenesis of Influenza	0.29	0.0897	-0.816	FZD1,LEF1,WNT10A,WNT16,WNT4,WNT6,WNT9A
Metabolism	Histidine Degradation III	0.289	0.125	#NUM!	HAL
Cellular Stress Response	Unfolded protein response	0.287	0.0889	-1.134	CEBPA,DNAJA4,ERN1,HSPA1A/HSPA1B,Hspa1b,HSPA2,PPARG,SYVN1
Endocrine System	Androgen Biosynthesis	0.281	0.1	#NUM!	HSD3B1,SRD5A1
Neurological	Dopamine Receptor Signaling	0.268	0.0875	0.378	ADCY1,ADCY7,DRD4,GCH1,NCS1,PRKAG2,PRKAR1B
Immune Response	Coronavirus Replication Pathway	0.26	0.0889	0	BAG3,IFITM3,TUBB2B,TUBB3
Oncogenesis	SPINK1 General Cancer Pathway	0.258	0.087	2.449	AKT3,Mt4,PIK3CD,PIK3CG,PIK3R5,RAP2B
Metabolism	Folate Transformations I	0.255	0.111	#NUM!	MTHFR
Metabolism	Phosphatidylethanolamine Biosynthesis II	0.255	0.111	#NUM!	ETNK1
Metabolism	Salvage Pathways of Pyrimidine Deoxyribonucleotides	0.255	0.111	#NUM!	CDA
Metabolism	Sucrose Degradation V (Mammalian)	0.255	0.111	#NUM!	GALM
Metabolism	α-tocopherol Degradation	0.255	0.111	#NUM!	CYP4F2
Oncogenesis	Cancer Drug Resistance by Drug Efflux	0.247	0.0862	2	AKT3,PIK3CD,PIK3CG,PTGS2,RAP2B
Metabolism	Calcium Transport I	0.226	0.1	#NUM!	ATP2A1
Metabolism	Glycogen Degradation II	0.202	0.0909	#NUM!	PYGM
Metabolism	Ketogenesis	0.202	0.0909	#NUM!	HMGCS2
Metabolism	Pentose Phosphate Pathway	0.202	0.0909	#NUM!	RPIA
Angiogenic Signaling	Hypoxia Signaling in the Cardiovascular System	0	0.0658	#NUM!	CREB3L1,CREB5,NFKBIE,UBE2E2,VEGFA
Cell Cycle	Cell Cycle Regulation by BTG Family Proteins	0	0.0789	#NUM!	E2F7,E2F8,NOCT
Cell Cycle	Estrogen-mediated S-phase Entry	0	0.0769	#NUM!	E2F7,E2F8
Cell Cycle	Kinetochore Metaphase Signaling Pathway	0	0.0182	#NUM!	SPC24,ZWILCH
Cell Cycle	Mitotic Roles of Polo-Like Kinase	0	0.0448	#NUM!	CAPN1,TGFB1,WEE1
Cell Cycle	p70S6K Signaling	0	0.0361	1.964	AGT,AKT3,BTK,F2RL2,IL2RG,IL4R,IRS1,LYN,NOTUM,PIK3CD,PIK3CG,PIK3R5,PLCB2,PLCD3,PLCG2,PRKCB,PRKCG,PRKCI,RAP2B,SHC1,SYK
Cell Cycle	Role of CHK Proteins in Cell Cycle Checkpoint Control	0	0.0345	#NUM!	E2F7,E2F8
Cellular Growth, Proliferation and Migration	CDC42 Signaling	0	0.0677	1.342	B2M,BAIAP2,CD3E,DIAPH3,EXOC6B,FCER1G,FGD3,H2-T24,HLA-A,HLA-DMA,HLA-DMB,HLA-DQA1,HLA-DQB1,HLA-DRB5,HLA-E,HLA-G,ITGA11,ITGA3,ITGA4,ITGAL,ITGAM,ITGAX,ITGB2,ITGB4,LIMK1,LIMK2,MAPK12,MYL1,MYL11,MYL9,PAK1,PAK3,PAK4,PARD3,Ppp1r12b,PRKCI,VAV1,WAS,WIPF1
Cellular Growth, Proliferation and Migration	G Protein Signaling Mediated by Tubby	0	0.0256	2.111	CD3E,FCER1G,FYB1,GNA15,GNAO1,IFT140,LCP2,NAMPT,PLCB2,PLCG2,THRB,VAV1
Cellular Growth, Proliferation and Migration	TEC Kinase Signaling	0	0.0727	3.528	ACTA1,ACTA2,BTK,CD3E,FAS,FCER1G,FGR,GNA15,GNAO1,HCK,ITGA11,ITGA3,ITGA4,ITGAL,ITGAM,ITGAX,ITGB2,ITGB4,LYN,MAPK12,PAK1,PAK3,PAK4,PIK3CD,PIK3CG,PIK3R5,PLCG2,PRKCB,PRKCG,PRKCI,PTK2B,RAC2,RHOH,RHOU,STAT5A,STAT5B,TEC,TNF,TNFSF10,TNFSF12,VAV1,WAS
Cellular Stress Response	BAG2 Signaling Pathway	0	0.0706	-1	CTSB,HSPA1A/HSPA1B,Hspa1b,HSPA2,PSMB8,PSMB9
Cellular Stress Response	Calcium-induced T Lymphocyte Apoptosis	0	0.0326	2.138	ATP2A1,CD3E,FCER1G,HLA-A,HLA-DMA,HLA-DMB,HLA-DQA1,HLA-DQB1,HLA-DRB5,ITPR2,ITPR3,NFATC2,PRKCB,PRKCG,PRKCI
Cellular Stress Response	Chaperone Mediated Autophagy Signaling Pathway	0	0.0535	-2.744	ARHGAP8/PRR5-ARHGAP8,CD3E,EPS8,FCER1G,HDAC6,HK2,HSPA1A/HSPA1B,Hspa1b,HSPA2,IL17RA,IL18,LRRK2,MAPK12,MLLT11,MMP10,MMP11,MMP12,MMP13,MMP14,MMP19,MMP2,MMP3,MMP9,NFATC2,NLRP3,PIK3CD,PIK3CG,PIK3R5,PLIN2,PRKAG2,PSMB8,PSMB9,RCAN1,TCIRG1
Cellular Stress Response	EIF2 Signaling	0	0.0478	1.89	ACTA1,ACTA2,AKT3,EIF4E3,PIK3CD,PIK3CG,PIK3R5,RAP2B,SHC1,VEGFA,WARS1
Cellular Stress Response	Endoplasmic Reticulum Stress Pathway	0	0.0476	#NUM!	ERN1
Cellular Stress Response	FAT10 Signaling Pathway	0	0.0526	#NUM!	PSMB8,PSMB9,TNF
Cellular Stress Response	Inhibition of ARE-Mediated mRNA Degradation Pathway	0	0.0798	2.714	AKT3,MAPK12,PRKAG2,PRKAR1B,PSMB8,PSMB9,TNF,TNFSF10,TNFSF11,TNFSF12,TNFSF13,TNFSF13B,ZFP36
Cellular Stress Response	Protein Ubiquitination Pathway	0	0.0769	#NUM!	B2M,BIRC3,CRYAA/LOC102724652,FBXW7,HLA-A,HLA-E,HLA-G,HSPA1A/HSPA1B,HSPA2,HSPB6,HSPB8,PSMB8,PSMB9,TAP1,TAP2,THOP1,UBE2E2,USP1,USP13,USP18,USP53
Cellular Stress Response	Retinoic acid Mediated Apoptosis Signaling	0	0.0667	#NUM!	CRABP2,PARP14,PARP8,TNFSF10
Cellular Stress Response	SAPK/JNK Signaling	0	0.0279	1.941	CD3E,DUSP4,FCER1G,GADD45A,IRS1,MAP4K4,MAPK12,NFATC1,PIK3CD,PIK3CG,PIK3R5,RAC2,RAP2B,SHC1
Developmental Biology	Dermatan Sulfate Biosynthesis (Late Stages)	0	0.06	#NUM!	CHST11,HS3ST3B1,HS6ST2
Developmental Biology	Hematopoiesis from Multipotent Stem Cells	0	0.0833	#NUM!	CSF1
Developmental Biology	Hematopoiesis from Pluripotent Stem Cells	0	0.0112	#NUM!	CD3E,CSF1,FCER1G,IL11,LIF
Developmental Biology	HIPPO signaling	0	0.0581	1	DLG5,PARD3,PATJ,SAV1,TEAD4
Developmental Biology	Role of OCT4 in Mammalian Embryonic Stem Cell Pluripotency	0	0.0652	#NUM!	JARID2,NR2F2,SPP1
DNA Repair	ATM Signaling	0	0.04	#NUM!	CREB3L1,CREB5,GADD45A,MAPK12
DNA Repair	BER (Base Excision Repair) Pathway	0	0.0227	#NUM!	CDKN2A
DNA Repair	DNA damage-induced 14-3-3σ Signaling	0	0.0652	#NUM!	AKT3,CASP4,WEE1
DNA Repair	DNA Double-Strand Break Repair by Non-Homologous End Joining	0	0.0714	#NUM!	WRN
DNA Repair	NER (Nucleotide Excision Repair, Enhanced Pathway)	0	0.0111	#NUM!	POLA2
DNA Repair	Role of BRCA1 in DNA Damage Response	0	0.0625	#NUM!	E2F7,E2F8,GADD45A,SMARCA2,SMARCD3
DNA Repair	tRNA Charging	0	0.0513	#NUM!	NARS1,WARS1
Endocrine System	Thyroid Hormone Metabolism II (via Conjugation and/or Degradation)	0	0.0732	#NUM!	CSGALNACT1,DIO2,DIO3
Endocrine System	Type I Diabetes Mellitus Signaling	0	0.0452	2.111	CD3E,CD80,CD86,CPE,FAS,FCER1G,GAD1,HLA-A,HLA-DMA,HLA-DMB,HLA-DQA1,HLA-DQB1,HLA-DRB5,HLA-E,HLA-G,IFNGR1,IFNGR2,MAP3K14,MAPK12,NFKBIE,SOCS1,SOCS2,TNF
Epigenetic	DNA Methylation and Transcriptional Repression Signaling	0	0.0816	-1.414	CDK18,CDK6,CHD5,DNMT1,E2F7,E2F8,GADD45A,HOXB3
Epigenetic	MicroRNA Biogenesis Signaling Pathway	0	0.0856	0.5	AKT3,HMOX1,HOPX,IGF1,MAPK12,NDC1,PIK3CD,PIK3CG,PIK3R5,PNPT1,RAP2B,SMAD9,TGFA,TGFB1,TGFB3,VEGFA
Epigenetic	Sirtuin Signaling Pathway	0	0.0651	-1	ATG16L2,BCL2L11,CPT1C,EPAS1,GADD45A,HMGCS2,LDHD,MAPK12,NAMPT,NR1H3,PFKFB3,PFKM,PPARG,PPIF,SLC2A1,SOD3,TNF,UCP2,WRN
Epigenetic	Sumoylation Pathway	0	0.0777	0.816	CBX4,CEBPA,FAS,ISG20,MAPK12,RAC2,RHOH,RHOU
Immune Response	Activation of IRF by Cytosolic Pattern Recognition Receptors	0	0.0769	1.342	CD40,MAPK12,NFKBIE,TNF,ZBP1
Immune Response	Allograft Rejection Signaling	0	0.0349	#NUM!	B2M,CD3E,CD40,CD80,CD86,FAS,FCER1G,H2-T24,HLA-A,HLA-DMA,HLA-DMB,HLA-DQA1,HLA-DQB1,HLA-DRB5,HLA-E,HLA-G,TNF
Immune Response	Altered T Cell and B Cell Signaling in Rheumatoid Arthritis	0	0.034	#NUM!	CD3E,CD40,CD80,CD86,CSF1,FAS,FCER1G,HLA-A,HLA-DMA,HLA-DMB,HLA-DQA1,HLA-DQB1,HLA-DRB5,IL18,IL33,MAP3K14,SPP1,TGFB1,TLR1,Tlr13,TLR2,TLR3,TLR5,TLR6,TLR7,TLR8,TLR9,TNF,TNFRSF13B,TNFSF11,TNFSF13,TNFSF13B
Immune Response	Antiproliferative Role of TOB in T Cell Signaling	0	0.0117	1	CD3E,FCER1G,TGFB1,TGFB3,TGFBR1
Immune Response	Autoimmune Thyroid Disease Signaling	0	0.0306	#NUM!	CD3E,CD40,CD80,CD86,FAS,FCER1G,HLA-A,HLA-DMA,HLA-DMB,HLA-DQA1,HLA-DQB1,HLA-DRB5,HLA-E,HLA-G
Immune Response	B Cell Development	0	0.0225	#NUM!	CD40,CD80,CD86,HLA-A,HLA-DMA,HLA-DMB,HLA-DQA1,HLA-DQB1,HLA-DRB5,IL7R,PTPRC
Immune Response	B Cell Receptor Signaling	0	0.0567	4.49	AKT3,APBB1IP,BCL2A1,BLNK,BTK,CD22,CREB3L1,CREB5,DAPP1,EBF1,FCGR2A,FCGR2B,INPP5D,LYN,MAP3K14,MAPK12,NFATC1,NFATC2,NFATC4,NFKBIE,PIK3AP1,PIK3CD,PIK3CG,PIK3R5,PLCG2,POU2F2,PRKCB,PTK2B,PTPN6,PTPRC,RAC2,RAP2B,RASSF5,SHC1,SYK,VAV1
Immune Response	CCR5 Signaling in Macrophages	0	0.0441	1.414	CACNA1C,CACNA1D,CACNA1G,CACNA2D1,CACNB2,CACNB3,CACNG7,CCL4,CCR5,CD3E,FAS,FCER1G,GNA15,GNAO1,ITPR2,ITPR3,MAPK12,PLCG2,PRKCB,PRKCG,PRKCI,PTK2B
Immune Response	CD27 Signaling in Lymphocytes	0	0.0526	#NUM!	MAP3K14,MAPK12,NFKBIE
Immune Response	CD28 Signaling in T Helper Cells	0	0.0542	3.441	AKT3,CD3E,CD80,CD86,FCER1G,HLA-A,HLA-DMA,HLA-DMB,HLA-DQA1,HLA-DQB1,HLA-DRB5,ITPR2,ITPR3,LCP2,MAPK12,NFATC1,NFATC2,NFATC4,NFKBIE,PAK1,PIK3CD,PIK3CG,PIK3R5,PTPN6,PTPRC,SYK,VAV1,WAS
Immune Response	Communication between Innate and Adaptive Immune Cells	0	0.0322	#NUM!	B2M,CCL3L3,CCL4,Ccl9,CD3E,CD40,CD80,CD83,CD86,CXCL10,FCER1G,HLA-A,HLA-DRB5,HLA-E,HLA-G,IL18,IL33,TLR1,Tlr13,TLR2,TLR3,TLR5,TLR6,TLR7,TLR8,TLR9,TNF,TNFRSF13B,TNFSF13,TNFSF13B
Immune Response	CTLA4 Signaling in Cytotoxic T Lymphocytes	0	0.0691	-4.111	AKT3,AP1S3,B2M,CD3E,CD80,CD86,CLTB,FCER1G,FGR,FYB1,GPLD1,H2-T24,HCK,HLA-A,HLA-DMA,HLA-DMB,HLA-DQA1,HLA-DQB1,HLA-DRB5,HLA-E,HLA-G,HMOX1,ITGA3,ITGAL,ITGB2,LCP2,LYN,MAPK12,NFATC1,NFATC2,NFATC4,PIK3CD,PIK3CG,PIK3R5,PLCG2,PLD3,PLD4,RAC2,RAP2B,TGFB1,TGFB3,VAV1
Immune Response	Cytotoxic T Lymphocyte-mediated Apoptosis of Target Cells	0	0.0165	#NUM!	B2M,CD3E,FAS,FCER1G,HLA-A,HLA-E,HLA-G
Immune Response	Dendritic Cell Maturation	0	0.0756	5.246	AKT3,B2M,CD3E,CD40,CD80,CD83,CD86,COL1A1,COL1A2,COL3A1,COL5A3,CREB3L1,CREB5,FCER1G,FCGR1A,FCGR2A,FCGR2B,FCGR3A/FCGR3B,HLA-A,HLA-DMA,HLA-DMB,HLA-DQA1,HLA-DQB1,HLA-DRB5,HLA-E,HLA-G,IL18,IL33,IRF8,MAP3K14,MAPK12,NFKBIE,NOTUM,PIK3CD,PIK3CG,PIK3R5,PLCB2,PLCD3,PLCG2,TLR2,TLR3,TLR9,TNF,TREM2,TYROBP
Immune Response	FcγRIIB Signaling in B Lymphocytes	0	0.0432	1.941	BLNK,BTK,CACNA1C,CACNA1D,CACNA1G,CACNA2D1,CACNB2,CACNB3,CACNG7,DOK1,FCGR2B,INPP5D,ITPR2,ITPR3,LYN,MAPK12,PIK3CD,PIK3CG,PIK3R5,PLCG2,RAP2B,SHC1,SYK
Immune Response	Graft-versus-Host Disease Signaling	0	0.0359	#NUM!	CD3E,CD80,CD86,FAS,FCER1G,HLA-A,HLA-DMA,HLA-DMB,HLA-DQA1,HLA-DQB1,HLA-DRB5,HLA-E,HLA-G,IL18,IL33,TNF
Immune Response	Granzyme A Signaling	0	0.04	#NUM!	FN1,MBP,Serpinb6b
Immune Response	ICOS-ICOSL Signaling in T Helper Cells	0	0.0533	3.578	AKT3,CD3E,CD40,CD80,CD86,FCER1G,HLA-A,HLA-DMA,HLA-DMB,HLA-DQA1,HLA-DQB1,HLA-DRB5,IL2RG,INPP5D,ITPR2,ITPR3,LCP2,NFATC1,NFATC2,NFATC4,NFKBIE,PIK3CD,PIK3CG,PIK3R5,PTPRC,SHC1,VAV1
Immune Response	IL-15 Signaling	0	0.0208	2.714	AKT3,IL2RG,MAPK12,PIK3CD,PIK3CG,PIK3R5,RAP2B,SHC1,STAT5A,STAT5B,SYK
Immune Response	Lipid Antigen Presentation by CD1	0	0.00723	#NUM!	B2M,CD3E,FCER1G
Immune Response	NFKBIE Signaling Pathway	0	0.0223	2.53	CD3E,CD40,FCER1G,NFKBIE,TNF,TNFSF10,TNFSF11,TNFSF12,TNFSF13,TNFSF13B
Immune Response	NF-κB Signaling	0	0.0613	3.43	AKT3,BMP2,BMPR1B,CD3E,CD40,FCER1G,FGFR2,IL18,IL1R2,IL33,MAP3K14,MAP4K4,NFKBIE,NGF,PDGFRB,PIK3CD,PIK3CG,PIK3R5,PLCG2,PRKCB,RAP2B,TGFA,TGFBR1,TLR1,TLR2,TLR3,TLR5,TLR6,TLR7,TLR8,TLR9,TNF,TNFRSF11A,TNFSF11,TNFSF13B
Immune Response	NUR77 Signaling in T Lymphocytes	0	0.037	1.667	B2M,CD3E,CD80,CD86,FCER1G,H2-T24,HLA-A,HLA-DMA,HLA-DMB,HLA-DQA1,HLA-DQB1,HLA-DRB5,HLA-E,HLA-G,NFATC1,PRKCB,PRKCG,PRKCI,TNFSF10
Immune Response	OX40 Signaling Pathway	0	0.0293	1	B2M,CD3E,FCER1G,H2-T24,HLA-A,HLA-DMA,HLA-DMB,HLA-DQA1,HLA-DQB1,HLA-DRB5,HLA-E,HLA-G,MAPK12,NFKBIE
Immune Response	PI3K Signaling in B Lymphocytes	0	0.0508	3.157	AKT3,BLNK,BTK,CD180,CD40,DAPP1,FCGR2B,IL4R,INPP5D,IRS1,ITPR2,ITPR3,LYN,NFATC1,NFATC2,NFATC4,NFKBIE,NOTUM,PIK3AP1,PIK3CD,PIK3CG,PLCB2,PLCD3,PLCG2,PRKCB,PRKCI,PTPRC,RAP2B,SYK,VAV1
Immune Response	PKCθ Signaling in T Lymphocytes	0	0.0573	4.796	CACNA1C,CACNA1D,CACNA1G,CACNA2D1,CACNB2,CACNB3,CACNG7,CD3E,CD80,CD86,FCER1G,HLA-A,HLA-DMA,HLA-DMB,HLA-DQA1,HLA-DQB1,HLA-DRB5,ITPR2,ITPR3,LCP2,MAP3K14,NFATC1,NFATC2,NFATC4,NFKBIE,PIK3CD,PIK3CG,PIK3R5,PLCG2,RAC2,RAP2B,VAV1
Immune Response	Regulation of IL-2 Expression in Activated and Anergic T Lymphocytes	0	0.0303	2.138	CD3E,CD80,FCER1G,MAPK12,NFATC1,NFATC2,NFATC4,NFKBIE,PLCG2,RAP2B,TGFB1,TGFB3,TGFBR1,VAV1
Immune Response	Role of Cytokines in Mediating Communication between Immune Cells	0	0.0741	#NUM!	IL18,IL33,TGFB1,TNF
Immune Response	Role of MAPK Signaling in Promoting the Pathogenesis of Influenza	0	0.0614	0.816	MAPK12,NFKBIE,PLA2G7,PRDX6,PTGS2,RAP2B,TCIRG1
Immune Response	Role of NFAT in Regulation of the Immune Response	0	0.0338	4.95	AKT3,BLNK,BTK,CD3E,CD80,CD86,FCER1G,FCGR1A,FCGR2A,FCGR2B,FCGR3A/FCGR3B,GNA15,GNAO1,HLA-A,HLA-DMA,HLA-DMB,HLA-DQA1,HLA-DQB1,HLA-DRB5,ITPR2,ITPR3,LCP2,LYN,NFATC1,NFATC2,NFATC4,NFKBIE,PIK3CD,PIK3CG,PIK3R5,PLCB2,PLCG2,RAP2B,RCAN1,SYK
Immune Response	Role of RIG1-like Receptors in Antiviral Innate Immunity	0	0.0217	#NUM!	NFKBIE
Immune Response	Systemic Lupus Erythematosus in B Cell Signaling Pathway	0	0.0855	3.302	AKT3,BCL2L11,BLNK,BTK,CCND2,CD22,CD40,CD72,FCGR2A,FCGR2B,FGR,HCK,IFIT3,IFNAR2,IFNGR1,IFNGR2,IL11,IL18,IL33,IL6ST,INPP5D,IRF5,ISG20,LIF,LILRB3,LYN,MAP3K14,MAP4K4,NFATC1,NFATC2,NFATC4,OSM,PIK3AP1,PIK3CD,PIK3CG,PIK3R5,PLCG2,PRKCB,PRKCG,PRKCI,PTPN6,RAC2,RAP2B,RASGRP1,RASGRP2,SHC1,SYK,TGFB1,TGFB3,TLR3,TLR7,TLR8,TLR9,TNF,TNFSF10,TNFSF11,TNFSF12,TNFSF13,TNFSF13B,Tnfsf9,TRAF1,VAV1
Immune Response	Systemic Lupus Erythematosus in T Cell Signaling Pathway	0	0.0575	4.226	AKT3,B2M,CAMK4,CASP4,CD3E,CD80,CD86,CREB3L1,CREB5,DNMT1,ELF1,FAS,FCER1G,GADD45A,H2-T24,HLA-A,HLA-DMA,HLA-DMB,HLA-DQA1,HLA-DQB1,HLA-DRB5,HLA-E,HLA-G,IRF4,ITGAL,NFATC2,PIK3CD,PIK3CG,PIK3R5,RAC2,RAP2B,RHOH,RHOU,SELPLG,STIM1,SYK,VAV1
Immune Response	Systemic Lupus Erythematosus Signaling	0	0.0328	#NUM!	AKT3,CAMK4,CD22,CD3E,CD40,CD72,CD80,CD86,FCER1G,FCGR1A,FCGR2A,FCGR2B,FCGR3A/FCGR3B,HLA-A,HLA-E,HLA-G,IL18,IL33,INPP5D,KNG1,LYN,NFATC1,NFATC2,NFATC4,PIK3CD,PIK3CG,PIK3R5,PLCG2,PTPN6,PTPRC,RAP2B,TLR7,TLR9,TNF,TNFSF13B
Immune Response	T Cell Exhaustion Signaling Pathway	0	0.0582	0.853	AKT3,CD274,CD3E,CD80,CD86,FCER1G,HAVCR2,HLA-A,HLA-DMA,HLA-DMB,HLA-DQA1,HLA-DQB1,HLA-DRB5,HLA-E,HLA-G,IFNAR2,IL10RA,IL10RB,IRF4,MAPK12,NFATC1,NFATC2,NFATC4,PIK3CD,PIK3CG,PIK3R5,PLCG2,PRDM1,PTPN6,RAP2B,TGFB1,TGFBR1,VEGFA
Immune Response	T Cell Receptor Signaling	0	0.0617	4.439	AKT3,B2M,CD3E,CD80,CD86,FCER1G,FYB1,H2-T24,HLA-A,HLA-DMA,HLA-DMB,HLA-DQA1,HLA-DQB1,HLA-DRB5,HLA-E,HLA-G,ITGA3,ITGAL,ITGB2,LCP2,LEF1,MAPK12,NFATC1,NFATC2,NFATC4,NFKBIE,PIK3CD,PIK3CG,PIK3R5,PLCG2,PTK2B,PTPN6,PTPN7,PTPRC,RAP2B,RASGRP1,TNF,VAV1
Immune Response	T Helper Cell Differentiation	0	0.0488	#NUM!	CD3E,CD40,CD80,CD86,FCER1G,HLA-A,HLA-DMA,HLA-DMB,HLA-DQA1,HLA-DQB1,HLA-DRB5,IFNGR1,IFNGR2,IL10RA,IL10RB,IL18,IL21R,IL2RG,IL4R,IL6ST,TGFB1,TGFBR1,TNF
Immune Response	Th17 Activation Pathway	0	0.0186	2.121	CD3E,FCER1G,IL21R,IRF4,NFATC1,NFATC2,NFATC4,PTGER2,PTGER4
Immune Response	Tumoricidal Function of Hepatic Natural Killer Cells	0	0.0833	#NUM!	FAS,ITGAL
Metabolism	Colanic Acid Building Blocks Biosynthesis	0	0.0714	#NUM!	MPI
Metabolism	Cysteine Biosynthesis III (mammalia)	0	0.04	#NUM!	CTH
Metabolism	Bupropion Degradation	0	0.08	#NUM!	CYP1B1,CYP2B6
Metabolism	Gluconeogenesis I	0	0.08	#NUM!	ENO2,ENO3
Metabolism	Glycogen Degradation III	0	0.0769	#NUM!	PYGM
Metabolism	Melatonin Degradation I	0	0.0476	#NUM!	CSGALNACT1,CYP1B1,CYP2B6
Metabolism	Mevalonate Pathway I	0	0.0714	#NUM!	HMGCS2
Metabolism	NAD Phosphorylation and Dephosphorylation	0	0.0769	#NUM!	Acp5
Metabolism	NAD Salvage Pathway II	0	0.037	#NUM!	Acp5
Metabolism	Nicotine Degradation II	0	0.0597	1	CSGALNACT1,CYP1B1,CYP2B6,INMT
Metabolism	Nicotine Degradation III	0	0.0508	#NUM!	CSGALNACT1,CYP1B1,CYP2B6
Metabolism	Oleate Biosynthesis II (Animals)	0	0.0833	#NUM!	Scd2
Metabolism	Oxidative Phosphorylation	0	0.00893	#NUM!	COX6B2
Metabolism	Phenylalanine Degradation IV (Mammalian, via Side Chain)	0	0.0714	#NUM!	ALDH3A2
Metabolism	Phospholipase C Signaling	0	0.0464	2.744	ADCY1,ADCY7,ARHGEF19,ARHGEF2,BLNK,BTK,CAMK4,CD3E,CREB3L1,CREB5,FCER1G,FCGR2A,FCGR2B,GPLD1,HDAC4,HDAC6,HDAC8,HMOX1,ITGA11,ITGA3,ITGA4,ITGAL,ITGAM,ITGAX,ITGB2,ITGB4,ITPR2,ITPR3,LCP2,LYN,MYL1,MYL11,MYL9,NFATC1,NFATC2,NFATC4,PLCB2,PLCD3,PLCG2,PLD3,PLD4,Ppp1r12b,PRKCB,PRKCG,PRKCI,RAC2,RALGDS,RAP2B,RHOH,RHOU,SHC1,SYK
Metabolism	Superpathway of Geranylgeranyldiphosphate Biosynthesis I (via Mevalonate)	0	0.0556	#NUM!	HMGCS2
Metabolism	Superpathway of Melatonin Degradation	0	0.0441	#NUM!	CSGALNACT1,CYP1B1,CYP2B6
Metabolism	Superpathway of Methionine Degradation	0	0.0526	#NUM!	CTH,SUOX
Metabolism	TCA Cycle II (Eukaryotic)	0	0.0435	#NUM!	OGDHL
Metabolism	Triacylglycerol Biosynthesis	0	0.0714	#NUM!	ABHD5,AGPAT4,ASPG,LPGAT1
Metabolism	Valine Degradation I	0	0.05	#NUM!	ABAT
Metabolism	Xenobiotic Metabolism CAR Signaling Pathway	0	0.0773	0.258	ABCC3,ALDH1A1,ALDH1B1,ALDH3A2,ALDH3B1,ALDH5A1,ALDH9A1,CHST11,CYP2B6,HS3ST3B1,HS6ST2,PRKCB,PRKCG,PRKCI,SOD3
Metabolism	Xenobiotic Metabolism General Signaling Pathway	0	0.0839	2.309	AKT3,HMOX1,MAP3K14,MAPK12,NR1H3,PIK3CD,PIK3CG,PIK3R5,PRKCB,PRKCG,PRKCI,RAP2B
Metabolism	Xenobiotic Metabolism PXR Signaling Pathway	0	0.0821	0	ABCC3,ALDH1A1,ALDH1B1,ALDH3A2,ALDH3B1,ALDH5A1,ALDH9A1,CHST11,CYP2B6,HS3ST3B1,HS6ST2,PRKAG2,PRKAR1B,PRKCB,PRKCG,PRKCI
Musculoskeletal System Development and Function	Apelin Muscle Signaling Pathway	0	0.0833	#NUM!	AKT3,GNA15,GNAO1,PRKAG2
Neurological	Glutamate Receptor Signaling	0	0.0606	#NUM!	GRIN2A,GRM4,SLC1A3,SLC1A4
Neurological	Parkinson's Signaling	0	0.0625	#NUM!	MAPK12
Oncogenesis	Polyamine Regulation in Colon Cancer	0	0.0847	-0.447	AKT3,ARG1,BCL2L11,PPARG,STIM1
