# Supplementary material for: RNA sequencing reveals molecular mechanisms of endometriosis lesion development in mice
Source: Dis Model Mech. 2024 Oct 23;17(10):dmm050566. doi: 10.1242/dmm.050566 (PMC11524442; doi:10.1242/dmm.050566)
Supplement: Table S5. Ingenuity Canonical Pathways identified in D14 endometriosis-like lesions vs decidualized endometrium from C57Bl/6 mice. [file dmm-17-050566-TableS5.xlsx]

## Sheet: Table S5
Table S5: Ingenuity Canonical Pathways identified in D14 endometriosis-like lesions vs decidualized endometrium from C57Bl/6 mice.
Category	Ingenuity Canonical Pathways	-log(p-value)	Ratio	z-score	Molecules
Immune Response	Pathogen Induced Cytokine Storm Signaling Pathway	26.3	0.31	6.621	AIM2,BHLHE40,C3,CASP1,CCL11,Ccl2,CCL2,CCL22,CCL3L3,CCL4,CCL5,Ccl6,Ccl7,Ccl8,Ccl9,CCR1,CCR5,CD163,CIITA,CLEC7A,COL11A1,COL12A1,COL15A1,COL16A1,COL1A1,COL1A2,COL22A1,COL24A1,COL27A1,COL28A1,COL3A1,COL4A5,COL5A1,COL5A3,COL6A1,COL6A2,COL6A3,Col6a4,COL6A6,COL8A1,COL8A2,CSF2RA,CSF2RB,CXCL12,CXCL14,CXCL16,Cxcl3,Cxcl9,CXCR4,FTL,Gpr15lg,HLA-DMA,HLA-DMB,HLA-DQA1,HLA-DQB1,HLA-DRB5,HMGCR,IFNAR2,IFNGR1,IFNGR2…
Cellular Growth, Proliferation and Migration	Hepatic Fibrosis / Hepatic Stellate Cell Activation	21.8	0.371	#NUM!	A2M,AGT,CCL2,CCL5,CCR5,CCR7,CD14,CD40,COL11A1,COL12A1,COL15A1,COL16A1,COL1A1,COL1A2,COL22A1,COL24A1,COL27A1,COL28A1,COL3A1,COL4A5,COL5A1,COL5A3,COL6A1,COL6A2,COL6A3,Col6a4,COL6A6,COL8A1,COL8A2,CSF1,EDN1,FAS,FGF2,FGFR2,FLT4,FN1,IFNAR2,IFNGR1,IFNGR2,IGF1,IGFBP5,IL10RA,IL18RAP,IL1R2,IL4,LAMA1,LBP,MMP13,MMP2,MMP9,MYH10,MYL4,MYL9,MYO18B,MYO1H,PDGFA,PDGFB,PDGFC,PDGFD,PDGFRB,SERPINE1,SMAD7,TGFA,TGFB1,TG…
Immune Response	Phagosome Formation	21.7	0.233	5.85	ACKR1,ACKR4,ADGRD1,ADGRE1,ADGRE5,ADGRF4,ADGRG2,ADGRG6,ADORA2B,ADRA2A,ADRA2B,AGTR2,AKT3,AP1S3,APBB1IP,AVPR1A,AVPR2,C3,C3AR1,C5AR1,C5AR2,CARD9,CCKAR,CCR1,CCR2,CCR5,CCR7,CCRL2,CD14,CD36,CELSR1,CLEC4D,CLEC4E,CLEC7A,CMKLR1,CNR2,CX3CR1,CXCR6,CYSLTR1,DRD4,FCER1G,FCGR1A,FCGR2A,FCGR2B,FCGR3A/FCGR3B,FGR,FN1,FPR1,FZD1,GABBR2,GIPR,GLP2R,GPLD1,GPR132,GPR137B,GPR151,GPR153,GPR157,GPR160,GPR162,GPR176,GPR183,GP…
Developmental Biology	Axonal Guidance Signaling	20.5	0.253	#NUM!	ABLIM3,ACE,ADAM11,ADAM19,ADAM23,ADAM33,ADAMTS10,ADAMTS12,ADAMTS15,ADAMTS18,ADAMTS19,ADAMTS3,ADAMTS7,ADAMTS9,AKT3,BAIAP2,BDNF,BMP2,BMP5,BMP7,BMP8A,CXCL12,CXCR4,EFNA5,EFNB1,EFNB3,EPHA2,EPHA3,FES,FZD1,GLIS1,GNA12,GNA14,GNA15,GNAI3,GNAO1,GNB5,GNG13,GNG2,IGF1,ITGA1,ITGA11,ITGA2,ITGA2B,ITGA3,ITGA4,ITGA5,ITGAL,ITGAM,ITGAX,ITGB2,ITGB4,KALRN,LIMK1,LIMK2,MMP11,MMP12,MMP13,MMP14,MMP2,MMP27,MMP3,MMP8,MMP9,MY…
Angiogenic Signaling	Cardiac Hypertrophy Signaling (Enhanced)	18.6	0.24	3.079	ACE,ADCY3,ADCY7,ADRA2A,ADRA2B,AGT,AKT3,ATP2A1,ATP2A3,CACNA1A,CACNA1C,CACNA1D,CACNA2D1,CACNB3,CACNG7,CALML5,CAMK2D,CAMK2G,CSF2RB,CYBB,DIAPH3,EDN1,EIF4EBP1,ENPP1,ENPP6,FGF11,FGF18,FGF2,FGF7,FGFR2,FGFR3,FZD1,GDPD3,GHR,GNA12,GNA14,GNA15,GNAI3,GNB5,GNG13,GNG2,HAND2,HDAC4,HDAC5,HDAC6,HDAC8,HSPB2,IGF1,IKBKE,IL10RA,IL10RB,IL11,IL13RA2,IL17RA,IL18,IL18R1,IL18RAP,IL1R2,IL21R,IL27RA,IL2RG,IL33,IL3RA,IL4,IL7…
Cellular Growth, Proliferation and Migration	S100 Family Signaling Pathway	18.5	0.215	4.502	ACKR1,ACKR4,ADGRD1,ADGRE1,ADGRE5,ADGRF4,ADGRG2,ADGRG6,ADORA2B,ADRA2A,ADRA2B,AGTR2,AHNAK,AKT3,AVPR1A,AVPR2,BDNF,C3AR1,C5AR1,C5AR2,CACNA1A,CACNA1C,CACNA1D,CACNA1G,CACNA2D1,CACNB3,CACNG7,CALML5,CAMK2D,CAMK2G,CCKAR,CCL4,CCR1,CCR2,CCR5,CCR7,CCRL2,CD36,CELSR1,CMKLR1,CNR2,CREB3L1,CREB3L2,CREB3L3,CTSD,CX3CR1,CXCR6,CYBB,CYSLTR1,DRD4,FCGR1A,FCGR2A,FCGR2B,FCGR3A/FCGR3B,FGFR2,FGFR3,FPR1,FZD1,GABBR2,GIPR,GLP2…
Musculoskeletal System Development and Function	Role of Osteoclasts in Rheumatoid Arthritis Signaling Pathway	18.3	0.289	5.444	ADAM11,ADAM19,ADAM23,ADAM33,AKT3,BLNK,BTK,CALML5,COL11A1,COL12A1,COL15A1,COL16A1,COL1A1,COL1A2,COL22A1,COL24A1,COL27A1,COL28A1,COL3A1,COL4A5,COL5A1,COL5A3,COL6A1,COL6A2,COL6A3,Col6a4,COL6A6,COL8A1,COL8A2,CREB3L1,CREB3L2,CREB3L3,CSF1,FCGR1A,FCGR2A,FCGR2B,FCGR3A/FCGR3B,FRZB,HCST,IKBKE,IL18,IL18RAP,IL1R2,IL4,ITGA5,LCP2,MAP3K14,MAPK12,MITF,MMP11,MMP12,MMP13,MMP14,MMP19,MMP2,MMP27,MMP3,MMP8,MMP9,NAIP,…
Immune Response	Role of Macrophages, Fibroblasts and Endothelial Cells in Rheumatoid Arthritis	17.5	0.277	#NUM!	AKT3,C5AR1,CALML5,CAMK2D,CAMK2G,CCL2,CCL5,CEBPA,CREB3L1,CREB3L2,CREB3L3,CSF1,CXCL12,DKK3,FCGR1A,FCGR3A/FCGR3B,FGF2,FN1,FRZB,FZD1,GNAO1,IGHM,IGKC,IKBKE,IL16,IL17RA,IL18,IL18R1,IL18RAP,IL1R2,IL1RN,IL33,JCHAIN,LEF1,MAP3K14,MMP13,MMP3,NFATC2,NFATC4,NFKBID,NFKBIE,NOTUM,OSM,PDGFA,PDGFB,PDGFC,PDGFD,PIK3CD,PIK3CG,PIK3R5,PIK3R6,PLCB2,PLCB4,PLCD3,PLCG2,PRKCB,PRKCD,PRKCG,PRKCI,RAP2B,ROCK2,RRAS2,SFRP1,SFRP2,…
Immune Response	Wound Healing Signaling Pathway	16.8	0.302	4.129	CCL5,COL11A1,COL12A1,COL15A1,COL16A1,COL1A1,COL1A2,COL22A1,COL24A1,COL27A1,COL28A1,COL3A1,COL4A5,COL5A1,COL5A3,COL6A1,COL6A2,COL6A3,Col6a4,COL6A6,COL8A1,COL8A2,FGF2,FGF7,FGFR2,FN1,HBEGF,IFNGR1,IFNGR2,IL11,IL18,IL18RAP,IL1R2,IL1RN,IL33,IL4,ITGA3,ITGB4,KRT84,LAMA1,LAMA5,LAMB1,LAMC1,LAMC2,LIF,MAP3K14,MAPK12,MMP8,MMP9,NFKBID,NFKBIE,OSM,PDGFA,PDGFB,PDGFC,PDGFD,PF4,RAP2B,RRAS2,SHC1,TGFA,TGFB1,TGFB3,TGF…
Immune Response	GP6 Signaling Pathway	16.6	0.394	3.753	AKT3,APBB1IP,BTK,CALML5,COL11A1,COL12A1,COL15A1,COL16A1,COL1A1,COL1A2,COL22A1,COL24A1,COL27A1,COL28A1,COL3A1,COL4A5,COL5A1,COL5A3,COL6A1,COL6A2,COL6A3,Col6a4,COL6A6,COL8A1,COL8A2,FCER1G,FYB1,ITGA2B,LAMA1,LAMA4,LAMA5,LAMB1,LAMB2,LAMC1,LAMC2,LCP2,LYN,PIK3CD,PIK3CG,PIK3R5,PIK3R6,PLCG2,PRKCB,PRKCD,PRKCG,PRKCI,RASGRP2,SCHIP1,SYK,VAV1
Neurological	CREB Signaling in Neurons	15.5	0.219	4.311	ACKR1,ACKR4,ADCY3,ADCY7,ADGRD1,ADGRE1,ADGRE5,ADGRF4,ADGRG2,ADGRG6,ADORA2B,ADRA2A,ADRA2B,AGTR2,AKT3,AVPR1A,AVPR2,C3AR1,C5AR1,C5AR2,CACNA1A,CACNA1C,CACNA1D,CACNA1G,CACNA2D1,CACNB3,CACNG7,CALML5,CAMK2D,CAMK2G,CCKAR,CCR1,CCR2,CCR5,CCR7,CCRL2,CELSR1,CMKLR1,CNR2,CREB3L1,CREB3L2,CREB3L3,CX3CR1,CXCR6,CYSLTR1,DRD4,FGF2,FGFR2,FGFR3,FLT4,FPR1,FZD1,GABBR2,GHR,GIPR,GLP2R,GNA12,GNA14,GNA15,GNAI3,GNAO1,GNB5,GNG…
Immune Response	Neuroinflammation Signaling Pathway	14.8	0.265	5.417	AKT3,Aph1c,B2M,BACE2,BDNF,BIRC5,CASP1,CCL2,CCL5,CD200R1,CD40,CD80,CD86,CREB3L1,CREB3L2,CREB3L3,CX3CR1,CXCL12,CYBB,FAS,FZD1,GABBR2,GABRA3,GABRB1,GAD1,GRIA1,GRIN2A,HLA-A,HLA-DMA,HLA-DMB,HLA-DQA1,HLA-DQB1,HLA-DRB5,HLA-E,HLA-G,HMOX1,IFNGR1,IFNGR2,IKBKE,IL18,IL34,IL4,MAPK12,MMP3,MMP9,MR1,NAIP,Naip1 (includes others),NCF1,NFATC2,NFATC4,NGF,NLRP3,P2RX7,PIK3CD,PIK3CG,PIK3R5,PIK3R6,PLCG2,PRKCG,PSEN2,PTGS2…
Musculoskeletal System Development and Function	Osteoarthritis Pathway	14.6	0.292	0.405	ALPL,ANKH,BMP2,CASP1,CASP4,CCN4,CNMD,CREB3L1,CREB3L2,CREB3L3,DCN,EPAS1,FGF18,FGF2,FGFR3,FN1,FRZB,FZD1,GLIS1,GREM1,H19,HDAC4,IL18RAP,IL1R2,ITGA1,ITGA11,ITGA2,ITGA2B,ITGA3,ITGA4,ITGA5,ITGAL,ITGAM,ITGAX,ITGB2,ITGB4,JAG1,LEF1,MMP12,MMP13,MMP3,MMP9,NAMPT,P2RX7,PDGFC,PPARD,PPARG,PRKAG2,PTCH2,PTGS2,PTH1R,RUNX2,SMAD6,SMAD7,SMAD9,SOX9,SP7,SPHK1,SPP1,TCF7L1,TCF7L2,TGFB1,TGFBR1,TIMP3,TLR2,TNF,VEGFA,VEGFB,WN…
Immune Response	Pulmonary Fibrosis Idiopathic Signaling Pathway	14.5	0.261	4.061	ACTA1,AKT3,AXL,BIRC5,CAV1,CCN4,COL11A1,COL12A1,COL15A1,COL16A1,COL1A1,COL1A2,COL22A1,COL24A1,COL27A1,COL28A1,COL3A1,COL4A5,COL5A1,COL5A3,COL6A1,COL6A2,COL6A3,Col6a4,COL6A6,COL8A1,COL8A2,CXCL12,EDN1,EIF4EBP1,FGF18,FGF2,FGFR2,FGFR3,FN1,FZD1,GNA12,IL11,IL17RA,IL4,ITGA2,JAG1,JARID2,LEF1,MAPK12,MMP11,MMP12,MMP13,MMP14,MMP19,MMP2,MMP27,MMP3,MMP8,MMP9,PDGFA,PDGFB,PDGFC,PDGFD,PDGFRB,PIK3CD,PIK3CG,PIK3R5,…
Immune Response	Leukocyte Extravasation Signaling	14.1	0.311	3.983	ACTA1,AFDN,ARHGAP4,ARHGAP8/PRR5-ARHGAP8,ARHGAP9,BTK,CLDN1,CLDN10,CTTN,CXCL12,CXCR4,CYBA,CYBB,EDIL3,GNAI3,ITGA2,ITGA3,ITGA4,ITGAL,ITGAM,ITGB2,MAPK12,MMP11,MMP12,MMP13,MMP14,MMP19,MMP2,MMP27,MMP3,MMP8,MMP9,NCF1,NCF4,PIK3CD,PIK3CG,PIK3R5,PIK3R6,PLCG2,PRKCB,PRKCD,PRKCG,PRKCI,PTK2B,PTPN11,RAC2,RASGRP1,RASSF5,RHOH,ROCK2,SELPLG,SPN,TEC,THY1,TIMP2,TIMP3,VAV1,VCAM1,WAS,WIPF1
Musculoskeletal System Development and Function	Role of Osteoblasts in Rheumatoid Arthritis Signaling Pathway	13.8	0.283	3.732	AKT3,ALPL,BMP2,BMP7,COL1A1,CTSA,CTSB,CTSC,CTSD,CTSE,CTSH,CTSO,CTSS,CTSZ,CXCL12,FRZB,FZD1,IGF1,IL11,IL18,IL33,IL4,LEF1,LIF,MMP11,MMP12,MMP13,MMP14,MMP19,MMP2,MMP27,MMP3,MMP8,MMP9,OSM,PDGFC,PIK3CD,PIK3CG,PIK3R5,PIK3R6,PTGS2,RUNX2,SFRP1,SFRP2,SFRP5,SMAD6,SMAD9,SP7,STAT5A,STAT5B,TCF7L1,TCF7L2,TGFB1,TGFB3,TNF,TNFRSF11B,TNFSF10,TNFSF11,TNFSF12,TNFSF13,TNFSF13B,Tnfsf9,VEGFA,VEGFB,WNT10A,WNT16,WNT4,WNT6,…
Immune Response	G-Protein Coupled Receptor Signaling	13.5	0.202	3.647	ACKR1,ACKR4,ADCY3,ADCY7,ADGRD1,ADGRE1,ADGRE5,ADGRF4,ADGRG2,ADGRG6,ADORA2B,ADRA2A,ADRA2B,AGTR2,AKT3,ARRB2,AVPR1A,AVPR2,C3AR1,C5AR1,C5AR2,CALML5,CAMK2D,CAMK2G,CCKAR,CCR1,CCR2,CCR5,CCR7,CCRL2,CELSR1,CMKLR1,CNR2,CREB3L1,CREB3L2,CREB3L3,CX3CR1,CXCR6,CYSLTR1,DRD4,ENPP1,ENPP6,FPR1,FZD1,GABBR2,GDPD3,GIPR,GLP2R,GNA12,GNA14,GNA15,GNAI3,GNAO1,GNB5,GNG13,GNG2,GPR132,GPR137B,GPR151,GPR153,GPR157,GPR160,GPR162…
Immune Response	Hepatic Fibrosis Signaling Pathway	13.1	0.232	2.837	AGT,AKT3,CACNA1A,CACNA1C,CACNA1D,CACNA2D1,CACNB3,CACNG7,CALML5,CCL2,CCL5,CD40,COL1A1,COL1A2,COL3A1,COL5A3,CREB3L1,CREB3L2,CREB3L3,CYBB,EDN1,FGF2,FLT4,FTL,FZD1,GLIS1,GNAI3,IKBKE,IL17RA,IL18,IL18RAP,IL1R2,IL1RN,IL33,IRS2,ITGA1,ITGA11,ITGA2,ITGA2B,ITGA3,ITGA4,ITGA5,ITGAL,ITGAM,ITGAX,ITGB2,ITGB4,LEF1,MAPK12,MMP13,MYL4,MYL9,NCF1,NFKBID,NFKBIE,PDGFA,PDGFB,PDGFC,PDGFD,PDGFRB,PIK3CD,PIK3CG,PIK3R5,PIK3R6,…
Immune Response	Granulocyte Adhesion and Diapedesis	12.8	0.302	#NUM!	ACKR4,C5AR1,CCL11,Ccl2,CCL2,CCL22,CCL3L3,CCL4,CCL5,Ccl6,Ccl7,Ccl8,Ccl9,CCR1,CCR2,CCR5,CCR7,CLDN1,CLDN10,CSF3R,CXCL12,CXCL14,CXCL16,Cxcl3,Cxcl9,CXCR4,CXCR6,FPR1,GNAI3,Gpr15lg,HRH2,IL18,IL18RAP,IL1R2,IL1RN,IL33,ITGA4,ITGAM,ITGB2,MMP11,MMP12,MMP13,MMP14,MMP19,MMP2,MMP27,MMP3,MMP8,MMP9,PF4,SDC1,SDC3,SELPLG,THY1,TNF,TNFRSF11B,VCAM1
Immune Response	Multiple Sclerosis Signaling Pathway	12.2	0.279	5.08	AIFM1,C1QA,C1QB,C1QC,C3,CAPN1,CASP1,FAS,GRIN2A,HLA-A,HLA-DMA,HLA-DMB,HLA-DQA1,HLA-DQB1,HLA-DRB5,HLA-E,HLA-G,IFNGR1,IFNGR2,IL11,IL17RA,IL18,IL33,IL4,IL7R,IRF4,JARID2,LIF,MAPK12,MBP,MMP9,NFATC2,NLRP1,NLRP3,NR1H3,OSM,P2RX4,P2RX7,PARP8,PLAU,PLP1,PPARD,PPARG,PYCARD,TGFB1,TGFB3,TLR1,Tlr13,TLR2,TLR3,TLR5,TLR6,TLR7,TLR8,TLR9,TNF,TNFSF10,TNFSF11,TNFSF12,TNFSF13,TNFSF13B,Tnfsf9
Oncogenesis	Molecular Mechanisms of Cancer	12.2	0.222	#NUM!	ADCY3,ADCY7,AKT3,APAF1,Aph1c,ARHGEF19,ARHGEF2,AURKA,BCL2L11,BMP2,BMP5,BMP7,BMP8A,BRCA1,CAMK2D,CAMK2G,CCND2,CCNE1,CCNE2,CDC25C,CDK1,CDK6,CDKN2A,CHEK1,E2F2,E2F7,E2F8,FANCD2,FAS,FZD1,GNA12,GNA14,GNA15,GNAI3,GNAO1,GNB5,GNG13,GNG2,HDAC4,HDAC5,HDAC6,HDAC8,HIPK2,IRS1,ITGA1,ITGA11,ITGA2,ITGA2B,ITGA3,ITGA4,ITGA5,ITGAL,ITGAM,ITGAX,ITGB2,ITGB4,LEF1,MAPK12,NAIP,Naip1 (includes others),NFKBID,NFKBIE,PAK1,PAK3…
Oncogenesis	Tumor Microenvironment Pathway	12.2	0.302	3.983	AKT3,CCL2,CD274,COL1A1,COL1A2,COL3A1,CSF1,CXCL12,CXCR4,FAS,FGF11,FGF18,FGF2,FGF7,FN1,HLA-A,HLA-E,HLA-G,IGF1,IL4,ITGA5,MAP3K14,MMP11,MMP12,MMP13,MMP14,MMP19,MMP2,MMP27,MMP3,MMP8,MMP9,OSM,PDGFA,PDGFB,PDGFC,PDGFD,PIK3CD,PIK3CG,PIK3R5,PIK3R6,PLAU,PTGS2,RAP2B,RRAS2,SLC2A1,SLC2A3,SPP1,TGFB1,TGFB3,TNC,TNF,VEGFA,VEGFB
Developmental Biology	Myelination Signaling Pathway	12.1	0.245	1.565	ADGRG6,AKT3,Aph1c,ARHGAP4,ARHGAP8/PRR5-ARHGAP8,ARHGAP9,BDNF,BMP2,BMP5,BMP7,BMP8A,CALML5,CHD7,CREB3L1,CREB3L2,CREB3L3,DTX1,EIF4EBP1,FGF2,FGFR2,FGFR3,FGR,FZD1,GLIS1,HCK,HDAC4,HDAC5,HDAC6,HDAC8,HMGCR,IGF1,IRS1,ITGA2,ITGA3,ITGB2,ITGB4,LAMA1,LAMA4,LAMA5,LAMB1,LAMB2,LAMC1,LAMC2,LGI4,LYN,MBP,NFATC2,NFATC4,NGF,PDGFA,PDGFB,PDGFC,PDGFD,PDGFRB,PIK3CD,PIK3CG,PIK3R5,PIK3R6,PLCG2,PLP1,PRKAG2,PRKAR1B,PSEN2,PTK2…
Developmental Biology	Ephrin Receptor Signaling	12	0.287	-1	AKT3,CREB3L1,CREB3L2,CREB3L3,CXCL12,CXCR4,DOK1,EFNA5,EFNB1,EFNB3,EPHA2,EPHA3,GNA12,GNA14,GNA15,GNAI3,GNAO1,GNB5,GNG13,GNG2,GRIN2A,ITGA1,ITGA11,ITGA2,ITGA2B,ITGA3,ITGA4,ITGA5,ITGAL,ITGAM,ITGAX,ITGB2,ITGB4,KALRN,LIMK1,LIMK2,MAP3K14,NGEF,PAK1,PAK3,PAK4,PDGFA,PDGFB,PDGFC,PDGFD,PIK3CG,PTPN11,RAC2,RAP2B,RGS3,ROCK2,RRAS2,SHC1,SORBS1,VEGFA,VEGFB,WAS,WIPF1
Oncogenesis	Breast Cancer Regulation by Stathmin1	11.8	0.204	3.528	ACKR1,ACKR4,ADGRD1,ADGRE1,ADGRE5,ADGRF4,ADGRG2,ADGRG6,ADORA2B,ADRA2A,ADRA2B,AGTR2,ARHGEF19,ARHGEF2,AURKA,AURKB,AVPR1A,AVPR2,C3AR1,C5AR1,C5AR2,CAMK1,CAMK1D,CAMK2D,CAMK2G,CCKAR,CCND2,CCR1,CCR2,CCR5,CCR7,CCRL2,CDK1,CDK6,CELSR1,CMKLR1,CNR2,CREB3L1,CREB3L2,CREB3L3,CX3CR1,CXCR6,CYSLTR1,DRD4,E2F2,E2F7,E2F8,FGF2,FOXM1,FPR1,FZD1,GABBR2,GIPR,GLP2R,GNB5,GNG13,GNG2,GPR132,GPR137B,GPR151,GPR153,GPR157,GPR160,…
Immune Response	Macrophage Alternative Activation Signaling Pathway	11.7	0.291	3.91	ABCA1,ADORA2B,CCL22,CD36,CIITA,CLEC10A,CREB3L1,CREB3L2,CREB3L3,CSF1,EIF4EBP1,EPAS1,FCER1G,FCGR2B,FPR1,HLA-DMA,HLA-DMB,HLA-DQA1,HLA-DQB1,HLA-DRB5,IGHM,IGKC,IL10RA,IL10RB,IL18,IL1R2,IL1RN,IL2RG,IL33,IL4,IRF4,IRF5,IRS1,IRS2,JCHAIN,LPL,MAPK12,MRC1,NFKBID,NFKBIE,NR1H3,PF4,PIK3CD,PIK3CG,PIK3R5,PIK3R6,PPARD,PPARG,RPS6KA1,RPS6KA5,SOCS1,SYK,TGFB1,TGFB3,TNF
Musculoskeletal System Development and Function	Role of Osteoblasts, Osteoclasts and Chondrocytes in Rheumatoid Arthritis	11.7	0.272	#NUM!	AKT3,ALPL,BMP2,BMP5,BMP7,BMP8A,CALML5,COL1A1,CSF1,DKK3,FRZB,FZD1,IGF1,IKBKE,IL11,IL18,IL18R1,IL18RAP,IL1R2,IL1RN,IL33,IL4,ITGA5,LEF1,MAP3K14,MAPK12,MMP13,MMP14,MMP3,MMP8,NAIP,Naip1 (includes others),NFATC2,NFATC4,NFKBID,NFKBIE,PIK3CD,PIK3CG,PIK3R5,PIK3R6,PTK2B,RUNX2,SFRP1,SFRP2,SFRP5,SMAD6,SMAD9,SP7,SPP1,TCF7L1,TCF7L2,TGFB1,TNF,TNFRSF11A,TNFRSF11B,TNFSF11,TRAF5,WNT10A,WNT16,WNT4,WNT6,WNT9A
Immune Response	TREM1 Signaling	11.6	0.416	4.596	AKT3,CASP1,CCL2,CD40,CD83,CD86,CIITA,FCGR2B,IL18,ITGA5,ITGAX,LAT2,Naip1 (includes others),NLRC3,NLRC4,NLRC5,NLRP3,NOD1,PLCG2,STAT5A,STAT5B,TLR1,Tlr13,TLR2,TLR3,TLR5,TLR6,TLR7,TLR8,TLR9,TNF,TYROBP
Immune Response	Role of Pattern Recognition Receptors in Recognition of Bacteria and Viruses	11.2	0.308	3.9	C1QA,C1QB,C1QC,C3,C3AR1,C5AR1,CASP1,CCL5,CLEC6A,CLEC7A,IL11,IL18,IL33,IL4,LIF,MAPK12,NLRC4,NLRP3,NOD1,OSM,PIK3CD,PIK3CG,PIK3R5,PIK3R6,PLCG2,PRKCB,PRKCD,PRKCG,PRKCI,PTX3,SYK,TGFB1,TGFB3,TLR1,TLR2,TLR3,TLR5,TLR6,TLR7,TLR8,TLR9,TNF,TNFSF10,TNFSF11,TNFSF12,TNFSF13,TNFSF13B,Tnfsf9
Immune Response	Th1 and Th2 Activation Pathway	11.2	0.297	#NUM!	Aph1c,CCR1,CCR5,CD274,CD28,CD3E,CD3G,CD4,CD40,CD80,CD86,CRLF2,CXCR4,CXCR6,GATA3,HAVCR2,HLA-A,HLA-DMA,HLA-DMB,HLA-DQA1,HLA-DQB1,HLA-DRB5,IFNGR1,IFNGR2,IKZF1,IL10RA,IL10RB,IL18,IL18R1,IL27RA,IL2RG,IL33,IL4,ITGB2,JAG1,NFATC2,NFATC4,NFIL3,PIK3CD,PIK3CG,PIK3R5,PIK3R6,PSEN2,SOCS1,SPI1,STAT5A,STAT5B,TGFB1,TGFBR1,TNFSF11,VAV1
Developmental Biology	Activin Inhibin Signaling Pathway	11.1	0.272	2.474	ABHD5,AKT3,CCND2,CEBPA,COL1A1,COL1A2,COL3A1,COL5A3,CXCR4,FBXO32,FOSL1,FOSL2,FST,GATA2,IGHM,IGKC,IKBKE,IL11,IL18,IL18RAP,IL1R2,IL1RN,IL33,INHBB,JCHAIN,LEF1,LIMK1,LIMK2,MAPK12,MMP2,MXD1,PAX8,PIK3CD,PIK3CG,PIK3R5,PIK3R6,PMEPA1,PPARG,PTGS2,ROCK2,SERPINE1,SMAD7,SMAD9,TCF7L1,TCF7L2,TGFB1,TGFB3,TLR1,Tlr13,TLR2,TLR3,TLR5,TLR6,TLR7,TLR8,TLR9,TNF,TNFRSF11B,TNFSF13B
Developmental Biology	RAR Activation	10.8	0.217	1.348	ADCY3,ADCY7,ADH7,Akr1c14,AKT3,ALDH1A1,BCO1,CAMK2D,CAMK2G,CHAT,CITED2,COL1A1,COL1A2,COL3A1,CREB3L1,CREB3L2,CREB3L3,CSF2RB,DHRS3,DHRS9,ENPP1,ENPP6,FABP5,GATA6,GDPD3,GNA14,GNA15,GNGT2,GRIA1,HOXB3,HOXB4,HOXC4,IL11,IL18,IL33,IL3RA,IL4,KLF2,LAMB1,LIF,LRAT,MAPK12,MMP11,MMP13,MMP2,MMP3,MMP8,MMP9,NR2F1,NR2F2,OSM,PDE1A,PDE1B,PDE3A,PDE8B,PIK3CD,PIK3CG,PIK3R5,PIK3R6,PLAU,PPARD,PPARG,PRKAG2,PRKAR1B,PRKCD,RAC2…
Immune Response	Agranulocyte Adhesion and Diapedesis	10.7	0.271	#NUM!	ACKR4,ACTA1,AOC3,C5AR1,CCL11,Ccl2,CCL2,CCL22,CCL3L3,CCL4,CCL5,Ccl6,Ccl7,Ccl8,Ccl9,CCR1,CCR2,CCR5,CCR7,CLDN1,CLDN10,CXCL12,CXCL14,CXCL16,Cxcl3,Cxcl9,CXCR4,CXCR6,FN1,GNAI3,Gpr15lg,IL18,IL1RN,IL33,ITGA4,ITGA5,ITGB2,MMP11,MMP12,MMP13,MMP14,MMP19,MMP2,MMP27,MMP3,MMP8,MMP9,MYH10,MYL4,MYL9,MYO18B,MYO1H,PF4,PODXL2,SELPLG,TNF,VCAM1
Neurological	Serotonin Receptor Signaling	10.7	0.211	2.513	ADCY3,ADCY7,ADRA2A,ADRA2B,AKT3,ARRB2,BDNF,CACNA1A,CACNA1C,CACNA1D,CACNA1G,CACNA2D1,CACNB3,CACNG7,CALML5,CAMK2D,CAMK2G,CAV1,CAV2,CCNE1,CCNE2,CCR7,CD38,Cmah,CPE,CREB3L1,CREB3L2,CREB3L3,EDN1,EIF4EBP1,F13A1,FGR,GCH1,GNA12,GNA14,GNA15,GNAI3,GNAO1,GNB5,GNG13,GNG2,GPLD1,HCK,HMOX1,HTR1B,IL33,ITGA2B,KALRN,KCNN4,KCNQ3,LYN,MAPK12,MMP2,MMP9,NOTUM,ORAI1,ORAI2,PAK1,PAK3,PAK4,PIK3CD,PIK3CG,PIK3R5,PIK3R6,PLA2G7,…
Immune Response	IL-12 Signaling and Production in Macrophages	10.1	0.255	0.258	ADRA2A,AKT3,APOD,APOE,C3,CALML5,CAMKK2,CCR5,CD40,CEBPA,COL1A1,COL1A2,COL3A1,COL5A3,EBI3,FCGR1A,FCGR2A,FCGR2B,FCGR3A/FCGR3B,GATA3,IFNGR1,IGHM,IGKC,IKBKE,IL10RA,IL10RB,IL18,IL4,IRF5,IRF8,ITGAM,JCHAIN,LYZ,MAPK12,NFATC2,NFATC4,NFIL3,PCYOX1,PIK3CD,PIK3CG,PIK3R5,PIK3R6,POU2F2,PPARG,PRKAG2,PRKCB,PRKCD,PRKCG,PRKCI,SPI1,TGFB1,TGFB3,TICAM2,TLR2,TLR3,TLR9,TNF,TNFRSF11A,TNFSF11,TNIP2
Oncogenesis	Colorectal Cancer Metastasis Signaling	10	0.244	2.994	ADCY3,ADCY7,AKT3,BIRC5,FZD1,GNA12,GNA14,GNA15,GNAI3,GNAO1,GNB5,GNG13,GNG2,GRK3,IFNGR1,LEF1,MAPK12,MMP11,MMP12,MMP13,MMP14,MMP19,MMP2,MMP27,MMP3,MMP8,MMP9,PDGFC,PIK3CD,PIK3CG,PIK3R5,PIK3R6,PRKAG2,PRKAR1B,PTGER2,PTGER3,PTGER4,PTGS2,RAC2,RALGDS,RAP2B,RHOH,RHOU,RRAS2,TCF7L1,TCF7L2,TGFB1,TGFB3,TGFBR1,TLR1,Tlr13,TLR2,TLR3,TLR5,TLR6,TLR7,TLR8,TLR9,TNF,VEGFA,VEGFB,WNT10A,WNT16,WNT4,WNT6,WNT9A
Immune Response	Neutrophil Extracellular Trap Signaling Pathway	9.86	0.216	1.725	AKT3,C1QA,C1QB,C1QC,CASP1,CASP4,CCL5,CCR1,CCR5,CD14,CLEC7A,COL11A1,COL12A1,COL15A1,COL16A1,COL1A1,COL1A2,COL22A1,COL24A1,COL27A1,COL28A1,COL3A1,COL4A5,COL5A1,COL5A3,COL6A1,COL6A2,COL6A3,Col6a4,COL6A6,COL8A1,COL8A2,CYBB,FCGR3A/FCGR3B,FGR,FPR1,HCK,IGHM,IGKC,ITGA2,ITGA3,ITGAL,ITGAM,ITGB2,ITPR2,ITPR3,JCHAIN,LAIR1,LYN,MAPK12,MMP2,MMP9,NCF1,NLRP3,NOTUM,ORAI1,ORAI2,PADI4,PF4,PIK3CD,PIK3CG,PIK3R5,PIK3R6,…
Immune Response	Natural Killer Cell Signaling	9.79	0.268	2.06	AKT3,B2M,CD48,COL1A1,COL1A2,COL3A1,COL5A3,FCER1G,FCGR2A,FCGR3A/FCGR3B,HCST,HLA-A,HLA-E,HLA-G,HSPA1A/HSPA1B,Hspa1b,HSPA2,IL18,IL18R1,IL18RAP,ITGAL,LAIR1,LCP2,LIMK1,LIMK2,MAP3K14,MAPK12,MICB,NECTIN2,NFATC2,NFATC4,PAK1,PAK3,PAK4,PIK3CD,PIK3CG,PIK3R5,PIK3R6,PLCG2,PTK2B,PTPN11,PTPN6,RAC2,RAP2B,RASSF5,RRAS2,SYK,TNFSF10,TYROBP,ULBP1,VAV1,WAS,WIPF1
Immune Response	IL-10 Signaling	9.76	0.292	-1.342	AKT3,BHLHE40,BLVRB,BMP2,CCN4,CCR1,CCR5,CD80,CD86,CREB3L1,CREB3L2,CREB3L3,FCGR2A,FCGR2B,HLA-A,HLA-DMA,HLA-DMB,HLA-DQA1,HLA-DQB1,HLA-DRB5,HLA-E,HLA-G,HMOX1,IFNGR1,IFNGR2,IKBKE,IL10RA,IL10RB,IL18,IL18RAP,IL1R2,IL1RN,IL33,INPP5D,MAFB,MAP3K14,MAPK12,NFKBID,NFKBIE,PBX1,PRDM1,PRKAG2,STAT5A,STAT5B,TNF
Angiogenic Signaling	Atherosclerosis Signaling	9.74	0.308	#NUM!	ALOXE3,APOD,APOE,CCL11,CCL2,CCR2,CD36,CD40,COL1A1,COL1A2,COL3A1,COL5A3,CSF1,CXCL12,CXCR4,IL18,IL1RN,IL33,ITGA4,ITGB2,LPL,LYZ,MMP13,MMP3,MMP9,MSR1,PCYOX1,PDGFA,PDGFB,PDGFC,PDGFD,PLA2G7,PLAAT3,PRDX6,SELPLG,TGFB1,TNF,TNFRSF12A,TNFSF12,TPSAB1/TPSB2,VCAM1
Immune Response	Th1 Pathway	9.22	0.311	4.867	Aph1c,CCR5,CD274,CD28,CD3E,CD3G,CD4,CD40,CD80,CD86,GATA3,HAVCR2,HLA-A,HLA-DMA,HLA-DMB,HLA-DQA1,HLA-DQB1,HLA-DRB5,IFNGR1,IFNGR2,IL10RA,IL10RB,IL18,IL18R1,IL27RA,IL4,ITGB2,NFATC2,NFATC4,NFIL3,PIK3CD,PIK3CG,PIK3R5,PIK3R6,PSEN2,SOCS1,TNFSF11,VAV1
Immune Response	HIF1α Signaling	8.95	0.255	2.496	ADM,AKT3,CAMK1,CAMK1D,CAMK2D,CAMK2G,CYBB,EDN1,EIF4EBP1,FGF2,FLT4,HK2,HK3,HMOX1,HSP90AA1,HSPA1A/HSPA1B,Hspa1b,HSPA2,IGF1,MMP11,MMP12,MMP13,MMP14,MMP19,MMP2,MMP27,MMP3,MMP8,MMP9,NCF1,PDGFB,PDGFC,PIK3CD,PIK3CG,PIK3R5,PIK3R6,PLCG2,PRKCB,PRKCD,PRKCG,PRKCI,RAC2,RAP2B,RRAS2,SERPINE1,SLC2A1,SLC2A3,TF,TGFA,TGFB1,VEGFA,VEGFB,VIM
Cellular Growth, Proliferation and Migration	Actin Cytoskeleton Signaling	8.92	0.242	0.507	ACTA1,ARHGAP24,BAIAP2,CD14,CYFIP2,DIAPH3,FGD3,FGF11,FGF18,FGF2,FGF7,FN1,GNA12,IQGAP2,ITGA1,ITGA11,ITGA2,ITGA2B,ITGA3,ITGA4,ITGA5,ITGAL,ITGAM,ITGAX,ITGB2,ITGB4,KNG1,LBP,LIMK1,LIMK2,MATK,MYH10,MYL4,MYL9,MYO18B,MYO1H,NCKAP1L,PAK1,PAK3,PAK4,PDGFA,PDGFB,PDGFC,PDGFD,PIK3CD,PIK3CG,PIK3R5,PIK3R6,PIP5K1A,Ppp1r12b,RAC2,RAP2B,ROCK2,RRAS2,SHC1,SLC9A1,SSH2,VAV1,WAS
Immune Response	IL-8 Signaling	8.79	0.252	2.064	AKT3,ANGPT2,ARRB2,CCND2,CYBB,EIF4EBP1,FLT4,GNA12,GNA14,GNA15,GNAI3,GNAO1,GNB5,GNG13,GNG2,GPLD1,HBEGF,HMOX1,IKBKE,ITGAM,ITGAX,ITGB2,LIMK1,LIMK2,MAPK12,MMP2,MMP9,MYL9,NCF1,NFKBIE,PDGFC,PIK3CD,PIK3CG,PIK3R5,PIK3R6,PLCB2,PLD3,PLD4,PRKCB,PRKCD,PRKCG,PRKCI,PTGS2,PTK2B,RAC2,RAP2B,RHOH,RHOU,ROCK2,RRAS2,VCAM1,VEGFA,VEGFB
Immune Response	Pulmonary Healing Signaling Pathway	8.73	0.256	1.82	CCNB1,CDC25C,CELA1,CXCL12,CXCR4,FGF7,FGFR2,FGR,FOXM1,FZD1,HBEGF,HCK,JAG1,LEF1,LYN,MAPK12,MMP11,MMP12,MMP13,MMP14,MMP19,MMP2,MMP27,MMP3,MMP8,MMP9,PDGFC,PRKAG2,PRKCB,PRKCD,PRKCG,PRKCI,RAP2B,RRAS2,SMAD9,STAT5A,STAT5B,TCF7L1,TCF7L2,TGFB1,TGFB3,TLR2,TNF,TNFRSF11B,VEGFA,VEGFB,WNT10A,WNT16,WNT4,WNT6,WNT9A
Neurological	Opioid Signaling Pathway	8.56	0.229	0.555	ADCY3,ADCY7,AKT3,ARRB2,CACNA1A,CACNA1C,CACNA1D,CACNA1G,CACNA2D1,CACNB3,CACNG7,CALML5,CAMK1,CAMK1D,CAMK2D,CAMK2G,CLTB,CREB3L1,CREB3L2,CREB3L3,FGR,GNA12,GNA14,GNA15,GNAI3,GNAO1,GNB5,GNG13,GNG2,GRIN2A,GRK3,HCK,ITPR2,ITPR3,LEF1,LYN,MAPK12,PDE1A,PDE1B,PIK3CG,PRKAG2,PRKAR1B,PRKCB,PRKCD,PRKCG,PRKCI,RAC2,RAP2B,RGS10,RGS11,RGS12,RGS14,RGS16,RGS18,RGS3,RGS9,RPS6KA1,RPS6KA5,RPS6KA6,RRAS2,RYR2,SCN7A,TCF7L1,T…
Cellular Growth, Proliferation and Migration	PAK Signaling	8.04	0.299	1.732	EPHA3,ITGA1,ITGA11,ITGA2,ITGA2B,ITGA3,ITGA4,ITGA5,ITGAL,ITGAM,ITGAX,ITGB2,ITGB4,LIMK1,LIMK2,MAPK12,MYL4,MYL9,PAK1,PAK3,PAK4,PDGFA,PDGFB,PDGFC,PDGFD,PDGFRB,PIK3CD,PIK3CG,PIK3R5,PIK3R6,PTK2B,RAP2B,RRAS2,SHC1,TNF
Oncogenesis	Chronic Myeloid Leukemia Signaling	7.89	0.223	0	ADCY3,AKT3,AURKA,AURKB,BCL2L11,BIRC5,CALML5,CCND2,CDK6,CDKN2A,CEBPA,E2F2,E2F7,E2F8,FAS,FOXM1,FZD1,GLIS1,HCK,HDAC4,HDAC5,HDAC6,HDAC8,HSP90AA1,IKBKE,IL4,IRF8,LEF1,MMP9,NFATC2,NFATC4,NOTUM,PIK3CD,PIK3CG,PIK3R5,PIK3R6,PLCB2,PLCB4,PLCD3,PLCG2,PLK1,PRKAG2,PTPN11,PTPN6,RAC2,RAP2B,RRAS2,SPP1,STAT5A,STAT5B,SUV39H1,TCF7L1,TCF7L2,TGFB1,TGFB3,TGFBR1,TNFSF10,WNT10A,WNT16,WNT4,WNT6,WNT9A
Oncogenesis	Glioma Signaling	7.77	0.288	1.4	AKT3,CALML5,CAMK1,CAMK1D,CAMK2D,CAMK2G,CCND2,CDK6,CDKN2A,E2F2,E2F7,E2F8,HDAC4,HDAC5,HDAC6,HDAC8,IGF1,PDGFA,PDGFB,PDGFC,PDGFD,PDGFRB,PIK3CD,PIK3CG,PIK3R5,PIK3R6,PLCG2,PRKCB,PRKCD,PRKCG,PRKCI,RAP2B,RRAS2,SHC1,SUV39H1,TGFA
Metabolism	Type II Diabetes Mellitus Signaling	7.75	0.268	2.132	ACSBG1,ACSF2,ACSL3,ACSL4,ADIPOR2,AKT3,CACNA1A,CACNA1C,CACNA1D,CACNA1G,CACNA2D1,CACNB3,CACNG7,CD36,ENPP7,IKBKE,IRS1,IRS2,ITPR2,ITPR3,MAP3K14,MAPK12,NFKBID,NFKBIE,PIK3CD,PIK3CG,PIK3R5,PIK3R6,PPARG,PRKAG2,PRKCB,PRKCD,PRKCG,PRKCI,SLC27A1,SMPD1,SMPD5,SOCS1,SOCS2,TNF,TNFRSF11B
Neurological	Acetylcholine Receptor Signaling Pathway	7.73	0.247	0.577	ADAM19,ADCY3,ADCY7,AKT3,Aph1c,CACNA1A,CACNA1C,CACNA1D,CACNA1G,CACNA2D1,CACNB3,CACNG7,CALML5,CAMK2D,CAMK2G,CASP1,CASP4,CHAT,CHRND,CREB3L1,CREB3L2,CREB3L3,GNA14,GNA15,GNAI3,GNAO1,HMOX1,ITPR2,ITPR3,NOTUM,PIK3CD,PIK3CG,PIK3R5,PIK3R6,PLCB2,PLCB4,PLCD3,PLCG2,PRKAG2,PRKAR1B,PRKCB,PRKCD,PRKCG,PRKCI,PSEN2,SLC18A3,SLC5A7,TNF
Immune Response	Th2 Pathway	7.67	0.277	4.333	Aph1c,CCR1,CCR5,CD28,CD3E,CD3G,CD4,CD40,CD80,CD86,CRLF2,CXCR4,CXCR6,GATA3,HLA-A,HLA-DMA,HLA-DMB,HLA-DQA1,HLA-DQB1,HLA-DRB5,IKZF1,IL2RG,IL33,IL4,ITGB2,JAG1,NFATC2,PIK3CD,PIK3CG,PIK3R5,PIK3R6,PSEN2,SPI1,STAT5A,STAT5B,TGFB1,TGFBR1,VAV1
Metabolism	DHCR24 Signaling Pathway	7.67	0.277	2.596	AGT,AKT3,APOD,APOE,C3,C4A/C4B,DHCR24,DHCR7,HMGCR,HMOX1,IGF1,KLF5,KNG1,NR1H3,PCYOX1,PDGFA,PDGFB,PDGFC,PDGFD,PIK3CD,PIK3CG,PIK3R5,PIK3R6,PLTP,PRKCB,PRKCD,PRKCG,PRKCI,RAP2B,RRAS2,SERPINF1,SOX9,SREBF2,TF,THRA,THRB,VCAM1,VTN
Immune Response	Crosstalk between Dendritic Cells and Natural Killer Cells	7.45	0.319	3.4	ACTA1,CAMK2D,CAMK2G,CCR7,CD28,CD40,CD80,CD83,CD86,CSF2RB,FAS,HLA-A,HLA-DRB5,HLA-E,HLA-G,IL18,IL2RG,IL3RA,IL4,ITGAL,MICB,NECTIN2,TLR3,TLR7,TLR9,TNF,TNFSF10,TREM2,TYROBP
Metabolism	LXR/RXR Activation	7.43	0.285	0.73	ABCA1,ABCG1,AGT,APOD,APOE,C3,C4A/C4B,CCL2,CD14,CD36,FDFT1,HMGCR,IL18,IL18RAP,IL1R2,IL1RN,IL33,KNG1,LBP,LDLR,LPL,LYZ,MMP9,MSR1,MYLIP,NR1H3,PCYOX1,PLTP,PTGS2,SERPINF1,TF,TLR3,TNF,TNFRSF11B,VTN
Immune Response	PD-1, PD-L1 cancer immunotherapy pathway	7.41	0.299	-3.528	AKT3,B2M,CD274,CD28,CD80,CIP2A,HLA-A,HLA-DMA,HLA-DMB,HLA-DQA1,HLA-DQB1,HLA-DRB5,HLA-E,HLA-G,IFNGR1,IFNGR2,IL2RG,IL4,LCP2,MR1,PIK3CD,PIK3CG,PIK3R5,PIK3R6,PTPN11,RASGRP1,STAT5A,STAT5B,TGFB1,TGFB3,TNF,TNFRSF11B
Angiogenic Signaling	Role of NFAT in Cardiac Hypertrophy	7.32	0.232	2.949	ADCY3,ADCY7,AKT3,CACNA1A,CACNA1C,CACNA1D,CACNA1G,CACNA2D1,CACNB3,CACNG7,CALML5,CAMK1,CAMK1D,CAMK2D,CAMK2G,GNAI3,GNB5,GNG13,GNG2,HDAC4,HDAC5,HDAC6,HDAC8,IGF1,IL11,ITPR2,ITPR3,LIF,MAPK12,NFATC4,NOTUM,PIK3CD,PIK3CG,PIK3R5,PIK3R6,PLCB2,PLCB4,PLCD3,PLCG2,PRKAG2,PRKAR1B,PRKCB,PRKCD,PRKCG,PRKCI,RAP2B,RCAN2,RRAS2,SHC1,TGFB1,TGFB3,TGFBR1
Musculoskeletal System Development and Function	Role of Chondrocytes in Rheumatoid Arthritis Signaling Pathway	7.3	0.27	3.569	CAMKK2,CASP1,CCL2,CEBPA,CXCL12,CXCR4,FN1,IL17RA,IL18,IL18R1,IL18RAP,IL1R2,IL1RN,IL33,ITGA5,MAPK12,MMP11,MMP12,MMP13,MMP14,MMP19,MMP2,MMP27,MMP3,MMP8,MMP9,NLRP3,PDGFC,PLAU,PRKAG2,PTGS2,PYCARD,RUNX2,TLR2,TNF,TNFRSF11B,VEGFA,VEGFB
Angiogenic Signaling	Nitric Oxide Signaling in the Cardiovascular System	7.18	0.283	0.186	AKT3,ATP2A1,ATP2A3,CACNA1A,CACNA1C,CACNA1D,CACNA2D1,CACNB3,CACNG7,CALML5,CAV1,FLT4,HSP90AA1,ITPR2,ITPR3,KNG1,PDE1A,PDE1B,PDGFC,PIK3CD,PIK3CG,PIK3R5,PIK3R6,PRKAG2,PRKAR1B,PRKCB,PRKCD,PRKCG,PRKCI,PRKG2,RYR2,SLC7A1,VEGFA,VEGFB
Immune Response	Fcγ Receptor-mediated Phagocytosis in Macrophages and Monocytes	7.1	0.309	3.9	ACTA1,AKT3,FCGR1A,FCGR2A,FCGR3A/FCGR3B,FGR,FYB1,GPLD1,HCK,HMOX1,INPP5D,LCP2,LYN,MYO5A,NCF1,PAK1,PIK3CG,PIP5K1A,PLD3,PLD4,PRKCB,PRKCD,PRKCG,PRKCI,PTK2B,RAC2,SYK,VAV1,WAS
Developmental Biology	Semaphorin Neuronal Repulsive Signaling Pathway	7.02	0.26	-0.507	Acan,AKT3,CRMP1,FES,ITGA1,ITGA11,ITGA2,ITGA2B,ITGA3,ITGA4,ITGA5,ITGAL,ITGAM,ITGAX,ITGB2,ITGB4,LIMK1,LIMK2,MYL4,MYL9,NRP1,NRP2,PAK1,PAK3,PAK4,PIK3CD,PIK3CG,PIK3R5,PIK3R6,PLCG2,PLXNB1,Ppp1r12b,PRKAG2,PRKAR1B,PRKG2,ROCK2,SEMA3E,SEMA4D,SEMA6C
Cellular Growth, Proliferation and Migration	Signaling by Rho Family GTPases	7	0.217	1.298	ACTA1,ARHGEF19,ARHGEF2,BAIAP2,CDH13,CDH3,CDH4,CYBB,DES,DIAPH3,GNA12,GNA14,GNA15,GNAI3,GNAO1,GNB5,GNG13,GNG2,ITGA1,ITGA11,ITGA2,ITGA2B,ITGA3,ITGA4,ITGA5,ITGAL,ITGAM,ITGAX,ITGB2,ITGB4,LIMK1,LIMK2,MAPK12,MYL4,MYL9,NCF1,PAK1,PAK3,PAK4,PARD3,PIK3CD,PIK3CG,PIK3R5,PIK3R6,PIP5K1A,PRKCI,PTK2B,RAC2,RHOH,RHOU,ROCK2,SEPTIN1,SEPTIN6,SEPTIN8,SLC9A1,VIM,WAS,WIPF1
Metabolism	Gαq Signaling	6.83	0.247	2.401	AKT3,ARHGEF25,AVPR1A,BTK,CALML5,GNA12,GNA14,GNA15,GNAI3,GNAO1,GNB5,GNG13,GNG2,GPLD1,HMOX1,IKBKE,ITPR2,ITPR3,NFATC2,NFATC4,NFKBID,NFKBIE,PIK3CD,PIK3CG,PIK3R5,PIK3R6,PLCB2,PLCB4,PLCG2,PLD3,PLD4,PRKCB,PRKCD,PRKCG,PRKCI,PTK2B,RAC2,RGS16,RGS18,RHOH,RHOU,ROCK2
Immune Response	Chemokine Signaling	6.82	0.321	1.569	CALML5,CAMK1,CAMK1D,CAMK2D,CAMK2G,CCL11,CCL2,CCL4,CCL5,CCR5,CXCL12,CXCR4,GNAI3,LIMK1,LIMK2,MAPK12,PIK3CG,PLCB2,PLCB4,PLCG2,Ppp1r12b,PRKCB,PTK2B,RAP2B,ROCK2,RRAS2
Immune Response	NOD1/2 Signaling Pathway	6.77	0.238	3.13	CARD9,CASP1,CCL2,ERN1,HSP90AA1,HSPA1A/HSPA1B,Hspa1b,HSPA2,IFNAR2,IKBKE,IL11,IL18,IL33,IL4,IRF5,LIF,MAP3K14,MAPK12,NFKBID,NFKBIE,NLRP3,NOD1,OSM,PYCARD,SLC15A3,TGFB1,TGFB3,TLR1,Tlr13,TLR2,TLR3,TLR5,TLR6,TLR7,TLR8,TLR9,TNF,TNFAIP3,TNFSF10,TNFSF11,TNFSF12,TNFSF12-TNFSF13,TNFSF13,TNFSF13B,Tnfsf9
Endocrine System	Oxytocin Signaling Pathway	6.52	0.209	1.871	AKT3,ARRB2,CACNA1A,CACNA1C,CACNA1D,CACNA2D1,CACNB3,CACNG7,CALML5,CAMKK1,CAMKK2,CCL5,CD36,CREB3L1,CREB3L2,CREB3L3,CTH,GAD1,GJA1,GNA12,GNAI3,GNAO1,GNB5,GNG13,GNG2,HSPB2,ITPR2,ITPR3,KCNJ8,LPL,MAPK12,MYH10,MYL4,MYL9,MYO18B,MYO1H,OXTR,PIK3CD,PIK3CG,PIK3R5,PIK3R6,PLCB2,PLCB4,PPARD,PPARG,Ppp1r12b,PRKAG2,PRKAR1B,PRKCB,PRKCD,PRKCG,PRKCI,PRKG2,PTGS2,RAP2B,ROCK2,RRAS2,SHC1,TNFSF11
Endocrine System	Adrenergic Receptor Signaling Pathway (Enhanced)	6.43	0.23	-0.59	ADCY3,ADCY7,ADRA2A,ADRA2B,ATP6V1H,BDNF,CACNA1A,CACNA1C,CACNA1D,CACNA1G,CACNA2D1,CACNB3,CACNG7,COMT,GNAI3,GNAO1,IL11,IL18,IL33,IL4,ITPR2,ITPR3,LIF,NOTUM,OSM,PLCB2,PLCB4,PLCD3,PLCG2,PRKAG2,PRKAR1B,PRKCB,PRKCD,PRKCG,PRKCI,SLC6A2,TCIRG1,TGFB1,TGFB3,TNF,TNFSF10,TNFSF11,TNFSF12,TNFSF13,TNFSF13B,Tnfsf9
Developmental Biology	Neuregulin Signaling	6.42	0.274	0.229	AKT3,CDK5R1,DCN,ERRFI1,HBEGF,HSP90AA1,ITGA1,ITGA11,ITGA2,ITGA2B,ITGA3,ITGA4,ITGA5,ITGAL,ITGAM,ITGAX,ITGB2,ITGB4,MATK,PLCG2,PRKCB,PRKCD,PRKCG,PRKCI,PTPN11,RAP2B,RRAS2,SHC1,STAT5A,STAT5B,TGFA,TMEFF2
Cellular Growth, Proliferation and Migration	ID1 Signaling Pathway	6.37	0.229	0.295	AKT3,ATF3,AURKA,BHLHE22,BHLHE40,Bhlhe41,BIRC5,BMP2,CAV1,CCNE1,CDC20,CDKN2A,CHRND,FGF2,FGFR2,FGFR3,FGR,FN1,HCK,KIF11,LIF,LYN,MAPK12,MMP2,MMP9,PDGFC,PIK3CD,PIK3CG,PIK3R5,PIK3R6,PLAC8,PLXNB1,PLXNB2,PTGER4,RAP2B,RRAS2,SMAD9,TGFB1,TGFB3,TGFBR1,TNF,TNFRSF11B,USP1,VEGFA,VEGFB,VIM
Cellular Growth, Proliferation and Migration	G Beta Gamma Signaling	6.36	0.264	1.976	AKT3,BTK,CACNA1A,CACNA1C,CACNA1D,CACNA1G,CACNA2D1,CACNB3,CACNG7,CAV1,CAV2,GNA12,GNA14,GNA15,GNAI3,GNAO1,GNB5,GNG13,GNG2,HBEGF,ITPR2,ITPR3,PAK1,PIK3CG,PLCG2,PRKAG2,PRKAR1B,PRKCB,PRKCD,PRKCG,PRKCI,RAP2B,RRAS2,SHC1
Neurological	Gustation Pathway	6.3	0.228	2.534	ADCY3,ADCY7,ASIC2,ASIC3,CACNA1A,CACNA1C,CACNA1D,CACNA1G,CACNA2D1,CACNB3,CACNG7,CD36,ENTPD2,GABRA3,GABRB1,GNG13,ITPR2,ITPR3,KCNJ8,KCNN4,KCNQ3,LIPA,LIPG,LPL,NOTUM,ORAI1,ORAI2,P2RX4,P2RX6,P2RX7,P2RY1,P2RY12,P2RY13,P2RY14,P2RY6,PDE3A,PKD2L1,PLCB2,PRKAG2,PRKAR1B,SCN1B,SCN3B,SCN7A,SCN8A,SCNN1G,STIM1
Cellular Growth, Proliferation and Migration	Protein Kinase A Signaling	6.21	0.187	0.263	ADCY3,ADCY7,ADD3,CALML5,CAMK2D,CAMK2G,CDC25C,CREB3L1,CREB3L2,CREB3L3,DUSP5,EBI3,ENPP1,ENPP6,FLNB,FLNC,GDPD3,GNAI3,GNB5,GNG13,GNG2,ITPR2,ITPR3,KDELR3,LEF1,MYH10,MYL4,MYL9,NFATC2,NFATC4,NFKBID,NFKBIE,NOTUM,PDE1A,PDE1B,PDE3A,PDE8B,PGP,PLCB2,PLCB4,PLCD3,PLCG2,PRKAG2,PRKAR1B,PRKCB,PRKCD,PRKCG,PRKCI,PTCH2,PTGS2,PTK2B,PTPDC1,PTPN11,PTPN18,PTPN3,PTPN5,PTPN6,PTPN7,PTPRC,Ptprd,PTPRE,PTPRO,PTPRS,PTPRU,Ptprv…
Reproductive System	Sertoli Cell-Sertoli Cell Junction Signaling	6.14	0.214	0	A2M,ACTA1,AFDN,AKT3,CDH13,CDH3,CDH4,CGN,CLDN1,CLDN10,CLINT1,CREB3L1,CREB3L2,CREB3L3,EPN3,GJA1,IL18RAP,IL1R2,ITGA2,ITGA3,LAMA1,LAMA4,LAMA5,LAMB1,LAMB2,LAMC1,LAMC2,MAP3K14,MAPK12,MYO7A,NECTIN1,NECTIN2,PAK1,PAK3,PAK4,PIK3CD,PIK3CG,PIK3R5,PIK3R6,RAP2B,RPS6KA1,RRAS2,SORBS1,SPTBN1,TGFB3,TGFBR1,TJAP1,TJP1,TNF,TNFRSF11B,TUBB3,WAS
Oncogenesis	Pancreatic Adenocarcinoma Signaling	6.13	0.262	1.342	AKT3,BIRC5,CCNE1,CCNE2,CDKN2A,E2F2,E2F7,E2F8,GPLD1,HBEGF,HDAC4,HDAC5,HDAC6,HDAC8,HMOX1,MAPK12,MMP9,PDGFC,PIK3CD,PIK3CG,PIK3R5,PIK3R6,PLD3,PLD4,PTGS2,RALGDS,SUV39H1,TGFA,TGFB1,TGFB3,TGFBR1,VEGFA,VEGFB
Reproductive System	Sperm Motility	6.08	0.21	0.894	AATK,AXL,BTK,CACNA1G,CALML5,CSF2RA,DDR1,EPHA2,EPHA3,FES,FGFR2,FGFR3,FGR,FLT3LG,FLT4,GNA12,GNA14,GNA15,GNAI3,GNAO1,GNB5,GNG13,GNG2,HCK,ITPR2,ITPR3,LYN,MATK,MERTK,NOTUM,PDE1A,PDE1B,PDGFRB,PLA2G7,PLAAT3,PLCB2,PLCB4,PLCD3,PLCG2,PRDX6,PRKAG2,PRKAR1B,PRKCB,PRKCD,PRKCG,PRKCI,PRKG2,PTK2B,RET,ROR1,SLC16A10,SYK,TEC,TYRO3
Immune Response	Pyroptosis Signaling Pathway	6.07	0.29	3.272	AIM2,CASP1,CASP4,IL18,MAPK12,MEFV,NAIP,NLRC4,NLRP1,NLRP3,NOL3,P2RX7,PRKAG2,PRKAR1B,PTGER4,PYCARD,TLR1,Tlr13,TLR2,TLR3,TLR5,TLR6,TLR7,TLR8,TLR9,TNF,TNFRSF11B
Immune Response	Antigen Presentation Pathway	6.04	0.41	#NUM!	B2M,CD74,CIITA,HLA-A,HLA-DMA,HLA-DMB,HLA-DQA1,HLA-DQB1,HLA-DRB5,HLA-E,HLA-G,MR1,NLRC5,PSMB8,PSMB9,TAP2
Oncogenesis	Role of Tissue Factor in Cancer	5.98	0.222	2.654	AKT3,ARRB2,BIRC5,CSF1,F10,F7,FGR,FLNC,FLT4,GNA12,GNA14,GNA15,HBEGF,HCK,IKBKE,ITGA3,LIMK1,LIMK2,LYN,MAPK12,MMP13,MMP2,MMP9,PIK3CD,PIK3CG,PIK3R5,PIK3R6,PLAUR,PTGS2,PTK2B,PTPN11,RAP2B,RPS6KA1,RPS6KA5,RPS6KA6,RRAS2,STAT5A,STAT5B,TFPI,TGFA,TGFB1,TGFB3,TGFBR1,TNF,TNFRSF11B,VEGFA
Oncogenesis	CDX Gastrointestinal Cancer Signaling Pathway	5.9	0.223	-2.236	AKT3,BLM,BMP2,BMP5,BMP7,BMP8A,CDHR5,CYBB,EFNB1,FZD1,GATA6,HBEGF,IKBKE,IL11,IL18,IL33,IL4,KLF5,LEF1,LIF,MAPK12,NCF1,OSM,PIK3CD,PIK3CG,PIK3R5,PIK3R6,PTGS2,RAC2,TCF7L1,TCF7L2,TGFB1,TGFB3,TNF,TNFSF10,TNFSF11,TNFSF12,TNFSF13,TNFSF13B,Tnfsf9,WNT10A,WNT16,WNT4,WNT6,WNT9A
Oncogenesis	Glioblastoma Multiforme Signaling	5.88	0.234	1.061	AKT3,CCND2,CCNE1,CCNE2,CDK6,CDKN2A,E2F2,E2F7,E2F8,FZD1,IGF1,ITPR2,ITPR3,LEF1,NOTUM,PDGFA,PDGFB,PDGFC,PDGFD,PDGFRB,PIK3CD,PIK3CG,PIK3R5,PIK3R6,PLCB2,PLCB4,PLCD3,PLCG2,PRKCD,RAC2,RAP2B,RHOH,RHOU,RRAS2,SHC1,WNT10A,WNT16,WNT4,WNT6,WNT9A
Oncogenesis	Endocannabinoid Cancer Inhibition Pathway	5.86	0.245	-1.372	ADCY3,ADCY7,AKT3,ATF3,CAMKK2,CASP1,CASP4,CCND2,CCNE1,CCNE2,CNR2,CREB3L1,CREB3L2,CREB3L3,GNAI3,GNAO1,LEF1,MMP2,NUPR1,PDGFC,PIK3CD,PIK3CG,PIK3R5,PIK3R6,PRKAG2,PRKAR1B,ROCK2,SMPD1,SPTLC1,SPTLC2,TCF7L1,TCF7L2,TWIST1,VEGFA,VEGFB,VIM
Endocrine System	Insulin Secretion Signaling Pathway	5.83	0.204	1.021	ADCY3,ADCY7,Arxes1/Arxes2,ASIC2,ASIC3,CACNA1A,CACNA1C,CACNA1D,CACNA1G,CACNA2D1,CACNB3,CACNG7,CAMK2D,CAMK2G,CCKAR,CPE,CREB3L1,CREB3L2,CREB3L3,EIF4E3,EIF4EBP1,FGR,GHR,GIPR,GNA14,GNA15,HCK,ITPR2,ITPR3,KCNJ8,LYN,MAPK12,NOTUM,PC,PIK3CD,PIK3CG,PIK3R5,PIK3R6,PLCB2,PLCB4,PLCD3,PLCG2,PRKAG2,PRKAR1B,PRKCB,PRKCD,PRKCG,PRKCI,RPS6KA5,RYR2,SCNN1G,SEC61A2,SLC2A1,SLC2A3,STAT5A,STAT5B
Immune Response	Virus Entry via Endocytic Pathways	5.83	0.263	#NUM!	ACTA1,AP1S3,AP3M2,AP5S1,B2M,CAV1,CD55,CLTB,DNM1,FLNB,FLNC,HLA-A,HLA-E,HLA-G,ITGA2,ITGA5,ITGB2,ITGB4,MR1,PIK3CD,PIK3CG,PIK3R5,PIK3R6,PLCG2,PRKCB,PRKCD,PRKCG,PRKCI,RAC2,RAP2B,RRAS2
Immune Response	Role of JAK1 and JAK3 in γc Cytokine Signaling	5.82	0.319	#NUM!	BLNK,CRLF2,FES,IL21R,IL2RG,IL4,IL7R,IRS1,IRS2,PIK3CD,PIK3CG,PIK3R5,PIK3R6,PTK2B,PTPN11,RAP2B,RRAS2,SHC1,SOCS1,STAT5A,STAT5B,SYK
Cellular Growth, Proliferation and Migration	cAMP-mediated signaling	5.79	0.212	0.295	ADCY3,ADCY7,ADORA2B,ADRA2A,ADRA2B,AGTR2,AVPR2,CALML5,CAMK1,CAMK1D,CAMK2D,CAMK2G,CNR2,CREB3L1,CREB3L2,CREB3L3,DRD4,ENPP1,ENPP6,FPR1,GABBR2,GDPD3,GNAI3,GNAO1,GRM4,HRH2,HTR1B,NPY1R,P2RY12,P2RY13,P2RY14,PDE1A,PDE1B,PDE3A,PDE8B,PKIB,PRKAR1B,PTGER2,PTGER3,PTGER4,PTGIR,PTH1R,RGS10,RGS12,RGS14,RGS18,RPS6KA1,SMPDL3A,TDP2,VIPR2
Cellular Growth, Proliferation and Migration	Caveolar-mediated Endocytosis Signaling	5.72	0.307	#NUM!	ACTA1,B2M,CAV1,CD48,CD55,FLNB,FLNC,HLA-A,HLA-E,HLA-G,ITGA1,ITGA11,ITGA2,ITGA2B,ITGA3,ITGA4,ITGA5,ITGAL,ITGAM,ITGAX,ITGB2,ITGB4,MR1
Cellular Growth, Proliferation and Migration	RAC Signaling	5.71	0.248	0.426	BAIAP2,CDK5R1,CYBB,CYFIP2,IQGAP2,ITGA1,ITGA11,ITGA2,ITGA2B,ITGA3,ITGA4,ITGA5,ITGAL,ITGAM,ITGAX,ITGB2,ITGB4,LIMK1,LIMK2,NCF1,PAK1,PAK3,PAK4,PARD3,PIK3CD,PIK3CG,PIK3R5,PIK3R6,PIP5K1A,PRKCI,PTK2B,RAC2,RAP2B,RRAS2
Metabolism	Glutaminergic Receptor Signaling Pathway (Enhanced)	5.71	0.194	2.142	ADCY3,ADCY7,AKT3,BDNF,CACNA1A,CACNA1C,CACNA1D,CACNA1G,CACNA2D1,CACNB3,CACNG7,CALML5,CAMK2D,CAMK2G,CREB3L1,CREB3L2,CREB3L3,DGKZ,GABBR2,GABRA3,GABRB1,GNAI3,GNAO1,GPLD1,GRIA1,GRIK5,GRIN2A,GRM4,HMOX1,IKBKE,ITPR2,ITPR3,KCNK2,MAPK12,NOTUM,PIK3CD,PIK3CG,PIK3R5,PIK3R6,PLA2G7,PLAAT3,PLCB2,PLCB4,PLCD3,PLCG2,PLD3,PLD4,PRDX6,PRKAG2,PRKAR1B,PRKCB,PRKCD,PRKCG,PRKCI,SCN1B,SCN3B,SCN7A,SCN8A,SLC1A3,SLC38A4,SLC7A1…
Angiogenic Signaling	Thrombin Signaling	5.68	0.213	0.507	ADCY3,ADCY7,AKT3,ARHGEF19,ARHGEF2,ARHGEF25,ARHGEF40,CAMK1,CAMK1D,CAMK2D,CAMK2G,GATA2,GATA3,GATA6,GNA12,GNA14,GNA15,GNAI3,GNAO1,GNB5,GNG13,GNG2,ITPR2,ITPR3,MAPK12,MYL4,MYL9,NOTUM,PIK3CD,PIK3CG,PIK3R5,PIK3R6,PLCB2,PLCB4,PLCD3,PLCG2,Ppp1r12b,PRKCB,PRKCD,PRKCG,PRKCI,RAC2,RAP2B,RHOH,RHOU,ROCK2,RRAS2,SHC1
Immune Response	CXCR4 Signaling	5.67	0.232	2.121	ADCY3,ADCY7,AKT3,CD4,CXCL12,CXCR4,GNA12,GNA14,GNA15,GNAI3,GNAO1,GNB5,GNG13,GNG2,ITPR2,ITPR3,LYN,MAPK12,MYL4,MYL9,PAK1,PAK3,PAK4,PIK3CD,PIK3CG,PIK3R5,PIK3R6,PLCB2,PLCB4,PRKCB,PRKCD,PRKCG,PRKCI,RAC2,RAP2B,RHOH,RHOU,ROCK2,RRAS2
Immune Response	Macropinocytosis Signaling	5.61	0.303	1.604	CD14,CSF1,ITGA5,ITGB2,ITGB4,MRC1,NGF,PAK1,PDGFA,PDGFB,PDGFC,PDGFD,PIK3CD,PIK3CG,PIK3R5,PIK3R6,PLCG2,PRKCB,PRKCD,PRKCG,PRKCI,RAP2B,RRAS2
Endocrine System	Growth Hormone Signaling	5.58	0.31	1.091	A2M,CEBPA,GHR,IGF1,IRS1,PIK3CD,PIK3CG,PIK3R5,PIK3R6,PLCG2,PRKCB,PRKCD,PRKCG,PRKCI,PTPN6,RPS6KA1,RPS6KA5,RPS6KA6,SOCS1,SOCS2,STAT5A,STAT5B
Endocrine System	Renin-Angiotensin Signaling	5.58	0.256	2.646	ACE,ADCY3,ADCY7,AGT,AGTR2,CCL2,CCL5,ITPR2,ITPR3,MAPK12,PAK1,PAK3,PAK4,PIK3CD,PIK3CG,PIK3R5,PIK3R6,PLCG2,PRKAG2,PRKAR1B,PRKCB,PRKCD,PRKCG,PRKCI,PTGER2,PTK2B,PTPN6,RAP2B,RRAS2,SHC1,TNF
Developmental Biology	Erythropoietin Signaling Pathway	5.55	0.227	-0.316	AKT3,APAF1,CCND2,CSF2RB,IL11,IL18,IL33,IL4,IRS2,ITPR2,ITPR3,LIF,NFKBID,NFKBIE,OSM,PIK3CD,PIK3CG,PIK3R5,PIK3R6,PRKCB,PRKCD,PRKCG,PRKCI,PTPN6,RAC2,RAP2B,RRAS2,SHC1,STAT5A,STAT5B,TGFB1,TGFB3,TNF,TNFSF10,TNFSF11,TNFSF12,TNFSF13,TNFSF13B,Tnfsf9,TRPC3
Immune Response	Macrophage Classical Activation Signaling Pathway	5.52	0.222	3.795	ACOD1,CCL5,CD14,CD40,CD80,CD86,CIITA,CYBB,HLA-DMA,HLA-DMB,HLA-DQA1,HLA-DQB1,HLA-DRB5,IFNAR2,IFNGR1,IFNGR2,IL11,IL18,IL33,IL4,IRF5,IRF8,JARID2,LBP,LIF,MERTK,NFKBID,NFKBIE,OSM,PPARG,SOCS1,SPI1,TGFB1,TGFB3,TLR9,TNF,TNFSF10,TNFSF11,TNFSF12,TNFSF13,TNFSF13B,Tnfsf9
Cellular Stress Response	Gαi Signaling	5.48	0.243	-0.392	ADCY3,ADCY7,ADRA2A,ADRA2B,AGTR2,CAV1,CNR2,DRD4,FPR1,GABBR2,GNA12,GNA14,GNA15,GNAI3,GNAO1,GNB5,GNG13,GNG2,GRM4,HTR1B,NPY1R,P2RY12,P2RY13,P2RY14,PRKAG2,PRKAR1B,PTGER3,RALGDS,RAP2B,RGS10,RGS12,RGS14,RRAS2,SHC1
Immune Response	Acute Phase Response Signaling	5.38	0.222	1.3	A2M,AGT,AKT3,C1QA,C1QB,C1QC,C1R,C1S,C3,C4A/C4B,CP,FN1,FTL,HMOX1,HP,IKBKE,IL18,IL1RN,IL33,LBP,MAP3K14,MAPK12,NFKBID,NFKBIE,OSM,PIK3CD,PIK3CG,PTPN11,RAP2B,RBP1,RRAS2,Saa3,SERPINE1,SERPINF1,SHC1,SOCS1,SOCS2,TF,TNF,TNFRSF11B,VWF
Cell Cycle	Senescence Pathway	5.32	0.194	2.661	AKT3,ATF3,BHLHE40,CACNA1A,CACNA1C,CACNA1D,CACNA2D1,CACNB3,CACNG7,CALML5,CAPN1,CBX2,CBX7,CBX8,CCNB1,CCNB2,CCND2,CCNE1,CCNE2,CDC25C,CDK1,CDK6,CDKN2A,CHEK1,DHCR24,E2F2,E2F7,E2F8,EIF4EBP1,ELF1,GADD45A,HIPK2,IKBKE,ITPR2,ITPR3,MAPK12,MAPKAPK3,NFATC2,NFATC4,PDK4,PIK3CD,PIK3CG,PIK3R5,PIK3R6,RAP2B,RASSF5,RPS6KA5,RRAS2,Saa3,SERPINE1,SMAD6,SMAD7,SMAD9,TGFB1,TGFB3,TGFBR1,TLR2,YPEL3
Neurological	Neuropathic Pain Signaling in Dorsal Horn Neurons	5.31	0.267	0.577	BDNF,CAMK1,CAMK1D,CAMK2D,CAMK2G,GRIA1,GRIN2A,GRM4,ITPR2,ITPR3,KCNN4,KCNQ3,NOTUM,PIK3CD,PIK3CG,PIK3R5,PIK3R6,PLCB2,PLCB4,PLCD3,PLCG2,PRKAG2,PRKAR1B,PRKCB,PRKCD,PRKCG,PRKCI
Endocrine System	PPAR Signaling	5.29	0.262	-1.732	CITED2,HSP90AA1,IKBKE,IL18,IL18RAP,IL1R2,IL1RN,IL33,MAP3K14,NFKBID,NFKBIE,NR1H3,NR2F1,PDGFA,PDGFB,PDGFC,PDGFD,PDGFRB,PPARD,PPARG,PTGS2,RAP2B,RRAS2,SHC1,STAT5A,STAT5B,TNF,TNFRSF11B
Immune Response	Inhibition of Matrix Metalloproteases	5.28	0.385	-2.673	A2M,MMP11,MMP12,MMP13,MMP14,MMP19,MMP2,MMP27,MMP3,MMP8,MMP9,SDC1,THBS2,TIMP2,TIMP3
Immune Response	fMLP Signaling in Neutrophils	5.26	0.244	1.633	CALML5,CYBB,FPR1,GNA12,GNA14,GNA15,GNAI3,GNAO1,GNB5,GNG13,GNG2,ITPR2,ITPR3,NCF1,NFATC2,NFATC4,NFKBID,NFKBIE,PIK3CD,PIK3CG,PIK3R5,PIK3R6,PLCB2,PLCB4,PRKCB,PRKCD,PRKCG,PRKCI,RAC2,RAP2B,RRAS2,WAS
Metabolism	White Adipose Tissue Browning Pathway	5.19	0.239	0.928	ADCY3,ADCY7,ANGPT2,BDNF,BMP7,CACNA1A,CACNA1C,CACNA1D,CACNA1G,CACNA2D1,CACNB3,CACNG7,CAMKK2,CREB3L1,CREB3L2,CREB3L3,DIO2,FCER1G,FGFR2,FGFR3,HOXC9,ITPR2,ITPR3,LDHD,MAPK12,PPARG,PRKAG2,PRKAR1B,PRKG2,THRA,THRB,VEGFA,VGF
Developmental Biology	Circadian Rhythm Signaling	5.17	0.198	#NUM!	ADCY3,ADCY7,BDNF,BHLHE40,CACNA1A,CACNA1C,CACNA1D,CACNA1G,CACNA2D1,CACNB3,CACNG7,CAMK2D,CAMK2G,CREB3L1,CREB3L2,CREB3L3,CTH,EIF4EBP1,FGR,GAD1,GNA14,GNA15,GNAI3,GNB5,GNG13,GNG2,GRIA1,GRIN2A,HCK,ITPR2,ITPR3,LYN,NFIL3,NGF,NOTUM,PER1,PLCB2,PLCB4,PLCD3,PLCG2,PRKAG2,PRKAR1B,PRKCB,PRKCD,PRKCG,PRKCI,PRKG2,PTGDS,RAP2B,RPS6KA5,RRAS2,RYR2,VIPR2
Endocrine System	Apelin Liver Signaling Pathway	5.1	0.444	1.732	AGT,COL1A1,COL1A2,COL3A1,COL5A3,EDN1,EDN2,FAS,IRS1,MAPK12,PDGFRB,TNF
Metabolism	Cachexia Signaling Pathway	5.06	0.182	2.321	ADCY3,ADCY7,AGT,AKT3,CAPN1,CASP1,CASP4,CCL2,ERN1,FBXO32,GDF11,GDF15,HSP90AA1,HSPA1A/HSPA1B,Hspa1b,HSPA2,IFNGR1,IFNGR2,IGF1,IKBKE,IL11,IL18,IL18RAP,IL1R2,IL1RN,IL33,IL4,INHBB,IRS1,LIF,LPL,MALAT1,MAPK12,OSM,PHGDH,PIK3CD,PIK3CG,PIK3R5,PIK3R6,PPARG,PRKAG2,PRKAR1B,PRKCB,PRKCD,PRKCG,PRKCI,PSMB10,PSMB8,PSMB9,PTH1R,RXFP2,STAT5A,STAT5B,TGFB1,TGFB3,TGFBR1,TLR7,TLR8,TNF,TNFRSF11B,TNFRSF12A,TNFSF10,TNFSF11,T…
Cell Cycle	Cell Cycle: G2/M DNA Damage Checkpoint Regulation	5.05	0.34	1.213	AURKA,BRCA1,CCNB1,CCNB2,CDC25C,CDK1,CDKN2A,CHEK1,CKS1B,GADD45A,HIPK2,PLK1,PPM1D,RPRM,RPS6KA1,TOP2A,WEE1
Immune Response	CCR3 Signaling in Eosinophils	5.04	0.239	2.183	CALML5,CCL11,GNA12,GNA14,GNA15,GNAI3,GNAO1,GNB5,GNG13,GNG2,ITPR2,ITPR3,LIMK1,LIMK2,MAPK12,PAK1,PAK3,PAK4,PIK3CD,PIK3CG,PIK3R5,PIK3R6,PLCB2,PLCB4,Ppp1r12b,PRKCB,PRKCD,PRKCG,PRKCI,RAP2B,ROCK2,RRAS2
Oncogenesis	Bladder Cancer Signaling	5.03	0.25	0	CDKN2A,DAPK1,E2F2,FGF11,FGF18,FGF2,FGF7,FGFR3,HDAC4,HDAC5,HDAC6,HDAC8,MMP11,MMP12,MMP13,MMP14,MMP19,MMP2,MMP27,MMP3,MMP8,MMP9,PDGFC,RAP2B,RPS6KA5,RRAS2,SUV39H1,VEGFA,VEGFB
Reproductive System	GNRH Signaling	5.02	0.215	0.928	ADCY3,ADCY7,CACNA1A,CACNA1C,CACNA1D,CACNA1G,CACNA2D1,CACNB3,CACNG7,CALML5,CAMK2D,CAMK2G,CREB3L1,CREB3L2,CREB3L3,GNA14,GNA15,GNAI3,GNB5,GNG13,GNG2,HBEGF,ITPR2,ITPR3,MAP3K14,MAPK12,MMP2,PAK1,PAK3,PAK4,PLCB2,PLCB4,PRKAG2,PRKAR1B,PRKCB,PRKCD,PRKCG,PRKCI,PTK2B,RAP2B,RRAS2
Developmental Biology	Factors Promoting Cardiogenesis in Vertebrates	5	0.229	-0.522	BMP2,BMP5,BMP7,BMP8A,CAMK2D,CAMK2G,CREB3L1,CREB3L2,CREB3L3,FZD1,GJA5,LEF1,MAPK12,MYOCD,NOTUM,PLCB2,PLCB4,PLCD3,PLCG2,PRKCB,PRKCD,PRKCG,PRKCI,ROCK2,SMAD9,TCF7L1,TCF7L2,TGFB1,TGFB3,TGFBR1,WNT10A,WNT16,WNT4,WNT6,WNT9A
Cellular Growth, Proliferation and Migration	STAT3 Pathway	4.97	0.237	0.626	CSF2RB,FGF2,FGFR2,FGFR3,FLT4,GHR,IGF1,IL10RA,IL10RB,IL13RA2,IL17RA,IL18R1,IL18RAP,IL1R2,IL21R,IL27RA,IL2RG,IL3RA,IL7R,MAPK12,PDGFB,PDGFRB,PTPN6,RAP2B,RRAS2,SOCS1,SOCS2,TGFA,TGFB1,TGFBR1,TNFRSF11A,VEGFA
Cellular Growth, Proliferation and Migration	Regulation of the Epithelial Mesenchymal Transition by Growth Factors Pathway	4.96	0.214	3.124	AKT3,DOCK10,ESRP2,FGF11,FGF18,FGF2,FGF7,FGFR2,FGFR3,FRS2,IKBKE,MAPK12,MMP2,MMP9,PARD6B,PDGFA,PDGFB,PDGFC,PDGFD,PDGFRB,PIK3CD,PIK3CG,PIK3R5,PIK3R6,PTPN11,RAP2B,RRAS2,SHC1,TGFB1,TGFB3,TGFBR1,TNF,TNFRSF11B,TNFSF10,TNFSF11,TNFSF12,TNFSF12-TNFSF13,TNFSF13,TNFSF13B,TWIST1,VIM
Immune Response	Inflammasome pathway	4.9	0.5	3.162	AIM2,CASP1,CTSB,IL18,NAIP,NLRC4,NLRP1,NLRP3,P2RX7,PYCARD
Cellular Growth, Proliferation and Migration	PI3K/AKT Signaling	4.88	0.21	0	AKT3,CSF2RB,EIF4EBP1,GDF15,GHR,HSP90AA1,IKBKE,IL10RA,IL10RB,IL13RA2,IL17RA,IL18R1,IL18RAP,IL1R2,IL21R,IL27RA,IL2RG,IL3RA,IL7R,INPP5D,ITGA1,ITGA11,ITGA2,ITGA2B,ITGA3,ITGA4,ITGA5,ITGAL,ITGAM,ITGAX,ITGB2,ITGB4,MAPK8IP1,NFKBID,NFKBIE,PIK3CD,PIK3CG,PTGS2,RAP2B,RRAS2,SHC1,THEM4
Metabolism	GPCR-Mediated Nutrient Sensing in Enteroendocrine Cells	4.88	0.246	2.043	ADCY3,ADCY7,CACNA1A,CACNA1C,CACNA1D,CACNA1G,CACNA2D1,CACNB3,CACNG7,GNA14,GNA15,GNAI3,GNG13,GNG2,ITPR2,ITPR3,LPAR5,NOTUM,PLCB2,PLCB4,PLCD3,PLCG2,PRKAG2,PRKAR1B,PRKCB,PRKCD,PRKCG,PRKCI,PYY
Cellular Growth, Proliferation and Migration	RHOGDI Signaling	4.87	0.205	-0.2	ACTA1,ARHGAP4,ARHGAP8/PRR5-ARHGAP8,ARHGAP9,ARHGEF19,ARHGEF2,CDH13,CDH3,CDH4,DGKZ,GNA12,GNA14,GNA15,GNAI3,GNAO1,GNB5,GNG13,GNG2,ITGA1,ITGA11,ITGA2,ITGA2B,ITGA3,ITGA4,ITGA5,ITGAL,ITGAM,ITGAX,ITGB2,ITGB4,LIMK1,LIMK2,MYH10,MYL4,MYL9,MYO18B,MYO1H,PAK1,PAK3,PAK4,PIP5K1A,RAC2,RHOH,RHOU,ROCK2
Immune Response	Complement System	4.87	0.378	2.53	C1QA,C1QB,C1QC,C1R,C1S,C3,C3AR1,C4A/C4B,C5AR1,CD55,CFH,ITGAM,ITGAX,ITGB2
Immune Response	IL-17 Signaling	4.87	0.214	4.111	AKT3,CCL11,CCL2,CCL22,HSP90AA1,IL11,IL17RA,IL18,IL33,IL4,LIF,MAP3K14,MAPK12,MMP13,MMP2,MMP3,MMP9,OSM,PDGFC,PIK3CD,PIK3CG,PIK3R5,PIK3R6,PTGS2,RAP2B,RGS16,RRAS2,TGFB1,TGFB3,TNF,TNFRSF11B,TNFSF10,TNFSF11,TNFSF12,TNFSF13,TNFSF13B,Tnfsf9,TRAF5,VEGFA,VEGFB
Metabolism	Prostanoid Biosynthesis	4.85	0.7	0.816	CYP2S1,HPGDS,PTGDS,PTGES,PTGIS,PTGS2,TBXAS1
Cellular Growth, Proliferation and Migration	HGF Signaling	4.75	0.235	1.091	AKT3,CDKN2A,ELF1,ITGA1,ITGA11,ITGA2,ITGA2B,ITGA3,ITGA4,ITGA5,ITGAL,ITGAM,ITGAX,ITGB2,ITGB4,MAP3K14,MAPK12,PAK1,PIK3CD,PIK3CG,PIK3R5,PIK3R6,PLCG2,PRKCB,PRKCD,PRKCG,PRKCI,PTGS2,PTPN11,RAP2B,RRAS2
Cellular Growth, Proliferation and Migration	Sphingosine-1-phosphate Signaling	4.73	0.242	0.784	ACER2,ADCY3,ADCY7,AKT3,CASP1,CASP4,GNA12,GNAI3,NAAA,NOTUM,PDGFA,PDGFB,PDGFC,PDGFD,PDGFRB,PIK3CD,PIK3CG,PIK3R5,PIK3R6,PLCB2,PLCB4,PLCD3,PLCG2,PTK2B,RAC2,RHOH,RHOU,SMPD1,SPHK1
Neurological	P2Y Purigenic Receptor Signaling Pathway	4.68	0.233	1.961	ADCY3,ADCY7,AKT3,CREB3L1,CREB3L2,CREB3L3,GNAI3,GNB5,GNG13,GNG2,ITGA2B,NOTUM,P2RY1,P2RY12,P2RY6,PIK3CD,PIK3CG,PIK3R5,PIK3R6,PLCB2,PLCB4,PLCD3,PLCG2,PRKAG2,PRKAR1B,PRKCB,PRKCD,PRKCG,PRKCI,RAP2B,RRAS2
Neurological	Oxytocin in Brain Signaling Pathway	4.57	0.206	1.121	AKT3,CACNA1A,CACNA1C,CACNA1D,CACNA1G,CACNA2D1,CACNB3,CACNG7,CALML5,CAMKK1,CAMKK2,CASP1,CREB3L1,CREB3L2,CREB3L3,GNAI3,GNAO1,GNB5,GNG13,GNG2,ITPR2,ITPR3,NLRP1,NLRP3,OXTR,PIK3CD,PIK3CG,PIK3R5,PIK3R6,PLA2G7,PLAAT3,PRDX6,PRKCB,PRKCD,PRKCG,PRKCI,PTGS2,PYCARD,RAP2B,RRAS2,TNF
Angiogenic Signaling	Cardiac Hypertrophy Signaling	4.53	0.192	3.28	ADCY3,ADCY7,ADRA2A,ADRA2B,ADSS2,CACNA1A,CACNA1C,CACNA1D,CACNA2D1,CACNB3,CACNG7,CALML5,GNA12,GNA14,GNA15,GNAI3,GNAO1,GNB5,GNG13,GNG2,HAND2,IGF1,IRS1,MAP3K14,MAPK12,MAPKAPK3,MYL4,MYL9,NFATC4,NOTUM,PIK3CD,PIK3CG,PIK3R5,PIK3R6,PLCB2,PLCB4,PLCD3,PLCG2,PRKAG2,PRKAR1B,RAC2,RAP2B,RHOH,RHOU,ROCK2,RPS6KA1,RRAS2,TGFB1,TGFB3,TGFBR1
Angiogenic Signaling	Angiopoietin Signaling	4.51	0.276	-0.243	AKT3,ANGPT2,ANGPT4,ANGPTL1,BIRC5,DOK2,IKBKE,NFKBID,NFKBIE,PAK1,PAK3,PAK4,PIK3CD,PIK3CG,PIK3R5,PIK3R6,PTPN11,RAP2B,RRAS2,STAT5A,STAT5B
Developmental Biology	Human Embryonic Stem Cell Pluripotency	4.47	0.204	0.781	AKT3,BDNF,BMP2,BMP5,BMP7,BMP8A,FGF2,FGFR2,FGFR3,FZD1,HSP90AA1,KLF2,LIF,NGF,PDGFA,PDGFB,PDGFC,PDGFD,PDGFRB,PIK3CD,PIK3CG,PIK3R5,PIK3R6,PRKCB,PRKCD,PRKCG,PRKCI,RAP2B,RRAS2,SMAD6,SMAD7,SMAD9,SPHK1,TGFB1,TGFB3,TGFBR1,WNT10A,WNT16,WNT4,WNT6,WNT9A
Reproductive System	Sertoli Cell Germ Cell Junction Signaling Pathway (Enhanced)	4.41	0.195	2.654	A2M,ACTA1,AFDN,AKT3,CD2AP,CLDN1,CLDN10,FOSL1,FOSL2,GJA1,IL18RAP,IL1R2,ITGA2,ITGA3,LAMA1,LAMA4,LAMA5,LAMB1,LAMB2,LAMC1,LAMC2,MAP3K14,MAPK12,MMP2,MMP8,MMP9,NECTIN1,NECTIN2,PIK3CD,PIK3CG,PIK3R5,PIK3R6,PRKAG2,PRKAR1B,PRKG2,RAC2,RAP2B,RRAS2,SORBS1,TGFB1,TGFB3,TGFBR1,TJP1,TNF,TNFRSF11B,UBE2J1
Angiogenic Signaling	Dilated Cardiomyopathy Signaling Pathway	4.39	0.22	-0.426	ACTA1,ADCY3,ADCY7,AKT3,BAG3,CACNA1A,CACNA1C,CACNA1D,CACNA1G,CACNA2D1,CACNB3,CACNG7,CAMK1,CAMK1D,CAMK2D,CAMK2G,DES,DSG2,ITPR2,ITPR3,LAMA4,MAPK12,MYH10,MYL4,MYL9,MYO18B,MYO1H,PDE3A,PRKAG2,PRKAR1B,PTPN11,RYR2,UTRN
Neurological	GABA Receptor Signaling	4.33	0.227	#NUM!	ABAT,ADCY3,ADCY7,ALDH5A1,ALDH9A1,CACNA1A,CACNA1C,CACNA1D,CACNA1G,CACNA2D1,CACNB3,CACNG7,DNM1,GABBR2,GABRA3,GABRB1,GAD1,GNA12,GNA14,GNA15,GNAI3,GNAO1,GNB5,GNG13,GNG2,ITPR2,ITPR3,KCNN4,KCNQ3,SLC6A12
Neurological	Synaptogenesis Signaling Pathway	4.32	0.181	0.962	ADCY3,ADCY7,AFDN,AKT3,APOE,BDNF,CACNA2D1,CACNB3,CALML5,CAMK2D,CAMK2G,CDH13,CDH3,CDH4,COMP,CREB3L1,CREB3L2,CREB3L3,EFNA5,EFNB1,EFNB3,EIF4EBP1,EPHA2,EPHA3,FGR,GRIA1,GRIN2A,GRM4,HCK,KALRN,LIMK1,LYN,NECTIN1,NLGN2,PAK1,PIK3CD,PIK3CG,PIK3R5,PIK3R6,PLCG2,PRKAG2,PRKAR1B,PRKCD,RAP2B,RASGRP1,RASGRP2,RRAS2,SHC1,SYN1,SYT11,SYT13,SYT15,SYT17,SYT9,THBS2,THBS3,WAS
Oncogenesis	Ovarian Cancer Signaling	4.3	0.215	1.213	AKT3,BRCA1,CDKN2A,E2F2,EDN1,FZD1,GJA1,HDAC4,HDAC5,HDAC6,HDAC8,LEF1,MMP2,MMP9,PDGFC,PIK3CD,PIK3CG,PIK3R5,PIK3R6,PRKAG2,PRKAR1B,PTGS2,RAP2B,RRAS2,SUV39H1,TCF7L1,TCF7L2,VEGFA,VEGFB,WNT10A,WNT16,WNT4,WNT6,WNT9A
Immune Response	IL-33 Signaling Pathway	4.26	0.205	2.137	AKT3,CASP1,CASP4,CCL2,CCL5,CELA1,CREB3L1,CREB3L2,CREB3L3,GATA3,H2AX,ICAM4,IKBKE,IL18,IL1RN,IL33,IL4,LPIN1,MAPK12,MMP12,MMP2,MMP9,NFKBID,NFKBIE,PIK3CD,PIK3CG,PIK3R5,PIK3R6,PLCG2,PRKAG2,PRKAR1B,PTGS2,RPS6KA1,SYK,TNF,Tpsab1,TPSAB1/TPSB2,VCAM1
Cellular Growth, Proliferation and Migration	Integrin Signaling	4.25	0.198	2.596	ACTA1,AKT3,ASAP1,BCAR3,CAPN1,CAV1,CTTN,ITGA1,ITGA11,ITGA2,ITGA2B,ITGA3,ITGA4,ITGA5,ITGAL,ITGAM,ITGAX,ITGB2,ITGB4,MYL9,NEDD9,PAK1,PAK3,PAK4,PARVB,PDGFB,PIK3CD,PIK3CG,PIK3R5,PIK3R6,PLCG2,Ppp1r12b,RAC2,RAP2B,RHOH,RHOU,RRAS2,SHC1,TSPAN2,TSPAN5,WAS,WIPF1
Cellular Growth, Proliferation and Migration	Regulation of Actin-based Motility by Rho	4.22	0.235	0.688	ACTA1,BAIAP2,ITGA1,ITGA11,ITGA2,ITGA2B,ITGA3,ITGA4,ITGA5,ITGAL,ITGAM,ITGAX,ITGB2,ITGB4,LIMK1,MYL4,MYL9,PAK1,PAK3,PAK4,PIP5K1A,Ppp1r12b,RAC2,RHOH,RHOU,WAS,WIPF1
Endocrine System	Adrenomedullin signaling pathway	4.22	0.201	1.622	ADCY3,ADCY7,ADM,AKT3,C3,CALML5,CFH,CTH,GAD1,GNA14,GNA15,IL18,IL1RN,IL33,ITPR2,ITPR3,KCNN4,KCNQ3,MAPK12,MATK,MMP2,NOTUM,PIK3CD,PIK3CG,PIK3R5,PIK3R6,PLCB2,PLCB4,PLCD3,PLCG2,PPARG,PRKAG2,PRKAR1B,PRKG2,PTK2B,RAP2B,RRAS2,SHC1,TFAP2C,TNF
Metabolism	Calcium Signaling	4.19	0.195	2.268	ACTA1,ATP2A1,ATP2A3,CACNA1A,CACNA1C,CACNA1D,CACNA1G,CACNA2D1,CACNB3,CACNG7,CALML5,CAMK1,CAMK1D,CAMK2D,CAMK2G,CAMKK1,CAMKK2,CHRND,CREB3L1,CREB3L2,CREB3L3,GRIA1,GRIN2A,HDAC4,HDAC5,HDAC6,HDAC8,ITPR2,ITPR3,MYH10,MYL4,MYL9,MYO18B,MYO1H,NFATC2,NFATC4,PRKAG2,PRKAR1B,RAP2B,RCAN2,RYR2,Tpm2,TRPC3
Angiogenic Signaling	Apelin Endothelial Signaling Pathway	4.16	0.22	0.816	ADCY3,ADCY7,AKT3,CALML5,CCL2,GNA12,GNA14,GNA15,GNAI3,GNAO1,GNB5,GNG13,GNG2,HDAC4,HDAC5,KLF2,MAPK12,PIK3CD,PIK3CG,PIK3R5,PIK3R6,PLCB2,PLCB4,PRKAG2,PRKCB,PRKCD,PRKCG,PRKCI,RAP2B,RRAS2,VCAM1
Cellular Growth, Proliferation and Migration	MSP-RON Signaling Pathway	4.11	0.293	#NUM!	ACTA1,CCL2,CCR2,CSF1,CSF2RB,IL3RA,ITGAM,ITGB2,KLK10,KLK7,KLK9,PIK3CD,PIK3CG,PIK3R5,PIK3R6,TLR2,TNF
Immune Response	IL-6 Signaling	4.11	0.225	2.117	A2M,AKT3,CD14,COL1A1,HSPB2,IKBKE,IL18,IL18RAP,IL1R2,IL1RN,IL33,LBP,MAP3K14,MAPK12,NFKBID,NFKBIE,PIK3CD,PIK3CG,PIK3R5,PIK3R6,PTPN11,RAP2B,RRAS2,SHC1,SOCS1,TNF,TNFAIP6,TNFRSF11B,VEGFA
Immune Response	Role of PKR in Interferon Induction and Antiviral Response	4.07	0.221	3	APAF1,ATF3,CASP1,FAS,FCGR1A,HSP90AA1,HSPA1A/HSPA1B,Hspa1b,HSPA2,IFNAR2,IFNGR1,IFNGR2,IKBKE,IL18,MAPK12,MSR1,NFKBID,NFKBIE,NLRP1,NLRP3,PDGFA,PDGFB,PDGFC,PDGFD,PDGFRB,PYCARD,SCARA5,TLR3,TLR9,TNF
Immune Response	Eicosanoid Signaling	4.02	0.271	#NUM!	ALOX5AP,CYSLTR1,DPEP1,DPEP2,GGT1,HPGDS,LTC4S,PLA2G7,PLAAT3,PRDX6,PTGDS,PTGER2,PTGER3,PTGER4,PTGES,PTGIR,PTGIS,PTGS2,TBXAS1
Immune Response	GM-CSF Signaling	4.02	0.271	1.414	AKT3,BCL2A1,CAMK2D,CAMK2G,CSF2RA,CSF2RB,HCK,LYN,PIK3CD,PIK3CG,PIK3R5,PIK3R6,PRKCB,PTPN11,RAP2B,RRAS2,RUNX1,SHC1,STAT5B
Epigenetic	HOTAIR Regulatory Pathway	4.01	0.209	3.307	AKT3,COL1A1,COL1A2,COL3A1,FOXM1,HOXD10,JARID2,LEF1,MMP11,MMP12,MMP13,MMP14,MMP19,MMP2,MMP27,MMP3,MMP8,MMP9,PIK3CD,PIK3CG,PIK3R5,PIK3R6,ROCK2,SPP1,TCF7L1,TCF7L2,TGFB1,TWIST1,VIM,WNT10A,WNT16,WNT4,WNT6,WNT9A
Neurological	GDNF Family Ligand-Receptor Interactions	4	0.263	3.153	DOK1,DOK2,DOK3,FRS2,GFRA1,GFRA2,IRS1,IRS2,ITPR2,ITPR3,MAPK12,PIK3CD,PIK3CG,PIK3R5,PIK3R6,PLCG2,RAP2B,RET,RRAS2,SHC1
Immune Response	FLT3 Signaling in Hematopoietic Progenitor Cells	3.98	0.256	1.147	AKT3,CREB3L1,CREB3L2,CREB3L3,EIF4EBP1,FLT3LG,INPP5D,MAPK12,PIK3CD,PIK3CG,PIK3R5,PIK3R6,PTPN11,RAP2B,RPS6KA1,RPS6KA5,RPS6KA6,RRAS2,SHC1,STAT5A,STAT5B
Metabolism	WNK Renal Signaling Pathway	3.98	0.236	0	AGT,AKT3,ASIC2,ASIC3,BRCA1,CALML5,IGF1,IRS1,IRS2,KCNJ10,PIK3CD,PIK3CG,PIK3R5,PIK3R6,PRKCB,PRKCD,PRKCG,PRKCI,RPS6KA5,SCNN1G,SGK1,SLC12A7,TNF,WNK1,WNK4
Neurological	Neurovascular Coupling Signaling Pathway	3.96	0.19	-0.603	ADORA2B,CACNA1A,CACNA1C,CACNA1D,CACNA1G,CACNA2D1,CACNB3,CACNG7,CALML5,CTH,ENTPD2,GABBR2,GABRA3,GABRB1,GAD1,GJA1,GRIA1,GRIN2A,ITPR2,ITPR3,KCNJ10,KCNJ8,KCNN4,KNG1,ORAI2,P2RY1,PLA2G7,PLAAT3,PLCB2,PLCB4,Ppp1r12b,PRDX6,PRKAG2,PRKAR1B,PRKG2,PTGER4,PTGIR,PTGS2,ROCK2,RYR2,SLC1A3,SLCO2A1,STIM1,TRPC3
Cellular Growth, Proliferation and Migration	PTEN Signaling	3.95	0.212	0	AKT3,BCL2L11,FGFR2,FGFR3,FLT4,GHR,IKBKE,INPP5D,ITGA1,ITGA11,ITGA2,ITGA2B,ITGA3,ITGA4,ITGA5,ITGAL,ITGAM,ITGAX,ITGB2,ITGB4,MAGI1,MAGI3,PDGFRB,PIK3CD,PIK3CG,PIK3R5,RAC2,RAP2B,RRAS2,SHC1,TGFBR1,TNFRSF11A
Metabolism	Ethanol Degradation IV	3.87	0.4	0	ACSS1,ACSS3,ALDH1A1,ALDH1B1,ALDH2,ALDH3A2,ALDH3B1,ALDH9A1,CYGB,GPX7
Developmental Biology	Ephrin B Signaling	3.84	0.264	-0.5	CXCL12,CXCR4,EFNB1,EFNB3,GNA12,GNA14,GNA15,GNAI3,GNAO1,GNB5,GNG13,GNG2,KALRN,LIMK1,PAK1,RAC2,RGS3,ROCK2,VAV1
Endocrine System	Estrogen Receptor Signaling	3.84	0.166	3.255	ADCY3,ADCY7,AGT,AKT3,CACNA1A,CACNA1C,CACNA1D,CACNA2D1,CACNB3,CACNG7,CAV1,CREB3L1,CREB3L2,CREB3L3,EIF4EBP1,FBXO32,GNA12,GNA14,GNA15,GNAI3,GNAO1,GNB5,GNG13,GNG2,HSP90AA1,IGF1,LIMK1,LIMK2,MDK,MED12L,MMP11,MMP12,MMP13,MMP14,MMP19,MMP2,MMP27,MMP3,MMP8,MMP9,MYL4,MYL9,NOTUM,PAK1,PDGFC,PGR,PIK3CD,PIK3CG,PIK3R5,PIK3R6,PLCB2,PLCB4,PLCD3,PLCG2,Ppp1r12b,PRKAG2,PRKAR1B,PRKCB,PRKCD,PRKCG,PRKCI,RAP2B,ROCK2,RRAS…
Metabolism	Cholesterol Biosynthesis I	3.83	0.538	-1.89	DHCR24,DHCR7,FDFT1,HSD17B7,LSS,MSMO1,SQLE
Metabolism	Cholesterol Biosynthesis II (via 24,25-dihydrolanosterol)	3.83	0.538	-1.89	DHCR24,DHCR7,FDFT1,HSD17B7,LSS,MSMO1,SQLE
Metabolism	Cholesterol Biosynthesis III (via Desmosterol)	3.83	0.538	-1.89	DHCR24,DHCR7,FDFT1,HSD17B7,LSS,MSMO1,SQLE
Oncogenesis	Small Cell Lung Cancer Signaling	3.82	0.24	2.111	AKT3,APAF1,CCND2,CCNE1,CCNE2,CDK6,CKS1B,E2F2,HDAC4,HDAC5,HDAC6,HDAC8,IKBKE,NFKBID,NFKBIE,PIK3CD,PIK3CG,PIK3R5,PIK3R6,PTGS2,SUV39H1,TRAF1,TRAF5
Cellular Stress Response	CLEAR Signaling Pathway	3.81	0.179	0.143	AKT3,ATP6V1H,CASTOR1,CLN3,CREB3L1,CREB3L2,CREB3L3,CTSA,CTSB,CTSD,FGF2,FGFR2,FGFR3,FLT4,GHR,HEXB,IGF1,ITPR2,ITPR3,MAPK12,MITF,PDGFB,PDGFRB,PRKAG2,PRKCB,PRKCD,PRKCG,PRKCI,RAP2B,RRAS2,SLC36A1,TCIRG1,TFEB,TGFA,TGFB1,TGFBR1,TLR1,Tlr13,TLR2,TLR3,TLR5,TLR6,TLR7,TLR8,TLR9,TNF,TNFRSF11A,TNFRSF11B,TNFSF11,UVRAG,VEGFA
Metabolism	Fatty Acid α-oxidation	3.81	0.429	-0.333	ALDH1A1,ALDH1B1,ALDH2,ALDH3A2,ALDH3B1,ALDH9A1,ALOXE3,BCO2,PTGS2
Metabolism	Histamine Degradation	3.81	0.429	0	ALDH1A1,ALDH1B1,ALDH2,ALDH3A2,ALDH3B1,ALDH9A1,AOC1,Aoc1l1,HNMT
Angiogenic Signaling	Endothelin-1 Signaling	3.8	0.196	0.822	ADCY3,ADCY7,CASP1,CASP4,EDN1,GNA12,GNA14,GNA15,GNAI3,GNAO1,GPLD1,HMOX1,ITPR2,ITPR3,MAPK12,NOTUM,PIK3CD,PIK3CG,PIK3R5,PIK3R6,PLA2G7,PLAAT3,PLCB2,PLCB4,PLCD3,PLCG2,PLD3,PLD4,PRDX6,PRKCB,PRKCD,PRKCG,PRKCI,PTGER2,PTGS2,RAP2B,RRAS2,SHC1
Cellular Stress Response	HMGB1 Signaling	3.8	0.204	3	AKT3,CCL2,IFNGR1,IFNGR2,IL11,IL18,IL33,IL4,Kat6b,LIF,MAPK12,OSM,PIK3CD,PIK3CG,PIK3R5,PIK3R6,PLAT,RAC2,RAP2B,RHOH,RHOU,RRAS2,SERPINE1,TGFB1,TGFB3,TNF,TNFRSF11B,TNFSF10,TNFSF11,TNFSF12,TNFSF13,TNFSF13B,Tnfsf9,VCAM1
Developmental Biology	TR/RXR Activation	3.78	0.219	1.89	AKT3,ATP2A1,CCNA2,COL6A3,DIO2,DIO3,F10,FOXM1,HP,ITGA5,LDLR,MBP,PDGFC,PIK3CD,PIK3CG,PIK3R5,PIK3R6,PPARD,PPARG,RCAN2,SLC16A2,SLC2A1,SREBF2,THRA,THRB,UCP2,VEGFA,VEGFB
Developmental Biology	Regulation of the Epithelial-Mesenchymal Transition Pathway	3.75	0.195	#NUM!	AKT3,Aph1c,ESRP2,FGF11,FGF18,FGF2,FGF7,FGFR2,FGFR3,FRS2,FZD1,JAG1,LEF1,MMP2,MMP9,PARD6B,PDGFD,PDGFRB,PIK3CD,PIK3CG,PIK3R5,PIK3R6,PSEN2,PTPN11,PYGO1,RAP2B,RRAS2,TCF7L1,TCF7L2,TGFB1,TGFB3,TGFBR1,TWIST1,WNT10A,WNT16,WNT4,WNT6,WNT9A
Reproductive System	Relaxin Signaling	3.73	0.206	1.604	ADCY3,ADCY7,AKT3,CTH,ENPP1,ENPP6,GAD1,GDPD3,GNA12,GNA14,GNA15,GNAI3,GNAO1,GNB5,GNG13,GNG2,MMP9,NFKBID,NFKBIE,PDE1A,PDE1B,PDE3A,PDE8B,PIK3CD,PIK3CG,PIK3R5,PIK3R6,PRKAG2,PRKAR1B,SMPDL3A,TDP2,VEGFA
Cell Cycle	Kinetochore Metaphase Signaling Pathway	3.71	0.227	-2.837	AURKB,BIRC5,BUB1,BUB1B,CCNB1,CDC20,CDCA8,CDK1,CENPA,CENPE,CENPK,CENPN,CENPP,H2AX,KIF2C,KNTC1,MAD2L1,NEK2,NUF2,PLK1,SKA1,SKA3,SPC24,TTK,ZWILCH
Endocrine System	Glucocorticoid Receptor Signaling	3.71	0.155	#NUM!	A2M,AGT,AKT3,B2M,BCL2L11,BRCA1,CAV1,CCL11,CCL2,CCL5,CD163,CD3E,CD3G,CEBPA,CSF2RB,FCGR1A,FKBP4,FKBP5,GHR,GJA1,H2-K2/H2-Q9,H2-T10,H2-T24,HLA-A,HLA-DMA,HLA-DMB,HLA-DQA1,HLA-DQB1,HLA-DRB5,HLA-E,HLA-G,HP,HSP90AA1,HSPA1A/HSPA1B,Hspa1b,HSPA2,IGF1,IKBKE,IL10RA,IL10RB,IL13RA2,IL17RA,IL18R1,IL18RAP,IL1R2,IL1RN,IL21R,IL27RA,IL2RG,IL3RA,IL4,IL7R,MAP3K14,MAPK12,MMP13,MMP2,MMP3,MMP8,MMP9,MR1,NFATC2,NFATC4,NFKB…
Oncogenesis	p53 Signaling	3.68	0.235	-0.728	AKT3,APAF1,BIRC5,BRCA1,CCND2,CDKN2A,CHEK1,DRAM1,FAS,GADD45A,GML,HIPK2,PERP,PIK3CD,PIK3CG,PIK3R5,PIK3R6,PLAGL1,PPP1R13B,RPRM,SERPINE2,TRIM29,WT1
Endocrine System	Cellular Effects of Sildenafil (Viagra)	3.64	0.207	#NUM!	ACTA1,ADCY3,ADCY7,CACNA1A,CACNA1C,CACNA1D,CACNA2D1,CACNB3,CACNG7,CALML5,ITPR2,ITPR3,KCNN4,KCNQ3,MYH10,MYL4,MYL9,MYO18B,MYO1H,NOTUM,PDE1A,PDE1B,PDE3A,PLCB2,PLCB4,PLCD3,PLCG2,Ppp1r12b,PRKAG2,PRKAR1B,PRKG2
Immune Response	Production of Nitric Oxide and Reactive Oxygen Species in Macrophages	3.62	0.194	4.352	AKT3,APOD,APOE,CYBA,CYBB,HOXA10,IFNGR1,IFNGR2,IKBKE,IL4,IRF8,LYZ,MAP3K14,MAPK12,NCF1,NCF4,NFKBID,NFKBIE,PCYOX1,PIK3CD,PIK3CG,PIK3R5,PIK3R6,PLCG2,PRKCB,PRKCD,PRKCG,PRKCI,PTPN6,RAC2,RHOH,RHOU,SIRPA,SPI1,TLR2,TNF,TNFRSF11B
Metabolism	Hepatic Cholestasis	3.62	0.194	#NUM!	ABCC3,ADCY3,ADCY7,CD14,CYP7B1,IKBKE,IL11,IL18,IL18RAP,IL1R2,IL1RN,IL33,IL4,LBP,LIF,MAP3K14,MAPK12,NFKBID,NFKBIE,NR1H3,OSM,PRKAG2,PRKAR1B,PRKCB,PRKCD,PRKCG,PRKCI,TGFB1,TGFB3,TNF,TNFRSF11B,TNFSF10,TNFSF11,TNFSF12,TNFSF13,TNFSF13B,Tnfsf9
Cellular Growth, Proliferation and Migration	Actin Nucleation by ARP-WASP Complex	3.6	0.237	0	BAIAP2,GNA12,ITGA1,ITGA11,ITGA2,ITGA2B,ITGA3,ITGA4,ITGA5,ITGAL,ITGAM,ITGAX,ITGB2,ITGB4,RAC2,RAP2B,RHOH,RHOU,ROCK2,RRAS2,WAS,WIPF1
Immune Response	MSP-RON Signaling in Macrophages Pathway	3.54	0.218	-1.225	CIITA,CREB3L1,CREB3L2,CREB3L3,HLA-DMA,HLA-DMB,HLA-DQA1,HLA-DQB1,HLA-DRB5,IFNGR1,IFNGR2,IKBKE,ITGAM,ITGB2,KLK10,KLK7,KLK9,PIK3CD,PIK3CG,PIK3R5,PIK3R6,PTGS2,RAP2B,RRAS2,SOCS1,TNF
Neurological	Synaptic Long Term Potentiation	3.54	0.212	-0.6	CACNA1C,CALML5,CAMK2D,CAMK2G,CREB3L1,CREB3L2,CREB3L3,GNA14,GNA15,GRIA1,GRIN2A,GRM4,ITPR2,ITPR3,NOTUM,PLCB2,PLCB4,PLCD3,PLCG2,PRKAG2,PRKAR1B,PRKCB,PRKCD,PRKCG,PRKCI,RAP2B,RPS6KA1,RRAS2
Endocrine System	Corticotropin Releasing Hormone Signaling	3.53	0.204	-1.706	ADCY3,ADCY7,BDNF,CACNA1A,CACNA1C,CACNA1D,CACNA1G,CACNA2D1,CACNB3,CACNG7,CALML5,CREB3L1,CREB3L2,CREB3L3,CTH,GAD1,GNAI3,GNAO1,ITPR2,ITPR3,MAPK12,PLCG2,PRKAG2,PRKAR1B,PRKCB,PRKCD,PRKCG,PRKCI,PTCH2,PTGS2,VEGFA
Cellular Growth, Proliferation and Migration	Adipogenesis pathway	3.52	0.209	-0.186	BMP2,BMP7,CEBPA,EBF1,FBXW7,FGF2,FGFR2,FGFR3,FZD1,HDAC4,HDAC5,HDAC6,HDAC8,Kat6b,KLF5,LPIN1,LPL,NFATC4,NR2F2,PPARG,RBP1,RPS6KA1,SAP30L,SMAD9,SOX9,STAT5B,TGFB1,TNF,ZNF423
Cellular Stress Response	Aryl Hydrocarbon Receptor Signaling	3.52	0.201	-0.229	ALDH1A1,ALDH1B1,ALDH2,ALDH3A2,ALDH3B1,ALDH5A1,ALDH9A1,APAF1,CCNA2,CCND2,CCNE1,CCNE2,CDK6,CDKN2A,CHEK1,CTSD,CYP1B1,DHFR,FAS,GSTA3,GSTM5,HSP90AA1,HSPB2,MGST1,NFIA,NFIB,NFIC,NFIX,NR2F1,TGFB1,TGFB3,TNF
Metabolism	Gαs Signaling	3.51	0.214	0.943	ADCY3,ADCY7,ADD3,ADORA2B,AVPR2,CREB3L1,CREB3L2,CREB3L3,GNA12,GNA14,GNA15,GNAI3,GNAO1,GNB5,GNG13,GNG2,HCK,HRH2,PRKAG2,PRKAR1B,PTGER2,PTGER4,PTGIR,PTH1R,RAPGEF2,RYR2,VIPR2
Cellular Growth, Proliferation and Migration	Paxillin Signaling	3.5	0.224	1.5	ACTA1,ITGA1,ITGA11,ITGA2,ITGA2B,ITGA3,ITGA4,ITGA5,ITGAL,ITGAM,ITGAX,ITGB2,ITGB4,MAPK12,PAK1,PAK3,PAK4,PIK3CD,PIK3CG,PIK3R5,PIK3R6,PTK2B,RAP2B,RRAS2
Cellular Growth, Proliferation and Migration	ERK/MAPK Signaling	3.48	0.186	0.928	CREB3L1,CREB3L2,CREB3L3,EIF4EBP1,ELF1,HSPB2,ITGA1,ITGA11,ITGA2,ITGA2B,ITGA3,ITGA4,ITGA5,ITGAL,ITGAM,ITGAX,ITGB2,ITGB4,PAK1,PAK3,PAK4,PIK3CD,PIK3CG,PIK3R5,PIK3R6,PLCG2,PPARG,PRKAG2,PRKAR1B,PRKCB,PRKCD,PRKCG,PRKCI,PTK2B,RAC2,RAP2B,RPS6KA1,RPS6KA5,RRAS2,SHC1
Cellular Growth, Proliferation and Migration	ILK Signaling	3.48	0.189	2.043	ACTA1,AKT3,BMP2,CREB3L1,CREB3L2,CREB3L3,FBLIM1,FLNB,FLNC,FN1,IRS1,IRS2,ITGB2,ITGB4,LEF1,MAPK12,MMP9,MYH10,MYL4,MYL9,MYO18B,MYO1H,PARVB,PDGFC,PIK3CD,PIK3CG,PIK3R5,PIK3R6,PTGS2,RAC2,RHOH,RHOU,RPS6KA5,TGFB1I1,TNF,VEGFA,VEGFB,VIM
Metabolism	Antioxidant Action of Vitamin C	3.46	0.219	-3.13	CSF2RA,CSF2RB,GPLD1,HMOX1,IKBKE,MAPK12,NFKBID,NFKBIE,NOTUM,PLA2G7,PLAAT3,PLCB2,PLCB4,PLCD3,PLCG2,PLD3,PLD4,PRDX6,SLC23A2,SLC2A1,SLC2A3,STAT5A,STAT5B,TNF,TXN
Cellular Stress Response	Regulation of Cellular Mechanics by Calpain Protease	3.38	0.233	-0.333	CAPN1,CCNA2,CCND2,CCNE1,CCNE2,CDK1,CDK6,ITGA1,ITGA11,ITGA2,ITGA2B,ITGA3,ITGA4,ITGA5,ITGAL,ITGAM,ITGAX,ITGB2,ITGB4,RAP2B,RRAS2
Endocrine System	VDR/RXR Activation	3.36	0.244	0.577	CCL5,CD14,CEBPA,GADD45A,HOXA10,HR,IGFBP5,IGFBP6,MXD1,PDGFA,PPARD,PRKCB,PRKCD,PRKCG,PRKCI,RUNX2,SPP1,TNFSF11,WT1
Immune Response	NF-κB Activation by Viruses	3.36	0.244	1.886	AKT3,CCR5,CD4,IKBKE,ITGA2,ITGA3,MAP3K14,NFKBID,NFKBIE,PIK3CD,PIK3CG,PIK3R5,PIK3R6,PRKCB,PRKCD,PRKCG,PRKCI,RAP2B,RRAS2
Immune Response	Toll-like Receptor Signaling	3.36	0.244	1.941	CD14,IL18,IL1RN,IL33,LBP,MAP3K14,MAPK12,TICAM2,TLR1,TLR2,TLR3,TLR5,TLR6,TLR7,TLR8,TLR9,TNF,TNFAIP3,TRAF1
Immune Response	IL-13 Signaling Pathway	3.34	0.216	2.6	AKT3,ANO1,CCL11,CD36,FGR,FOSL2,HBEGF,HCK,IL13RA2,IL17RA,IL33,IL4,LYN,MAPK12,PDGFA,PIK3CD,PIK3CG,PIK3R5,PIK3R6,POSTN,PRKCD,ROCK2,SOCS1,TGFB1,TGFB3
Neurological	Amyotrophic Lateral Sclerosis Signaling	3.34	0.216	0	AKT3,APAF1,CACNA1A,CACNA1C,CACNA1D,CACNA2D1,CACNB3,CACNG7,CAPN1,CASP1,GRIA1,GRIK5,GRIN2A,IGF1,NAIP,Naip1 (includes others),PAK1,PDGFC,PIK3CD,PIK3CG,PIK3R5,PIK3R6,RNF19A,VEGFA,VEGFB
Neurological	Endocannabinoid Neuronal Synapse Pathway	3.34	0.201	1.177	ADCY3,ADCY7,CACNA1A,CACNA1C,CACNA1D,CACNA1G,CACNA2D1,CACNB3,CACNG7,CNR2,GNA14,GNA15,GNAI3,GNAO1,GNB5,GNG13,GNG2,GRIA1,GRIN2A,ITPR2,ITPR3,MAPK12,NOTUM,PLCB2,PLCB4,PLCD3,PLCG2,PRKAG2,PRKAR1B,PTGS2
Angiogenic Signaling	eNOS Signaling	3.33	0.199	1.569	ADCY3,ADCY7,AKT3,CALML5,CAV1,CCNA2,CHRND,FLT4,HSP90AA1,HSPA1A/HSPA1B,Hspa1b,HSPA2,ITPR2,ITPR3,KNG1,LPAR5,PDGFC,PIK3CD,PIK3CG,PIK3R5,PIK3R6,PLCG2,PRKAG2,PRKAR1B,PRKCB,PRKCD,PRKCG,PRKCI,SLC7A1,VEGFA,VEGFB
Cell Cycle	Cyclins and Cell Cycle Regulation	3.29	0.235	-2.324	CCNA2,CCNB1,CCNB2,CCND2,CCNE1,CCNE2,CDK1,CDK6,CDKN2A,E2F2,E2F7,E2F8,HDAC4,HDAC5,HDAC6,HDAC8,SUV39H1,TGFB1,TGFB3,WEE1
Immune Response	IL-3 Signaling	3.29	0.241	1.606	AKT3,CSF2RB,IL3RA,INPP5D,PAK1,PIK3CD,PIK3CG,PIK3R5,PIK3R6,PRKCB,PRKCD,PRKCG,PRKCI,PTPN6,RAP2B,RRAS2,SHC1,STAT5A,STAT5B
Metabolism	Iron homeostasis signaling pathway	3.27	0.204	#NUM!	ATP6V1H,BMP2,BMP5,BMP7,BMP8A,CD163,CP,CREB3L3,EPAS1,FTL,GDF15,HFE,HIF3A,HMOX1,HP,PDGFA,PDGFB,PDGFRB,SLC11A1,SLC39A14,SLC40A1,SLC48A1,STAT5A,STAT5B,STEAP3,TCIRG1,TF,TFR2
Cell Cycle	Cell Cycle Control of Chromosomal Replication	3.23	0.268	-3.873	CDC45,CDC6,CDK1,CDK6,DBF4,LIG1,MCM2,MCM3,MCM4,MCM5,MCM8,ORC6,POLA2,POLE,TOP2A
Metabolism	Oxidative Ethanol Degradation III	3.23	0.268	-0.707	ACSS1,ACSS3,ALDH1A1,ALDH1B1,ALDH2,ALDH3A2,ALDH3B1,ALDH9A1,CYP2B6,Cyp2d22,CYP2F1,Cyp2j11/Cyp2j8,Cyp2j9,CYP2S1,CYP2U1
Metabolism	Sphingomyelin Metabolism	3.23	0.625	0.447	ENPP7,SGMS1,SGMS2,SMPD1,SMPD5
Immune Response	Airway Pathology in Chronic Obstructive Pulmonary Disease	3.22	0.212	#NUM!	APOD,CCL2,FGF11,FGF18,FGF2,FGF7,IL11,IL18,IL33,IL4,LIF,MMP2,MMP8,MMP9,OSM,PTGDS,TGFB1,TGFB3,TNF,TNFSF10,TNFSF11,TNFSF12,TNFSF13,TNFSF13B,Tnfsf9
Immune Response	Role of JAK2 in Hormone-like Cytokine Signaling	3.21	0.258	0.775	CCND2,GHR,IGF1,IRS1,IRS2,PDGFC,PTPN11,PTPN6,SHC1,SIRPA,SOCS1,SOCS2,STAT5A,STAT5B,VEGFA,VEGFB
Neurological	Dopamine-DARPP32 Feedback in cAMP Signaling	3.21	0.188	1	ADCY3,ADCY7,ATP2A1,ATP2A3,CACNA1A,CACNA1C,CACNA1D,CACNA2D1,CACNB3,CACNG7,CALML5,CAMKK1,CAMKK2,CREB3L1,CREB3L2,CREB3L3,DRD4,GNAI3,GRIN2A,ITPR2,ITPR3,KCNJ10,KCNJ8,NOTUM,PLCB2,PLCB4,PLCD3,PLCG2,PRKAG2,PRKAR1B,PRKCB,PRKCD,PRKCG,PRKCI,PRKG2
Angiogenic Signaling	Apelin Cardiomyocyte Signaling Pathway	3.2	0.222	1.706	AKT3,ATP2A1,ATP2A3,GNAI3,MAPK12,MYL4,MYL9,NOTUM,PIK3CD,PIK3CG,PIK3R5,PIK3R6,PLCB2,PLCB4,PLCD3,PLCG2,PRKCB,PRKCD,PRKCG,PRKCI,SLC9A1,TGFB1
Cellular Growth, Proliferation and Migration	FAK Signaling	3.2	0.138	5.667	ACKR1,ACKR4,ADGRD1,ADGRE1,ADGRE5,ADGRF4,ADGRG2,ADGRG6,ADORA2B,ADRA2A,ADRA2B,AGTR2,AKT3,ASAP1,AVPR1A,AVPR2,BCAR3,C3AR1,C5AR1,C5AR2,CAPN1,CCKAR,CCR1,CCR2,CCR5,CCR7,CCRL2,CD3E,CD3G,CELSR1,CMKLR1,CNR2,COL1A1,COL1A2,COL3A1,COL5A3,CSF2RB,CX3CR1,CXCR6,CYSLTR1,DRD4,ECM2,EFNA5,EFNB1,EFNB3,ELF1,FCER1G,FLT4,FPR1,FZD1,GABBR2,GHR,GIPR,GLP2R,GPR132,GPR137B,GPR151,GPR153,GPR157,GPR160,GPR162,GPR176,GPR183,GPR34…
Immune Response	IL-17A Signaling in Fibroblasts	3.16	0.23	4.025	CCL2,COL1A1,COL1A2,COL3A1,COL5A3,CXCL12,FN1,IKBKE,IL17RA,MAPK12,MMP3,NFKBID,NFKBIE,P4HA3,PRKCB,TGFB1,THY1,TNF,TNFSF11,VCAM1
Cellular Stress Response	Coagulation System	3.14	0.314	2.111	A2M,F10,F13A1,F7,KNG1,PLAT,PLAU,PLAUR,SERPINE1,TFPI,VWF
Immune Response	IL-9 Signaling	3.14	0.314	3.162	IL2RG,IRS1,IRS2,PIK3CD,PIK3CG,PIK3R5,PIK3R6,SOCS2,STAT5A,STAT5B,TNF
Cell Cycle	Thrombopoietin Signaling	3.13	0.254	1.5	IRS2,PIK3CD,PIK3CG,PIK3R5,PIK3R6,PLCG2,PRKCB,PRKCD,PRKCG,PRKCI,PTPN11,RAP2B,RRAS2,SHC1,STAT5A,STAT5B
Cellular Growth, Proliferation and Migration	GPCR-Mediated Integration of Enteroendocrine Signaling Exemplified by an L Cell	3.13	0.24	0	ADCY3,ADCY7,CCKAR,GIPR,GLP2R,GNA14,GNA15,GNAI3,ITPR2,ITPR3,NOTUM,PLCB2,PLCB4,PLCD3,PLCG2,PRKAG2,PRKAR1B,PYY
Immune Response	Microautophagy Signaling Pathway	3.13	0.194	0	CHMP4C,COL11A1,COL12A1,COL15A1,COL16A1,COL1A1,COL1A2,COL22A1,COL24A1,COL27A1,COL28A1,COL3A1,COL4A5,COL5A1,COL5A3,COL6A1,COL6A2,COL6A3,Col6a4,COL6A6,COL8A1,COL8A2,PRKAG2,PSMB10,PSMB8,PSMB9,RAB7B,SEC23B,SIDT2,TFEB,VPS37B
DNA Repair	DNA damage-induced 14-3-3σ Signaling	3.11	0.283	0.832	AKT3,APAF1,BRCA1,CASP1,CASP4,CCNB1,CCNB2,CCNE1,CCNE2,CDC25C,CDK1,CHEK1,WEE1
Immune Response	ISGylation Signaling Pathway	3.04	0.213	1.46	BIRC5,FLNB,HDAC6,IFNAR2,IL10RB,IRF4,IRF5,IRF8,ITGA2,ITGA3,ITGAL,ITGB2,LIPG,MAPK12,TLR1,Tlr13,TLR2,TLR3,TLR5,TLR6,TLR7,TLR8,TLR9
Developmental Biology	Ephrin A Signaling	3.02	0.277	#NUM!	EFNA5,EPHA2,EPHA3,LIMK1,NGEF,PAK1,PIK3CD,PIK3CG,PIK3R5,PIK3R6,PTPN11,ROCK2,VAV1
Cellular Growth, Proliferation and Migration	Gap Junction Signaling	3	0.182	#NUM!	ACTA1,ADCY3,ADCY7,AKT3,CAV1,CCN3,CTH,GAD1,GJA1,GJA5,GJB2,GJB3,GNAI3,GRIA1,ITPR2,ITPR3,NOTUM,PIK3CD,PIK3CG,PIK3R5,PIK3R6,PLCB2,PLCB4,PLCD3,PLCG2,PRKAG2,PRKAR1B,PRKCB,PRKCD,PRKCG,PRKCI,PRKG2,RAP2B,RRAS2,TJP1,TUBB3
Neurological	Synaptic Long Term Depression	3	0.182	1.567	CACNA1A,CACNA1C,CACNA1D,CACNA1G,CACNA2D1,CACNB3,CACNG7,CTH,GAD1,GNA12,GNA14,GNA15,GNAI3,GNAO1,GRIA1,GRM4,IGF1,ITPR2,ITPR3,LYN,NOTUM,PLA2G7,PLAAT3,PLCB2,PLCB4,PLCD3,PLCG2,PRDX6,PRKCB,PRKCD,PRKCG,PRKCI,PRKG2,RAP2B,RRAS2,RYR2
Neurological	α-Adrenergic Signaling	2.99	0.211	0	ADCY3,ADCY7,ADRA2A,CALML5,GNA12,GNA14,GNA15,GNAI3,GNAO1,GNB5,GNG13,GNG2,ITPR2,ITPR3,PLCG2,PRKAG2,PRKAR1B,PRKCB,PRKCD,PRKCG,PRKCI,RAP2B,RRAS2
Reproductive System	Germ Cell-Sertoli Cell Junction Signaling	2.99	0.188	#NUM!	A2M,ACTA1,AFDN,CLINT1,EPN3,ITGA2,ITGA3,LIMK1,LIMK2,MAP3K14,MAPK12,MYO7A,NECTIN2,PAK1,PAK3,PAK4,PIK3CD,PIK3CG,PIK3R5,PIK3R6,RAC2,RAP2B,RHOH,RHOU,RRAS2,SORBS1,TGFB1,TGFB3,TGFBR1,TJP1,TNF,TUBB3
Immune Response	LPS/IL-1 Mediated Inhibition of RXR Function	2.97	0.171	-1.387	ABCA1,ABCC3,ABCG1,ACSBG1,ACSF2,ACSL3,ACSL4,ALDH1A1,ALDH1B1,ALDH2,ALDH3A2,ALDH3B1,ALDH5A1,ALDH9A1,APOE,CD14,CHST11,CPT1C,CYP2B6,Cyp2d22,CYP2F1,Cyp2j11/Cyp2j8,Cyp2j9,CYP2S1,CYP2U1,FABP5,GSTA3,GSTM5,HMGCS2,HS3ST3A1,HS3ST3B1,IL18,IL18RAP,IL1R2,IL1RN,IL33,LBP,MGST1,NR1H3,PLTP,SLC27A1,SOD3,TNF,TNFRSF11B
Immune Response	IL-15 Production	2.95	0.203	1.8	AATK,AXL,BTK,CSF2RA,DDR1,EPHA2,EPHA3,FES,FGFR2,FGFR3,FGR,FLT3LG,FLT4,HCK,LYN,MATK,MERTK,PDGFRB,PRKCI,PTK2B,RET,ROR1,SYK,TEC,TYRO3
Neurological	PEDF Signaling	2.94	0.226	3.153	AKT3,BDNF,FAS,IKBKE,MAPK12,NFKBID,NFKBIE,NGF,PIK3CD,PIK3CG,PIK3R5,PIK3R6,PPARG,RAP2B,ROCK2,RRAS2,SERPINF1,TCF7L1,TCF7L2
Metabolism	1D-myo-inositol Hexakisphosphate Biosynthesis V (from Ins(1,3,4)P3)	2.92	1	#NUM!	IPMK,IPPK,ITPK1
Developmental Biology	Netrin Signaling	2.9	0.236	2.324	ABLIM3,CACNA1A,CACNA1C,CACNA1D,CACNA1G,CACNA2D1,CACNB3,CACNG7,ITPR2,ITPR3,NFATC2,NFATC4,PRKAG2,PRKAR1B,RAC2,RYR2,UNC5B
Oncogenesis	Acute Myeloid Leukemia Signaling	2.9	0.22	1.213	AKT3,CEBPA,CSF2RA,CSF2RB,CSF3R,EIF4EBP1,FLT3LG,LEF1,PIK3CD,PIK3CG,PIK3R5,PIK3R6,RAP2B,RRAS2,RUNX1,SPI1,STAT5A,STAT5B,TCF7L1,TCF7L2
Cellular Growth, Proliferation and Migration	Clathrin-mediated Endocytosis Signaling	2.89	0.178	#NUM!	ACTA1,AP1S3,AP3M2,AP5S1,APOD,APOE,ARRB2,CD2AP,CLTB,CTTN,DNM1,FGF11,FGF18,FGF2,FGF7,HIP1R,IGF1,ITGA5,ITGB2,ITGB4,LDLR,LDLRAP1,LYZ,MYO1E,MYO6,PCYOX1,PDGFA,PDGFB,PDGFC,PDGFD,PIK3CD,PIK3CG,PIK3R5,PIK3R6,TF,VEGFA,VEGFB
Endocrine System	PPARα/RXRα Activation	2.88	0.18	-0.2	ABCA1,ADCY3,ADCY7,ADIPOR2,CD36,CHD5,GHR,GNA14,GNA15,HSP90AA1,IKBKE,IL18RAP,IL1R2,IRS1,LPL,MAP3K14,NFKBID,NFKBIE,NOTUM,NR2F1,PLCB2,PLCB4,PLCD3,PLCG2,PRKAG2,PRKAR1B,PRKCB,RAP2B,RRAS2,SHC1,SLC27A1,STAT5B,TGFB1,TGFB3,TGFBR1
Developmental Biology	Melanocyte Development and Pigmentation Signaling	2.86	0.214	0.229	ADCY3,ADCY7,CREB3L1,CREB3L2,CREB3L3,MITF,PIK3CD,PIK3CG,PIK3R5,PIK3R6,PLCG2,PRKAG2,PRKAR1B,PTPN11,PTPN6,RAP2B,RPS6KA1,RPS6KA5,RPS6KA6,RRAS2,SHC1
Immune Response	Fc Epsilon RI Signaling	2.86	0.203	2.558	AKT3,BTK,FCER1G,IL4,INPP5D,LCP2,LYN,MAPK12,PIK3CD,PIK3CG,PIK3R5,PIK3R6,PLCG2,PRKCB,PRKCD,PRKCG,PRKCI,PTPN11,RAC2,RAP2B,RRAS2,SYK,TNF,VAV1
Neurological	Orexin Signaling Pathway	2.86	0.172	2.03	ADCY3,ADCY7,AKT3,ATP6V1H,CACNA1A,CACNA1C,CACNA1D,CACNA1G,CACNA2D1,CACNB3,CACNG7,CALML5,CYP11B2,GNB5,GNG13,GNG2,ITPR2,ITPR3,MAPK12,NOTUM,PIK3CD,PIK3CG,PIK3R5,PIK3R6,PIP5K1A,PLCB2,PLCB4,PLCD3,PLCG2,PPARG,PRKAG2,PRKAR1B,PRKCB,PRKCD,PRKCG,PRKCI,PTPN11,SMAD9,TCIRG1,TNF,TRPC3
Immune Response	Role of JAK family kinases in IL-6-type Cytokine Signaling	2.85	0.228	0.943	BIRC5,CNTFR,HSP90AA1,IL11,IL27RA,LBP,LIF,MAPK12,OSM,PDGFC,PTPN11,SOCS1,STAT5A,STAT5B,TGFB1,TGFB3,VEGFA,VEGFB
Oncogenesis	Thyroid Cancer Signaling	2.85	0.228	2.357	AKT3,BDNF,CXCR4,IGF1,IRS1,IRS2,LEF1,NGF,PIK3CD,PIK3CG,PIK3R5,PIK3R6,RAP2B,RET,RRAS2,SHC1,TCF7L1,TCF7L2
Oncogenesis	Glioma Invasiveness Signaling	2.83	0.233	1.5	HMMR,MMP2,MMP9,PIK3CD,PIK3CG,PIK3R5,PIK3R6,PLAU,PLAUR,RAC2,RAP2B,RHOH,RHOU,RRAS2,TIMP2,TIMP3,VTN
Neurological	GABAergic Receptor Signaling Pathway (Enhanced)	2.82	0.194	-1.732	ABAT,ADCY3,ADCY7,ALDH5A1,CACNA1A,CACNA1C,CACNA1D,CACNA1G,CACNA2D1,CACNB3,CACNG7,GABBR2,GABRA3,GABRB1,GAD1,GNAI3,GNAO1,GNB5,GNG13,GNG2,GRIN2A,ITPR2,ITPR3,NLGN2,PRKAG2,PRKAR1B,SLC6A12
Angiogenic Signaling	FGF Signaling	2.81	0.221	0.243	AKT3,CREB3L1,CREB3L2,CREB3L3,FGF11,FGF18,FGF2,FGF7,FGFR2,FGFR3,FRS2,MAPK12,PIK3CD,PIK3CG,PIK3R5,PIK3R6,PTPN11,PTPN6,RPS6KA5
Immune Response	IL-2 Signaling	2.74	0.242	1.807	AKT3,IL2RG,PIK3CD,PIK3CG,PIK3R5,PIK3R6,PTK2B,PTPN11,RAP2B,RRAS2,SHC1,SOCS1,STAT5A,STAT5B,SYK
Oncogenesis	Non-Small Cell Lung Cancer Signaling	2.72	0.213	1.265	AKT3,CCND2,CDK6,CDKN2A,E2F2,HDAC4,HDAC5,HDAC6,HDAC8,ITPR2,ITPR3,PIK3CD,PIK3CG,PIK3R5,PIK3R6,RAP2B,RASSF5,RRAS2,SUV39H1,TGFA
Oncogenesis	Prostate Cancer Signaling	2.71	0.202	#NUM!	AKT3,CCNE1,CCNE2,CREB3L1,CREB3L2,CREB3L3,E2F2,HDAC4,HDAC5,HDAC6,HDAC8,HSP90AA1,LEF1,NFKBID,NFKBIE,PIK3CD,PIK3CG,PIK3R5,PIK3R6,RAP2B,RRAS2,SRD5A1,SUV39H1
Metabolism	Phospholipases	2.68	0.232	1.387	GPLD1,HMOX1,LIPG,LPL,NOTUM,PLA1A,PLA2G15,PLA2G7,PLAAT3,PLCB2,PLCB4,PLCD3,PLCG2,PLD3,PLD4,PRDX6
Immune Response	TNFR1 Signaling	2.66	0.255	1.155	APAF1,CRADD,IKBKE,MAP3K14,NAIP,Naip1 (includes others),NFKBID,NFKBIE,PAK1,PAK3,PAK4,TNF,TNFAIP3
Metabolism	Superpathway of Cholesterol Biosynthesis	2.62	0.31	-2.333	DHCR24,DHCR7,FDFT1,HMGCR,HMGCS2,HSD17B7,LSS,MSMO1,SQLE
Endocrine System	Aldosterone Signaling in Epithelial Cells	2.61	0.18	-0.218	ASIC2,ASIC3,CRYAA/LOC102724652,CRYAB,DNAJB13,HSP90AA1,HSPA1A/HSPA1B,HSPA2,HSPB2,HSPB8,HSPD1,ITPR2,ITPR3,KCNJ8,NOTUM,PIK3CD,PIK3CG,PIK3R5,PIK3R6,PIP5K1A,PLCB2,PLCB4,PLCD3,PLCG2,PRKCB,PRKCD,PRKCG,PRKCI,SCNN1G,SGK1,SLC9A1
Angiogenic Signaling	Cardiac β-adrenergic Signaling	2.58	0.178	2.183	ADCY3,ADCY7,ATP2A1,ATP2A3,CACNA1A,CACNA1C,CACNA1D,CACNA2D1,CACNB3,CACNG7,ENPP1,ENPP6,GDPD3,GNA12,GNA14,GNA15,GNAI3,GNAO1,GNB5,GNG13,GNG2,GRK3,PDE1A,PDE1B,PDE3A,PDE8B,PKIB,PRKAG2,PRKAR1B,RYR2,SMPDL3A,TDP2
Cellular Growth, Proliferation and Migration	RHOA Signaling	2.55	0.194	0.655	ACTA1,ANLN,ARHGAP4,ARHGAP8/PRR5-ARHGAP8,ARHGAP9,BAIAP2,GNA12,IGF1,LIMK1,LIMK2,LPAR5,MYL4,MYL9,NGEF,NRP2,PIP5K1A,Ppp1r12b,PTK2B,RAPGEF2,ROCK2,RTKN,SEPTIN1,SEPTIN6,SEPTIN8
Metabolism	Ethanol Degradation II	2.55	0.286	0	ACSS1,ACSS3,ADH7,ALDH1A1,ALDH1B1,ALDH2,ALDH3A2,ALDH3B1,ALDH9A1,DHRS9
Angiogenic Signaling	VEGF Family Ligand-Receptor Interactions	2.54	0.214	1	AKT3,FLT4,NRP1,NRP2,PIK3CD,PIK3CG,PIK3R5,PIK3R6,PLCG2,PRKCB,PRKCD,PRKCG,PRKCI,RAP2B,RRAS2,SHC1,VEGFA,VEGFB
Immune Response	Role of IL-17F in Allergic Inflammatory Airway Diseases	2.5	0.255	0.378	CCL2,CCL4,CREB3L1,CREB3L2,CREB3L3,IGF1,IL11,IL17RA,MMP13,RPS6KA1,RPS6KA5,RPS6KA6
Immune Response	LPS-stimulated MAPK Signaling	2.48	0.212	2.668	CD14,IKBKE,LBP,MAP3K14,MAPK12,NFKBID,NFKBIE,PAK1,PIK3CD,PIK3CG,PIK3R5,PIK3R6,PRKCB,PRKCD,PRKCG,PRKCI,RAP2B,RRAS2
Neurological	Melatonin Signaling	2.48	0.222	0	CALML5,CAMK2D,CAMK2G,GNAI3,GNAO1,NOTUM,PLCB2,PLCB4,PLCD3,PLCG2,PRKAG2,PRKAR1B,PRKCB,PRKCD,PRKCG,PRKCI
Endocrine System	Cholecystokinin/Gastrin-mediated Signaling	2.46	0.193	1.279	GNA12,IL18,IL1RN,IL33,ITPR2,ITPR3,MAPK12,PLCB2,PLCB4,PRKCB,PRKCD,PRKCG,PRKCI,PTGS2,PTK2B,RAC2,RAP2B,RHOH,RHOU,ROCK2,RRAS2,SHC1,TNF
Metabolism	Ceramide Biosynthesis	2.46	0.571	-2	KDSR,SPTLC1,SPTLC2,SPTSSA
Oncogenesis	MSP-RON Signaling in Cancer Cells Pathway	2.46	0.186	0.408	AKT3,CREB3L1,CREB3L2,CREB3L3,CSF2RB,ELF1,IL3RA,ITGB4,KLK10,KLK7,KLK9,LEF1,PDGFC,PIK3CD,PIK3CG,PIK3R5,PIK3R6,PLAUR,PTK2B,RAP2B,RRAS2,TCF7L1,TCF7L2,VEGFA,VEGFB,VIM
Angiogenic Signaling	VEGF Signaling	2.44	0.202	0.688	ACTA1,AKT3,EIF1AX,FLT4,PDGFC,PIK3CD,PIK3CG,PIK3R5,PIK3R6,PLCG2,PRKCB,PTK2B,PTPN11,PTPN6,RAP2B,ROCK2,RRAS2,SHC1,VEGFA,VEGFB
Immune Response	Primary Immunodeficiency Signaling	2.44	0.233	#NUM!	BLNK,BTK,CD3E,CD4,CD40,CIITA,IGHM,IGKC,IL2RG,IL7R,JCHAIN,PTPRC,TAP2,TNFRSF13B
Immune Response	April Mediated Signaling	2.43	0.262	2.111	IKBKE,MAP3K14,MAPK12,NFATC2,NFATC4,NFKBID,NFKBIE,TNFRSF13B,TNFSF13,TRAF1,TRAF5
Metabolism	PFKFB4 Signaling Pathway	2.42	0.25	0	CREB3L1,CREB3L2,CREB3L3,FGF2,HK2,HK3,PFKM,PRKAG2,PRKAR1B,RPS6KA5,TGFB1,TGFB3
Neurological	NGF Signaling	2.42	0.192	1.342	AKT3,CREB3L1,CREB3L2,CREB3L3,IKBKE,MAP3K14,MAPK12,NGF,PIK3CD,PIK3CG,PIK3R5,PIK3R6,PLCG2,PRKCD,PTPN11,RAP2B,ROCK2,RPS6KA1,RPS6KA5,RPS6KA6,RRAS2,SHC1,SMPD1
Neurological	Semaphorin Signaling in Neurons	2.37	0.23	#NUM!	CRMP1,FES,LIMK1,LIMK2,NRP1,PAK1,PAK3,PAK4,PLXNB1,RAC2,RHOH,RHOU,ROCK2,SEMA4D
Cellular Growth, Proliferation and Migration	TWEAK Signaling	2.36	0.27	-1.265	APAF1,IKBKE,MAP3K14,NAIP,Naip1 (includes others),NFKBID,NFKBIE,TNFRSF12A,TNFSF12,TRAF1
Metabolism	Phenylethylamine Degradation I	2.35	0.75	#NUM!	ALDH2,ALDH3A2,AOC3
Cell Cycle	Oncostatin M Signaling	2.34	0.256	1.265	EPAS1,MMP13,MMP3,OSM,PLAU,RAP2B,RRAS2,SHC1,STAT5A,STAT5B,TIMP3
Immune Response	B Cell Activating Factor Signaling	2.34	0.256	3	IKBKE,MAP3K14,MAPK12,NFATC2,NFATC4,NFKBID,NFKBIE,TNFRSF13B,TNFSF13B,TRAF1,TRAF5
Cell Cycle	Cell Cycle: G1/S Checkpoint Regulation	2.33	0.221	1.387	CCND2,CCNE1,CCNE2,CDK6,CDKN2A,E2F2,E2F7,E2F8,HDAC4,HDAC5,HDAC6,HDAC8,SUV39H1,TGFB1,TGFB3
Oncogenesis	ERBB4 Signaling	2.33	0.221	1.387	Aph1c,Nrg1,PIK3CD,PIK3CG,PIK3R5,PIK3R6,PLCG2,PRKCB,PRKCD,PRKCG,PRKCI,PSEN2,RAP2B,RRAS2,SHC1
Endocrine System	Prolactin Signaling	2.3	0.2	0.943	IRS1,KCNJ8,PIK3CD,PIK3CG,PIK3R5,PIK3R6,PLCG2,PRKCB,PRKCD,PRKCG,PRKCI,PTPN11,RAP2B,RRAS2,SHC1,SOCS1,SOCS2,STAT5A,STAT5B
Immune Response	TNFR2 Signaling	2.3	0.281	1.134	IKBKE,MAP3K14,NAIP,Naip1 (includes others),NFKBID,NFKBIE,TNF,TNFAIP3,TRAF1
Oncogenesis	Estrogen-Dependent Breast Cancer Signaling	2.27	0.207	2.111	AKR1B10,AKT3,CREB3L1,CREB3L2,CREB3L3,HSD17B1,HSD17B11,HSD17B7,IGF1,PIK3CD,PIK3CG,PIK3R5,PIK3R6,RAP2B,RRAS2,STAT5A,STAT5B
Neurological	Agrin Interactions at Neuromuscular Junction	2.26	0.217	1.508	ACTA1,CTTN,ITGA4,LAMB1,LAMC1,MAPK12,Nrg1,PAK1,PAK3,PAK4,RAC2,RAP2B,RAPSN,RRAS2,UTRN
Metabolism	Superpathway of Inositol Phosphate Compounds	2.25	0.162	-0.507	ALPL,CA3,CDC25C,CILP,DUSP14,DUSP5,ENPP1,HACD2,INPP5D,IPMK,IPPK,ITPK1,ITPKC,NUDT4,NUDT5,PI4K2B,PIK3CD,PIK3CG,PIK3R5,PIK3R6,PIP5K1A,PLCB2,PLCB4,PLCD3,PLCG2,PLPPR4,PPFIA1,PPFIA3,PPM1H,PPP1R13B,PTPN11,PTPN6,PTPN7,PTPRC,PTPRO,PXYLP1,SIRPA,SSH2
Cellular Stress Response	Ferroptosis Signaling Pathway	2.24	0.183	1.877	ABCA1,ACSL4,ALOXE3,ANGPTL4,CTH,CTSB,CYBB,DPP4,FANCD2,FDFT1,FTL,GCH1,H2AX,HMGCR,HMOX1,PRKAG2,RAP2B,RRAS2,SLC39A14,SLC7A11,SREBF2,STEAP3,TF,TFAP2C
Endocrine System	Leptin Signaling in Obesity	2.24	0.211	1.134	ADCY3,ADCY7,AKT3,NOTUM,PDE3A,PIK3CD,PIK3CG,PIK3R5,PIK3R6,PLCB2,PLCB4,PLCD3,PLCG2,PRKAG2,PRKAR1B,PTPN11
Neurological	Reelin Signaling in Neurons	2.24	0.181	1.528	AFDN,AKT3,APOE,ARHGEF19,ARHGEF2,ARHGEF25,ARHGEF40,CAMK2D,CAMK2G,CDK5R1,CNR2,FGR,GRIN2A,HCK,ITGA3,ITGA5,LIMK1,LYN,MAPK12,MAPK8IP1,PDK4,PIK3CD,PIK3CG,PIK3R5,PIK3R6
Metabolism	AMPK Signaling	2.23	0.161	2.837	ADRA2A,ADRA2B,AK7,AKT3,CAMKK2,CCNA2,CHRND,CPT1C,CREB3L1,CREB3L2,CREB3L3,EIF4EBP1,GNA12,GNA14,GNA15,GNAI3,GNAO1,GNB5,GNG13,GNG2,HMGCR,IRS1,IRS2,MAPK12,ORAI1,ORAI2,PFKM,PIK3CD,PIK3CG,PIK3R5,PIK3R6,PPM1D,PPM1H,PRKAG2,PRKAR1B,RAB27A,SLC2A1,SMARCD3,STIM1
Immune Response	Role of IL-17A in Arthritis	2.21	0.228	#NUM!	CCL2,CCL5,IL17RA,MAPK12,MMP13,NFKBID,NFKBIE,PIK3CD,PIK3CG,PIK3R5,PIK3R6,PTGS2,RPS6KA1
Immune Response	Airway Inflammation in Asthma	2.2	0.273	#NUM!	CCL2,IFNGR1,IFNGR2,IL33,IL4,MMP9,OSM,TGFB1,TGFB3
Developmental Biology	BMP signaling pathway	2.15	0.198	-0.258	BMP2,BMP5,BMP7,BMP8A,CHRD,FST,GREM1,HOXC9,MAPK12,PRKAG2,PRKAR1B,RAP2B,RRAS2,RUNX2,SMAD6,SMAD7,SMAD9,ZNF423
Immune Response	IGF-1 Signaling	2.14	0.19	0.728	AKT3,CCN3,IGF1,IGFBP5,IGFBP6,IRS1,IRS2,PIK3CD,PIK3CG,PIK3R5,PIK3R6,PRKAG2,PRKAR1B,PRKCI,PTPN11,RAP2B,RRAS2,SHC1,SOCS1,SOCS2
Developmental Biology	Neurotrophin/TRK Signaling	2.12	0.205	0.277	BDNF,CREB3L1,CREB3L2,CREB3L3,FRS2,NGF,PIK3CD,PIK3CG,PIK3R5,PIK3R6,PTPN11,RAP2B,RPS6KA1,RRAS2,SHC1,SPRY2
Immune Response	IL-7 Signaling Pathway	2.12	0.205	2.5	AKT3,EBF1,IGHM,IL2RG,IL7R,LYN,MAPK12,PIK3CD,PIK3CG,PIK3R5,PIK3R6,SHC1,SLC2A1,SOCS1,STAT5A,STAT5B
Immune Response	Induction of Apoptosis by HIV1	2.11	0.215	0	APAF1,CXCR4,FAS,IKBKE,MAP3K14,MAPK12,NAIP,Naip1 (includes others),NFKBID,NFKBIE,SLC25A13,TNF,TNFRSF11B,TRAF1
Neurological	Endocannabinoid Developing Neuron Pathway	2.11	0.181	0.728	ADCY3,ADCY7,AKT3,BRCA1,CNR2,CREB3L1,CREB3L2,CREB3L3,GNAI3,GNAO1,GNB5,GNG13,GNG2,MAPK12,PIK3CD,PIK3CG,PIK3R5,PIK3R6,PRKAG2,PRKAR1B,RAC2,RAP2B,RRAS2
Cellular Growth, Proliferation and Migration	ABRA Signaling Pathway	2.1	0.196	0.471	ABLIM3,ACTA1,HAND2,IGF1,IL4,LIF,LIMK1,LIMK2,MAPK12,MMP9,MYL9,MYOCD,NOL3,PDGFC,ROCK2,Tpm2,VEGFA,VEGFB
Angiogenic Signaling	Apelin Cardiac Fibroblast Signaling Pathway	2.09	0.304	0.378	AKT3,ANGPT2,PRKAG2,SERPINE1,SPHK1,TGFB1,TGFB3
Oncogenesis	Basal Cell Carcinoma Signaling	2.09	0.208	0	BMP2,BMP5,BMP7,BMP8A,FZD1,GLIS1,LEF1,PTCH2,TCF7L1,TCF7L2,WNT10A,WNT16,WNT4,WNT6,WNT9A
Developmental Biology	Transcriptional Regulatory Network in Embryonic Stem Cells	2.08	0.171	1.134	AKT3,CDYL,FGF2,FGFR2,FGFR3,FOXC1,FZD1,GATA6,GDF3,IGF1,LIF,PIK3CD,PIK3CG,PIK3R5,PIK3R6,RAP2B,RRAS2,SMAD9,TCF7L1,TGFB1,TGFB3,TGFBR1,WNT10A,WNT16,WNT4,WNT6,WNT9A,ZFHX3
Oncogenesis	Hereditary Breast Cancer Signaling	2.08	0.176	#NUM!	AKT3,BARD1,BLM,BRCA1,CCNB1,CCND2,CDC25C,CDK1,CDK6,CHEK1,FANCD2,GADD45A,H2AX,HDAC4,HDAC5,HDAC6,HDAC8,PIK3CD,PIK3CG,PIK3R5,PIK3R6,RAP2B,RRAS2,SMARCD3,WEE1
Oncogenesis	Renal Cell Carcinoma Signaling	2.07	0.203	1.508	AKT3,PAK1,PAK3,PAK4,PDGFB,PIK3CD,PIK3CG,PIK3R5,PIK3R6,PTPN11,RAP2B,RRAS2,SLC2A1,TGFA,TGFB1,VEGFA
Oncogenesis	ERBB Signaling	2.05	0.194	0.943	HBEGF,MAPK12,PAK1,PAK3,PAK4,PIK3CD,PIK3CG,PIK3R5,PIK3R6,PLCG2,PRKCB,PRKCD,PRKCG,PRKCI,RAP2B,RRAS2,SHC1,TGFA
Cellular Stress Response	GADD45 Signaling	2.02	0.217	1.387	BRCA1,CCNB1,CCND2,CCNE1,CCNE2,CDK1,GADD45A,MAPK12,TGFB1,TGFB3,TGFBR1,TNF,WT1
Developmental Biology	PCP (Planar Cell Polarity) Pathway	2.02	0.217	-0.577	CELSR1,CTHRC1,EFNB1,FZD1,MAPK12,PRICKLE1,ROCK2,RSPO3,WNT10A,WNT16,WNT4,WNT6,WNT9A
Neurological	Oxytocin in Spinal Neurons Signaling Pathway	2.02	0.257	0.333	AVPR1A,CAMKK1,CAMKK2,CTH,GAD1,GNAI3,KCNJ8,OXTR,PRKG2
Cell Cycle	PDGF Signaling	2.01	0.195	1.698	CAV1,INPP5D,PDGFA,PDGFB,PDGFC,PDGFD,PDGFRB,PIK3CD,PIK3CG,PIK3R5,PIK3R6,PLCG2,PRKCB,RAP2B,RRAS2,SHC1,SPHK1
Developmental Biology	Regulation of the Epithelial Mesenchymal Transition in Development Pathway	2.01	0.195	0	Aph1c,BRCA1,FZD1,GLIS1,JAG1,LEF1,PSEN2,PTCH2,PYGO1,TCF7L1,TCF7L2,TWIST1,WNT10A,WNT16,WNT4,WNT6,WNT9A
Immune Response	CD40 Signaling	1.99	0.209	1.941	CD40,IKBKE,MAP3K14,MAPK12,NFKBID,NFKBIE,PIK3CD,PIK3CG,PIK3R5,PIK3R6,PTGS2,TNFAIP3,TRAF1,TRAF5
Metabolism	Glutamate Degradation III (via 4-aminobutyrate)	1.99	0.6	#NUM!	ABAT,ALDH5A1,GAD1
Cellular Growth, Proliferation and Migration	ERK5 Signaling	1.98	0.203	-0.832	CREB3L1,CREB3L2,CREB3L3,FOSL1,GNA12,LIF,NGF,PTPN11,RAP2B,RPS6KA1,RPS6KA5,RPS6KA6,RRAS2,SGK1,WNK1
Metabolism	The Visual Cycle	1.98	0.292	0	AKR1B10,DHRS3,DHRS9,LRAT,RBP1,RDH10,RDH13
Neurological	Pathogenesis of Multiple Sclerosis	1.98	0.444	#NUM!	CCL4,CCL5,CCR1,CCR5
Musculoskeletal System Development and Function	nNOS Signaling in Skeletal Muscle Cells	1.97	0.229	#NUM!	CACNA1A,CACNA1C,CACNA1D,CACNA1G,CACNA2D1,CACNB3,CACNG7,CALML5,ITPR2,ITPR3,RYR2
Angiogenic Signaling	Intrinsic Prothrombin Activation Pathway	1.95	0.238	1	COL1A1,COL1A2,COL3A1,COL5A3,F10,F13A1,KLK10,KLK7,KLK9,KNG1
Developmental Biology	Role of NANOG in Mammalian Embryonic Stem Cell Pluripotency	1.94	0.177	1.667	AKT3,BMP2,BMP5,BMP7,BMP8A,FZD1,GATA6,LIF,PIK3CD,PIK3CG,PIK3R5,PIK3R6,RAP2B,RRAS2,SHC1,SMAD9,TCF7L1,WNT10A,WNT16,WNT4,WNT6,WNT9A
Metabolism	Asparagine Degradation I	1.94	1	#NUM!	ASPG,ASRGL1
Metabolism	Epoxysqualene Biosynthesis	1.94	1	#NUM!	FDFT1,SQLE
Immune Response	Lymphotoxin β Receptor Signaling	1.93	0.218	2.714	AKT3,APAF1,IKBKE,MAP3K14,NFKBID,PIK3CD,PIK3CG,PIK3R5,PIK3R6,TRAF1,TRAF5,VCAM1
Metabolism	Mitochondrial L-carnitine Shuttle Pathway	1.93	0.316	-0.447	ACSBG1,ACSF2,ACSL3,ACSL4,CPT1C,SLC27A1
Immune Response	Leukotriene Biosynthesis	1.92	0.357	0	ALOX5AP,DPEP1,DPEP2,GGT1,LTC4S
Immune Response	TGF-β Signaling	1.91	0.188	1.069	BMP2,BMP7,HOXC9,INHBB,MAPK12,PMEPA1,RAP2B,RRAS2,RUNX2,SERPINE1,SMAD6,SMAD7,SMAD9,TGFB1,TGFB3,TGFBR1,TGIF1,ZNF423
Cell Cycle	Ribonucleotide Reductase Signaling Pathway	1.88	0.165	0	AKT3,BIRC5,CDH3,CDK1,CDK6,CDKN2A,CHEK1,CREB3L1,CREB3L2,CREB3L3,E2F2,E2F7,E2F8,EIF4EBP1,FOXM1,MAPK12,MMP2,MMP9,PARP8,PIK3CD,PIK3CG,PIK3R5,PIK3R6,RRM1,RRM2,SMARCD3,VEGFA,WEE1
Developmental Biology	Gα12/13 Signaling	1.87	0.173	3.273	AKT3,BTK,CDH13,CDH3,CDH4,GNA12,IKBKE,LPAR5,MAPK12,MYL4,MYL9,NFKBID,NFKBIE,PIK3CD,PIK3CG,PIK3R5,PIK3R6,PTK2B,RAP2B,ROCK2,RRAS2,TEC,VAV1
Immune Response	Immunogenic Cell Death Signaling Pathway	1.87	0.189	0.728	BCAP31,CASP1,DAPK1,FPR1,HSP90AA1,HSPA1A/HSPA1B,Hspa1b,HSPA2,IFNAR2,IFNGR1,IFNGR2,NLRP3,P2RX7,PYCARD,TLR3,TNF,TNFRSF11B
Metabolism	Salvage Pathways of Pyrimidine Ribonucleotides	1.87	0.186	-0.943	AK7,APOBEC1,APOBEC3B,CDA,CDK1,CDK6,DAPK1,LIMK1,LIMK2,NEK2,NME4,PAK1,PAK3,PLK1,PRKCD,SGK1,TTK,UCK2
Developmental Biology	Sonic Hedgehog Signaling	1.86	0.258	0	ARRB2,CCNB1,CCNB2,CDK1,GLIS1,PRKAG2,PRKAR1B,PTCH2
Metabolism	Noradrenaline and Adrenaline Degradation	1.86	0.243	1	ADH7,ALDH1A1,ALDH1B1,ALDH2,ALDH3A2,ALDH3B1,ALDH9A1,COMT,DHRS9
Metabolism	Stearate Biosynthesis I (Animals)	1.83	0.2	-1	ACOT11,ACSBG1,ACSF2,ACSL3,ACSL4,AKR1B10,ASPG,DHCR24,LPGAT1,PRXL2B,PTGR3,SLC27A1,TBXAS1,THEM4
Oncogenesis	FAT10 Cancer Signaling Pathway	1.83	0.22	2.333	AKT3,CXCR4,IKBKE,MAD2L1,NFKBIE,TCF7L2,TGFB1,TGFB3,TGFBR1,TNF,TNFRSF11B
Musculoskeletal System Development and Function	RANK Signaling in Osteoclasts	1.82	0.187	2.673	AKT3,CALML5,IKBKE,MAP3K14,MAPK12,MITF,NFATC2,NFKBID,NFKBIE,PIK3CD,PIK3CG,PIK3R5,PIK3R6,PTK2B,TNFRSF11A,TNFSF11,TRAF5
Developmental Biology	Notch Signaling	1.79	0.237	1	Aph1c,DTX1,DTX2,DTX3,DTX4,JAG1,LFNG,MFNG,PSEN2
Cell Cycle	Estrogen-mediated S-phase Entry	1.78	0.269	-1.89	CCNA2,CCNE1,CCNE2,CDK1,E2F2,E2F7,E2F8
Metabolism	Fatty Acid Activation	1.78	0.333	-1	ACSBG1,ACSF2,ACSL3,ACSL4,SLC27A1
Oncogenesis	HER-2 Signaling in Breast Cancer	1.78	0.154	0.174	AKT3,BCL2L11,BIRC5,CCNE1,CCNE2,COX6B2,ELF1,FCER1G,FGR,HBEGF,HCK,IKBKE,ITGB2,ITGB4,LYN,MMP2,NDC1,NFKBID,NFKBIE,NUP188,PARD3,PARD6B,PGR,PIK3CD,PIK3CG,PIK3R5,PIK3R6,PRKCB,PRKCD,PRKCG,PRKCI,PTGS2,RAP2B,RRAS2,TGFA
Neurological	Neuroprotective Role of THOP1 in Alzheimer's Disease	1.77	0.174	0	ACE,AGT,C1R,DPP4,F7,FAP,HLA-A,HLA-E,HLA-G,HPN,KLK10,KLK7,KNG1,MME,MMP9,PRKAG2,PRKAR1B,PRSS12,PRSS23,THOP1,TPSAB1/TPSB2
Metabolism	NAD Signaling Pathway	1.76	0.166	0.2	AIFM1,AKT3,CD38,ERN1,FGF2,GJA1,HMGCS2,HSPD1,IGF1,LDHD,NAMPT,PARP8,PDGFB,PIK3CD,PIK3CG,PIK3R5,PIK3R6,PRKAG2,RYR2,SLC29A3,TGFA,TGFB1,TPCN1,TRPM2,VEGFA
Neurological	Huntington's Disease Signaling	1.74	0.148	0.816	AKT3,APAF1,BDNF,CAPN1,CASP1,CASP4,CDK5R1,CLTB,CREB3L1,CREB3L2,CREB3L3,CTSD,DNM1,GNA14,GNA15,GNB5,GNG13,GNG2,HDAC4,HDAC5,HDAC6,HDAC8,HSPA1A/HSPA1B,Hspa1b,HSPA2,IGF1,NGF,PIK3CD,PIK3CG,PIK3R5,PIK3R6,PLCB2,PLCB4,PRKCB,PRKCD,PRKCG,PRKCI,PSMB10,PSMB8,PSMB9,SGK1,SHC1
Developmental Biology	Chondroitin and Dermatan Biosynthesis	1.72	0.5	#NUM!	CHPF,CHPF2,CHSY1
Metabolism	3-phosphoinositide Biosynthesis	1.72	0.155	-0.577	ALPL,CA3,CDC25C,CILP,DUSP14,DUSP5,ENPP1,HACD2,INPP5D,IPMK,ITPK1,NUDT4,NUDT5,PI4K2B,PIK3CD,PIK3CG,PIK3R5,PIK3R6,PIP5K1A,PLPPR4,PPFIA1,PPFIA3,PPM1H,PPP1R13B,PTPN11,PTPN6,PTPN7,PTPRC,PTPRO,PXYLP1,SIRPA,SSH2
Cellular Stress Response	UVB-Induced MAPK Signaling	1.71	0.212	0.905	EIF4EBP1,MAPK12,PIK3CD,PIK3CG,PIK3R5,PIK3R6,PRKCB,PRKCD,PRKCG,PRKCI,RPS6KA5
Metabolism	Tryptophan Degradation X (Mammalian, via Tryptamine)	1.69	0.259	0	AKR1B10,ALDH1A1,ALDH1B1,ALDH2,ALDH3A2,ALDH3B1,ALDH9A1
Endocrine System	Androgen Signaling	1.67	0.16	1.291	CACNA1A,CACNA1C,CACNA1D,CACNA1G,CACNA2D1,CACNB3,CACNG7,CALML5,GNA12,GNA14,GNA15,GNAI3,GNAO1,GNB5,GNG13,GNG2,HSP90AA1,ITPR2,ITPR3,PRKAG2,PRKAR1B,PRKCB,PRKCD,PRKCG,PRKCI,SHC1,TGFB1I1
Oncogenesis	SPINK1 Pancreatic Cancer Pathway	1.64	0.2	-1.155	CELA1,CPA6,CPE,CPZ,CTSA,CTSB,KLK10,KLK7,KLK9,MMP12,TGFB1,TGFBR1
Cell Cycle	Mitotic Roles of Polo-Like Kinase	1.63	0.194	-2.53	CAPN1,CCNB1,CCNB2,CDC20,CDC25C,CDK1,HSP90AA1,KIF11,PLK1,PLK3,PRC1,TGFB1,WEE1
Cellular Stress Response	Autophagy	1.63	0.152	-1.257	AKT3,CALML5,CAMKK2,CREB3L1,CREB3L2,CREB3L3,DAPK1,DRAM1,ERN1,FGF2,GNAI3,IGF1,IRS1,IRS2,MAPK12,OPTN,PDGFB,PIK3CD,PIK3CG,PIK3R5,PIK3R6,PPM1D,PRKAG2,PRKAR1B,RAB7B,SESN1,TFEB,TGFA,TGFB1,TNF,TNFRSF11B,UVRAG,VEGFA
Angiogenic Signaling	Inhibition of Angiogenesis by TSP1	1.62	0.235	1.134	AKT3,CD36,MAPK12,MMP9,SDC1,TGFB1,TGFBR1,VEGFA
Immune Response	IL-1 Signaling	1.61	0.177	1.89	ADCY3,ADCY7,GNA12,GNA14,GNA15,GNAI3,GNAO1,GNB5,GNG13,GNG2,IKBKE,MAP3K14,MAPK12,NFKBID,NFKBIE,PRKAG2,PRKAR1B
Immune Response	iNOS Signaling	1.61	0.213	2.646	CALML5,CD14,HMGA1,IFNGR1,IFNGR2,IKBKE,LBP,MAPK12,NFKBID,NFKBIE
Metabolism	Putrescine Degradation III	1.61	0.273	0	ALDH1A1,ALDH1B1,ALDH2,ALDH3A2,ALDH3B1,ALDH9A1
Endocrine System	FXR/RXR Activation	1.59	0.167	#NUM!	AGT,AKT3,APOD,APOE,C3,C4A/C4B,IL18,IL1RN,IL33,KNG1,LPL,MAPK12,NR1H3,PCYOX1,PLTP,PPARG,SDC1,SERPINF1,TF,TNF,VTN
Neurological	BEX2 Signaling Pathway	1.59	0.183	1.807	AKT3,LEF1,LGALS1,LMO2,MAP2,MAPK12,MMP2,NGF,PDGFC,PLXNC1,SPP1,TCF7L1,TCF7L2,VEGFA,VEGFB
Cellular Stress Response	Apoptosis Signaling	1.58	0.173	-1.213	AIFM1,APAF1,BCL2A1,BCL2L11,CAPN1,CDK1,FAS,IKBKE,MAP3K14,NAIP,Naip1 (includes others),NFKBID,NFKBIE,PLCG2,RAP2B,RPS6KA1,RRAS2,TNF
Cellular Growth, Proliferation and Migration	14-3-3-mediated Signaling	1.56	0.165	2.236	AKT3,MAPK12,NOTUM,PIK3CD,PIK3CG,PIK3R5,PIK3R6,PLCB2,PLCB4,PLCD3,PLCG2,PRKCB,PRKCD,PRKCG,PRKCI,RAP2B,RPS6KA1,RRAS2,TNF,TUBB3,VIM
Immune Response	Coronavirus Pathogenesis Pathway	1.56	0.152	2.694	ACE,AGT,BCL2L11,CASP1,CCL2,CCL5,CCNE1,CCNE2,CCR2,E2F2,E2F7,E2F8,HDAC4,HDAC5,HDAC6,HDAC8,IFNAR2,IL17RA,KNG1,MAPK12,NFKBID,NFKBIE,NLRP3,PTGS2,PYCARD,SERPINE1,SUV39H1,TGFB1,TGFBR1,TLR3,TLR7
Metabolism	1D-myo-inositol Hexakisphosphate Biosynthesis II (Mammalian)	1.55	0.294	-1.342	INPP5D,IPMK,IPPK,ITPK1,ITPKC
Metabolism	Retinol Biosynthesis	1.55	0.208	-0.333	AKR1B10,BCO1,DHRS3,DHRS9,LIPG,LPL,LRAT,RBP1,RDH10,RDH13
Musculoskeletal System Development and Function	Apelin Muscle Signaling Pathway	1.55	0.208	#NUM!	AKT3,GNA12,GNA14,GNA15,GNAI3,GNAO1,GNB5,GNG13,GNG2,PRKAG2
Oncogenesis	p38 MAPK Signaling	1.54	0.167	2.5	CREB3L1,CREB3L2,CREB3L3,FAS,HSPB2,IL18,IL18RAP,IL1R2,IL1RN,IL33,MAPK12,MAPKAPK3,RPS6KA1,RPS6KA5,RPS6KA6,TGFB1,TGFB3,TGFBR1,TIFA,TNF
Cellular Stress Response	UVA-Induced MAPK Signaling	1.53	0.173	1.069	MAPK12,NOTUM,PARP8,PIK3CD,PIK3CG,PIK3R5,PIK3R6,PLCB2,PLCB4,PLCD3,PLCG2,RAP2B,RPS6KA1,RPS6KA5,RPS6KA6,RRAS2,SMPD1
Metabolism	Histidine Degradation VI	1.52	0.261	0	CYP11A1,CYP26B1,CYP2B6,Cyp2d22,CYP7B1,HAL
Neurological	SNARE Signaling Pathway	1.51	0.162	0.655	ADCY3,ADCY7,CACNA2D1,CACNB3,CALML5,CAMK2D,CAMK2G,LMAN1L,MYH10,MYL4,MYL9,MYO18B,MYO1H,PRKAG2,PRKAR1B,RAB27A,SYN1,SYT11,SYT13,SYT15,SYT17,SYT9
Endocrine System	Thyroid Hormone Metabolism I (via Deiodination)	1.5	0.667	#NUM!	DIO2,DIO3
Metabolism	4-aminobutyrate Degradation I	1.5	0.667	#NUM!	ABAT,ALDH5A1
Metabolism	Serine Biosynthesis	1.5	0.667	#NUM!	PHGDH,UBAC2
Metabolism	Thyronamine and Iodothyronamine Metabolism	1.5	0.667	#NUM!	DIO2,DIO3
Metabolism	Uridine-5'-phosphate Biosynthesis	1.5	0.667	#NUM!	CAD,UMPS
Metabolism	Pyrimidine Ribonucleotides De Novo Biosynthesis	1.46	0.209	-1.134	AK7,CAD,CTPS1,ENTPD2,NME4,NTPCR,NUDT5,PGP,UMPS
Metabolism	Retinoate Biosynthesis I	1.46	0.209	1.414	ADH7,AKR1B10,Akr1c14,ALDH1A1,DHRS3,DHRS9,RBP1,RDH10,RDH13
DNA Repair	ATM Signaling	1.45	0.17	0.832	BLM,BRCA1,CCNB1,CCNB2,CDC25C,CDK1,CHEK1,CREB3L1,CREB3L2,CREB3L3,FANCD2,GADD45A,H2AX,MAPK12,PPM1D,SMC2,SUV39H1
Neurological	CDK5 Signaling	1.45	0.165	-0.5	ADCY3,ADCY7,BDNF,CACNA1A,CAPN1,CDK5R1,ITGA2,ITGA3,LAMA1,LAMA5,LAMB1,LAMC1,LAMC2,MAPK12,NGF,PRKAG2,PRKAR1B,RAP2B,RRAS2
Cellular Stress Response	MYC Mediated Apoptosis Signaling	1.44	0.2	0.632	APAF1,BCL2L11,CDKN2A,CRADD,FAS,IKBKE,PRKAG2,PRKAR1B,TNF,TNFRSF11B
Neurological	CNTF Signaling	1.44	0.193	0.905	CNTFR,PIK3CD,PIK3CG,PIK3R5,PIK3R6,PTPN11,RAP2B,RPS6KA1,RPS6KA5,RPS6KA6,RRAS2
Immune Response	Role of Hypercytokinemia/hyperchemokinemia in the Pathogenesis of Influenza	1.42	0.174	2.84	CASP1,CCL2,CCL4,CCL5,IFNAR2,IL18,IL1RN,IL33,ISG20,NLRP3,PYCARD,TLR3,TLR7,TLR9,TNF
Metabolism	Pyridoxal 5'-phosphate Salvage Pathway	1.39	0.185	-1.155	CDK1,CDK6,DAPK1,LIMK1,LIMK2,NEK2,PAK1,PAK3,PLK1,PRKCD,SGK1,TTK
Metabolism	Triacylglycerol Degradation	1.39	0.19	-1.414	AARS1,ABHD2,ALDH2,Ces2e,Ces2g,LIPG,LPL,NOTUM,PLA1A,PRDX6,TNFAIP6
Neurological	Amyloid Processing	1.39	0.196	#NUM!	AKT3,Aph1c,BACE2,CAPN1,CDK5R1,MAPK12,MARK1,PRKAG2,PRKAR1B,PSEN2
Metabolism	Xenobiotic Metabolism AHR Signaling Pathway	1.38	0.172	1.291	ALDH1A1,ALDH1B1,ALDH2,ALDH3A2,ALDH3B1,ALDH5A1,ALDH9A1,CYP1B1,GSTA3,GSTM5,HDAC4,HDAC5,HSP90AA1,MGST1,TNF
Metabolism	D-myo-inositol-5-phosphate Metabolism	1.36	0.148	-0.6	ALPL,CA3,CDC25C,CILP,DUSP14,DUSP5,ENPP1,HACD2,INPP5D,ITPK1,NUDT4,NUDT5,PLCB2,PLCB4,PLCD3,PLCG2,PLPPR4,PPFIA1,PPFIA3,PPM1H,PPP1R13B,PTPN11,PTPN6,PTPN7,PTPRC,PTPRO,PXYLP1,SIRPA,SSH2
Metabolism	Docosahexaenoic Acid (DHA) Signaling	1.36	0.211	#NUM!	AKT3,APAF1,BCL2A1,PIK3CD,PIK3CG,PIK3R5,PIK3R6,SERPINF1
Developmental Biology	WNT/Ca+ pathway	1.35	0.182	0	CREB3L1,CREB3L2,CREB3L3,FZD1,NFATC2,NFATC4,NOTUM,PLCB2,PLCB4,PLCD3,PLCG2,ROR1
Metabolism	Superoxide Radicals Degradation	1.35	0.375	#NUM!	CYGB,GPX7,SOD3
Metabolism	γ-linolenate Biosynthesis II (Animals)	1.35	0.263	-1	ACSBG1,ACSF2,ACSL3,ACSL4,SLC27A1
Cellular Stress Response	NRF2-mediated Oxidative Stress Response	1.34	0.143	0.577	ACTA1,CYP2B6,Cyp2d22,CYP2F1,Cyp2j11/Cyp2j8,Cyp2j9,CYP2S1,CYP2U1,DNAJA4,DNAJB13,ENC1,EPHX1,FKBP5,FOSL1,FTL,GSTA3,GSTM5,HMOX1,HSP90AA1,HSPB8,MAFF,MGST1,PIK3CD,PIK3CG,PIK3R5,PIK3R6,PRKCB,PRKCD,PRKCG,PRKCI,RAP2B,RRAS2,SOD3,TXN
Cellular Stress Response	Death Receptor Signaling	1.33	0.167	0.5	ACTA1,APAF1,CRADD,FAS,HSPB2,IKBKE,LIMK1,MAP3K14,NAIP,Naip1 (includes others),NFKBID,NFKBIE,PARP8,TNF,TNFSF10,TNFSF12
Cellular Growth, Proliferation and Migration	Epithelial Adherens Junction Signaling	1.32	0.152	-2.294	AFDN,AKT3,BAIAP2,ECT2,KIF20A,LEF1,LIMK1,LIMK2,MAGI1,MYH10,NECTIN1,NECTIN2,PAK1,PAK3,PAK4,PRKAG2,RACGAP1,RAP2B,ROCK2,RRAS2,TCF7L1,TCF7L2,TGFBR1,WAS
Metabolism	Dopamine Degradation	1.32	0.219	0.378	ALDH1A1,ALDH1B1,ALDH2,ALDH3A2,ALDH3B1,ALDH9A1,COMT
Cellular Growth, Proliferation and Migration	JAK/STAT Signaling	1.29	0.171	0.535	AKT3,PIK3CD,PIK3CG,PIK3R5,PIK3R6,PTPN11,PTPN6,RAP2B,RRAS2,SHC1,SOCS1,SOCS2,STAT5A,STAT5B
DNA Repair	tRNA Splicing	1.29	0.196	1.134	ENPP1,ENPP6,GDPD3,PDE1A,PDE1B,PDE3A,PDE8B,SMPDL3A,TDP2
Endocrine System	Estrogen Biosynthesis	1.29	0.196	0	AKR1B10,CYP1B1,CYP2B6,CYP2F1,CYP2S1,CYP2U1,HSD17B1,HSD17B11,HSD17B7
Metabolism	D-myo-inositol (1,4,5)-Trisphosphate Biosynthesis	1.28	0.231	0	PI4K2B,PIP5K1A,PLCB2,PLCB4,PLCD3,PLCG2
Neurological	nNOS Signaling in Neurons	1.24	0.191	#NUM!	CALML5,CAPN1,DLG2,GRIN2A,PFKM,PRKCB,PRKCD,PRKCG,PRKCI
Metabolism	Heme Degradation	1.23	0.5	#NUM!	BLVRB,HMOX1
Metabolism	Salvage Pathways of Pyrimidine Deoxyribonucleotides	1.21	0.333	#NUM!	APOBEC3B,CDA,TK2
Cellular Growth, Proliferation and Migration	Antiproliferative Role of Somatostatin Receptor 2	1.2	0.169	1.667	CTH,GAD1,GNB5,GNG13,GNG2,PIK3CD,PIK3CG,PIK3R5,PIK3R6,PTPN11,PTPN6,RAP2B,RRAS2
Immune Response	4-1BB Signaling in T Lymphocytes	1.19	0.206	1.342	IKBKE,MAP3K14,MAPK12,NFKBID,NFKBIE,TNFRSF9,TRAF1
Metabolism	Xenobiotic Metabolism Signaling	1.19	0.136	#NUM!	ABCC3,ALDH1A1,ALDH1B1,ALDH2,ALDH3A2,ALDH3B1,ALDH5A1,ALDH9A1,CAMK1,CAMK1D,CAMK2D,CAMK2G,CHST11,CITED2,CYP1B1,CYP2B6,FTL,GSTA3,GSTM5,HDAC4,HDAC5,HMOX1,HS3ST3A1,HS3ST3B1,HSP90AA1,MAP3K14,MAPK12,MGST1,PIK3CD,PIK3CG,PIK3R5,PIK3R6,PRKCB,PRKCD,PRKCG,PRKCI,RAP2B,RRAS2,SOD3,TNF
Immune Response	Phagosome Maturation	1.17	0.146	#NUM!	ATP6V1H,B2M,CTSA,CTSB,CTSC,CTSD,CTSE,CTSH,CTSO,CTSS,CTSZ,CYBB,HLA-A,HLA-DRB5,HLA-E,HLA-G,MR1,NCF1,PRDX6,RAB7B,RAC2,TCIRG1,TUBB3,VPS37B
Metabolism	Choline Biosynthesis III	1.17	0.267	1	GPLD1,HMOX1,PLD3,PLD4
Metabolism	D-myo-inositol (1,4,5,6)-Tetrakisphosphate Biosynthesis	1.17	0.144	-1.279	ALPL,CA3,CDC25C,CILP,DUSP14,DUSP5,ENPP1,HACD2,INPP5D,IPMK,ITPK1,NUDT4,NUDT5,PLPPR4,PPFIA1,PPFIA3,PPM1H,PPP1R13B,PTPN11,PTPN6,PTPN7,PTPRC,PTPRO,PXYLP1,SIRPA,SSH2
Metabolism	D-myo-inositol (3,4,5,6)-tetrakisphosphate Biosynthesis	1.17	0.144	-1.279	ALPL,CA3,CDC25C,CILP,DUSP14,DUSP5,ENPP1,HACD2,INPP5D,IPMK,ITPK1,NUDT4,NUDT5,PLPPR4,PPFIA1,PPFIA3,PPM1H,PPP1R13B,PTPN11,PTPN6,PTPN7,PTPRC,PTPRO,PXYLP1,SIRPA,SSH2
Metabolism	Acetone Degradation I (to Methylglyoxal)	1.14	0.19	0.378	AKR1B10,CYP1B1,CYP2B6,CYP2F1,CYP2S1,CYP2U1,PRXL2B,PTGR3
Developmental Biology	WNT/β-catenin Signaling	1.12	0.144	-2.132	AKT3,CDH3,CDKN2A,DKK3,FRZB,FZD1,GJA1,GNAO1,LEF1,PPARD,SFRP1,SFRP2,SFRP5,SOX11,SOX9,TCF7L1,TCF7L2,TGFB1,TGFB3,TGFBR1,WNT10A,WNT16,WNT4,WNT6,WNT9A
Endocrine System	Pregnenolone Biosynthesis	1.11	0.227	#NUM!	CYP11A1,CYP26B1,CYP2B6,Cyp2d22,CYP7B1
Metabolism	Superpathway of D-myo-inositol (1,4,5)-trisphosphate Metabolism	1.11	0.227	-0.447	IMPA2,INPP1,INPP5D,IPMK,ITPKC
Oncogenesis	Melanoma Signaling	1.1	0.18	1.89	AKT3,CDKN2A,MITF,PIK3CD,PIK3CG,PIK3R5,PIK3R6,RAP2B,RRAS2
Angiogenic Signaling	Extrinsic Prothrombin Activation Pathway	1.08	0.25	1	F10,F13A1,F7,TFPI
Immune Response	Role of PI3K/AKT Signaling in the Pathogenesis of Influenza	1.05	0.167	1.265	AKT3,CCL5,CCR5,GNAI3,NFKBID,NFKBIE,PIK3CD,PIK3CG,PIK3R5,PIK3R6,PLAC8
Epigenetic	Protein Citrullination	1.04	0.4	#NUM!	PADI2,PADI4
Metabolism	Acetate Conversion to Acetyl-CoA	1.04	0.4	#NUM!	ACSS1,ACSS3
Metabolism	Myo-inositol Biosynthesis	1.04	0.4	#NUM!	IMPA2,ISYNA1
Metabolism	Pyrimidine Deoxyribonucleotides De Novo Biosynthesis I	1.04	0.217	-1.342	AK7,DUT,NME4,RRM1,RRM2
Metabolism	Superpathway of Serine and Glycine Biosynthesis I	1.04	0.4	#NUM!	PHGDH,UBAC2
Metabolism	Tryptophan Degradation III (Eukaryotic)	1.04	0.217	#NUM!	CDYL,CYP2S1,KMO,TBXAS1,TDO2
Metabolism	Vitamin-C Transport	1.04	0.217	-2.236	GJB2,SLC23A2,SLC2A1,SLC2A3,TXN
Metabolism	Glutathione-mediated Detoxification	1.03	0.189	2.449	ANPEP,GSTA3,GSTM5,Gstt1,HPGDS,MGST1,PTGES
Immune Response	IL-17A Signaling in Airway Cells	1.01	0.164	2.111	AKT3,CCL11,IKBKE,IL17RA,MAPK12,NFKBID,NFKBIE,PIK3CD,PIK3CG,PIK3R5,PIK3R6
Cellular Growth, Proliferation and Migration	Tight Junction Signaling	0.99	0.139	#NUM!	ACTA1,AFDN,AKT3,ARHGEF2,CEBPA,CGN,CLDN1,CLDN10,MYH10,MYL4,MYL9,MYO18B,MYO1H,NECTIN1,NECTIN2,PATJ,PRKAG2,PRKAR1B,PRKCI,TGFB1,TGFB3,TGFBR1,TJP1,TNF,TNFRSF11B
Cellular Stress Response	Ceramide Signaling	0.99	0.154	-1.508	AKT3,CTSD,ENPP7,PIK3CD,PIK3CG,PIK3R5,PIK3R6,RAP2B,RRAS2,SMPD1,SMPD5,SPHK1,TNF,TNFRSF11B
Metabolism	Apelin Adipocyte Signaling Pathway	0.99	0.154	-0.905	ADCY3,ADCY7,CYBB,GNAI3,GPX7,Gstt1,MAPK12,MGST1,NCF1,PRDX6,PRKAG2,PRKAR1B,PTGES,RAC2
Immune Response	IL-22 Signaling	0.978	0.208	2.236	AKT3,IL10RB,MAPK12,STAT5A,STAT5B
Immune Response	Tumoricidal Function of Hepatic Natural Killer Cells	0.978	0.208	#NUM!	AIFM1,APAF1,FAS,ITGAL,LYVE1
Cellular Growth, Proliferation and Migration	mTOR Signaling	0.975	0.136	1.633	AKT3,ARHGAP8/PRR5-ARHGAP8,DGKZ,EIF4EBP1,GPLD1,HMOX1,IRS1,PDGFC,PIK3CD,PIK3CG,PIK3R5,PIK3R6,PLD3,PLD4,PRKAG2,PRKCB,PRKCD,PRKCG,PRKCI,RAC2,RAP2B,RHOH,RHOU,RPS6KA1,RPS6KA5,RPS6KA6,RRAS2,VEGFA,VEGFB
Metabolism	D-mannose Degradation	0.972	1	#NUM!	MPI
Metabolism	Asparagine Biosynthesis I	0.972	1	#NUM!	ASNS
Metabolism	Lanosterol Biosynthesis	0.972	1	#NUM!	LSS
Metabolism	L-cysteine Degradation II	0.972	1	#NUM!	CTH
Metabolism	Methylglyoxal Degradation VI	0.972	1	#NUM!	LDHD
Metabolism	Sorbitol Degradation I	0.972	1	#NUM!	SORD
Metabolism	Sulfite Oxidation IV	0.972	1	#NUM!	SUOX
Endocrine System	Insulin Receptor Signaling	0.967	0.143	-0.229	AKT3,ASIC2,ASIC3,EIF4EBP1,INPP5D,IRS1,IRS2,PIK3CD,PIK3CG,PIK3R5,PIK3R6,PRKAG2,PRKAR1B,PRKCI,PTPN11,RAP2B,RRAS2,SCNN1G,SGK1,SHC1
Cell Cycle	Telomerase Signaling	0.959	0.148	1.155	AKT3,ELF1,HDAC4,HDAC5,HDAC6,HDAC8,HSP90AA1,IL2RG,PIK3CD,PIK3CG,PIK3R5,PIK3R6,RAP2B,RRAS2,SHC1,TEP1
Endocrine System	Apelin Pancreas Signaling Pathway	0.953	0.174	0.707	ERN1,MAPK12,PIK3CD,PIK3CG,PIK3R5,PIK3R6,PRKAG2,PRKAR1B
Immune Response	IL-23 Signaling Pathway	0.953	0.174	2.121	AKT3,PIK3CD,PIK3CG,PIK3R5,PIK3R6,RUNX1,TNF,TNFSF11
Metabolism	3-phosphoinositide Degradation	0.936	0.136	-0.626	ALPL,CA3,CDC25C,CILP,DUSP14,DUSP5,ENPP1,HACD2,INPP4B,INPP5D,ITPK1,NUDT4,NUDT5,PLPPR4,PPFIA1,PPFIA3,PPM1H,PPP1R13B,PTPN11,PTPN6,PTPN7,PTPRC,PTPRO,PXYLP1,SIRPA,SSH2
Immune Response	Differential Regulation of Cytokine Production in Macrophages and T Helper Cells by IL-17A and IL-17F	0.929	0.222	2	CCL2,CCL4,CCL5,TNF
Metabolism	Bupropion Degradation	0.918	0.2	0.447	CYP1B1,CYP2B6,CYP2F1,CYP2S1,CYP2U1
Cell Cycle	Regulation of eIF4 and p70S6K Signaling	0.91	0.136	0.832	AKT3,EIF1AX,EIF4E3,EIF4EBP1,IRS1,ITGA1,ITGA11,ITGA2,ITGA2B,ITGA3,ITGA4,ITGA5,ITGAL,ITGAM,ITGAX,ITGB2,ITGB4,MAPK12,PIK3CD,PIK3CG,PIK3R5,PIK3R6,RAP2B,RRAS2,SHC1
Metabolism	Tryptophan Degradation to 2-amino-3-carboxymuconate Semialdehyde	0.894	0.333	#NUM!	KMO,TDO2
Metabolism	Zymosterol Biosynthesis	0.894	0.333	#NUM!	HSD17B7,MSMO1
Metabolism	Pyrimidine Ribonucleotides Interconversion	0.892	0.175	-0.447	AK7,CTPS1,ENTPD2,NME4,NTPCR,NUDT5,PGP
Immune Response	Role of JAK1, JAK2 and TYK2 in Interferon Signaling	0.863	0.192	0.447	IFNAR2,IFNGR1,IFNGR2,PTPN6,SOCS1
Metabolism	Ubiquinol-10 Biosynthesis (Eukaryotic)	0.863	0.192	#NUM!	CYP11A1,CYP26B1,CYP2B6,Cyp2d22,CYP7B1
Cellular Growth, Proliferation and Migration	EGF Signaling	0.861	0.161	1.667	AKT3,ITPR2,ITPR3,MAPK12,PIK3CD,PIK3CG,PIK3R5,PIK3R6,SHC1
Developmental Biology	Mouse Embryonic Stem Cell Pluripotency	0.854	0.144	1.291	AKT3,FZD1,LEF1,LIF,MAPK12,PIK3CD,PIK3CG,PIK3R5,PIK3R6,PTPN11,RAP2B,RRAS2,SMAD9,TCF7L1,TCF7L2
Oncogenesis	ERB2-ERBB3 Signaling	0.822	0.154	1.897	Nrg1,PIK3CD,PIK3CG,PIK3R5,PIK3R6,RAP2B,RRAS2,SHC1,STAT5A,STAT5B
Angiogenic Signaling	Cardiomyocyte Differentiation via BMP Receptors	0.812	0.185	#NUM!	BMP2,BMP5,BMP7,SMAD6,SMAD9
Metabolism	NAD biosynthesis II (from tryptophan)	0.811	0.231	#NUM!	KMO,QPRT,TDO2
Metabolism	NAD Phosphorylation and Dephosphorylation	0.811	0.231	#NUM!	ACP2,Acp5,PXYLP1
Cell Cycle	Role of CHK Proteins in Cell Cycle Checkpoint Control	0.794	0.155	0.707	BRCA1,CDC25C,CDK1,CHEK1,CLSPN,E2F2,E2F7,E2F8,PLK1
Metabolism	Ceramide Degradation	0.779	0.286	#NUM!	ACER2,NAAA
Metabolism	Trehalose Degradation II (Trehalase)	0.779	0.286	#NUM!	HK2,HK3
Developmental Biology	Heparan Sulfate Biosynthesis (Late Stages)	0.767	0.145	-1	AARS1,ALDH2,Ces2e,Ces2g,CHST11,EXT1,HS3ST3A1,HS3ST3B1,NOTUM,PLA1A,PRDX6,TNFAIP6
Cellular Stress Response	UVC-Induced MAPK Signaling	0.765	0.157	0	MAPK12,PRKCB,PRKCD,PRKCG,PRKCI,RAP2B,RRAS2,SMPD1
Cellular Stress Response	Glutathione Redox Reactions I	0.763	0.179	1	GPX7,Gstt1,MGST1,PRDX6,PTGES
Metabolism	CDP-diacylglycerol Biosynthesis I	0.763	0.179	-0.447	ABHD5,AGPAT4,GPAT3,LPCAT2,LPGAT1
Immune Response	Interferon Signaling	0.745	0.167	1.633	IFITM2,IFNAR2,IFNGR1,IFNGR2,PSMB8,SOCS1
DNA Repair	DNA Double-Strand Break Repair by Homologous Recombination	0.741	0.214	#NUM!	BRCA1,GEN1,LIG1
Metabolism	Xenobiotic Metabolism General Signaling Pathway	0.729	0.133	2.982	AKT3,FTL,GSTA3,GSTM5,HMOX1,MAP3K14,MAPK12,MGST1,NR1H3,PIK3CD,PIK3CG,PIK3R5,PIK3R6,PRKCB,PRKCD,PRKCG,PRKCI,RAP2B,RRAS2
Metabolism	Xenobiotic Metabolism PXR Signaling Pathway	0.716	0.128	0.6	ABCC3,ALDH1A1,ALDH1B1,ALDH2,ALDH3A2,ALDH3B1,ALDH5A1,ALDH9A1,CAMK2D,CAMK2G,CHST11,CITED2,CYP2B6,GSTA3,GSTM5,HS3ST3A1,HS3ST3B1,HSP90AA1,MGST1,PRKAG2,PRKAR1B,PRKCB,PRKCD,PRKCG,PRKCI
Oncogenesis	SPINK1 General Cancer Pathway	0.706	0.145	2.53	AKT3,Mt1,Mt2,Mt4,PIK3CD,PIK3CG,PIK3R5,PIK3R6,RAP2B,RRAS2
Cellular Stress Response	Glutamate Dependent Acid Resistance	0.695	0.5	#NUM!	GAD1
Endocrine System	Thyroid Hormone Biosynthesis	0.695	0.5	#NUM!	CTSD
Metabolism	Cysteine Biosynthesis/Homocysteine Degradation	0.695	0.5	#NUM!	CTH
Metabolism	Alanine Biosynthesis II	0.695	0.5	#NUM!	GPT2
Metabolism	Alanine Degradation III	0.695	0.5	#NUM!	GPT2
Metabolism	Glycine Degradation (Creatine Biosynthesis)	0.695	0.5	#NUM!	GATM
Metabolism	Putrescine Biosynthesis III	0.695	0.5	#NUM!	AZIN2
Metabolism	β-alanine Degradation I	0.695	0.5	#NUM!	ABAT
Neurological	L-DOPA Degradation	0.695	0.5	#NUM!	COMT
Metabolism	Histidine Degradation III	0.684	0.25	#NUM!	HAL,MTHFD1
Metabolism	Inositol Pyrophosphates Biosynthesis	0.684	0.25	#NUM!	IPMK,IPPK
Metabolism	Phosphatidylglycerol Biosynthesis II (Non-plastidic)	0.676	0.167	-0.447	ABHD5,AGPAT4,GPAT3,LPCAT2,LPGAT1
Oncogenesis	Role of p14/p19ARF in Tumor Suppression	0.676	0.167	-1.342	CDKN2A,PIK3CD,PIK3CG,PIK3R5,PIK3R6
Immune Response	Differential Regulation of Cytokine Production in Intestinal Epithelial Cells by IL-17A and IL-17F	0.647	0.174	2	CCL2,CCL4,CCL5,TNF
DNA Repair	Role of BRCA1 in DNA Damage Response	0.637	0.138	-0.333	BARD1,BLM,BRCA1,CHEK1,E2F2,E2F7,E2F8,FANCD2,GADD45A,PLK1,SMARCD3
Metabolism	D-myo-inositol (1,4,5)-trisphosphate Degradation	0.62	0.188	#NUM!	IMPA2,INPP1,INPP5D
Metabolism	Glutaryl-CoA Degradation	0.62	0.188	#NUM!	CDYL,CYP2S1,TBXAS1
Epigenetic	CSDE1 Signaling Pathway	0.613	0.143	0.707	AKT3,APAF1,CCL2,CTTN,FN1,TGFB1,TNC,VIM
Metabolism	Triacylglycerol Biosynthesis	0.613	0.143	0.378	ABHD5,AGPAT4,ASPG,GPAT3,LPCAT2,LPGAT1,LPIN1,PLPPR4
Metabolism	Folate Transformations I	0.605	0.222	#NUM!	MTHFD1,MTHFR
Metabolism	Phosphatidylethanolamine Biosynthesis II	0.605	0.222	#NUM!	ETNK1,SELENOI
Metabolism	Sphingosine and Sphingosine-1-phosphate Metabolism	0.605	0.222	#NUM!	ACER2,NAAA
Developmental Biology	Heparan Sulfate Biosynthesis	0.603	0.133	-1	AARS1,ALDH2,Ces2e,Ces2g,CHST11,EXT1,HS3ST3A1,HS3ST3B1,NOTUM,PLA1A,PRDX6,TNFAIP6
Endocrine System	PXR/RXR Activation	0.595	0.138	0.333	ABCC3,AKT3,ALDH1A1,ALDH3A2,CYP2B6,HMGCS2,PRKAG2,PRKAR1B,TNF
Epigenetic	MicroRNA Biogenesis Signaling Pathway	0.576	0.123	-0.209	AKT3,BRCA1,FGF2,HMOX1,HOPX,HSP90AA1,IGF1,MAPK12,NDC1,NUP188,PDGFB,PIK3CD,PIK3CG,PIK3R5,PIK3R6,PNPT1,RAP2B,RRAS2,SMAD9,TGFA,TGFB1,TGFB3,VEGFA
Neurological	Glutamate Receptor Signaling	0.571	0.136	#NUM!	CALML5,GNB5,GNG13,GNG2,GRIA1,GRIK5,GRIN2A,GRM4,SLC1A3
Immune Response	Mechanisms of Viral Exit from Host Cells	0.57	0.146	#NUM!	ACTA1,CHMP4C,PRKCB,PRKCD,PRKCG,PRKCI
Metabolism	D-myo-inositol (1,3,4)-trisphosphate Biosynthesis	0.569	0.176	#NUM!	INPP5D,IPMK,ITPKC
Immune Response	Role of MAPK Signaling in the Pathogenesis of Influenza	0.55	0.131	#NUM!	AKT3,CCL2,CCL5,MAPK12,PLA2G7,PLAAT3,PRDX6,PTGS2,RAP2B,RRAS2,TNF
Metabolism	Anandamide Degradation	0.542	0.333	#NUM!	NAAA
Metabolism	L-carnitine Biosynthesis	0.542	0.333	#NUM!	ALDH9A1
Metabolism	Proline Degradation	0.542	0.333	#NUM!	PRODH
Metabolism	Tetrahydrobiopterin Biosynthesis I	0.542	0.333	#NUM!	GCH1
Metabolism	Tetrahydrobiopterin Biosynthesis II	0.542	0.333	#NUM!	GCH1
Metabolism	Calcium Transport I	0.538	0.2	#NUM!	ATP2A1,ATP2A3
Metabolism	Fatty Acid β-oxidation I	0.531	0.147	-1	ACSBG1,ACSF2,ACSL3,ACSL4,SLC27A1
Cellular Stress Response	Necroptosis Signaling Pathway	0.53	0.123	1.147	AXL,CAMK2D,CAMK2G,CAPN1,CASP1,CYBB,DAPK1,FAS,MERTK,NLRP3,PPIF,PYCARD,SLC25A13,TLR3,TNF,TNFRSF11B,TNFSF10,TYRO3,ZBP1
Immune Response	IL-17A Signaling in Gastric Cells	0.524	0.154	#NUM!	CCL5,IL17RA,MAPK12,TNF
DNA Repair	Mismatch Repair in Eukaryotes	0.523	0.167	#NUM!	EXO1,FEN1,LIG1
Oncogenesis	Endometrial Cancer Signaling	0.512	0.133	1.89	AKT3,LEF1,PIK3CD,PIK3CG,PIK3R5,PIK3R6,RAP2B,RRAS2
Immune Response	MIF Regulation of Innate Immunity	0.485	0.136	1.633	CD14,CD74,MAPK12,NFKBID,NFKBIE,PTGS2
Metabolism	GDP-glucose Biosynthesis	0.48	0.182	#NUM!	HK2,HK3
Endocrine System	Maturity Onset Diabetes of Young (MODY) Signaling	0.478	0.127	#NUM!	APOD,APOE,CACNA1A,CACNA1C,CACNA1D,CACNA2D1,CACNB3,CACNG7,KCNJ8,UCP2
Immune Response	Role of MAPK Signaling in Inhibiting the Pathogenesis of Influenza	0.478	0.127	1	CCL2,CCL5,MAPK12,NFKBID,NFKBIE,PLA2G7,PLAAT3,PRDX6,PTGS2,TNF
Immune Response	MIF-mediated Glucocorticoid Regulation	0.471	0.139	1.342	CD14,CD74,NFKBID,NFKBIE,PTGS2
Metabolism	Proline Biosynthesis I	0.44	0.25	#NUM!	PYCR1
Metabolism	PRPP Biosynthesis I	0.44	0.25	#NUM!	PRPS2
Metabolism	Retinoate Biosynthesis II	0.44	0.25	#NUM!	RBP1
Metabolism	Spermine and Spermidine Degradation I	0.44	0.25	#NUM!	PAOX
Developmental Biology	Hematopoiesis from Multipotent Stem Cells	0.43	0.167	#NUM!	CSF1,IL4
Endocrine System	Mineralocorticoid Biosynthesis	0.43	0.167	#NUM!	CYP11B2,HSD3B1
Metabolism	Glucose and Glucose-1-phosphate Degradation	0.43	0.167	#NUM!	HK2,HK3
Metabolism	γ-glutamyl Cycle	0.43	0.167	#NUM!	ANPEP,GGT1
Cell Cycle	Cell Cycle Regulation by BTG Family Proteins	0.418	0.132	-1.342	CCNE1,CCNE2,E2F2,E2F7,E2F8
Immune Response	CD27 Signaling in Lymphocytes	0.39	0.123	2.236	APAF1,IKBKE,MAP3K14,MAPK12,NFKBID,NFKBIE,TRAF5
Endocrine System	Glucocorticoid Biosynthesis	0.386	0.154	#NUM!	CYP11B2,HSD3B1
Metabolism	UDP-N-acetyl-D-galactosamine Biosynthesis II	0.386	0.154	#NUM!	HK2,HK3
Metabolism	Xenobiotic Metabolism CAR Signaling Pathway	0.383	0.113	0	ABCC3,ALDH1A1,ALDH1B1,ALDH2,ALDH3A2,ALDH3B1,ALDH5A1,ALDH9A1,CHST11,CITED2,CYP2B6,GSTA3,GSTM5,HS3ST3A1,HS3ST3B1,HSP90AA1,MGST1,PRKCB,PRKCD,PRKCG,PRKCI,SOD3
Angiogenic Signaling	Hypoxia Signaling in the Cardiovascular System	0.374	0.118	0	CREB3L1,CREB3L2,CREB3L3,EDN1,HSP90AA1,NFKBID,NFKBIE,UBE2J1,VEGFA
Metabolism	Methylglyoxal Degradation III	0.372	0.129	#NUM!	AKR1B10,Akr1c14,PRXL2B,PTGR3
Metabolism	Citrulline-Nitric Oxide Cycle	0.365	0.2	#NUM!	ASS1
Metabolism	dTMP De Novo Biosynthesis	0.365	0.2	#NUM!	DHFR
Metabolism	Folate Polyglutamylation	0.365	0.2	#NUM!	MTHFD1
Metabolism	Proline Biosynthesis II (from Arginine)	0.365	0.2	#NUM!	PYCR1
Metabolism	Tetrahydrofolate Salvage from 5,10-methenyltetrahydrofolate	0.365	0.2	#NUM!	MTHFD1
Immune Response	IL-4 Signaling	0.355	0.109	4.41	AKT3,ANO1,ARHGAP8/PRR5-ARHGAP8,BATF,CCL11,CCL22,CD3E,CD3G,COL11A1,COL12A1,COL15A1,COL16A1,COL1A1,COL1A2,COL22A1,COL24A1,COL27A1,COL28A1,COL3A1,COL4A5,COL5A1,COL5A3,COL6A1,COL6A2,COL6A3,Col6a4,COL6A6,COL8A1,COL8A2,CREB3L1,CREB3L2,CREB3L3,EIF4EBP1,FAS,FCER1G,GATA3,GNAI3,HLA-DMA,HLA-DMB,HLA-DQA1,HLA-DQB1,HLA-DRB5,IL2RG,IL4,IRF4,IRS1,IRS2,MAPK12,MMP12,NFATC2,NFIL3,PIK3CD,PIK3CG,PIK3R5,PIK3R6,PTPN6,RA…
Cellular Stress Response	Mitochondrial Dysfunction	0.354	0.11	-0.973	AIFM1,Aph1c,BACE2,CACNA1A,CACNA1C,CACNA1D,CACNA1G,CACNA2D1,CACNB3,CACNG7,CALML5,CAMK2D,CAMK2G,CAPN1,COX6B2,CREB3L1,CREB3L2,CREB3L3,FBXW7,GPX7,Gstt1,ITPR2,ITPR3,LRRK2,MAPK12,MGST1,PIK3CD,PIK3CG,PIK3R5,PIK3R6,PPARG,PPIF,PRDX6,PRKAG2,PRKAR1B,PSEN2,PTGES,UCP2
Metabolism	Acyl-CoA Hydrolysis	0.347	0.143	#NUM!	ACOT11,THEM4
Metabolism	Mevalonate Pathway I	0.347	0.143	#NUM!	HMGCR,HMGCS2
Metabolism	Phenylalanine Degradation IV (Mammalian, via Side Chain)	0.347	0.143	#NUM!	ALDH2,ALDH3A2
Immune Response	Role of WNT/GSK-3β Signaling in the Pathogenesis of Influenza	0.342	0.115	-0.816	FZD1,LEF1,TCF7L1,TCF7L2,WNT10A,WNT16,WNT4,WNT6,WNT9A
Neurological	Dopamine Receptor Signaling	0.314	0.113	0.378	ADCY3,ADCY7,COMT,DRD4,GCH1,NCS1,PRKAG2,PRKAR1B,SLC18A3
Metabolism	Superpathway of Citrulline Metabolism	0.313	0.133	#NUM!	ASS1,PRODH
Metabolism	Arginine Biosynthesis IV	0.308	0.167	#NUM!	ASS1
Metabolism	Arginine Degradation VI (Arginase 2 Pathway)	0.308	0.167	#NUM!	PYCR1
Metabolism	GDP-mannose Biosynthesis	0.308	0.167	#NUM!	MPI
Metabolism	NAD Biosynthesis III	0.308	0.167	#NUM!	NAMPT
Metabolism	Pentose Phosphate Pathway (Non-oxidative Branch)	0.308	0.167	#NUM!	RPIA
Metabolism	Urea Cycle	0.308	0.167	#NUM!	ASS1
Cellular Stress Response	Unfolded protein response	0.305	0.111	-1.414	CEBPA,DNAJA4,DNAJB13,ERN1,HSPA1A/HSPA1B,Hspa1b,HSPA2,PPARG,SREBF2,SYVN1
Metabolism	Serotonin Degradation	0.295	0.111	0.707	ADH7,ALDH1A1,ALDH1B1,ALDH2,ALDH3A2,ALDH3B1,ALDH9A1,DHRS9
Developmental Biology	Chondroitin Sulfate Degradation (Metazoa)	0.283	0.125	#NUM!	GM2A,HEXB
Neurological	Parkinson's Signaling	0.283	0.125	#NUM!	MAPK12,SNCAIP
Immune Response	Role of Cytokines in Mediating Communication between Immune Cells	0.282	0.111	#NUM!	IL18,IL1RN,IL33,IL4,TGFB1,TNF
Neurological	Phototransduction Pathway	0.282	0.111	#NUM!	GNB5,GNGT2,PRKAG2,PRKAR1B,RGS9,RHO
Cellular Stress Response	Thioredoxin Pathway	0.263	0.143	#NUM!	TXN
Metabolism	NAD Biosynthesis from 2-amino-3-carboxymuconate Semialdehyde	0.263	0.143	#NUM!	QPRT
Immune Response	Activation of IRF by Cytosolic Pattern Recognition Receptors	0.261	0.108	1.134	CD40,IKBKE,MAPK12,NFKBID,NFKBIE,TNF,ZBP1
Developmental Biology	Role of OCT4 in Mammalian Embryonic Stem Cell Pluripotency	0.258	0.109	#NUM!	BRCA1,JARID2,NR2F1,NR2F2,SPP1
Cellular Growth, Proliferation and Migration	RAN Signaling	0.256	0.118	#NUM!	KPNA2,RANGAP1
Developmental Biology	Dermatan Sulfate Degradation (Metazoa)	0.256	0.118	#NUM!	GM2A,HEXB
Metabolism	NAD Salvage Pathway II	0.251	0.111	#NUM!	ACP2,Acp5,PXYLP1
Metabolism	Superpathway of Geranylgeranyldiphosphate Biosynthesis I (via Mevalonate)	0.232	0.111	#NUM!	HMGCR,HMGCS2
Metabolism	Citrulline Biosynthesis	0.195	0.111	#NUM!	PRODH
Metabolism	Sucrose Degradation V (Mammalian)	0.195	0.111	#NUM!	TKFC
Metabolism	α-tocopherol Degradation	0.195	0.111	#NUM!	CYP4F2
Cell Cycle	p70S6K Signaling	0	0.0499	2.117	AGT,AKT3,BCAP31,BTK,CD79B,GNAI3,IGHM,IGKC,IL2RG,IL4,IRS1,LYN,NOTUM,PIK3CD,PIK3CG,PIK3R5,PIK3R6,PLCB2,PLCB4,PLCD3,PLCG2,PRKCB,PRKCD,PRKCG,PRKCI,RAP2B,RRAS2,SHC1,SYK
Cellular Growth, Proliferation and Migration	CDC42 Signaling	0	0.0816	1.043	B2M,BAIAP2,CD3E,CD3G,DIAPH3,EXOC6,EXOC6B,FCER1G,FGD3,H2-K2/H2-Q9,H2-T10,H2-T24,HLA-A,HLA-DMA,HLA-DMB,HLA-DQA1,HLA-DQB1,HLA-DRB5,HLA-E,HLA-G,IQGAP2,ITGA1,ITGA11,ITGA2,ITGA2B,ITGA3,ITGA4,ITGA5,ITGAL,ITGAM,ITGAX,ITGB2,ITGB4,LIMK1,LIMK2,MAPK12,MYL4,MYL9,PAK1,PAK3,PAK4,PARD3,Ppp1r12b,PRKCI,VAV1,WAS,WIPF1
Cellular Growth, Proliferation and Migration	G Protein Signaling Mediated by Tubby	0	0.047	2.4	CD3E,CD3G,FCER1G,FYB1,GNA12,GNA14,GNA15,GNAI3,GNAO1,GNB5,GNG13,GNG2,IFT140,LCP2,MERTK,NAMPT,PLCB2,PLCB4,PLCG2,THRA,THRB,VAV1
Cellular Growth, Proliferation and Migration	TEC Kinase Signaling	0	0.0934	3.182	ACTA1,BTK,CD3E,CD3G,FAS,FCER1G,FGR,GNA12,GNA14,GNA15,GNAI3,GNAO1,GNB5,GNG13,GNG2,HCK,ITGA1,ITGA11,ITGA2,ITGA2B,ITGA3,ITGA4,ITGA5,ITGAL,ITGAM,ITGAX,ITGB2,ITGB4,LYN,MAPK12,PAK1,PAK3,PAK4,PIK3CD,PIK3CG,PIK3R5,PIK3R6,PLCG2,PRKCB,PRKCD,PRKCG,PRKCI,PTK2B,RAC2,RHOH,RHOU,STAT5A,STAT5B,TEC,TNF,TNFSF10,TNFSF12,VAV1,WAS
Cellular Stress Response	BAG2 Signaling Pathway	0	0.0941	-1.342	CTSB,HSP90AA1,HSPA1A/HSPA1B,Hspa1b,HSPA2,PSMB10,PSMB8,PSMB9
Cellular Stress Response	Calcium-induced T Lymphocyte Apoptosis	0	0.0457	2.524	ATP2A1,ATP2A3,CALML5,CD3E,CD3G,CD4,FCER1G,HLA-A,HLA-DMA,HLA-DMB,HLA-DQA1,HLA-DQB1,HLA-DRB5,ITPR2,ITPR3,NFATC2,ORAI1,PRKCB,PRKCD,PRKCG,PRKCI
Cellular Stress Response	Chaperone Mediated Autophagy Signaling Pathway	0	0.0693	-3.015	ARHGAP8/PRR5-ARHGAP8,ATP6V1H,CASP1,CD3E,CD3G,CHEK1,CIP2A,CTSA,FCER1G,HDAC6,HK2,HSP90AA1,HSPA1A/HSPA1B,Hspa1b,HSPA2,IL17RA,IL18,LRRK2,MAPK12,MLLT11,MMP11,MMP12,MMP13,MMP14,MMP19,MMP2,MMP27,MMP3,MMP8,MMP9,NFATC2,NLRP3,PIK3CD,PIK3CG,PIK3R5,PIK3R6,PLIN2,PRKAG2,PSMB10,PSMB8,PSMB9,PYCARD,TCIRG1,TPD52
Cellular Stress Response	EIF2 Signaling	0	0.0652	0.905	ACTA1,AKT3,ATF3,ATF5,EIF1AX,EIF4E3,PIK3CD,PIK3CG,PIK3R5,PIK3R6,RAP2B,RRAS2,SHC1,VEGFA,WARS1
Cellular Stress Response	Endoplasmic Reticulum Stress Pathway	0	0.0476	#NUM!	ERN1
Cellular Stress Response	FAT10 Signaling Pathway	0	0.0702	#NUM!	PSMB10,PSMB8,PSMB9,TNF
Cellular Stress Response	Inhibition of ARE-Mediated mRNA Degradation Pathway	0	0.0982	2.496	AKT3,MAPK12,PRKAG2,PRKAR1B,PSMB10,PSMB8,PSMB9,TNF,TNFRSF11B,TNFSF10,TNFSF11,TNFSF12,TNFSF12-TNFSF13,TNFSF13,TNFSF13B,ZFP36
Cellular Stress Response	Protein Ubiquitination Pathway	0	0.0952	#NUM!	B2M,BRCA1,CDC20,CRYAA/LOC102724652,CRYAB,DNAJB13,FBXW7,HLA-A,HLA-E,HLA-G,HSP90AA1,HSPA1A/HSPA1B,HSPA2,HSPB2,HSPB8,HSPD1,MR1,PSMB10,PSMB8,PSMB9,TAP2,THOP1,UBE2J1,USP1,USP35,USP53
Cellular Stress Response	Retinoic acid Mediated Apoptosis Signaling	0	0.05	#NUM!	APAF1,PARP8,TNFSF10
Cellular Stress Response	SAPK/JNK Signaling	0	0.0378	2.138	CD3E,CD3G,FCER1G,GADD45A,GNA12,GNB5,GNG13,GNG2,IRS1,MAPK12,MAPK8IP1,PIK3CD,PIK3CG,PIK3R5,PIK3R6,RAC2,RAP2B,RRAS2,SHC1
Developmental Biology	Chondroitin Sulfate Biosynthesis	0	0.0984	0.816	CHPF,CHPF2,CHST11,CHSY1,HS3ST3A1,HS3ST3B1
Developmental Biology	Chondroitin Sulfate Biosynthesis (Late Stages)	0	0.0943	0.447	CHPF,CHST11,CHSY1,HS3ST3A1,HS3ST3B1
Developmental Biology	Dermatan Sulfate Biosynthesis	0	0.0952	0.816	CHPF,CHPF2,CHST11,CHSY1,HS3ST3A1,HS3ST3B1
Developmental Biology	Dermatan Sulfate Biosynthesis (Late Stages)	0	0.06	#NUM!	CHST11,HS3ST3A1,HS3ST3B1
Developmental Biology	Hematopoiesis from Pluripotent Stem Cells	0	0.0247	#NUM!	CD3E,CD3G,CD4,CSF1,FCER1G,IGHM,IGKC,IL11,IL4,JCHAIN,LIF
Developmental Biology	HIPPO signaling	0	0.0698	1	DLG2,DLG5,PARD3,PATJ,SAV1,TEAD4
Developmental Biology	Remodeling of Epithelial Adherens Junctions	0	0.0588	#NUM!	ACTA1,DNM1,MAPRE3,TUBB3
DNA Repair	BER (Base Excision Repair) Pathway	0	0.0909	-1	CDKN2A,FEN1,LIG1,POLE
DNA Repair	DNA Double-Strand Break Repair by Non-Homologous End Joining	0	0.0714	#NUM!	WRN
DNA Repair	NER (Nucleotide Excision Repair, Enhanced Pathway)	0	0.0667	-2	CHAF1A,DDB1,LIG1,POLA2,POLE,TOP2A
DNA Repair	tRNA Charging	0	0.103	-2	AARS1,KARS1,NARS1,WARS1
Endocrine System	Androgen Biosynthesis	0	0.1	#NUM!	HSD3B1,SRD5A1
Endocrine System	Thyroid Hormone Metabolism II (via Conjugation and/or Degradation)	0	0.0488	#NUM!	DIO2,DIO3
Endocrine System	Type I Diabetes Mellitus Signaling	0	0.0589	2	APAF1,CD28,CD3E,CD3G,CD80,CD86,CPE,FAS,FCER1G,GAD1,HLA-A,HLA-DMA,HLA-DMB,HLA-DQA1,HLA-DQB1,HLA-DRB5,HLA-E,HLA-G,HSPD1,IFNGR1,IFNGR2,IKBKE,MAP3K14,MAPK12,NFKBID,NFKBIE,SOCS1,SOCS2,TNF,TNFRSF11B
Epigenetic	DNA Methylation and Transcriptional Repression Signaling	0	0.102	-1.265	CDK1,CDK6,CHD5,DNMT1,E2F2,E2F7,E2F8,GADD45A,HOXB3,SUV39H1
Epigenetic	Sirtuin Signaling Pathway	0	0.0685	-0.728	ABCA1,ATG16L2,BCL2L11,CPT1C,EPAS1,GADD45A,HMGCS2,LDHD,MAPK12,NAMPT,NR1H3,PFKM,PPARG,PPIF,SLC2A1,SOD3,SUV39H1,TNF,UCP2,WRN
Epigenetic	Sumoylation Pathway	0	0.0874	0.816	CBX4,CEBPA,FAS,ISG20,MAPK12,RAC2,RANGAP1,RHOH,RHOU
Immune Response	Allograft Rejection Signaling	0	0.0513	#NUM!	B2M,CD28,CD3E,CD3G,CD40,CD80,CD86,FAS,FCER1G,H2-K2/H2-Q9,H2-T10,H2-T24,HLA-A,HLA-DMA,HLA-DMB,HLA-DQA1,HLA-DQB1,HLA-DRB5,HLA-E,HLA-G,IGHM,IGKC,IL4,JCHAIN,TNF
Immune Response	Altered T Cell and B Cell Signaling in Rheumatoid Arthritis	0	0.0415	#NUM!	CD28,CD3E,CD3G,CD40,CD79B,CD80,CD86,CSF1,FAS,FCER1G,HLA-A,HLA-DMA,HLA-DMB,HLA-DQA1,HLA-DQB1,HLA-DRB5,IGHM,IGKC,IL18,IL1RN,IL33,IL4,MAP3K14,SPP1,TGFB1,TLR1,Tlr13,TLR2,TLR3,TLR5,TLR6,TLR7,TLR8,TLR9,TNF,TNFRSF13B,TNFSF11,TNFSF13,TNFSF13B
Immune Response	Antiproliferative Role of TOB in T Cell Signaling	0	0.0258	0.632	CCNA2,CCNE1,CCNE2,CD28,CD3E,CD3G,FCER1G,RPS6KA1,TGFB1,TGFB3,TGFBR1
Immune Response	Autoimmune Thyroid Disease Signaling	0	0.0437	#NUM!	CD28,CD3E,CD3G,CD40,CD80,CD86,FAS,FCER1G,HLA-A,HLA-DMA,HLA-DMB,HLA-DQA1,HLA-DQB1,HLA-DRB5,HLA-E,HLA-G,IGHM,IGKC,IL4,JCHAIN
Immune Response	B Cell Development	0	0.0307	#NUM!	CD40,CD79B,CD80,CD86,HLA-A,HLA-DMA,HLA-DMB,HLA-DQA1,HLA-DQB1,HLA-DRB5,IGHM,IGKC,IL7R,PTPRC,SPN
Immune Response	B Cell Receptor Signaling	0	0.0756	3.363	AKT3,APBB1IP,BCL2A1,BLNK,BTK,CALML5,CAMK2D,CAMK2G,CD22,CD79B,CREB3L1,CREB3L2,CREB3L3,DAPP1,EBF1,FCGR2A,FCGR2B,IGHM,IGKC,IKBKE,INPP5D,JCHAIN,LYN,MAP3K14,MAPK12,NFATC2,NFATC4,NFKBID,NFKBIE,PIK3AP1,PIK3CD,PIK3CG,PIK3R5,PIK3R6,PLCG2,POU2F2,PRKCB,PTK2B,PTPN11,PTPN6,PTPRC,RAC2,RAP2B,RASSF5,RRAS2,SHC1,SYK,VAV1
Immune Response	CCR5 Signaling in Macrophages	0	0.0661	1.155	CACNA1A,CACNA1C,CACNA1D,CACNA1G,CACNA2D1,CACNB3,CACNG7,CALML5,CCL4,CCL5,CCR5,CD3E,CD3G,CD4,FAS,FCER1G,GNA12,GNA14,GNA15,GNAI3,GNAO1,GNB5,GNG13,GNG2,ITPR2,ITPR3,MAPK12,PLCG2,PRKCB,PRKCD,PRKCG,PRKCI,PTK2B
Immune Response	CD28 Signaling in T Helper Cells	0	0.0696	3.8	AKT3,CALML5,CARD11,CD28,CD3E,CD3G,CD4,CD80,CD86,FCER1G,HLA-A,HLA-DMA,HLA-DMB,HLA-DQA1,HLA-DQB1,HLA-DRB5,IKBKE,ITPR2,ITPR3,LCP2,MAPK12,NFATC2,NFATC4,NFKBID,NFKBIE,PAK1,PIK3CD,PIK3CG,PIK3R5,PIK3R6,PTPN11,PTPN6,PTPRC,SYK,VAV1,WAS
Immune Response	Communication between Innate and Adaptive Immune Cells	0	0.0439	#NUM!	B2M,CCL3L3,CCL4,CCL5,Ccl9,CCR7,CD28,CD3E,CD3G,CD4,CD40,CD79B,CD80,CD83,CD86,FCER1G,HLA-A,HLA-DRB5,HLA-E,HLA-G,IGHM,IGKC,IL18,IL1RN,IL33,IL4,JCHAIN,MR1,TLR1,Tlr13,TLR2,TLR3,TLR5,TLR6,TLR7,TLR8,TLR9,TNF,TNFRSF13B,TNFSF13,TNFSF13B
Immune Response	Coronavirus Replication Pathway	0	0.0889	0	ACE,BAG3,IFITM2,TUBB3
Immune Response	CTLA4 Signaling in Cytotoxic T Lymphocytes	0	0.0839	-4.714	AKT3,AP1S3,B2M,CARD11,CD28,CD3E,CD3G,CD80,CD86,CLTB,FCER1G,FGR,FYB1,GPLD1,H2-K2/H2-Q9,H2-T10,H2-T24,HCK,HLA-A,HLA-DMA,HLA-DMB,HLA-DQA1,HLA-DQB1,HLA-DRB5,HLA-E,HLA-G,HMOX1,ITGA2,ITGA3,ITGAL,ITGB2,LCP2,LYN,MAPK12,MR1,NFATC2,NFATC4,PIK3CD,PIK3CG,PIK3R5,PIK3R6,PLCG2,PLD3,PLD4,PTPN11,RAC2,RAP2B,RRAS2,TGFB1,TGFB3,VAV1
Immune Response	Cytotoxic T Lymphocyte-mediated Apoptosis of Target Cells	0	0.0235	1.342	APAF1,B2M,CD3E,CD3G,FAS,FCER1G,HLA-A,HLA-E,HLA-G,MR1
Immune Response	Dendritic Cell Maturation	0	0.0975	5.374	AKT3,B2M,CCR7,CD3E,CD3G,CD40,CD80,CD83,CD86,COL1A1,COL1A2,COL3A1,COL5A3,CREB3L1,CREB3L2,CREB3L3,FCER1G,FCGR1A,FCGR2A,FCGR2B,FCGR3A/FCGR3B,HLA-A,HLA-DMA,HLA-DMB,HLA-DQA1,HLA-DQB1,HLA-DRB5,HLA-E,HLA-G,IGHM,IGKC,IKBKE,IL18,IL1RN,IL33,IRF8,JCHAIN,MAP3K14,MAPK12,MR1,NFKBID,NFKBIE,NOTUM,PIK3CD,PIK3CG,PIK3R5,PIK3R6,PLCB2,PLCB4,PLCD3,PLCG2,TLR2,TLR3,TLR9,TNF,TNFRSF11B,TREM2,TYROBP
Immune Response	FcγRIIB Signaling in B Lymphocytes	0	0.0525	2	BLNK,BTK,CACNA1A,CACNA1C,CACNA1D,CACNA1G,CACNA2D1,CACNB3,CACNG7,CD79B,DOK1,FCGR2B,IGHM,IGKC,INPP5D,ITPR2,ITPR3,LYN,MAPK12,PIK3CD,PIK3CG,PIK3R5,PIK3R6,PLCG2,RAP2B,RRAS2,SHC1,SYK
Immune Response	Graft-versus-Host Disease Signaling	0	0.0426	#NUM!	CD28,CD3E,CD3G,CD80,CD86,FAS,FCER1G,HLA-A,HLA-DMA,HLA-DMB,HLA-DQA1,HLA-DQB1,HLA-DRB5,HLA-E,HLA-G,IL18,IL1RN,IL33,TNF
Immune Response	Granzyme A Signaling	0	0.0667	0.447	CASP1,FN1,HMGB2,MBP,Serpinb6b
Immune Response	Granzyme B Signaling	0	0.0625	#NUM!	APAF1
Immune Response	ICOS-ICOSL Signaling in T Helper Cells	0	0.073	3.138	AKT3,CALML5,CAMK2D,CAMK2G,CD28,CD3E,CD3G,CD4,CD40,CD80,CD86,FCER1G,HLA-A,HLA-DMA,HLA-DMB,HLA-DQA1,HLA-DQB1,HLA-DRB5,IKBKE,IL2RG,INPP5D,ITPR2,ITPR3,LCP2,NFATC2,NFATC4,NFKBID,NFKBIE,PIK3CD,PIK3CG,PIK3R5,PIK3R6,PLEKHA1,PLEKHA4,PTPRC,SHC1,VAV1
Immune Response	IL-15 Signaling	0	0.0303	2.673	AKT3,IGHM,IGKC,IL2RG,IL4,MAPK12,PIK3CD,PIK3CG,PIK3R5,PIK3R6,RAP2B,RRAS2,SHC1,STAT5A,STAT5B,SYK
Immune Response	Lipid Antigen Presentation by CD1	0	0.00964	#NUM!	B2M,CD3E,CD3G,FCER1G
Immune Response	NFKBIE Signaling Pathway	0	0.0334	2.324	CD3E,CD3G,CD40,FCER1G,IKBKE,NFKBID,NFKBIE,TNF,TNFRSF11B,TNFSF10,TNFSF11,TNFSF12,TNFSF12-TNFSF13,TNFSF13,TNFSF13B
Immune Response	NF-κB Signaling	0	0.0806	2.592	AKT3,BMP2,CARD11,CD3E,CD3G,CD40,FCER1G,FGFR2,FGFR3,FLT4,GHR,IL18,IL1R2,IL1RN,IL33,MAP3K14,NFKBID,NFKBIE,NGF,PDGFRB,PIK3CD,PIK3CG,PIK3R5,PIK3R6,PLCG2,PRKCB,RAP2B,RRAS2,TDP2,TGFA,TGFBR1,TLR1,TLR2,TLR3,TLR5,TLR6,TLR7,TLR8,TLR9,TNF,TNFAIP3,TNFRSF11A,TNFRSF11B,TNFSF11,TNFSF13B,TRAF5
Immune Response	NUR77 Signaling in T Lymphocytes	0	0.0507	1.387	APAF1,B2M,CALML5,CD28,CD3E,CD3G,CD80,CD86,FCER1G,H2-K2/H2-Q9,H2-T10,H2-T24,HLA-A,HLA-DMA,HLA-DMB,HLA-DQA1,HLA-DQB1,HLA-DRB5,HLA-E,HLA-G,MR1,PRKCB,PRKCD,PRKCG,PRKCI,TNFSF10
Immune Response	OX40 Signaling Pathway	0	0.0418	0.707	B2M,CD3E,CD3G,CD4,FCER1G,H2-K2/H2-Q9,H2-T10,H2-T24,HLA-A,HLA-DMA,HLA-DMB,HLA-DQA1,HLA-DQB1,HLA-DRB5,HLA-E,HLA-G,MAPK12,NFKBID,NFKBIE,TRAF5
Immune Response	PI3K Signaling in B Lymphocytes	0	0.0761	2.92	AKT3,ATF3,ATF5,BLNK,BTK,C3,CALML5,CAMK2D,CAMK2G,CD180,CD40,CD79B,DAPP1,FCGR2B,IGHM,IGKC,IKBKE,IL4,INPP5D,IRS1,IRS2,ITPR2,ITPR3,LYN,NFATC2,NFATC4,NFKBID,NFKBIE,NOTUM,PIK3AP1,PIK3CD,PIK3CG,PLCB2,PLCB4,PLCD3,PLCG2,PLEKHA1,PLEKHA4,PRKCB,PRKCI,PTPRC,RAP2B,RRAS2,SYK,VAV1
Immune Response	PKCθ Signaling in T Lymphocytes	0	0.0735	4.596	CACNA1A,CACNA1C,CACNA1D,CACNA1G,CACNA2D1,CACNB3,CACNG7,CAMK2D,CAMK2G,CARD11,CD28,CD3E,CD3G,CD4,CD80,CD86,FCER1G,HLA-A,HLA-DMA,HLA-DMB,HLA-DQA1,HLA-DQB1,HLA-DRB5,IKBKE,ITPR2,ITPR3,LCP2,MAP3K14,NFATC2,NFATC4,NFKBID,NFKBIE,PIK3CD,PIK3CG,PIK3R5,PIK3R6,PLCG2,RAC2,RAP2B,RRAS2,VAV1
Immune Response	Regulation of IL-2 Expression in Activated and Anergic T Lymphocytes	0	0.0433	2.236	CALML5,CARD11,CD28,CD3E,CD3G,CD80,FCER1G,IKBKE,MAPK12,NFATC2,NFATC4,NFKBID,NFKBIE,PLCG2,RAP2B,RRAS2,TGFB1,TGFB3,TGFBR1,VAV1
Immune Response	Role of IL-17A in Psoriasis	0	0.0714	#NUM!	IL17RA
Immune Response	Role of MAPK Signaling in Promoting the Pathogenesis of Influenza	0	0.0965	0	ATP6V1H,MAPK12,NFKBID,NFKBIE,PLA2G7,PLAAT3,PRDX6,PTGS2,RAP2B,RRAS2,TCIRG1
Immune Response	Role of NFAT in Regulation of the Immune Response	0	0.0521	4.727	AKT3,BLNK,BTK,CALML5,CD28,CD3E,CD3G,CD4,CD79B,CD80,CD86,FCER1G,FCGR1A,FCGR2A,FCGR2B,FCGR3A/FCGR3B,GNA12,GNA14,GNA15,GNAI3,GNAO1,GNB5,GNG13,GNG2,HLA-A,HLA-DMA,HLA-DMB,HLA-DQA1,HLA-DQB1,HLA-DRB5,IGHM,IGKC,IKBKE,ITPR2,ITPR3,KPNA2,LCP2,LYN,NFATC2,NFATC4,NFKBID,NFKBIE,ORAI1,PIK3CD,PIK3CG,PIK3R5,PIK3R6,PLCB2,PLCB4,PLCG2,RAP2B,RCAN2,RRAS2,SYK
Immune Response	Role of RIG1-like Receptors in Antiviral Innate Immunity	0	0.0652	#NUM!	IKBKE,NFKBID,NFKBIE
Immune Response	Systemic Lupus Erythematosus in B Cell Signaling Pathway	0	0.0952	3.638	AKT3,BCL2L11,BLNK,BTK,CALML5,CARD11,CCND2,CD22,CD40,CD72,CD79B,FCGR2A,FCGR2B,FGR,HCK,IFNAR2,IFNGR1,IFNGR2,IGHM,IGKC,IL11,IL18,IL33,IL4,INPP5D,IRF5,ISG20,LIF,LILRB3,LYN,MAP3K14,NFATC2,NFATC4,OSM,PIK3AP1,PIK3CD,PIK3CG,PIK3R5,PIK3R6,PLCG2,PRKCB,PRKCD,PRKCG,PRKCI,PTPN11,PTPN6,RAC2,RAP2B,RASGRP1,RASGRP2,RRAS2,SHC1,SYK,TGFB1,TGFB3,TLR3,TLR7,TLR8,TLR9,TNF,TNFSF10,TNFSF11,TNFSF12,TNFSF13,TNFSF13B,Tnfsf9,…
Immune Response	Systemic Lupus Erythematosus in T Cell Signaling Pathway	0	0.0762	4.523	AKT3,B2M,CASP1,CASP4,CD28,CD3E,CD3G,CD80,CD86,CREB3L1,CREB3L2,CREB3L3,DNMT1,ELF1,FAS,FCER1G,GADD45A,GNA12,GNAI3,H2-K2/H2-Q9,H2-T10,H2-T24,HLA-A,HLA-DMA,HLA-DMB,HLA-DQA1,HLA-DQB1,HLA-DRB5,HLA-E,HLA-G,IRF4,ITGAL,MR1,NFATC2,ORAI1,PIK3CD,PIK3CG,PIK3R5,PIK3R6,RAC2,RAP2B,RHOH,RHOU,ROCK2,RRAS2,SELPLG,STIM1,SYK,VAV1
Immune Response	Systemic Lupus Erythematosus Signaling	0	0.0394	#NUM!	AKT3,CD22,CD28,CD3E,CD3G,CD40,CD72,CD79B,CD80,CD86,FCER1G,FCGR1A,FCGR2A,FCGR2B,FCGR3A/FCGR3B,HLA-A,HLA-E,HLA-G,IGHM,IGKC,IL18,IL1RN,IL33,INPP5D,JCHAIN,KNG1,LYN,NFATC2,NFATC4,PIK3CD,PIK3CG,PIK3R5,PIK3R6,PLCG2,PTPN6,PTPRC,RAP2B,RRAS2,TLR7,TLR9,TNF,TNFSF13B
Immune Response	T Cell Exhaustion Signaling Pathway	0	0.067	0.2	AKT3,BATF,CD274,CD28,CD3E,CD3G,CD80,CD86,FCER1G,HAVCR2,HLA-A,HLA-DMA,HLA-DMB,HLA-DQA1,HLA-DQB1,HLA-DRB5,HLA-E,HLA-G,IFNAR2,IL10RA,IL10RB,IRF4,MAPK12,NFATC2,NFATC4,PIK3CD,PIK3CG,PIK3R5,PIK3R6,PLCG2,PRDM1,PTPN11,PTPN6,RAP2B,RRAS2,TGFB1,TGFBR1,VEGFA
Immune Response	T Cell Receptor Signaling	0	0.0877	5.181	AKT3,B2M,CALML5,CARD11,CD28,CD3E,CD3G,CD4,CD80,CD86,DUSP5,FCER1G,FYB1,H2-K2/H2-Q9,H2-T10,H2-T24,HLA-A,HLA-DMA,HLA-DMB,HLA-DQA1,HLA-DQB1,HLA-DRB5,HLA-E,HLA-G,IKBKE,IL4,ITGA2,ITGA3,ITGAL,ITGB2,LCP2,LEF1,MAPK12,MR1,NFATC2,NFATC4,NFKBIE,PIK3CD,PIK3CG,PIK3R5,PIK3R6,PLCG2,PTK2B,PTPN11,PTPN6,PTPN7,PTPRC,RAP2B,RASGRP1,RRAS2,TCF7L1,TCF7L2,TNF,VAV1
Immune Response	T Helper Cell Differentiation	0	0.0573	#NUM!	CD28,CD3E,CD3G,CD40,CD80,CD86,FCER1G,GATA3,HLA-A,HLA-DMA,HLA-DMB,HLA-DQA1,HLA-DQB1,HLA-DRB5,IFNGR1,IFNGR2,IL10RA,IL10RB,IL18,IL18R1,IL21R,IL2RG,IL4,TGFB1,TGFBR1,TNF,TNFRSF11B
Immune Response	Th17 Activation Pathway	0	0.0248	2.333	BATF,CD3E,CD3G,FCER1G,HSP90AA1,IL21R,IRF4,NFATC2,NFATC4,PTGER2,PTGER4,RUNX1
Metabolism	Colanic Acid Building Blocks Biosynthesis	0	0.0714	#NUM!	MPI
Metabolism	Cysteine Biosynthesis III (mammalia)	0	0.04	#NUM!	CTH
Metabolism	Bile Acid Biosynthesis, Neutral Pathway	0	0.0625	#NUM!	Akr1c14
Metabolism	Gluconeogenesis I	0	0.08	#NUM!	ENO2,ME3
Metabolism	Glycolysis I	0	0.08	#NUM!	ENO2,PFKM
Metabolism	Ketogenesis	0	0.0909	#NUM!	HMGCS2
Metabolism	Melatonin Degradation I	0	0.0794	0.447	CYP1B1,CYP2B6,CYP2F1,CYP2S1,CYP2U1
Metabolism	Nicotine Degradation II	0	0.104	1.134	ADH7,CYP1B1,CYP2B6,CYP2F1,CYP2S1,CYP2U1,INMT
Metabolism	Nicotine Degradation III	0	0.102	0.816	ADH7,CYP1B1,CYP2B6,CYP2F1,CYP2S1,CYP2U1
Metabolism	Oxidative Phosphorylation	0	0.00893	#NUM!	COX6B2
Metabolism	Pentose Phosphate Pathway	0	0.0909	#NUM!	RPIA
Metabolism	Phospholipase C Signaling	0	0.0607	1.718	ADCY3,ADCY7,AHNAK,ARHGEF19,ARHGEF2,BLNK,BTK,CALML5,CD3E,CD3G,CD79B,CREB3L1,CREB3L2,CREB3L3,FCER1G,FCGR2A,FCGR2B,GNB5,GNG13,GNG2,GPLD1,HDAC4,HDAC5,HDAC6,HDAC8,HMOX1,IGHM,IGKC,ITGA1,ITGA11,ITGA2,ITGA2B,ITGA3,ITGA4,ITGA5,ITGAL,ITGAM,ITGAX,ITGB2,ITGB4,ITPR2,ITPR3,JCHAIN,LCP2,LYN,MYL4,MYL9,NFATC2,NFATC4,PLCB2,PLCB4,PLCD3,PLCG2,PLD3,PLD4,Ppp1r12b,PRKCB,PRKCD,PRKCG,PRKCI,RAC2,RALGDS,RAP2B,RHOH,RHOU,RRAS…
Metabolism	Purine Nucleotides De Novo Biosynthesis II	0	0.0909	#NUM!	ADSS2
Metabolism	Superpathway of Melatonin Degradation	0	0.0735	0.447	CYP1B1,CYP2B6,CYP2F1,CYP2S1,CYP2U1
Metabolism	Superpathway of Methionine Degradation	0	0.0526	#NUM!	CTH,SUOX
Metabolism	TCA Cycle II (Eukaryotic)	0	0.0435	#NUM!	OGDHL
Metabolism	Valine Degradation I	0	0.05	#NUM!	ABAT
Oncogenesis	Cancer Drug Resistance by Drug Efflux	0	0.103	1.342	AKT3,PIK3CD,PIK3CG,PTGS2,RAP2B,RRAS2
Oncogenesis	Polyamine Regulation in Colon Cancer	0	0.102	0	AKT3,BCL2L11,MXD1,PPARG,STIM1,TCF7L2
