# Supplementary material for: RNA sequencing reveals molecular mechanisms of endometriosis lesion development in mice
Source: Dis Model Mech. 2024 Oct 23;17(10):dmm050566. doi: 10.1242/dmm.050566 (PMC11524442; doi:10.1242/dmm.050566)
Supplement: Table S6. Upstream regulators identified in D7 endometriosis-like lesions vs decidualized endometrium from C57Bl/6 mice. [file dmm-17-050566-TableS6.xlsx]

## Sheet: Table S6
Table S6: Upstream regulators identified in D7 endometriosis-like lesions vs decidualized endometrium from C57Bl/6 mice.
Upstream Regulator	Expr Log Ratio	Molecule Type	Predicted Activation State	Activation z-score	p-value of overlap	Target Molecules in Dataset	Mechanistic Network
lipopolysaccharide		chemical drug	Activated	7.475	1.54e-93	ABCC3,ABCC5,ABCG1,ACKR3,ACTA1,ACTA2,ADAMTS1,ADAP2,ADGRE1,ADORA2B,ADRA2A,AGT,AIF1,AIM2,ALDH1A1,ALOX5AP,ALOXE3,AMPD3,ANGPT2,ANGPTL2,ANGPTL4,ANKRD1,ANLN,AOAH,APOBEC1,APOBR,APOE,ARG1,ARL4A,ARL4C,ASAP1,ASAP3,ASS1,ATP1A2,AVPR1A,AXIN2,AXL,B2M,B4GALT5,BAG3,BCL2A1,BCL2L11,BDNF,BGN,Bhlhe41,BIRC3,BLNK,BMP2,BTK,C1QA,C1QC,C3AR1,C5AR1,CACNA1D,CACNA2D1,CALCB,CALHM6,CASP4,CAV1,CCDC88B,CCL11,CCL2,Ccl2,CCL22,CCL3L…	993 (17)
Immunoglobulin		complex		0.75	3.19e-85	ACTA1,ACTA2,ADAM19,ADAM23,ADAMTS12,ADGRE1,ADGRE5,ADRA2B,AFAP1L2,AGT,AIF1,AIM2,ALS2CL,ANGPT2,ANPEP,APOE,Apol9a/Apol9b,ARG1,AXL,B2M,BCL2A1,BCL2L11,BDNF,BIN1,BIRC3,BLVRB,BMP2,BMP5,BMP7,BTK,C1QA,C1QB,C1QC,C3AR1,C5AR1,CALHM6,CASP4,CCL11,CCL2,Ccl2,CCL22,CCL3L3,CCL4,Ccl7,Ccl9,CCN2,CCND2,CCR1,CCR2,CD14,CD163,CD274,CD276,CD300A,CD300LF,CD40,Cd52,CD68,CD72,CD74,CD80,CD83,CD86,CDK6,CFP,CIITA,CLEC7A,COL1A1,C…	927 (17)
dexamethasone		chemical drug		-0.747	2.56e-82	ABCC3,ABHD2,ACKR3,ACOT7,Acp5,ACSL4,ACTA2,Actn3,ADAMTS1,ADAMTS15,ADGRF4,ADGRG3,ADRA2A,ADRA2B,AGT,AIF1,ALDH1A1,ALDH1B1,ALOX5AP,ALPL,AMPD3,ANGPTL4,ANKRD1,ANO1,ANPEP,AOC3,APOD,APOE,ARHGAP24,ARHGAP25,ARHGEF19,ARHGEF2,ARL4C,ARRB2,ASPN,ATG16L2,ATOH8,ATP11A,AXIN2,B2M,B3GALNT1,B4GALT2,BCL2A1,BCL2L11,BDNF,BEX3,BGN,BIRC3,BLVRB,BMP2,BMP5,C1QB,C3AR1,C5AR1,CALCB,CAPN1,CARD14,CARD9,CASP4,CAV1,CAV2,CAVIN2,Cbr2,C…	1111 (19)
TNF	3.433	cytokine	Activated	5.866	4.31e-80	A2M,ABCC3,ABCD2,ABR,ABTB2,Acan,ACKR3,Acp5,ACSL4,ACTA1,ACTA2,ADAM8,ADAMTS7,ADCY7,ADGRG6,ADORA2B,AGT,AKR1B10,AKT3,ALOX5AP,ALS2CL,AMPD3,ANGPT2,ANGPTL4,ANK3,ANKRD1,ANPEP,AOC3,APOE,ARG1,ARSI,ASS1,AVPR1A,AXIN2,B2M,BCL2A1,BCL2L11,BDNF,BGN,BIRC3,BMP2,C1QTNF1,C3AR1,C4A/C4B,C5AR1,CALHM6,CASP4,CAV1,CBR3,CCDC80,CCL11,CCL2,Ccl2,CCL22,CCL3L3,CCL4,Ccl6,Ccl7,Ccl8,Ccl9,CCN2,CCN3,CCN4,CCN5,CCND2,CCR1,CCR2,CCR5,CCR…	1000 (18)
IFNG		cytokine	Activated	6.327	2.08e-73	A2M,ABLIM3,ABTB2,ACSS1,ACTA2,ADAMTS9,ADCY7,ADORA2B,ADRA2A,AGT,AIF1,AIM2,ALOX5AP,ALPL,AMER2,ANGPTL4,ARAP2,ARG1,ASS1,AVPR1A,B2M,BCL2A1,BCL2L11,BDNF,BIRC3,BLNK,BMP2,BST1,Bst2,C1QA,C1QB,C1QC,C2,C4A/C4B,C5AR1,CALHM6,CAMK4,CAPN1,CASP4,CAV1,CCKAR,CCL11,CCL2,Ccl2,CCL22,CCL3L3,CCL4,Ccl6,Ccl7,Ccl8,Ccl9,CCN2,CCND2,CCR1,CCR2,CCR5,CCRL2,CD14,CD163,CD274,CD276,CD36,CD40,CD55,CD68,CD72,CD74,CD80,CD83,CD86,CDH13…	810 (17)
beta-estradiol		chemical - endogenous mammalian		0.834	2.18e-65	A2M,ABAT,ABCC5,ABHD5,ACER2,ACKR3,ACSS1,ACTA1,ACTA2,ADAMTS1,ADAMTS18,ADCY1,AGT,AIF1,AKT3,ALDH3A2,ALPL,ANK3,ANKH,ANO1,ANPEP,APOD,APOE,ARG1,ARHGEF2,ARL4A,ARRB2,ASS1,AVPR1A,BCL2A1,BCL2L11,BDNF,BGN,BIN1,BIRC3,BLNK,BMP2,BMP5,BMPR1B,BRINP2,C1QTNF6,C4A/C4B,C5AR2,CACNA1D,CACNA1G,CAD,CALCB,CAMK4,CASP4,CAV1,CAV2,CCDC80,CCKAR,CCL2,Ccl2,CCL3L3,CCL4,Ccl8,CCN2,CCN3,CCN5,CCND2,CCR1,CCR2,CCR5,CD14,CD274,CD276,CD4…	1100 (22)
TGFB1	1.413	growth factor	Activated	6.639	2.79e-65	ABCD1,ABCG1,ABLIM3,Acan,Acp5,ACSS1,ACTA1,ACTA2,ADAM19,ADAMTS10,ADAMTS12,ADAMTS3,ADORA2B,ADRA2A,AIM2,AKT3,ALDH3A2,ALDH5A1,ALOX5AP,AMER2,ANGPTL4,ANKH,ANKRD1,ANPEP,ANXA8/ANXA8L1,APOE,ARG1,ARHGAP24,ARHGEF19,ARHGEF2,ARL4A,ASPN,ASS1,AXIN2,AXL,B2M,BCL2L11,BDNF,BGN,BIN1,BIRC3,BMP2,BMP7,C1QA,C1QB,C1QC,C2,C3AR1,C5AR1,CALCB,CAMK2N1,CASP4,CAV1,CAV2,CAVIN2,CBR3,CCL11,CCL2,Ccl2,CCL3L3,CCL4,Ccl7,Ccl8,CCN2,CCN3,…	953 (15)
AGT	4.955	growth factor	Activated	6.289	9.19e-60	Acan,ACTA1,ACTA2,ADAM23,ADAM8,ADD3,ADGRE1,ADORA2B,AGT,ANGPT2,ANGPTL2,ANK3,ANO1,ARG1,BDNF,BGN,Bhlhe41,BMP2,BTK,C1QTNF1,C1QTNF6,C4A/C4B,C5AR1,CACNA1C,CACNA2D1,CALCB,CAV1,CCDC80,CCKAR,CCL2,Ccl2,CCL3L3,CCL4,Ccl7,Ccl9,CCN2,CCN3,CCN4,CCN5,CCND2,CCR2,CCR5,CD109,CD14,CD300C,CD36,CD68,CD86,CDH13,CDKN2A,CELA1,CGREF1,CILP,COL12A1,COL15A1,COL16A1,COL1A1,COL1A2,COL3A1,COL5A1,COL5A2,COL6A1,COL6A2,COL6A3,COL8A1…	1049 (21)
IL4	1.896	cytokine	Activated	2.817	1.95e-58	Acp5,ACSL4,ACTA2,ADAM19,ADAM8,ADAP1,ADCY1,ADGRE1,ADORA2B,AGPAT4,ALOX5AP,ANO1,ANXA6,APOE,APOLD1,ARG1,ASS1,ATP2A1,BDNF,BIN1,BMAL2,Bst2,C5AR1,CAD,CAMK1D,CCL11,CCL2,Ccl2,CCL22,CCL3L3,CCL4,Ccl6,Ccl7,CCND2,CCR1,CCR5,CCRL2,CD14,CD163,CD200R1,CD22,CD274,CD276,CD300A,CD300LF,CD36,CD40,CD55,CD72,CD74,CD80,CD83,CD86,CDK6,CELF2,CIITA,CLDN2,CLEC7A,Cmah,CNR2,CNRIP1,COBLL1,COL1A1,COL1A2,COL3A1,COL6A2,COL6A3,CSF…	879 (16)
IL1B	2.204	cytokine	Activated	4.255	1.43e-56	A2M,ABCC3,Acan,ACTA2,ADAM8,ADAMTS1,ADAMTS3,ADORA2B,AIF1,AKT3,ALDH1A1,ALPL,AMPD3,ANGPTL2,ANGPTL4,ANKH,APOE,ARG1,ASIC3,ASS1,AVPR1A,B2M,BCL2A1,BGN,BIRC3,BMP2,BMP7,C1QTNF1,C2,C4A/C4B,CASP4,CAV2,CCKAR,CCL11,CCL2,Ccl2,CCL22,CCL3L3,CCL4,Ccl7,Ccl8,Ccl9,CCN2,CCR1,CCR2,CCR5,CCRL2,CD14,CD274,CD40,CD55,CD74,CD80,CD83,CD86,CEBPA,CEMIP,CIITA,CLDN1,CLIP2,CNR2,COL1A1,COL1A2,CP,CSF1,CSF2RB,CSRNP1,CTSB,CTSS,CTSZ,C…	816 (14)
CSF1	3.906	cytokine	Activated	3.952	9.14e-52	ABCA9,Acp5,ADGRE1,ADGRE5,APOBEC1,APOE,ARG1,AXL,BCL2L11,C5AR1,CCL2,Ccl2,Ccl7,CCND2,CCR1,CCR2,CCR5,CD163,CD274,CD36,CD68,CD74,CD80,CD83,CD86,CDK6,CEBPA,CFP,CLEC7A,COL23A1,CSF1,CTSD,CTSH,CTSK,CX3CR1,CXCL10,CXCL6,CYBB,CYP11A1,DHCR24,DOK2,DUSP4,F10,F2RL2,FAS,FCER1G,FCGR2A,FCGR3A/FCGR3B,FCGRT,FDFT1,FERMT3,FHL2,FN1,FOLR2,GAS7,GDF15,GPR34,HK2,HLA-A,HPGD,HSD17B7,IFI16,IFIT3,IFNGR1,IGF1,IL10RA,IL18,IL18BP,…	835 (17)
STAT3	-0.514	transcription regulator		1.043	7.57e-50	A2M,ACTA2,AGT,ALDH1A1,ALPL,AMPD3,ANGPT2,ANGPTL2,ANGPTL4,ARG1,ARRDC4,ATP10A,BCAR3,BCL2L11,BMAL2,BMP2,C5AR1,CA9,CALHM6,CASP4,CCL11,CCL2,Ccl2,CCL3L3,CCL4,Ccl8,CCN2,CCND2,CCR1,CCR5,CCRL2,CD163,CD274,CD40,CD74,CD80,CD83,CD86,CDKN2A,CDKN2B,CDYL,CEACAM1,CEBPA,CIITA,COL1A1,COL1A2,COL24A1,COL3A1,COL5A1,CP,Crip2,CTSB,CTSK,CTTN,CX3CR1,CXCL10,CXCL12,CXCL14,Cxcl3,CXCL6,Cxcl9,CXCR4,CYP1B1,DIO3,DNMT1,DPP4,E2F7,…	805 (16)
tetradecanoylphorbol acetate		chemical drug	Activated	3.954	2.17e-49	Acan,ACSL4,ADAM8,ADAMTS1,AGT,AKR1B10,ALOXE3,AMER2,ANGPT2,ANGPTL4,ARG1,ARHGAP32,AXL,BCL2A1,BDNF,BIRC3,BMP2,BMP7,BTK,C3AR1,C5AR1,CAV1,CAV2,CCL11,CCL2,Ccl2,CCL3L3,CCL4,Ccl6,Ccl7,CCN2,CCND2,CCR2,CD14,CD163,CD276,CD36,CD48,CD55,CD68,CDK5R1,CDKN2A,CDKN2B,CEBPA,CEMIP,CIITA,CLDN1,CLEC5A,CPE,CSF1,CSF3R,CTSB,CTSD,CTSH,CTTN,CXCL10,CXCL12,Cxcl3,CXCL6,CXCR4,CYBA,CYBB,CYP11A1,CYP11B2,CYTH4,DBP,DIO2,DIO3,DNMT1,…	1050 (20)
IL10		cytokine		-0.279	1.09e-47	ABLIM3,ACTA2,ALOX5AP,ARAP2,ARG1,BCL2A1,BCL2L11,BMP2,CCL11,CCL2,Ccl2,CCL22,CCL3L3,CCL4,Ccl6,Ccl7,Ccl8,Ccl9,CCND2,CCR1,CCR2,CCR5,CD14,CD163,CD274,CD36,CD40,CD55,CD68,CD72,CD74,CD80,CD83,CD86,CDH13,CDK6,CEACAM1,CIITA,CLEC7A,COL1A1,CSF1,CSF2RB,CSF3R,CTSB,CTSC,CTSD,CTSH,CTSS,CTSZ,CX3CR1,CXCL10,CXCL12,CXCL16,CXCL6,Cxcl9,CXCR4,DCN,E2F8,FAS,FCER1G,FCGR1A,FCGR2A,FCGR2B,FCGR3A/FCGR3B,Fcrl2,FKBP5,FPR1,GNGT2…	915 (17)
tretinoin		chemical drug	Activated	4.803	6.31e-47	A2M,ABCG1,ABHD2,ABHD5,Acp5,Actn3,ADAM11,ADD3,ADGRE1,AFDN,AGT,ALDH1A1,ALDH3A2,ALDH9A1,ALOXE3,ALPL,ANGPTL4,ANPEP,ANXA6,ANXA8/ANXA8L1,APBB1IP,APOD,APOE,ARG1,ATOH8,ATP1B3,BAG3,BCL2A1,BCO1,BIRC3,BMP2,BMP8A,BMPR1B,C1QA,C3AR1,C5AR1,CACNA1C,CAD,CALCB,CAMK4,CAMKK1,CAMKK2,CCL2,Ccl2,CCL22,CCL4,CCN2,CCN3,CCND2,CCR1,CCR5,CCRL2,CD14,CD274,CD300C,CD36,CD53,CD68,CD74,CD80,CD86,CDK5R1,CDK6,CDKN2A,CDKN2B,CEACAM1,C…	982 (20)
KRAS	0.171	enzyme		-1.137	3.39e-45	ABCC5,ABCG1,Acp5,ACTA1,ACTA2,ADAMTS1,AGT,AKR1B10,AMPD3,ANPEP,ANXA8/ANXA8L1,Apoc1,ARG1,ARHGEF2,ARRB2,ASPN,ATOH8,AXIN2,AXL,B2M,B3GALNT1,B4GALT5,BCAM,BCL2A1,BGN,BIRC3,BMP2,CAD,CAMK1,CAMKK2,CAV1,CAV2,CAVIN2,CBR3,CCDC8,CCDC80,CCL2,Ccl2,CCN2,CCN4,CD109,CD274,Cd33,CD40,CD74,CD80,CDA,CDH3,CDKN2A,CDKN2B,CEACAM1,CHST11,CHSY1,CLEC5A,COL12A1,COL1A1,COL1A2,COL3A1,COL5A1,COL6A1,COL7A1,CSF2RB,CSF3R,CTH,CXCL10,C…	948 (19)
TP53	0.214	transcription regulator	Activated	2.114	1.02e-43	A2M,ABAT,Abca8a,ABCD1,ACER2,ACOT11,ACSF2,ACSS1,ACTA2,ADAM8,ADD3,ADGRE5,ADORA2B,AKT3,ALDH1A1,ALDH1B1,ALDH9A1,ANKH,ANKRD1,ANLN,ANXA6,ANXA8/ANXA8L1,APOBEC1,APOE,ARAP2,ARG1,ARHGAP45,ARHGEF2,ARRB2,ASS1,AXIN2,BAG3,BCL2A1,BCL2L11,BDNF,BIRC3,BTK,C1QC,C2,CA9,CAMK2N1,CASP4,CAV1,CAV2,CCDC80,CCL2,Ccl2,CCL3L3,CCL4,CCN2,CCN5,CCND2,CCR2,CD274,CD276,CD36,CD3E,CDC6,CDH3,CDKN2A,CEBPA,CELSR1,CGREF1,CHMP4C,CLIC4,COL…	950 (17)
IL33	7.155	cytokine	Activated	6.063	5.19e-43	ABCG1,ADAMTS1,ADORA2B,APOE,APOLD1,ARG1,ARHGAP30,ARHGAP9,ATP10A,AXL,BCL2A1,BCL2L11,BIRC3,CALCB,CAMKK2,CCL11,CCL2,Ccl2,CCL22,CCL3L3,CCL4,Ccl7,Ccl9,CCR1,CCR2,CD200R1,CD36,CD40,Cd52,CD53,CD72,CD80,CD83,CD86,CDK5R1,CHST11,CLEC4A,Clec4a3,CLEC4E,CLEC7A,COL3A1,CSF2RB,CSF3R,CXCL10,CXCL16,Cxcl3,DOCK2,Ear2 (includes others),EBI3,ENO2,EPAS1,FAS,FGD2,FGL2,FGR,FOSL2,FPR1,GPR65,Gvin1 (includes others),HAVCR2,HC…	719 (15)
KDM1A	-0.21	enzyme	Inhibited	-2.08	3.31e-41	A2M,ACTA2,AGT,APOBEC1,AU020206,BMAL2,BMP2,Bst2,C1orf116,C1QB,C3AR1,C4A/C4B,CAD,CCL2,CCL3L3,CCL4,Ccl6,CCND2,CD22,CD274,CD48,Cd52,CD74,CD84,CDA,CDH4,CIITA,CLEC7A,COL1A1,COL1A2,CSGALNACT1,CTSC,CTSD,CTSS,CTSZ,CXCL10,CXCL16,Cxcl3,CYBB,DAPP1,DNMT1,DOCK2,E2F8,EBF1,EPHX1,EPSTI1,FCGR2B,FCGR3A/FCGR3B,FGR,FN1,GLT8D2,GREB1,HFE,HLA-A,HLA-DQA1,HLA-DQB1,HLA-DRB5,HMOX1,HOXB7,HSPB8,IFI16,IFIT1B,IFIT3,IFITM3,Igtp,…	685 (18)
STAT6	-0.117	transcription regulator		-0.221	8.33e-41	Acp5,ADAM11,ADAM19,ADAP1,ANO1,APOE,APOLD1,ARG1,ASS1,BMAL2,Bst2,CAMK1D,CCL11,CCL2,Ccl2,CCL22,CCL3L3,Ccl6,CCND2,CCR5,CD40,CD72,CD80,CFAP74,CLDN2,Cmah,CNR2,CNRIP1,COBLL1,COL1A1,COL1A2,COL3A1,CTSB,CTSS,CXCL10,CYBB,DDAH1,DNMT1,DOCK10,EPHA2,EPHX1,EXT1,FCER1G,FCGR1A,FCGR2A,FCGR3A/FCGR3B,FCRL1,FKBP5,FN1,GATM,GNA15,GPM6B,HCK,HIPK2,HLA-DMA,HLA-DMB,HMGCS2,HROB,HSD3B1,IFI16,IFIT1B,IFIT3,IFITM3,IFNAR2,IGF1,Ig…	774 (16)
PLX5622		chemical drug	Inhibited	-3.228	2.6e-40	ABCA9,AIF1,ARHGAP45,B2M,BMP2,C1QB,C1QC,C3AR1,CACNA1G,CAMK2N1,CCL11,CCL2,Ccl2,CCL22,CCL3L3,CCL4,Ccl6,Ccl7,Ccl8,Ccl9,CCR1,CCR2,CD14,CD68,CELF2,CLEC7A,COL8A1,COL8A2,CP,CSF1,CSF2RB,CTSD,CTSS,CX3CR1,CXCL10,CXCL12,CXCL16,CXCL6,CYBB,CYTH4,DNM1,FCER1G,FCGR2A,Fcrl2,FN1,FYB1,GJA1,GRIN2A,HEXB,Ifi27l2a/Ifi27l2b,IL10RA,IL10RB,IL11,IL16,IL2RG,IL33,IL4R,IL6ST,ITGAM,ITGAX,ITGB2,LAMB2,LAPTM5,LOXL1,LY86,MAP1A,MMP1…
IL13		cytokine	Activated	3.598	6.48e-40	ACKR3,Acp5,ACTA2,ADAM8,ADORA2B,AIF1,ALOX5AP,ARG1,ASPN,BCL2A1,BDNF,BMAL2,C3AR1,CCL11,CCL2,Ccl2,CCL22,CCL3L3,CCL4,Ccl6,Ccl7,Ccl8,CCN2,CCR5,CD14,CD163,CD36,CD37,CD3E,CD40,CD48,CD72,CD80,CD86,CEBPA,CLDN2,CLEC4A,CLEC4E,CLEC7A,COL1A1,COL1A2,COL3A1,COL6A2,CP,CTNNAL1,CTSB,CTSC,CTSH,CTSK,CTSS,CXCL10,CXCL6,CXCR4,CYBB,CYSLTR1,DCLK1,DHCR24,EPAS1,F13A1,FAS,FCGR1A,FCGR2A,FCGR2B,FCGR3A/FCGR3B,FGD2,FN1,GAS7,GATA…	987 (19)
STAT1	0.27	transcription regulator	Activated	4.074	8.23e-40	A2M,AGT,ALPK1,ANGPT2,APOE,ARG1,AXL,B2M,BCL2A1,BCL2L11,C4A/C4B,CALHM6,CAPN1,CASP4,CCL2,Ccl2,CCL3L3,CCL4,Ccl8,CCN2,CCND2,CCR1,CCR2,CCRL2,CD14,CD274,CD40,CD86,CEACAM1,CIITA,COL1A1,COL3A1,CSF3R,CTSS,CX3CR1,CXCL10,Cxcl9,DPP4,EBI3,EPSTI1,FAS,FCER1G,FCGR1A,FCGR2B,FGF7,FGL2,FN1,GREB1,GRIN2A,HAVCR2,HLA-DQA1,HLA-DRB5,HLA-E,IFI16,Ifi47,IFIT1B,IFIT3,IFITM3,IGF1,Igtp,IL18,IL18BP,IL1R2,IL33,IRF5,IRF8,Irgm1,ITG…	691 (14)
IL6		cytokine	Activated	4.403	5.94e-39	A2M,ABCC3,ABCC5,ACER2,Acp5,ACTA2,ADAMTS1,ADGRE1,ADGRE5,ADORA2B,AGT,AIM2,AKR1B10,ALDH1A1,ANPEP,APOE,ARG1,ARL4C,ATP2A1,AXIN2,BCL2L11,BDNF,BGN,BMP2,C5AR1,CASP4,CCL11,CCL2,Ccl2,CCL3L3,CCL4,CCN2,CCR1,CCR2,CCR5,CD14,CD163,CD274,CD36,CD40,CD48,CD53,CD68,CD74,CD80,CD83,CD86,CDC45,CDC6,CDKN2A,CDKN2B,CEACAM1,CEBPA,CEMIP,CFP,CHAT,CIITA,CLDN2,CLEC4E,COL1A1,COL3A1,CP,CRLF1,CSF1,CSF2RB,CSF3R,CST3,CTSB,CTSC,CTS…	821 (15)
Ige		complex	Activated	4.704	3.38e-38	ABAT,ACSL4,ADAM8,ARG1,BAIAP2,BCL2A1,BCL2L11,BNIP5,CAV1,CCL11,CCL2,Ccl2,CCL22,CCL3L3,CCL4,Ccl7,Ccl9,CCND2,CCR5,Cd33,CD40,CD53,CD74,CD80,CD86,CEACAM1,CEBPA,CHST11,CLEC4E,CLEC7A,COBLL1,Crip2,CTSK,CXCL16,DUSP4,EBI3,ENO2,ERN1,ERRFI1,FAS,FCER1G,FCGR1A,FCGR2B,FGD2,FHL2,GDF15,GSN,Gstt1,Havcr1,HAVCR2,HFE,HIP1R,HIVEP3,HLA-DMA,HMOX1,IL33,IL7R,IRAG2,IRF4,ITGAX,LAMA5,LCP2,LIF,MAPKAPK3,NABP1,NCF4,NFATC1,NFKBIE…	890 (17)
APP	0.018	other	Activated	3.753	1.93e-37	ABCG1,ACTA1,ACTA2,ADAM19,ADAP1,AIF1,ANXA6,APOE,ARG1,ARL11,ATP1A2,AXIN2,AXL,BASP1,BCL2L11,BDNF,BIN1,C4A/C4B,CAPN1,CCL11,CCL2,Ccl2,CCL3L3,CCL4,Ccl7,CCN2,CCND2,CCR5,CD40,CD68,CD74,CD86,CDC14A,CDH3,CDK5R1,CDK6,CDKN2A,CHAT,CLDN1,CLTB,CP,CPNE6,CRABP2,CRLF1,CSF1,CSF2RB,CTSB,CTSD,CTTN,CXCL10,CXCL12,CXCL6,Cxcl9,CXCR4,CYBB,CYFIP2,CYP26B1,DBI,DCN,DDAH1,DHCR24,DNM1,EN1,ENO2,EPAS1,ERN1,EXT1,FAP,FBXW7,FCGR1A,F…	1007 (18)
poly rI:rC-RNA		biologic drug	Activated	6.373	3.29e-37	Abi3bp,Apol9a/Apol9b,ARG1,AXL,B2M,B4GALT5,BIRC3,BMP2,Bst2,C2,CCL11,CCL2,Ccl2,CCL22,CCL3L3,CCL4,CCND2,CCR1,CD14,CD163,CD22,CD274,CD36,CD40,CD74,CD80,CD83,CD86,CDC14A,CEACAM1,CGAS,CHD7,CIITA,Clec2d (includes others),CLEC4E,CLEC7A,CSF1,CTSS,CXCL10,CXCL6,Cxcl9,CXCR4,CYP1B1,CYP4F2,DIO2,DLK1,EBI3,EPSTI1,ETNK1,EXT1,FAS,FCGR1A,FCGR2B,FN1,FOSL1,FPR1,GATM,GCH1,GDF15,GRIN2A,H2-T24,HAVCR2,HFE,HLA-A,HLA-DMA,H…	764 (19)
IL2		cytokine	Activated	3.479	2.15e-35	ADAM19,ADAM8,ARHGAP25,ARHGAP32,ARHGAP8/PRR5-ARHGAP8,ARHGEF2,BCL2A1,BIRC3,BMP2,CAMK2N1,CARD9,CASP4,CCL11,CCL2,Ccl2,CCL22,CCL3L3,CCL4,Ccl8,Ccl9,CCND2,CCR1,CCR2,CCR5,CD200R1,CD274,CD40,Cd52,CD74,CD80,CD83,CD86,CDC6,CDK5R1,CDK6,CEACAM1,CEBPA,CFP,CGAS,CMKLR1,CRABP2,CSF1,CSF2RB,CSRNP1,CTSC,CX3CR1,CXCL10,CXCL12,Cxcl9,CXCR4,CYP2B6,CYSLTR1,CYTH4,CYTIP,DAPK1,DENND2D,DHCR24,DPP4,DTX1,DUSP4,ECM1,ELF1,EPAS1,E…	858 (16)
CG		complex		0.729	2.43e-35	8030451A03Rik,ABTB2,ACTA2,ADAMTS1,ADAMTS9,AKR1B10,ALDH1A1,ANGPTL2,ANGPTL4,AXIN2,B2M,BDNF,BMP2,BMPR1B,C2,C4A/C4B,CAMK4,CASP4,CCL2,Ccl2,Ccl7,CCND2,CDC45,CDC6,CEBPA,COL11A1,CREB5,CRYBG1,CSF1,CXCL10,CXCL12,CXCR4,CYP11A1,CYP1B1,CYP7B1,DBI,DPT,E2F7,E2F8,EPAS1,EPB41L4B,EPHA3,EPSTI1,FABP5,FAS,FGF7,FGL2,FJX1,FKBP5,FOSL1,FOSL2,FST,FZD1,GASK1B,GATA6,GDF10,GJA1,GM2A,GNA15,GPC1,GREM1,GREM2,HAPLN1,HK2,HLA-A,HL…	995 (20)
progesterone		chemical - endogenous mammalian		-0.219	3.28e-35	ACOT7,ACRBP,ACTA1,ACTA2,ADAMTS1,ADRA2A,ALDH1A1,ALPL,AMPD3,ANKH,APOD,APOE,ARL4A,ATP1A2,B3GALNT1,BDNF,BIRC3,BMP2,C5AR1,CA3,CALCB,CAV1,CCL2,CCL22,Ccl8,CCN5,CCR2,CCR5,CD248,CD36,CD40,Cd52,CD86,CDKN2A,CDKN2B,CHAT,CNMD,COL12A1,COL15A1,CP,CSF1,CSF3R,CST3,CTDSPL,CTSD,CXCL10,CXCL12,CXCL6,CXCR4,CYP1B1,CYP2B6,DBP,DPP4,ENC1,ENPP1,EPAS1,ERRFI1,FGFR2,FKBP5,FN1,FOSL1,FOXC1,FST,GAD1,GATA2,GCH1,GJA1,GREB1,Gstt1,H…	1039 (23)
CTNNB1	-1.215	transcription regulator	Activated	3.135	1.4e-34	ABCD2,Acan,ACTA2,ADSS2,ALDH1A1,ALDH3A2,AOC3,APOD,ARL4A,ASRGL1,AXIN2,BCL2L11,BDNF,BGN,BMP2,BMP7,CA3,CA9,CACNA1G,CAPN1,CBLN1,CCL2,Ccl2,CCL22,CCL4,Ccl7,Ccl9,CCN2,CCN4,CCND2,CCRL2,CD274,CD36,Cd52,CDKN2A,CDKN2B,CEACAM1,CEBPA,CELSR1,CLDN2,CNMD,CNTFR,COL1A1,COL27A1,COL3A1,COL4A5,COX6B2,CRABP2,CREG1,CRYBG1,CTDSPL,CTHRC1,CTSZ,CXCL10,CXCL12,CXCL14,Cxcl3,CXCL6,Cxcl9,CYFIP2,CYP11A1,CYP1B1,CYP7B1,DIAPH3,DIO2,…	895 (18)
Interferon alpha		group	Activated	6.803	6.79e-34	ADAM19,ADAMTS1,AIM2,ALDH1B1,AXL,B2M,BCL2A1,Bst2,C3AR1,CAV1,CCL2,CCL22,CCL3L3,CCL4,CCND2,CCR1,CCR5,CD274,CD40,CD72,CD80,CD83,CD86,CEACAM1,CELSR1,CGAS,CIITA,COL15A1,COL1A1,COL1A2,COL7A1,CSF2RB,CTH,CTSS,CXCL10,Cxcl9,CYP1B1,DOCK10,DOCK2,EMID1,ENPP1,EPSTI1,FAS,FCGR1A,FCGR2B,FOSL2,FPR1,GNA15,GPX7,HLA-A,HLA-G,HMOX1,HSPA1A/HSPA1B,IFI16,Ifi47,IFIT1B,IFIT3,IFITM3,IFNAR2,IFNGR1,IL10RA,IL11,IL17RA,IL21R,IL4R…	696 (16)
MAPT	0.96	other	Activated	3.175	4.01e-32	A2M,ABCG1,ACTA1,AIF1,ALDH5A1,ANXA6,APOBEC1,ARL11,ASPG,ATP1A2,AU020206,BASP1,BDNF,C1QB,C3AR1,C4A/C4B,CAPN1,CCL2,Ccl2,CCL3L3,CCL4,Ccl6,CD14,CD22,CD274,CD48,Cd52,CD74,CD84,CDK5R1,CELA1,CLEC7A,CLTB,CORO1A,CP,CREB5,CTSC,CTSD,CTSS,CTSZ,CXCL10,CXCL16,Cxcl3,CYBB,CYFIP2,DBI,DOCK2,DPYSL3,DTNB,EBF1,ENO2,EPDR1,EPHA3,EPHX1,EPSTI1,FCGR2B,FCGR3A/FCGR3B,FGR,FRMD4A,GAD1,GAS7,GNAO1,GPM6B,GRIN2A,HEXB,HFE,HLA-A,HLA-…	970 (23)
bleomycin		biologic drug	Activated	5.346	6.07e-32	ACKR3,Acp5,ACTA2,ANGPT2,APOE,ARG1,BASP1,CCL2,Ccl2,CCL22,CCL3L3,Ccl8,Ccl9,CCN2,CCN4,CCND2,CCR1,CCR2,CCR5,CD300LF,CD68,CD86,CEBPA,Clec2d (includes others),COL1A1,COL1A2,COL3A1,CSF2RB,CTSD,CTSK,CTSS,CXCL10,CXCL12,CXCR4,CYP2B6,DCN,E2F7,EPHA2,ERN1,FAP,FAS,FN1,FOSL1,FZD1,GADD45A,GDF15,GPR34,HK2,Hoxaas3,Ifi27l2a/Ifi27l2b,IGF1,IL13RA2,IL18,IL4R,JAG1,KLF4,LAMA1,LRRK2,LTBP1,LTBP2,MMP12,MMP14,MMP2,MMP3,MMP9…	1011 (19)
RBPJ	0.104	transcription regulator	Activated	3.181	2.22e-31	ABCG1,AXIN2,B2M,BMP2,BMP7,CAPN1,CCL11,CCL2,Ccl2,CCL3L3,CCL4,Ccl7,Ccl8,CD74,CD80,CD86,CDKN2A,CELA1,CIITA,CORO1A,CSF1,CXCL10,CXCL12,CXCL16,CXCL6,Cxcl9,CYP11A1,CYTH4,ECT2,ENPP1,FDFT1,FGF11,FGF18,FGF7,GDF10,HLA-A,HLA-DMA,HLA-DMB,HLA-DQA1,HLA-DQB1,HLA-E,HLA-G,HSD17B7,IGF1,IL16,IL17RA,IL18,IL18BP,IL33,IL7R,INHBB,IRF5,IRF8,ITGAL,JAG1,LFNG,LIF,Lst1,MDK,MMP13,MMP3,NFATC1,NGF,NLRC5,NRP2,P2RY6,PIK3CG,PRDM1,…	774 (19)
CSF2		cytokine	Activated	5.166	2.6e-31	ABCG1,ACTA2,ADAM8,ADGRE5,ADORA2B,ALOX5AP,ANLN,AOC1,ARG1,BCL2A1,BCL2L11,BIRC3,C4A/C4B,C5AR1,CCL2,Ccl2,CCL3L3,CCL4,Ccl8,CCND2,CCR1,CCR2,CCR5,CCRL2,CD14,CD163,CD180,CD274,CD276,CD40,CD74,CD80,CD83,CD86,CDKN2B,CEACAM1,CHST11,CHTF18,CIITA,CLEC4E,CLEC7A,COL8A1,CSF1,CSF2RB,CTSC,CX3CR1,CXCL10,Cxcl3,Cxcl9,CXCR4,CYBB,CYP4F2,DOK2,E2F7,E2F8,F2RL2,FAS,FCGR1A,FCGR2B,FIGNL1,FOLR2,FOSL1,GCH1,GDF15,GRK3,HK2,HLA-D…	822 (15)
JUN	-1.128	transcription regulator	Activated	2.812	2.9e-31	A2M,ACTA2,AKT3,ANGPTL2,ANKRD1,APOE,ARG1,AXL,BCL2A1,BCL2L11,BDNF,BIRC3,BMAL2,C1QB,C3AR1,C5AR1,CA3,CASP4,CAV1,CCL2,Ccl2,Ccl7,Ccl8,CCN2,CCN3,CCND2,CD14,CD274,CD68,CDK5R1,CDKN2A,CFP,CLDN2,COL1A1,COL1A2,COL24A1,Crip2,CRYAA/LOC102724652,CSF1,CXCL10,CXCL16,Cxcl9,CYGB,CYP11A1,CYP1B1,DIO2,DNMT1,E2F7,EPAS1,FAS,FN1,FOLR2,FOSL1,FOXC1,GADD45A,GJA1,GREB1,HK2,HLA-G,HMGA1,HMOX1,HPGD,IBSP,IFI16,IGF1,IL1RL1,IL7R,I…	1010 (19)
IGF1	1.66	growth factor		0.652	3.69e-31	A2M,Abca8a,Acan,ACTA1,ACTA2,ADORA2B,ANGPT2,ANPEP,ATP2A1,AXL,BCL2A1,BCL2L11,BDNF,BGN,BIRC3,BMP2,C1QA,C4A/C4B,CAVIN2,CCDC80,CCL11,Ccl2,CCL3L3,CCL4,Ccl7,Ccl8,CCN2,CCN5,CCND2,CD74,CDKN2A,CHAT,CLEC11A,COL16A1,COL1A1,COL1A2,COL3A1,COL5A2,COL8A1,CP,CSF1,CTSD,CXCL6,CYBA,CYBB,CYFIP2,CYP11A1,CYP1B1,DCLK1,DCN,EPAS1,ERRFI1,FBXO32,FHOD3,FJX1,Fmnl1,FN1,GADD45A,GATA2,GDF10,HAPLN1,HAVCR2,HMGA1,HMOX1,HOPX,HSD3B1,…	950 (22)
NFKBIA	0.047	transcription regulator		1.216	8.44e-31	A2M,ACKR3,ADGRE5,AMPD3,ANKRD1,ATP11A,AXL,BCL2A1,BIRC3,BMP2,CASP4,CCL11,CCL2,Ccl2,CCL3L3,Ccl7,Ccl9,CCND2,CCR1,CD40,CD74,CD80,CD86,CDC45,CDC6,CDH13,CDH3,COL1A2,COL3A1,COL5A2,CP,CSF1,CTSB,CTSZ,CXCL10,CXCL12,CXCL6,CXCR4,CYBA,CYP1B1,CYP7B1,DCN,FAS,FCGRT,FHL2,FN1,GADD45A,GCH1,GM2A,GPR176,Gstt1,HK2,HLA-A,HLA-DQA1,HMGA1,HMOX1,HOXA10,HOXB2,IFI16,IFIT1B,IL11,IL33,IL7R,ITGA3,KLF5,LAMA5,LGR5,LIF,LRIG1,Ly6a (…	908 (15)
OGA	-0.361	enzyme		1.662	1.49e-30	ABLIM3,ACSL4,ACSS1,ADAM19,ADAP1,ALOX5AP,APOBEC1,APOE,ARHGEF25,ASS1,C1QA,C1QB,C3AR1,CAMK1D,CAPN1,CAV1,CAVIN2,CCL2,Ccl2,CCL3L3,Ccl6,Ccl9,CCR1,CCR5,CD14,CD302,CD36,CD40,CD48,CD53,CD55,CD68,CD86,CDK6,CDKN2B,CEACAM1,CEBPA,CELSR1,CLDN1,CPE,CREB5,CREG2,CSF2RB,CX3CR1,CXCL16,CXCL6,CYFIP2,CYP2B6,DCLK1,DPEP1,EFNB1,ELF1,EPS8,FAS,FDFT1,FGF18,FN1,GADD45A,GALNT6,GDF10,GDF11,GPR34,GPT2,GSN,HIPK2,HK3,HPGD,HPGDS,H…	942 (21)
prostaglandin E2		chemical - endogenous mammalian		-0.353	4.12e-30	ABCG1,Acan,ACTA2,ADAMTS1,ADORA2B,AIF1,ALDH1A1,ANGPT2,ANGPTL4,ARG1,BCL2L11,BIRC3,BMP2,C5AR1,CALHM6,CASP4,CCL2,Ccl2,CCL22,CCL3L3,CCL4,CCN2,CCR1,CCR5,CD14,CD274,CD40,CD55,CD74,CD80,CD83,CD86,CIITA,CLEC12A,Clec2d (includes others),CLEC7A,COL1A1,CP,CSF1,CXCL10,CXCL12,Cxcl9,CXCR4,CYTIP,DCLK1,DCN,FAS,FMOD,FN1,FOSL1,FOSL2,FST,GCNT1,GJA1,H2-T24,HIVEP3,HLA-A,HLA-DMA,HLA-DMB,HLA-DQA1,HLA-DQB1,HLA-DRB5,HMOX1…	825 (15)
BHLHE40	-1.43	transcription regulator	Activated	4.506	5.36e-30	ACTA2,ADORA2B,AXL,B2M,BDNF,C3AR1,CALCB,CASP4,CAV1,Ccl7,CCN4,CCR1,CCRL2,CD14,CD274,CD74,CD80,CD86,CLEC5A,Cmah,CP,CRABP2,CSF2RB,CTSS,Cxcl3,Cxcl9,CYBB,CYP11A1,DCBLD2,EBI3,ECM1,ELF1,ENO2,EPHX1,EPSTI1,EXT1,FAS,FCGR2B,FGL2,FPR1,GCH1,HAVCR2,HCLS1,HK2,IFI16,IFNAR2,IFNGR2,IL17RA,IL18BP,IL1R2,IL2RG,IL6ST,IRF5,IRF8,ITGA4,LCP2,LDLR,LEF1,LGALS3BP,LIF,LYN,MEFV,MITF,MMP14,MMP9,MSR1,MYOD1,NAMPT,NCF4,NFATC1,NLRP3…	900 (22)
CCR2	3.561	G-protein coupled receptor	Activated	5.846	5.92e-30	ARG1,ASPN,BGN,C1QA,C1QB,C1QC,CCL11,CCL2,Ccl2,CCL22,CCL3L3,CCL4,Ccl6,Ccl7,Ccl8,Ccl9,CCR1,CCR2,CCR5,CD163,CD40,CD86,COL12A1,COL1A1,COL1A2,COL6A1,COL6A2,COL6A3,CSF1,CXCL10,CXCL12,CXCL6,Cxcl9,CXCR4,DCN,DPT,F13A1,FN1,IGF1,IL18,ITGAL,LAMB2,LUM,MMP13,MMP2,MMP9,OGN,PCOLCE,PRELP,SLPI,SPARC,TGFB1,TGFBI,TIMP2,TNC,TNF	1039 (22)
SMARCA4	-0.519	transcription regulator	Activated	4.843	8.95e-30	A2M,ABHD2,ABLIM3,ACTA1,ACTA2,AGT,AIM2,ANGPTL2,ANO1,AP3M2,ARHGAP30,ARL4C,ARRDC4,ATP2A1,AXIN2,BCL2A1,BIN1,CCL11,CCL2,CCN2,CCND2,CCR1,CCR2,CCRL2,CD74,CDC6,CDKN2A,CDKN2B,CEACAM1,CFP,CIITA,CLDN1,CLDND1,COL1A1,COL7A1,COTL1,CP,CRIM1,CRYBG1,CSF1,CTSB,CTSH,CTSS,CXCR4,DHRS9,DUSP4,EBF1,ECM2,EFNB1,ENO2,ENO3,FADS3,FAS,FBLIM1,FCGR2A,FGFR2,FHL2,FKBP5,FN1,FOSL2,GADD45A,GJB5,GMFG,GPR183,HCLS1,HCST,HDAC4,HEXB,HFE,…	1027 (25)
APOE	6.402	transporter	Inhibited	-4.193	1.26e-29	ABCG1,ACSL4,ACTA2,ADGRE1,ANGPTL4,ANK3,APOD,APOE,BCAM,BGN,C1QA,C1QB,C1QC,C2,C3AR1,C5AR1,C5AR2,CAMK1,CAV1,CCKAR,Ccl2,CCL22,CCL3L3,CCL4,CCN2,CCND2,CCR5,Cd209f,CD36,CD40,CD68,CD80,CD86,COL1A1,CREB3L1,CSF1,CSF2RB,CTSB,CTSD,CTSK,CTSS,CXCL6,CYBB,CYSLTR1,DBI,ECM1,F10,FABP5,FCGR1A,FCGR2B,FKBP5,GAS7,HMGCS2,HMOX1,HSPA1A/HSPA1B,Hspa1b,IGF1,IL10RA,IL10RB,IL4R,IRF4,ITGA3,ITGAM,ITGAX,KCNAB1,KCTD10,KLF4,LAMA1,LD…	854 (21)
ESR2		ligand-dependent nuclear receptor		0.407	3.68e-29	8030451A03Rik,ABHD2,ACKR3,ADAMTS1,AGT,AK7,ANGPTL2,ANKH,ANPEP,APOE,ARL4A,ARRDC4,BIN1,BMP2,BMP5,Bst2,CACNA1D,CALCB,CAMKK2,CAV1,CCL2,CCL3L3,CCN2,CCN3,CCN5,CCR5,CD3E,CDH13,CDK5R1,CDK6,CLDN1,COL11A1,COL16A1,COL1A1,COL1A2,COL5A3,COL7A1,CRIM1,CRLF1,CSF1,CTHRC1,CTSD,CTSH,CXCL12,CXCL16,CYP11A1,CYP11B2,CYP26B1,CYTH4,DBI,DDAH1,DHCR24,DNMT1,DOCK10,DPYSL3,EPHA3,ERN1,FKBP5,FMOD,FN1,FOSL2,FOXQ1,FST,GJA1,GJB3,GM…	1213 (22)
Ifnar		group	Activated	5.532	1.18e-28	AIM2,AXL,B2M,Bst2,CCL2,Ccl2,CCL22,Ccl7,CD274,CD40,CD74,CD86,CXCL10,Cxcl9,FCER1G,HLA-A,HLA-E,HLA-G,IFI16,IFIT1B,IFIT3,IFITM3,IFNGR1,IRF8,Irgm1,ISG20,ITGA4,LGALS3BP,MMP9,Mx1,NLRC5,NLRP3,OAS1,OAS2,OASL,PNPT1,PSMB8,PSMB9,Sp100,SPP1,TAP1,TAP2,TGFBR1,TLR2,TLR3,TLR7,TNF,TNFSF10,UNC93B1,USP18,VCAM1,ZBP1	652 (16)
STING1	0.543	other	Activated	5.916	1.2e-28	ARG1,Bst2,BTK,CARD9,CCL2,CCL22,CCL3L3,CCL4,CD68,CD83,CD86,CGAS,CX3CR1,CXCL10,Cxcl9,DUSP4,EPSTI1,EVI2A,FCGR1A,FCGR3A/FCGR3B,GAS7,GCH1,Gm12250,GMFG,H2-T24,HLA-A,HOPX,IFI16,Ifi27l2a/Ifi27l2b,Ifi47,IFIT1B,IFIT3,IFITM3,IL11,IL18,IL33,IL4R,IRF5,IRF8,Irgm1,ISG20,ITGAM,LIF,MME,MMP10,MMP12,MMP13,MMP2,MMP3,MRC1,Mx1,NLRP3,OAS1,OAS2,OAS3,OASL,Oasl2,PHF11,PSMB8,PSMB9,PTPRC,RGS16,SAMHD1,Serpina3g (includes oth…	546 (18)
IgG		complex		1.246	1.25e-28	ADGRE1,AOC1,APOE,ATP1B3,B2M,BIRC3,CCL11,CCL2,Ccl2,CCL3L3,CCL4,Ccl7,CCND2,CCR2,CD274,CD40,CD80,CD83,CD86,CDKN2B,CLEC5A,COL1A1,COL3A1,CRABP2,CSF1,CTSC,CXCL10,Cxcl9,EBI3,FABP5,FCGR1A,FCGR2A,FCGR2B,FGL2,FN1,FOLR2,FOSL2,FST,GPR183,HLA-E,IFITM3,IFNGR2,IL16,IL1R2,IL2RG,INPP5D,IRF4,ITGAL,ITGAM,ITGB2,KLK7,KNG1,LDLR,LGALS1,LIF,Ly6a (includes others),LY9,MAFB,MMP12,MMP2,MMP9,NFKBIE,NGF,NINJ1,PMEPA1,PPARG,PP…	860 (14)
dihydrotestosterone		chemical - endogenous mammalian		1.346	3.78e-28	ABCG1,ACKR3,Acp5,ACTA1,ADAMTS1,ADIPOR2,AGT,ANO1,APOD,APOE,ARG1,ATP2A1,AXIN2,B2M,BASP1,BGN,BMP7,BMPR1B,C1orf116,C4A/C4B,CA3,CALCB,CAMKK2,CCN2,CCND2,CD274,CD36,CD74,CDC6,CEBPA,CMKLR1,COBLL1,COL3A1,COL5A2,COL5A3,COL6A1,CYBB,CYP11A1,DBI,DCN,DHCR24,DIO2,DPP4,DUSP4,E2F8,EPB41L4B,FBXO32,FGF7,FKBP5,FN1,FOXQ1,FST,GREB1,GSN,HK2,HLA-A,HOXB7,HOXC4,HOXC5,HOXC6,HOXC8,HOXC9,HPGD,HPGDS,HSPA1A/HSPA1B,IGF1,IL1RL1,…	1170 (20)
PD98059		chemical - kinase inhibitor	Inhibited	-2.163	4.29e-28	ACOT7,ACTA2,AGT,ALOX5AP,ANGPT2,ANKRD1,ANPEP,ATP2A1,BCL2L11,BDNF,BGN,BMP2,CAV1,CCL11,CCL2,Ccl2,CCL3L3,CCL4,CCN2,CCN5,CCND2,CCR1,CCR2,CD14,CD36,CD37,CD40,CD55,CD74,CD83,CD86,CDH3,CDK5R1,CDKN2A,CDKN2B,CEBPA,COL1A1,COL1A2,COL3A1,CTSB,CTSH,CTSK,CXCL10,CXCR4,CYP1B1,DCBLD2,DIO2,DIO3,DNMT1,DUSP4,ENO2,EPAS1,ERRFI1,FAH,FAS,FKBP5,FN1,FOSL1,GADD45A,GAS7,GJA1,Hmga2,HMOX1,HPGD,HYOU1,IGF1,ITGA4,ITGAM,ITGAX,ITGB…	904 (19)
TP63	5.019	transcription regulator		-0.694	4.44e-28	A2M,ABCC5,ACTA2,ADAMTS1,ADAMTS18,ADAMTS9,ALOXE3,APOBEC1,ARG1,AXL,BC064078,BCL2L11,BMP7,CAD,CAV1,CAVIN2,CCL22,CCN2,CCND2,CCR1,CDH3,CDK18,CDK6,CDKN2A,CDKN2B,CEACAM1,CEBPA,CGN,COL11A1,COL5A1,COL6A3,COL8A1,COL9A2,CTSD,CXCR4,CYGB,CYP26B1,DCN,DDAH1,DKK3,DNMT1,DOK1,ECM1,EMID1,EPHA2,FAS,FGF11,FGFR2,FN1,FOSL1,FOSL2,FOXQ1,FST,GADD45A,GREM1,HIP1R,HK2,HOXC4,HSPA1A/HSPA1B,Hspa1b,IL4R,IRF4,IRF5,ITGA3,ITGA4,ITG…	847 (15)
IL10RA	5.245	transmembrane receptor	Inhibited	-2.119	1.08e-27	ABAT,ABCG1,ADD3,AKT3,ANKH,ANO1,AOC1,ASPN,ASS1,BMP2,CALHM6,CCL22,CCN3,CD300LF,CD36,CD40,CELA1,Ces2g,CLEC12A,CLEC4E,CLEC5A,CSF3R,CTH,Cxcl9,CYFIP2,DCN,DPEP1,DPT,DRAM1,ECM1,EMP2,F10,F13A1,FABP5,FADS3,FAS,Fcrl2,FN1,FOLR2,GSAP,HK3,HLA-A,HPGD,IFI16,Ifi47,IL18BP,IL2RG,IRGM,Irgm1,ITGAM,LRIG3,LTC4S,LUM,Ly6a (includes others),MSRB1,NAMPT,NDRG2,NLRC5,NPL,NR1H3,Nrg1,OGN,OLR1,PARVG,PCOLCE,PF4,POSTN,PSMB8,PSMB9…	554 (16)
cardiotoxin		chemical - other	Activated	6.625	1.86e-27	ANGPTL4,AOC3,B2M,BDNF,BGN,BRINP3,C5AR1,CCL11,CCL2,Ccl2,CCL3L3,CCL4,Ccl6,Ccl7,Ccl9,CCND2,CCR1,CCR2,CCR5,CD180,COL1A1,COL1A2,COL6A2,CSF1,CSF2RB,CSF3R,CTSB,CTSH,CXCL10,Cxcl9,CXCR4,DCN,DOK2,DPP4,FGF11,FGF7,FPR1,FST,GDF11,GM2A,GSN,H19,HP,IGF1,IL10RA,IL10RB,IL16,IL18,IL2RG,IL33,IL4R,IL7R,ITGA4,ITGAM,ITGB2,LIF,LTBP1,LY86,MCM2,MMP10,MMP12,MMP13,MMP2,MMP3,MRC1,MYOD1,NAMPT,Nrg1,OSM,PDGFA,PLAGL1,PTPRC,SERPI…
HRAS	-0.061	enzyme		0.6	2.08e-27	A2M,Acan,ACTA1,ADGRE5,ADRA2A,ANKRD1,ANXA6,ANXA8/ANXA8L1,ASAP1,B2M,BCL2L11,BIRC3,BMP7,C1QC,CAV1,Cbr2,CBX2,CCDC80,Ccl2,CCN2,CCND2,CD274,CDH3,CDK18,CDKN2A,CDKN2B,CGREF1,CHST11,COL1A1,COL1A2,COL3A1,COL5A2,COL6A2,CRABP2,CRIM1,Crip2,CSF1,CTSB,CTSC,CTSS,CTSZ,CXCL10,CXCL12,DNMT1,DOK1,DOK2,DPP4,DUSP4,ENPP1,EPHX1,ETV4,F2RL2,FAS,FDFT1,FN1,FOSL1,FOSL2,FZD1,GDF10,GJA1,GJB3,GSN,HMOX1,HOXA11,HOXB4,HOXC8,IL1RL1,…	911 (21)
SB203580		chemical drug	Inhibited	-4.394	2.09e-27	Acan,Acp5,ACTA2,ADAMTS9,AGT,AIM2,AK7,ALOX5AP,ALPL,ARG1,BCL2L11,BDNF,BMP2,C3AR1,C4A/C4B,CCL11,CCL2,Ccl2,CCL4,Ccl7,CCN2,CCRL2,CD109,CD274,CD2AP,CD40,CD55,CD80,CD83,CD86,CDK5R1,CDKN2A,CEACAM1,CIITA,CLDN1,COL1A1,COL1A2,COL3A1,CTSH,CTSK,CX3CR1,CXCL10,Cxcl3,CYP1B1,CYP26B1,EBI3,EMP2,FAS,FDFT1,FN1,FOXQ1,FYB1,GADD45A,GJA1,HAPLN1,HK2,HMOX1,IFIT3,IL11,IL13RA2,IL18,ISG20,ITGA4,ITGAM,LMO2,MAPK12,MITF,MMP10,MM…	822 (16)
WNT3A		cytokine		1.472	2.44e-27	Acan,ACTA2,ADAMTS14,ALPL,ARRDC4,AXIN2,BCL2L11,BDNF,BGN,BMP2,CACNA1G,CAMK4,CCDC80,CCL2,Ccl2,CCL22,CCL3L3,CCN2,CCN4,CCN5,CCND2,CD274,CD300A,CD68,CEBPA,CLEC11A,COL1A1,COL1A2,COX6B2,CPT1C,CTH,CXCL10,CXCL12,Cxcl9,DCLK1,DCN,DLK1,EFNB1,EN1,EPAS1,FGF18,FHL2,FHOD3,FMOD,FN1,Fndc1,FOXQ1,FZD1,Irgm1,IRS1,JAG1,KCTD12,KLF4,LBH,LEF1,LGR5,LRRC17,MAB21L1,MITF,MMP13,MMP14,MRGPRF,MSX2,NFATC1,NOTUM,OGN,PDGFA,PMEPA1,P…	728 (24)
ITPR2	2.057	ion channel	Activated	5.637	2.84e-27	ADAM8,AFAP1L2,AIM2,ALOX5AP,Bst2,BTK,C5AR2,CCL2,Ccl2,CCL3L3,CCL4,Ccl7,Ccl8,CD180,CD274,CDKN2A,CLEC7A,CXCL10,CXCL6,FCER1G,FCGR1A,Gm12250,Ifi47,Igtp,Irgm1,ITGB2,Ly6a (includes others),NAIP,Naip1 (includes others),NCF1,NLRC4,PIK3CG,PSMB9,PTAFR,SLC11A1,SYK,Tgtp1/Tgtp2,THEMIS2,TLR1,Tlr13,TLR5,TLR7,TNF	558 (14)
LDLR	-3.272	transporter		-0.314	2.85e-27	ABCG1,ADGRE1,ALDH9A1,ANLN,APOBEC1,APOE,ASPN,AXIN2,BGN,BMP2,Bst2,C1QA,CCL2,Ccl2,CCL3L3,CCL4,Ccl7,Ccl8,CCR1,CCR2,CCR5,CD274,CD36,CD40,CD55,CD68,CEBPA,CLEC4E,COL1A1,COL3A1,CTSC,CX3CR1,CYP7B1,CYTIP,DHRS9,E2F7,EBI3,FABP5,FAM3C,FCGR1A,FGL2,FPR1,GALM,GATM,GJA1,GJA5,GNGT2,GPR132,HK2,ITGAM,LAIR1,LCP2,LDLR,LPL,LSP1,Ly6a (includes others),LY86,LYZ,MMP14,MMP2,MMP9,MSR1,MSX2,NR1H3,PKIB,PLAU,PLIN2,PLTP,PPARG,P…	916 (23)
PGR	-2.923	ligand-dependent nuclear receptor	Inhibited	-2.809	3.02e-27	A2M,ADAM19,ADAM8,ADAMTS1,ADAMTS18,ADAMTS3,ADRA2A,BGN,BIRC3,CALCB,CCN5,CD177,CD36,CDC6,CDH13,CDH4,CEBPA,CLDN10,COL12A1,COL1A1,COL1A2,COL5A1,COL5A2,COL5A3,COL6A1,COL6A2,COL6A3,COL7A1,COL8A2,CSGALNACT1,CTDSPL,CTSD,CTSK,ENC1,EPAS1,EPS8,FKBP5,FN1,FOXC1,GPM6B,GREB1,H19,HAPLN1,HOXA10,HPGD,HSD17B1,HSPA2,IFI16,IFIT3,IRS1,ITGA11,ITGA3,ITGA4,ITGAX,ITGB4,KLF4,KLF5,LAMA4,LAMB2,LCP1,LDLRAD4,LIF,LIMK1,LOXL1,LOX…	1237 (22)
TGFBR2	0.844	kinase		0.42	3.36e-27	ACTA2,ADAM8,ADCY1,ADGRE1,ADORA2B,AGPAT4,ALOX5AP,ANGPTL4,ASS1,ATP1A2,BDNF,BGN,BMP5,C5AR1,Ccl2,CCL3L3,CCL4,Ccl7,CCN2,CD14,CD83,CDKN2A,CDKN2B,CLIC4,COL1A1,COL1A2,CSF1,CX3CR1,CXCL6,EBI3,EPAS1,FGF7,FKBP5,FMOD,FN1,FPR1,FST,GATM,GJA1,GPC1,GPLD1,HK2,HP,HPGD,IGF1,IL1R2,IL3RA,IRF8,ITGAM,ITPK1,LRIG1,Ly6a (includes others),MFSD2A,MMP10,MMP12,MMP13,MMP14,MMP2,MMP3,MMP9,MRC1,MSR1,NFIB,NFIL3,NFKBIE,NGF,P2RX7,P2…	992 (21)
ESR1	-1.259	ligand-dependent nuclear receptor		-0.645	3.57e-27	9830107B12Rik/A530064D06Rik,ABCC3,ABCC5,ABHD2,ACKR3,ACTA2,ADCY1,ADD3,ADGRG6,AGT,ALOX5AP,ANGPTL2,ANK3,ANLN,AP1S3,APOE,ARHGEF2,ARL4D,ASS1,ATP11A,AXIN2,BCL2L11,BDNF,BIN1,BIRC3,BMP2,C1QTNF6,CACNA1D,CAMK1,CARD14,CAV1,CAV2,CCL2,CCL4,CCN3,CCN5,CD55,CD74,CD83,CDK5R1,CDK6,CDKN2A,CDKN2B,CEBPA,CGN,CLDN1,CLDN2,Clec2d (includes others),CLEC7A,COL16A1,COL5A2,COL8A1,COTL1,CP,CPE,CRABP2,CRIM1,CTH,CTSB,CTSC,CTSD,…	1070 (22)
TCL1A		transcription regulator			3.66e-27	Acp5,APOBEC1,C1QA,C1QB,C1QC,C3AR1,CCR1,CD300LD,CD68,CFP,CLEC4D,CLEC4E,CSF3R,CTSB,CTSC,CTSD,CTSH,CTSS,CYBB,FCER1G,FCGR2B,FKBP5,FPR1,GDF15,HMOX1,IL17RA,IL1R2,ITGAM,ITGB2,Ly6a (includes others),LY9,MAFB,MMP12,MMP13,MMP19,MMP9,MPEG1,MSR1,PTPRO,SCARB2,SLC11A1,SLC15A3,SLC40A1,TLR7,TNFAIP2,TREM2,UTRN	660 (12)
cuprizone		chemical toxicant	Activated	4.303	4.8e-27	ABCD1,ACER2,ALPK1,ANLN,APBB1IP,BDNF,C1QB,C1QC,CAMKK2,Ccl2,CCL3L3,CCL4,Ccl7,CCN3,CD86,CTSB,CTSD,CTSZ,CXCL10,DBI,EPHX1,FABP5,FAM78A,FCGR2A,FDFT1,Gm8995,GPR132,GPR34,GSN,HAVCR2,HEXB,HK3,IGF1,IKZF1,IRF8,ITGAM,JAM3,KNG1,LCP1,LEF1,LGALS1,LGMN,LSP1,MBP,NCF1,NCKAP1L,NLRP3,PRDX6,PTGS2,PTPRC,RAMP3,RBP1,SLC37A2,SORBS1,SYNPO,TGFBR1,Tlr13,TNF,TPPP3,VAV1,VIM	317 (7)
CD44	1.117	other	Activated	4.69	5.43e-27	ACKR3,ACTA1,ACTA2,ADAM8,ADGRE1,ALDH1A1,BCAM,BGN,BIRC3,Ccl2,CCL4,Ccl7,CCND2,CCR2,CCR5,CD274,CD36,CELA1,CLEC5A,CLEC7A,COL1A1,COL3A1,COL5A2,CRABP2,CTSK,CTTN,CX3CR1,CXCL6,Cxcl9,DNMT1,ECM1,ENO2,FAS,FKBP5,FN1,GADD45A,IL1R2,ITGA3,ITGA4,ITGAX,ITGB2,KCTD10,KLF4,LAMB1,LAMC1,LGALS1,LTBP1,LTBP2,Ly6a (includes others),MBNL3,MMP12,MMP13,MMP14,MMP2,MMP3,MMP9,PARVB,PDK4,PFKFB3,PFKM,PGM2L1,PLAU,PMEPA1,PPARG,SBK1,…	1053 (23)
PTGS2	-2.288	enzyme		0.717	7.19e-27	AIF1,ANGPT2,ARG1,AXIN2,B2M,BIRC3,C5AR1,CCL2,Ccl2,CCL3L3,CCL4,CD163,CD274,CD68,CD74,CIITA,CLEC12A,CLEC7A,CST3,CTSD,CTSK,CXCL10,CXCL12,CXCL14,CXCR4,CYBB,CYP1B1,DLK1,FAS,FCGR3A/FCGR3B,FCGRT,FN1,GRIN2A,HLA-A,HLA-DMA,HLA-DMB,HLA-DQA1,HLA-DQB1,HLA-DRB5,IGF1,IL11,IRX1,IRX2,ITGAL,ITGB4,LPL,LTBP1,MMP14,MMP2,MMP9,MRC1,MSR1,NEB,NLRC5,PAK1,PF4,PIK3CG,PLXNC1,PPARG,PSMB8,PTGER2,PTGER4,PTGS2,SCARB1,SIGLEC10,SOC…	848 (18)
CHUK	-0.917	kinase	Activated	3.292	8.14e-27	ACKR3,Acp5,AMPD3,BMP2,CASP4,CCL11,CCL2,Ccl2,CCL22,CCL3L3,CCL4,Ccl9,CCN3,CCR1,CDH13,CLDN1,CP,CRLF1,CSF1,CTSB,CTSZ,CXCL10,CXCL12,CXCL6,CYBA,CYP7B1,DCN,DNMT1,FAS,GCH1,GM2A,GRIN2A,Gstt1,HK2,HLA-A,HMOX1,IFI16,IFIT1B,IL11,ITM2B,KLF10,KLF5,MMP10,MMP13,MMP2,MMP3,MMP9,NGF,NOCT,OGN,PLAU,PLD3,PPARGC1B,PTGS2,RABEP2,RBP1,RCAN1,RGS16,SFRP1,SGK1,SLC16A2,Slfn2,SMOC2,SOD3,SPP1,TGFA,TIMP3,TLR3,TNF,TNFAIP2,TNFSF13B…	807 (12)
NFkB (complex)		complex	Activated	3.811	9.19e-27	A2M,ABCG1,ACKR3,ACTA2,ADAMTS9,ADGRE1,ADORA2B,ADRA2A,AGT,ALDH1B1,ANKRD1,APOE,BCL2A1,BDNF,BIRC3,BMP2,CASP4,CBR3,CCKAR,CCL11,CCL2,Ccl2,CCL22,CCL3L3,CCL4,Ccl7,CCN2,CCND2,CCR2,CD274,CD36,CD40,CD74,CD80,CD83,CD86,CGREF1,CIITA,CLEC4E,CLIP2,COL1A2,CSF1,CXCL10,CXCL12,CXCL6,Cxcl9,CXCR4,CYBB,DBP,E2F7,ENPP1,EPAS1,FABP5,FAS,FCGR1A,FN1,FST,GAD1,GADD45A,GCH1,GDF15,GPR34,HDAC6,HLA-A,HLA-DMB,HMOX1,IFNAR2,IL10RA,I…	769 (13)
IRF2BP2	0.078	transcription regulator	Inhibited	-6.913	1.36e-26	BCL2A1,C4A/C4B,C5AR1,CASP4,CCL3L3,Ccl8,Ccl9,CCR1,CCR2,CD14,CD180,CD274,Cd52,CD53,CD72,Clec4a3,CLEC4E,CSF2RB,Cxcl9,CYP1B1,CYSLTR1,CYTIP,FCGR3A/FCGR3B,FYB1,GCNT1,Gm12250,Gm5431,GSAP,HLA-A,HMOX1,IFI16,IL2RG,KNG1,LILRB3,LPL,LY86,Milr1,MMP13,MMP3,MPEG1,MS4A6A,Ms4a6b,Ms4a6c,NLRC5,PILRA,PILRB,PLEK,SLA,SLAMF7,STAP1,TBX15,Tgtp1/Tgtp2,Tlr13,TNF,Trim30a/Trim30d,VCAM1,ZNF705A
Tgf beta		group	Activated	2.972	1.53e-26	ABCD1,Acp5,ACTA2,ADGRE5,ALDH1A1,ANGPTL4,ANKH,AOC3,ARHGAP45,ATOH8,AXL,BASP1,BGN,BLVRB,BST1,CCL11,CCL2,Ccl2,CCL3L3,CCL4,CCN2,CCND2,CCR2,CD274,CD300LB,CD36,CD53,CDK6,CDKN2A,CDKN2B,CHST11,CIITA,COL12A1,COL1A1,COL1A2,COL3A1,COL5A1,COL6A2,COL7A1,COQ8A,CSF1,CTSK,CX3CR1,CXCL10,Cxcl3,CXCR4,CYBB,DCN,EMID1,EN1,EPAS1,F10,FN1,FST,GREM1,HAND2,HMOX1,IGF1,IL16,INPP5D,JAG1,JARID2,KLF10,LIF,LOXL1,LOXL2,Ly6a (inclu…	940 (19)
Pam3-Cys-Ser-Lys4		chemical reagent	Activated	4.064	2.73e-26	ADGRE5,ANGPT2,BCL2A1,BCL2L11,BIRC3,CARD9,CASP4,CCL2,Ccl2,CCL22,CCL3L3,CCL4,Ccl7,CCN2,CCN4,CCR1,CCR2,CCR5,CD14,CD180,CD274,CD40,CD55,CD80,CD83,CD86,CLDN1,CXCL10,CXCL6,Cxcl9,DDIT4L,EBI3,FCGR2A,FCGR2B,HAVCR2,HIVEP3,HK2,HLA-A,HLA-DRB5,IFI16,IL18,IL7R,IRF4,ITGA4,ITGAX,KLHL21,LTBP1,MMP2,MMP3,MMP9,NAMPT,NLRP3,OSM,PARP14,PRDM1,PTGES,PTGS2,SLC16A3,SLC2A1,SLC40A1,SPI1,STAT5A,TGFB3,Tgtp1/Tgtp2,TLR1,TLR2,TLR…	809 (15)
LEF1	-3.469	transcription regulator		0.492	2.96e-26	Acan,ACSBG1,ACTA2,ADAM23,ARRB2,ARRDC4,AXIN2,CACNA1G,CARD9,CAV1,CCDC3,CCL4,Ccl6,CCN4,CD274,CD83,CDKN2A,COL11A1,CPE,CSF3R,CTTN,CX3CR1,CXCR4,DLX3,E130308A19Rik,ECM1,EN1,ENO2,EPHX1,FAS,FGF18,FN1,Gm7932,GNAO1,GSAP,HLA-DQA1,IFITM3,IL7R,JAG1,LAIR1,LAMC1,LEF1,LFNG,LONRF1,LRIG1,Ly6a (includes others),LYZ,MAPK12,MBNL3,MFAP3L,MGLL,MITF,MMP13,MMP2,MSX2,Naip1 (includes others),NCF1,NLRP3,NR2F2,NRCAM,NTN4,P2RY…	1041 (26)
PSMB11		peptidase	Inhibited	-4.045	1.11e-25	Abi3bp,Actn3,BMPR1B,CAV1,CCL11,Ccl2,Ccl7,Ccl8,CDH4,CHAD,CLDN2,COL1A1,COL1A2,COL27A1,COL3A1,COL5A1,COL5A3,COL6A1,COL6A2,Col6a4,CREB5,CTSS,CXCL12,CXCL6,Cxcl9,GADD45A,Gm5431,HMOX1,HSPA1A/HSPA1B,Hspa1b,IL2RG,ITGAM,LAMA1,LAMB2,LSP1,MAPK12,MMP3,NCF1,NTN4,OLFML2B,PARVB,PIK3CG,PIK3R5,PLCB2,PRKCB,PTGS2,PTK2B,PTPRC,THBS3,TNFRSF11A,TNFRSF12A,TNFSF10,TRAF1,VAV1	535 (7)
PLCG2	3.596	enzyme		-0.899	1.31e-25	ACSL4,APOE,BCL2A1,C1QA,C1QB,CCL2,Ccl2,Ccl7,Ccl8,CD36,CD68,CD74,CTSD,CTSK,CX3CR1,CXCL10,Cxcl9,H2-Q5,HLA-A,HLA-DQA1,HLA-DRB5,IFI16,IFIT1B,IFIT3,IFITM3,ITGAM,ITGAX,LIPA,LPL,MMP12,MMP13,MMP19,MS4A4A,Ms4a6b,NFATC1,PLCB2,PLCG2,PLIN2,PTGS2,PTPRC,SPP1,TNF,TNFSF10,TREM2	790 (16)
TP73		transcription regulator		-1.296	1.69e-25	ACTA2,ADAM19,ADAM23,ADORA2B,ANGPTL4,ARL5C,AXL,B2M,BCL2L11,BMP7,CAMSAP3,CASP4,CCL2,Ccl2,Ccl6,Ccl9,CCN5,CD3E,CD55,CD83,CDK6,CLDN10,CLEC7A,CLIP3,CNTFR,COL1A1,COL5A2,CTH,CTSD,CXCL10,CYBA,DBP,DLG5,DRAM1,ECM1,EPHA2,FAM78B,FAS,FGFR2,FKBP1B,FN1,FOCAD,FST,GADD45A,GATA2,GJA1,GPR137B,GPR176,GSN,HSPA1A/HSPA1B,HSPB8,IL4R,IRF5,ITGAX,ITGB2,ITGB4,JAG1,JCAD,KLF5,KLHL21,LAMA5,LBH,LCP1,LDHD,LIMK1,LTBP1,LYZ,MAP4K4,M…	852 (16)
IKBKB	0.339	kinase	Activated	3.642	2.89e-25	Acp5,ACTA2,AMPD3,ANKRD1,BIRC3,BMP2,CCL11,CCL2,Ccl2,CCL3L3,CCL4,Ccl9,CCN2,CCR1,CDC6,CDH13,CLDN1,COL1A1,COL3A1,CP,CSF1,CTSB,CTSK,CTSZ,CXCL10,CXCL12,CXCL16,CXCL6,Cxcl9,CXCR4,CYBA,CYP1B1,CYP7B1,DCN,ECT2,FAS,GADD45A,GCH1,GM2A,Gstt1,HK2,HLA-A,HMOX1,IFI16,IFIT1B,IL11,KLF5,MBP,MMP13,MMP2,MMP3,MMP9,MRC1,MYO1D,NGF,NLRP3,NOCT,OGN,PLAU,PLD3,POSTN,PTGS2,PTK2B,RABEP2,RBP1,RCAN1,RGS16,SFRP1,SGK1,SLC16A2,Slfn2,S…	878 (13)
U0126		chemical drug	Inhibited	-3.217	4.78e-25	Acan,ACKR3,ACTA2,ADGRE1,ADORA2B,AGT,ALPL,ANGPT2,ANGPTL4,ARG1,ARHGEF2,ASIC2,AXIN2,BCL2L11,BDNF,BIRC3,CA9,CACNB3,CAV1,CCL11,CCL2,Ccl2,CCL3L3,CCL4,Ccl8,CCN2,CCN4,CCN5,CCND2,CCR2,CD274,CD36,CDK18,CDK5R1,CEBPA,CIITA,CLDN2,COL1A1,CXCL10,CXCL12,CXCR4,CYBB,CYP11A1,CYP1B1,CYP2B6,CYP4F2,DBP,DDAH1,DUSP4,ELL,EPHA2,ERRFI1,FGFR2,FKBP5,FN1,FOSL1,GDF15,GJA1,GPR34,GRK3,GSN,HAPLN1,HLA-DQA1,HMOX1,HPGD,HSD17B7,HSF4,…	807 (15)
OSM	3.865	cytokine	Activated	3.256	6.65e-25	A2M,ABCC3,ABCC5,ABCG1,ACTA2,ADAMTS1,ADAMTS3,ADGRG6,AKR1B10,AMPD3,ANGPT2,ANGPTL4,ARG1,ARHGAP32,ARHGEF2,ARL4A,ARL4C,B2M,BAIAP2,BCL2L11,C4A/C4B,CASP4,CCL11,CCL2,Ccl2,Ccl7,Ccl8,CCND2,CDA,CDH3,CEBPA,COL1A1,COL1A2,COL3A1,COL6A1,COL8A1,CRLF1,CSF2RB,CTH,CTSH,CXCL10,CXCL12,Cxcl3,CXCL6,CYP1B1,DAPK1,DHCR24,ECM1,ECM2,FN1,Fndc1,FOSL1,FOXC1,GAS7,GJB5,GRIN2A,HK2,HLA-A,HMOX1,HOXA9,HP,HSF4,HSPA2,IFNGR1,IL18,IL1R2…	877 (15)
ARID1A	-0.516	transcription regulator	Activated	2.431	1.09e-24	ACSS1,ACTA1,ACTA2,ALDH1A1,ALPL,ANKH,ANXA8/ANXA8L1,ARRB2,ASPN,AXIN2,BGN,BMP2,C4A/C4B,CA9,CAV2,CAVIN2,CBR3,CCDC80,Ccl2,CCN4,CCN5,CD109,CD274,CD40,CD55,CD83,CDKN2B,CEACAM1,CHST11,COL12A1,COL16A1,COL1A1,COL1A2,COL5A1,COL7A1,CSF1,CYBA,DPYSL3,DTX4,ECM1,EDIL3,ENPP1,EXT1,F13A1,FN1,FZD1,GDF15,GLIPR2,Gm2694,GNA15,GREB1,GSN,HOXD11,IFI16,IL11,INHBB,ITGA3,ITGB4,ITPR2,KDELR3,KLF4,LGR5,LGR6,LOXL2,MYO6,NFATC2,NF…	957 (18)
CEBPB	-1.39	transcription regulator	Activated	2.205	1.14e-24	ACTA2,AGT,AKR1B10,ALDH1A1,ALOX5AP,ANPEP,AOC1,ARG1,BASP1,BCL2A1,BDNF,BLNK,C1QA,C1QC,C2,C3AR1,CCL2,Ccl2,CCL3L3,CCL4,CCND2,CCR1,CCR5,CCRL2,CD14,CD163,CD274,CD74,CD80,CD86,CDC45,CDC6,CDH3,CDKN2B,CEBPA,CLEC4E,COL1A1,COL1A2,COL3A1,COL5A1,COL5A2,CP,CSF3R,CTSC,CXCL10,CXCL16,CXCR4,CYP11A1,DAPK1,DCN,DIAPH3,DLX3,DNMT1,E2F8,EDIL3,F7,FAS,FBXO32,FCER1G,FCGR1A,FCGR3A/FCGR3B,FGFR2,FHL2,FN1,FZD1,GADD45A,GDF15,GLI…	878 (18)
decitabine		chemical drug	Activated	3.422	1.86e-24	ABCC3,ADAM23,ADAMTS1,AIM2,ALPL,ANGPTL4,ANKRD1,APOE,B2M,BAIAP2,BCL2L11,BDNF,BICC1,BIN1,BIRC3,BMP5,CA9,CAMSAP3,CAV1,Ccl2,Ccl9,CCN2,CCND2,CCR2,CD276,CD40,CD86,CDA,CDH13,CDH3,CDH4,CDK5R1,CDK6,CDKN2A,CDKN2B,CEACAM1,CGREF1,CHD5,CNMD,COL1A1,COL1A2,COL3A1,COL6A3,COL7A1,CRABP2,CX3CR1,CXCL10,CXCL12,CXCR4,CYP11A1,CYP1B1,DAPK1,DCK,DNMT1,E2F8,EFNB1,EPHA3,FAS,FES,FN1,FOXC1,GAD1,GATA6,GDF15,GDPD5,GFRA1,GJA5,GPC…	1048 (20)
AHR	0.032	ligand-dependent nuclear receptor		-1.85	2.18e-24	A2M,ACKR3,ACTA2,ADAM19,ADGRE1,ADIPOR2,AIF1,ALDH1B1,ALDH3A2,ALDH5A1,ASPN,ATOH8,B4GALT5,BASP1,BDNF,C1QA,C1QB,C1QC,CAMK2N1,CBR3,CCL2,Ccl2,CCL22,CCR5,CD14,CD274,CD36,CD3E,CD84,CDKN2A,CDKN2B,CEBPA,CELA1,CGREF1,CHD7,COL11A1,COL12A1,COL16A1,COL1A1,COL1A2,COL27A1,COL3A1,COL5A1,COL5A2,COL6A1,COL6A2,COL6A3,CRIM1,CSF2RB,CTNNAL1,CTSD,CX3CR1,CXCL10,Cxcl9,CYP1B1,CYP2B6,DCLK3,DCN,E2F8,EBF1,EPB41L5,FADS3,FAS,FGF…	1004 (19)
8-bromo-cAMP		chemical reagent		0.043	4.27e-24	ACSL4,ADCY1,AKT3,ALDH3A2,AOC1,ARG1,ASS1,AVPR1A,BIRC3,BMP2,BMP7,CAV1,CAV2,Ccl2,CCN2,CCND2,CD68,CDC45,CDC6,CDK6,CDKN2B,CEBPA,CLEC11A,CNTFR,COL11A1,COL3A1,COL5A1,COL5A2,CRYAA/LOC102724652,CSF2RB,CSF3R,CTSB,CTSD,CTSK,CYP11A1,CYP11B2,CYP1B1,CYP2B6,DCN,DIAPH3,DIO2,DUSP4,ENC1,FAS,FN1,FOSL1,FST,GATA6,GCH1,GJA1,GM2A,GSN,HPGD,HSD17B1,IFNGR1,IGF1,IL11,IL1RL1,IL4R,IL6ST,IL7R,INHBB,ITGA11,ITGA3,ITGA4,ITPR2,IT…	1134 (22)
resiquimod		chemical drug	Activated	3.767	6.37e-24	ADAM8,AIF1,AIM2,AOC3,ARL5C,BCL2A1,BLNK,C3AR1,C4A/C4B,CASP4,CCL11,CCL2,Ccl2,CCL22,CCL3L3,CCL4,Ccl7,Ccl9,CCND2,CCR1,CCRL2,CD180,CD22,CD40,CD55,CD83,CD86,CIITA,Clec2d (includes others),CLEC4E,CLEC7A,CREB5,CXCL10,CXCL12,Cxcl9,DOCK10,Ear2 (includes others),EBI3,FAS,FBXO32,FCER1G,FCGR1A,FCGR2A,FCGR2B,GDF15,GM2A,GPR183,HAVCR2,HCK,IFI16,IFIT3,IFITM3,IL16,IL18,IL21R,IL33,IRF4,ISG20,ITGAX,LAT2,LGALS1,LIF,L…	753 (16)
CITED2	-1.228	transcription regulator	Inhibited	-5.001	8.08e-24	ABTB2,ADAP2,ANGPTL4,ARG1,ARL4A,ASAP3,B2M,C5AR1,CALHM6,CCL2,Ccl2,Ccl8,CD274,CD80,CD86,CDKN2A,CDKN2B,CRIM1,CXCL10,Cxcl9,CYBB,EXT1,FCGR2B,FCGR3A/FCGR3B,GATA6,HK3,HLA-A,HOPX,IFI16,Ifi47,IFIT1B,IFIT3,IL17RA,IRF8,Irgm1,ITGA4,KIF5C,LCP2,LPL,MARCHF1,MMP13,MRC1,Ms4a4c (includes others),NAMPT,OAS1,OAS3,OASL,Oasl2,OSM,PARP14,PFKFB3,PHF11,PLAU,Pou3f1,PRRG4,RAPGEF2,RTP4,Serpina3g (includes others),SLAMF7,SLC1…	685 (19)
filgrastim		biologic drug		-0.391	9.37e-24	ACSL4,ADGRG3,ALPL,AOC3,ARHGAP24,ARHGAP25,B2M,BEX3,BIRC3,CARD9,CAVIN2,CCL3L3,CCL4,CD163,CD177,CD48,CD55,CD74,CD83,CEACAM1,CLEC4D,CLEC5A,CLEC7A,COL27A1,CRYBG1,CST3,CXCL10,CXCR4,CYBB,CYP1B1,CYSLTR1,DDAH2,DHRS9,DPYSL3,EPSTI1,EXT1,FABP5,FCER1G,FGL2,FKBP5,GADD45A,GATA6,GNGT2,GPR162,GPR183,GPR34,HIPK2,HLA-DMB,HLA-DQB1,HLA-DRB5,HMGA1,HP,HPGD,IFIT3,IL1R2,IL4R,ISOC1,ITGA4,ITGAM,ITPK1,JARID2,LAIR1,LDLR,LEF1…
SP1	-0.461	transcription regulator		1.639	9.87e-24	ABCD2,ABHD2,ACSS1,ACTA2,ADAMTS1,ADD3,ADSS2,ALDH3A2,ALPL,ANKH,APOE,ASS1,B4GALT5,BDNF,BMP7,CAD,CAV1,CCL2,Ccl2,CCL22,CCN2,CCND2,CD40,CD55,CDK6,CDKN2A,CDKN2B,CEACAM1,CEBPA,CIITA,COL1A1,COL1A2,COL7A1,COL8A1,CRABP2,CTH,CTSD,CXCL10,CXCL12,CXCR4,CYP11A1,CYP1B1,CYP2B6,CYP7B1,DHCR24,DIAPH3,DLX3,DNM1,DNMT1,F10,F7,FAS,FES,FN1,FOLR2,FOSL1,GDF15,GJA1,HDAC4,HK2,HMGA1,HMOX1,HSD17B1,HSD17B7,HSD3B1,Hspa1b,IFITM3,I…	974 (21)
IL17A		cytokine	Activated	3.761	1.36e-23	ACTA2,B2M,BCL2A1,CCL11,CCL2,Ccl2,CCL22,CCL4,Ccl7,Ccl8,CCN2,CCR5,CD14,CD163,CD274,CD40,CD68,CD83,COL1A1,COL3A1,COTL1,CP,CTSK,CTTN,CXCL10,CXCL12,Cxcl3,CXCL6,Cxcl9,CXCR4,CYP7B1,EDIL3,FAS,FGF7,FN1,FOSL1,GADD45A,HEXB,HIVEP3,HSPB8,IFIT1B,IGF1,IL16,IL17RA,IL18,IL33,ITPR2,JAG1,LGI2,LIF,LPL,LRRK2,LTBP2,MME,MMP13,MMP2,MMP3,MMP9,MRC1,MSX2,MYO6,NFATC1,NLRP3,PLAU,PLXNB2,PPARG,PRDM1,PTGS2,RGS16,SGK1,SLC2A1,SLC…	776 (15)
ETV6-RUNX1		fusion gene/product	Inhibited	-5.387	1.85e-23	ABCG1,ABR,ADCY7,AIM2,ALOX5AP,ANO1,APOLD1,ARHGAP24,ARHGAP25,ARHGAP4,ARL4D,ARRB2,BMP2,Bst2,Ccl8,CD40,CD48,CD72,CD83,CORO1A,CYBA,CYBB,CYFIP2,CYSLTR1,FABP5,FCGRT,FGD2,GCH1,GNA15,GPSM3,GREB1,HCST,HFE,IFI16,IFIT3,IFNAR2,IRF4,IRF5,IRF8,ISG20,ITGA4,ITGAL,ITGB2,ITM2C,KIF5C,LAT2,LCP2,LGALS1,LYN,MME,MMP2,MMP9,MN1,Mx1,NLRC3,OAS1,OAS2,PAK1,PCDH18,PDGFRB,PLXNB2,POU2F2,PSMB9,PTPRC,RABEP2,RAC2,RASAL3,RASGRP2,RGS…	395 (7)
FKBP10	1.928	enzyme	Inhibited	-4.333	2.22e-23	BGN,C1QTNF1,CLEC11A,COL12A1,COL15A1,COL16A1,COL1A1,COL1A2,COL3A1,COL5A1,COL5A2,COL6A1,COL6A2,COL6A3,COL8A1,COL8A2,CRLF1,CSGALNACT1,IGF1,IL11,IL1RL1,LBP,MMP12,MMP13,MMP14,MMP2,MMP3,NGF,POSTN,PTGS2,SLC16A2,SOCS1,SPHK1,SPP1,THY1,TNFAIP6
Alpha catenin		group	Inhibited	-5.035	2.45e-23	ADAM33,ADAM8,ADAMTS1,ADAMTS12,AXIN2,BGN,BIRC3,C1QTNF3,CCN3,COL15A1,COL1A1,COL1A2,COL3A1,COL5A1,COL5A2,COL6A1,COL6A2,COL6A3,CTSB,CXCL10,CXCL12,CXCL6,EPHA3,IGF1,IL2RG,IL6ST,ITGAM,LAMA4,LEF1,LUM,LYN,LYZ,MMP11,MMP12,MMP13,MMP19,MMP2,MMP9,PLAU,PTGS2,SGK1,THBS2,TNC,TNF,TNFAIP2,TNFAIP6,TNFRSF12A,TWIST1,VCAM1,VIM,WIPF1	830 (17)
EGFR	-0.728	kinase		-0.531	2.57e-23	ACOT7,ACTA1,ACTA2,Actn3,ADSS2,ANXA8/ANXA8L1,ARG1,AXIN2,B3GALNT1,B4GALT5,BCAM,BCL2L11,CAD,CASP4,CAV1,CCL2,Ccl2,CCN2,CD109,CD274,CDK6,CDKN2A,CLDN2,COL1A1,COL3A1,COL5A2,COL6A1,COL6A2,COL8A1,CRYBG1,CST3,CTSK,CXCL10,CXCL12,CXCL14,CXCR4,DUSP4,EPHA2,ETV4,F7,FAP,FGF7,FN1,FOSL1,FOSL2,GADD45A,GALNT10,GFM2,GJA1,GPC1,GPM6B,GXYLT2,HK2,HMGA1,HOXA7,HP,IGF1,IL13RA2,IL33,ITGB4,JAG1,LAMA4,LAMB1,LDLR,LEF1,LGR6,MBP,…	967 (21)
NFKB1	-0.009	transcription regulator	Activated	3.21	2.95e-23	A2M,ANKRD1,APOE,ARG1,B2M,BCL2A1,BIRC3,BMAL2,BMP2,CASP4,CCL11,CCL2,Ccl2,CCL22,CCL3L3,CCL4,CCN2,CCND2,CD274,CD40,CD80,CD83,CD86,CEBPA,CIITA,COL1A1,COL1A2,CSF1,CTSB,CXCL10,Cxcl9,CYBB,DTX1,E2F7,EBI3,EPAS1,FAS,FCGRT,FN1,GADD45A,GFRA1,GJA1,GNAO1,HLA-DMB,HMOX1,HP,IFI16,IFIT1B,IFNAR2,IFNGR2,IL10RA,IL18,IL7R,IRF4,JAG1,LBP,LGALS1,LTC4S,MMP10,MMP13,MMP2,MMP3,MMP9,MSR1,Mx1,NAMPT,NFATC1,PDGFA,PLAU,POU2F2,PTAF…	739 (12)
IFNAR1	0.686	transmembrane receptor	Activated	4.55	3e-23	Apol9a/Apol9b,ARG1,ASS1,AXL,B2M,CCL3L3,CCL4,Ccl9,CD274,CD40,CD86,CGAS,CIITA,CLEC4D,CLEC4E,CSF1,CXCL10,Cxcl3,CXCL6,Cxcl9,F10,F7,FAP,FN1,HLA-A,IFI16,IFIT1B,IFIT3,IFNGR1,IL18,KLK9,LIF,Ly6a (includes others),Morrbid,Ms4a4c (includes others),Mx1,OAS1,OAS2,OAS3,OASL,Oasl2,PLA2G7,PTGS2,RTP4,SDC1,SLFN12L,SMAD7,SOCS1,Sp100,SQLE,TLR2,TLR3,TLR7,TNF,TNFAIP2,TNFSF10,TNFSF13B,USP18,VCAM1	646 (16)
TNFSF11	4.865	cytokine	Activated	3.022	3.27e-23	Acp5,ADGRE1,ADORA2B,AIF1,BCL2A1,BST1,C3AR1,CAV1,CCL2,Ccl2,CCL3L3,CCL4,Ccl7,Ccl8,Ccl9,CCR1,CD14,CD300LF,CD40,CD83,CEBPA,CLEC11A,CLEC4E,CTSK,DOK2,ECT2,FAS,FERMT3,FGR,FHL2,FOSL1,FPR1,GCH1,HCK,HCLS1,HIPK2,HMOX1,HRH2,IGF1,IL11,IL17RA,IRF4,IRF8,ITGAL,ITGAM,LIMK1,MAFB,MMP9,NFATC1,NFATC2,NFIL3,NFKBIE,NR1H3,PDGFA,PRDM1,PTGER2,PTGER4,PTGS2,PTPRE,RALGDS,RCAN1,RGS16,SDC1,SELENOW,Serpinb6b,SLC2A1,SLC7A7,Slfn2…	908 (18)
MYC	0.23	transcription regulator	Inhibited	-3.039	3.9e-23	ABCC3,ABCD1,ABCG1,ACSL4,ACSS1,ACTA1,ACTA2,ADAMTS1,AIF1,ANGPT2,ANGPTL4,ANXA6,Apoc1,ARG1,ARHGAP25,ASS1,AXL,BCL2A1,BCL2L11,BDNF,BIN1,CAD,CAMK2N1,CAV1,CBX4,Ccl6,CCN4,CCND2,CD274,CD48,CD55,CD86,CDK6,CDKN2A,CDKN2B,CEBPA,CLDN1,CLEC3B,CLIC4,COBLL1,COL15A1,COL1A1,COL1A2,COL3A1,COL5A1,COL5A2,COL6A3,COL8A1,CRABP2,Crip2,CSDC2,CTDSPL,CTNNAL1,CTSB,CTSD,CXCL10,CXCR4,CYFIP2,DBI,DLX3,DNMT1,DNPH1,DUSP4,Ear2 (inclu…	976 (22)
rosiglitazone		chemical drug		0.309	4.48e-23	ABCG1,ACTA1,ADAM8,ADAMTS1,ADGRE1,ADIPOR2,AGT,ANGPTL4,AOC1,AOC3,APOE,ARG1,BDNF,C1QA,C1QB,C1QC,C4A/C4B,CAV1,CAV2,CCKAR,CCL11,CCL2,Ccl2,CCL3L3,Ccl7,Ccl8,CCN2,CCN4,CCN5,CCR2,CCRL2,CD36,CD68,CD80,CD86,CEBPA,CIITA,CLEC7A,COL1A1,COL1A2,COL3A1,COL6A1,CSF1,CTSS,CXCL10,Cxcl9,CYP2B6,DIO2,DOK1,EBI3,FABP5,FN1,FOSL1,GDF15,GIPR,GPR65,HMGCS2,HMOX1,HP,HPGD,HPGDS,IFIT3,IGF1,IL18,IL21R,IL7R,IRS1,ITGA3,ITGAL,ITGAM,K…	913 (21)
TLR4	-0.197	transmembrane receptor	Activated	3.683	4.93e-23	ACTA1,ADORA2B,ARG1,BMP2,CCL2,Ccl2,CCL3L3,CCL4,Ccl7,Ccl8,CCND2,CCR5,CCRL2,CD14,CD163,CD200R1,CD274,CD40,CD80,CD86,CDK6,CTSK,CXCL10,CXCL6,Cxcl9,DLK1,DOCK11,Ear2 (includes others),EBI3,FAS,FBXO32,FCGR2B,FGL2,GJA1,GPR34,HK2,HLA-DQA1,HMOX1,IFI16,Ifi47,IFIT1B,IFIT3,IFITM3,Igtp,IL18,IL18BP,IRF8,IRGM,Irgm1,ISG20,ITGAM,JAG1,LRRK2,LTC4S,MCOLN2,MMP9,Mx1,NLRP3,OASL,PAK1,PGR,PLA1A,PLAGL1,PLEK,PPARG,PRDM1,PTGE…	805 (19)
mir-21		microRNA		-1.619	5.03e-23	ACTA2,AIF1,ANLN,AOAH,C1QB,CAMKK1,CASP4,CCL2,Ccl2,CCL3L3,CD180,CD274,CD40,CD80,CD86,CDK6,CDKN2A,CDKN2B,CLDND1,CLEC5A,COL1A1,COL3A1,CSF3R,CXCL10,Cxcl3,Cxcl9,DBP,DDAH1,DDAH2,DIO3,ECT2,EIF4E3,FAM3C,FAS,FCGR1A,FCGR2A,FCGRT,FGL2,FN1,Gvin1 (includes others),IFI16,Ifi47,IL18,INPP5D,IRGM,Irgm1,ITGAM,JAG1,LGALS3BP,Ly6a (includes others),MMP2,MMP9,NINJ1,NLRC5,NLRP3,NTN4,OAS2,OAS3,Orm1 (includes others),PER3…	771 (18)
RRAS2	-1.315	enzyme	Activated	3.81	5.61e-23	ACER2,ADAMTS12,BVES,C5AR1,CASP4,CAV1,CD14,CD36,CD3E,CD74,CDH3,CDKN2A,CLDN1,COL6A3,CSF1,DRAM1,EDIL3,ELF1,FOSL1,FPR1,GPC3,HLA-DMA,IFITM3,IL18,IL4R,JAG1,LAMB1,MDK,MPZL2,NAMPT,NEXN,NFKBIE,OASL,PDGFRB,PLAU,POSTN,PSMB9,PTGER2,RGS16,RTP4,SCN1B,SELPLG,SEMA3E,SGMS2,SHC1,SLAMF7,SLC2A3,SLIT2,THY1,TMT1B,TNFRSF9,TRIM14,USP18,WARS1	518 (10)
FAS	2.486	transmembrane receptor		-0.751	5.89e-23	ACTA2,ARAP2,ARL4A,ARRB2,BCL2A1,BGN,BIRC3,BTK,CCL2,Ccl2,CCL3L3,CCL4,CCN2,CCR1,CCRL2,CD22,CD300C,CD48,CD80,CD83,CD86,CDK5R1,CLTB,COL15A1,COL1A1,COL1A2,COL3A1,COL5A1,COL6A1,COL6A3,COL8A1,CRYBG1,CSF1,CXCL10,CXCL6,Cxcl9,FAS,FCGR2B,FES,FGL2,FPR1,GPLD1,HLA-DQB1,IL10RA,IL16,IL17RA,IL18,IMPA2,INPP5D,JAG1,LDLR,LUM,MAP4K4,MME,MMP13,MMP9,NECTIN1,NFKBIE,NLRP1,OPTN,OSM,P2RX4,PGLYRP1,PIK3CD,PIK3CG,PLAU,PLIN2,PP…	658 (13)
GRN	0.629	growth factor	Inhibited	-3.402	6.19e-23	Acan,AIF1,APOE,AXL,B2M,BIN1,C1QA,C1QB,C1QC,C3AR1,CCL2,Ccl2,CCL4,CCR2,CD14,CD300A,CD300LF,Cd33,CD68,CD74,CD84,CLEC7A,CSF1,CSF3R,CST3,CTSB,CTSD,CTSS,CTSZ,CX3CR1,CYBA,ENO2,GPR34,HEXB,IGF1,INPP5D,IRF8,ITGAX,ITGB2,LGALS3BP,LIPA,LPL,LYZ,MMP13,MS4A4A,MS4A6A,OLR1,P2RY12,PLCG2,PTK2B,SALL1,SIRPA,SLC24A3,SORL1,SPI1,SPP1,TGFB1,TGFBR1,TNF,Tpsab1,TREM2,TYROBP,VEGFA,XPNPEP1	866 (18)
KLF6	0.492	transcription regulator	Activated	4.703	1.13e-22	AGT,ANGPTL4,ARG1,B4GALT5,BCL2L11,BIRC3,BMP2,CASP4,CCL2,Ccl2,CCL22,CCL3L3,CCR1,CD274,CD83,CD86,CHPF2,CLEC5A,CMKLR1,COL1A1,CSF2RB,Cxcl3,CYBB,DCBLD2,DLK1,ENO2,EXT1,F10,GCH1,GPC1,GPR132,HK2,HK3,HMOX1,IFNAR2,IL17RA,KLF10,LCP2,LYN,MEFV,MMP12,MMP13,MMP14,MMP9,MRC1,NAMPT,NFKBIE,NINJ1,NLRP3,OSM,PARP14,PFKFB3,PIK3R5,PLA2G7,PLAU,PPARG,PRDM1,PTAFR,PTGS2,SDC1,SEMA4D,SGK1,SGMS2,SLAMF7,SLC16A3,SLC16A6,SLC2A6,SO…	608 (14)
ERBB2	-0.938	kinase		0.848	1.26e-22	ABHD5,ACKR3,ACSL4,ACTA1,ACTA2,ADAM19,ADAM8,ADIPOR2,ANGPT2,ANGPTL2,ANGPTL4,ATP1B3,AXIN2,BCAM,BIRC3,BMP7,C3AR1,C5AR1,CAVIN2,CCDC80,CCL11,CCL2,CCL4,Ccl7,CCN2,CCN5,CCND2,CCR2,CCR5,CCRL2,CD36,CDC45,CDC6,CDH3,CDK6,CDKN2A,CDKN2B,CHD7,CLDN1,CLEC11A,CLEC3B,CLEC4E,CNR2,COL1A1,COL3A1,COL5A1,COL5A2,COL6A1,COL6A2,COL6A3,COL7A1,CRYBG1,CTSB,CX3CR1,CXCL10,CXCL12,CXCL6,Cxcl9,CXCR4,DOK1,DPEP1,DPT,DRD4,DTX1,E2F7,E2…	931 (17)
NFAT5	-0.217	transcription regulator		0.561	1.33e-22	Acan,BCL2A1,C1QTNF1,C1QTNF6,C2,CCL2,Ccl2,CCN4,CCR1,CD74,CIITA,COL1A1,COL1A2,CXCL10,CXCL16,Cxcl9,CYBB,HLA-DMA,HLA-DMB,HLA-DQA1,HLA-DQB1,HLA-DRB5,Hspa1b,HSPA2,IFI16,IFIT1B,IFIT3,IL11,IRGM,Irgm1,ITGA4,LIF,Ly6a (includes others),Mx1,PLIN2,PPARD,PTGES,PTGFRN,PTGIS,RRM2,SCNN1G,SGK1,SLC2A1,SLC6A12,SLC6A6,SLC7A2,Slfn1,SLFN13,SPP1,TLR2,TNC,TNF,TNFAIP2,TNFSF10,TRAF1,VCAM1,VEGFA,VWF	562 (18)
doxorubicin		chemical drug	Activated	4.692	1.37e-22	A2M,ABCC3,ACTA2,ADAMTS1,ADORA2B,ASAP3,B2M,BCL2A1,BCL2L11,BIRC3,Bst2,BTK,C4A/C4B,CCL2,Ccl2,CCN2,CD14,CD274,CD40,CDH3,CDKN2A,CGREF1,COL1A1,COL3A1,COX6B2,CP,CPZ,CSF1,CTSB,CTSD,CTSK,CXCL10,CXCL6,CYBB,DCAF4,DNMT1,DRAM1,ELF1,EPSTI1,ERN1,FAS,GAD1,GADD45A,GDF15,GPR132,HAND2,HIPK2,HMOX1,HSPB6,IFIT1B,IFIT3,IFITM3,IL4R,IRF5,ITGB4,JAG1,JPH2,KMT5A,LGALS3BP,MCTP2,MMP2,MMP9,MRC1,Ms4a6b,MYL11,MYO6,NFATC1,NIPAL4,…	898 (16)
PTEN	0.247	phosphatase		-0.253	1.86e-22	2010204K13Rik,ABCA9,ACTA2,ADAMTS14,ADAMTS9,AGPAT4,ALOX5AP,ANGPT2,APOBR,ARG1,BCL2L11,BMP8A,CA3,CAD,CBX4,Ccl2,Ccl8,CD274,CD40,CD80,CD86,CDK6,CDKN2A,CDKN2B,CEBPA,CELSR1,CLDN1,COL15A1,COL16A1,COL1A1,COL27A1,COL3A1,COL5A1,COL5A2,COL5A3,COL8A1,COL9A2,CTDSPL,CTSB,CTSZ,CX3CR1,CXCL10,CXCR4,CYSLTR1,DKK3,DNPH1,DTX1,EN1,EPAS1,ERRFI1,FAP,FAS,FDFT1,FES,FGF7,FGFR2,FN1,FNDC10,GATA2,GFY,GGT1,GJA5,GLIS1,Gm2694,GPM…	1043 (20)
mifepristone		chemical drug		-0.634	2.5e-22	ABCC3,Acan,ALPL,APOE,ARG1,B2M,BMP7,C1QB,CALCB,CAV1,Cbr2,CCL11,CCL2,Ccl2,CCN2,CCR2,CD14,CD274,CD74,CEACAM1,CLEC3B,COL15A1,COL5A2,CTSD,CYBA,CYBB,DIO2,DKK3,DPP4,ERRFI1,FAS,FCGR2B,FDFT1,FKBP5,FN1,FST,GJA1,HLA-A,HLA-DQB1,HOXA10,HOXA11,HPGD,IL13RA2,IL4R,INHBB,ITGA4,ITGAM,ITGB4,KLF4,LAMA5,LDLR,Ly6a (includes others),MME,MMP3,MMP9,NPL,OGN,P2RX7,PADI2,PFKFB3,PGLYRP1,PGR,POSTN,PRKG2,PTGER2,PTGIS,PTGS2,PTPN…	1036 (20)
GLI1	-0.032	transcription regulator		1.698	6.26e-22	ABCC3,ABCG1,ACTA2,AK7,ANO1,ANXA6,ARL4C,B3GALNT1,BCL2A1,BCL2L11,BIRC3,C1orf116,C1QTNF3,CAV1,CAV2,Ccl2,CCND2,CDK6,COL1A1,CSF1,CSRNP1,CTSB,CTTN,DBP,DIO2,DNMT1,DUSP4,EBI3,EPB41L4B,FAM131B,FAS,FOXQ1,GATA6,GMFG,GPC3,GREM2,HOXC6,HPGD,IBSP,IGF1,IL18,IL1R2,IL33,IMPA2,IRS1,ITGA3,ITGB4,KLF4,KLF5,KLK10,KLK7,LAPTM5,LDLR,LFNG,LGALS1,LIF,LRRC1,MALL,MAN1C1,MMP11,MMP2,MMP9,MSX2,NDRG2,NOL4L,NR2F2,NREP,NUDT4,PCDH18…	896 (18)
SMAD3	0.212	transcription regulator	Activated	2.398	6.41e-22	ACTA2,ADAM23,ADAMTS1,ALPL,ANKRD1,ARHGAP24,ASPN,AXIN2,BCL2L11,BGN,BMP2,CCL2,Ccl2,CCL3L3,CCL4,CCN2,CCND2,CDKN2A,CDKN2B,CHRDL1,CIITA,COL1A1,COL1A2,COL3A1,COL6A1,COL6A2,COL6A3,COL7A1,CXCL10,CYP11A1,DAPK1,DEPTOR,DUSP4,EN1,FCGR2B,FDFT1,FN1,FST,HMOX1,HP,IBSP,IL11,INPP5D,JAG1,LAMA4,LAMB1,LAMC1,LDLR,LPGAT1,LUM,Ly6a (includes others),MMP12,MMP13,MMP19,MMP2,MMP9,MSX2,MYOD1,NET1,Orm1 (includes others),PCOLCE…	933 (19)
trichostatin A		chemical drug		1.292	9.99e-22	ABCC3,ABCC5,ABHD5,ACOT7,ADAMTS1,ADCY1,ADGRE1,AGT,ALDH1A1,ALPL,ANKRD1,ANXA6,APOE,ARG1,B2M,BAIAP2,BCL2A1,BCL2L11,BDNF,BLVRB,BMP2,BMP5,C1QTNF6,CA9,CAD,CAMSAP3,CCL2,Ccl2,CCND2,CD14,CD36,CD86,CDC6,CDK5R1,CDK6,CDKN2A,CDKN2B,CEBPA,CGREF1,CHAT,CIITA,CLDN1,CLDN10,CLEC3B,COL1A2,COL6A3,CRABP2,CSF3R,CTSB,CTSD,CXCL10,CXCL12,CXCR4,CYBB,CYP1B1,DNM1,DNMT1,DOK2,E2F8,EFNB1,ELF1,EPHA3,EPHX1,FAS,FES,FGF7,FN1,FOSL2,F…	941 (19)
SIRT1	-0.011	transcription regulator	Inhibited	-3.573	1.1e-21	ABCG1,Acan,AGT,ANO1,Apoc1,ARG1,BDNF,BIRC3,CAV1,Ccl2,CCND2,CD36,CD72,CD74,CD83,CDKN2A,CDKN2B,CELA1,CORO1A,CYP2B6,DBP,DDAH2,EBI3,EPAS1,EPDR1,FAS,FBXO32,FGF7,FN1,GADD45A,HCK,HIVEP3,HK2,HLA-A,HLA-DQA1,HLA-DQB1,HLA-DRB5,HMOX1,Ifi47,IFIT1B,IFIT3,IFITM3,IGF1,Igtp,IL2RG,IRGM,Irgm1,KALRN,KIF5C,LAMA4,LAMB1,LAPTM5,LDLR,LEF1,LGALS3BP,LTBP2,MMP13,MMP2,MMP3,MMP9,Ms4a6b,NAIP,NCF1,NFKBIE,NLGN2,NLRC5,OAS1,OAS2,Oa…	794 (18)
NR1H3	1.993	ligand-dependent nuclear receptor		0.236	1.2e-21	ABCG1,ACTA2,ADGRE1,ANLN,Apoc1,APOD,APOE,ARL4C,ASPN,BDNF,Bst2,C1QA,CCL2,Ccl2,CCL3L3,CCL4,Ccl7,Ccl8,CCR1,CCR2,CCR5,CD274,CD40,CD55,CD68,CLEC4E,CTSC,CX3CR1,CXCL10,CXCL16,CYTIP,DHRS9,DIO2,E2F7,EBI3,FAM3C,FCGR1A,FDFT1,FGL2,FPR1,GNGT2,GPR132,IRF8,ITGAL,ITGAM,LAIR1,LCP2,LDLR,LPL,LSP1,LY86,LYZ,MMP9,MYLIP,NR1H3,PLAU,PLTP,PPARG,PTGS2,SCARB1,Scd2,SLC16A10,SLC16A2,SOCS1,TAP1,THRB,TLR1,TNF,TNFRSF9,VEGFA,ZBP1	794 (21)
AGN194204		chemical drug	Activated	3.622	1.38e-21	ABCG1,ADAM19,ANGPTL4,ARL4C,ASS1,BCL2A1,CA3,CCL3L3,CCL4,Ccl9,CCN5,CD3E,CEBPA,CLIC4,COL6A2,COTL1,CRABP2,Crip2,CRYBG1,CST3,CYP26B1,CYP7B1,DCN,DOCK8,EBF2,ENO3,FDFT1,Fmnl1,GADD45A,GJA1,GPR65,HK2,Ifi47,IFITM3,Igtp,IL11,IL1R2,IL33,IL4R,IL7R,IRAG2,ITGB2,ITM2A,KANK3,LGALS1,LPL,LSS,MITF,MMP9,NGEF,PARM1,PDE1B,PDK4,PLIN2,PPARG,RAMP3,RGS10,Scd2,Slc25a48,SPP1,STAC2,STAT5B,STIM1,STRA6,SYNPO,TAP1,Tgtp1/Tgtp2,WNK…	780 (22)
FOS	-1.251	transcription regulator		1.738	1.47e-21	A2M,Acp5,AGT,ANK3,ASAP1,BCAR3,BCL2L11,BDNF,BMAL2,C3AR1,CASP4,CCL2,Ccl7,Ccl8,CCN2,CD14,CD68,CELF2,CFP,CLDN2,COBLL1,COL16A1,COL1A1,COL6A1,COL8A2,CRABP2,CTH,CTSB,CTSH,CXCL10,CXCL16,Cxcl9,DIO2,DNMT1,E2F7,EPAS1,EPS8,FBLIM1,FN1,FOLR2,FOSL1,FOXC1,GJA1,GM2A,GREB1,HDAC6,HK2,HMOX1,HPGD,HPGDS,HSD3B1,HSPB8,IBSP,IFI16,IGDCC3,IKZF1,IL11,IL1RL1,IRF4,ITGB4,LGALS3BP,LPL,LTBP1,LTBP2,MAP4K4,MMP10,MMP13,MMP2,MMP3,MM…	674 (16)
E. coli B4 lipopolysaccharide		chemical toxicant	Activated	5.693	1.65e-21	9330175E14Rik,ADCY7,AMPD3,ARHGAP30,C1QB,CCL11,CCL2,Ccl2,CCL3L3,CCL4,CD274,CD40,Cd52,CD80,CD83,CD86,CLDN1,CLEC5A,CXCL10,CXCL6,CYTH4,ELF1,ETNK1,F13A1,FAS,FBLIM1,FCER1G,FCGR1A,FGL2,FIBIN,FPR1,HK2,HLA-A,HMOX1,HSPB8,IFI16,IFIT1B,IFIT3,IFITM3,Igtp,IL33,INPP5D,KLHL21,KLHL6,LCP1,LCP2,LILRB3,Ly6a (includes others),MRC1,Mx1,NCF1,NLRP3,Oasl2,PADI4,PDE3A,PLEK,PSMB8,PTGES,PTGS2,PTPN6,PTPRC,RAB7B,RTP4,SCARB1,S…	534 (18)
E. coli B5 lipopolysaccharide		chemical - endogenous non-mammalian	Activated	4.632	1.73e-21	ACKR3,ADAMTS1,ADORA2B,Apoc1,B2M,BIRC3,CCL11,CCL2,Ccl2,CCL22,CCL3L3,CCL4,Ccl6,Ccl7,Ccl9,CCR1,CCR5,CD274,CD40,CD83,CD86,CDK6,CEBPA,CSF3R,CX3CR1,CXCL10,Cxcl3,CXCL6,CXCR4,CYBB,CYP11A1,CYP11B2,DBI,ERRFI1,HLA-A,HMOX1,Igtp,IL11,IL13RA2,IL16,IL17RA,IL18,IL1R2,IL21R,IL3RA,IL6ST,IL7R,INHBB,ISG20,ITGAL,LDLR,LIF,MMP13,NCF1,OASL,PF4,PRDM1,PTGS2,SDC1,SELENBP1,SOCS2,SPP1,TEAD4,TGFB1,TGFB3,TGFBR1,TGIF1,TLR2,TLR3…	807 (15)
BRAF	-0.249	kinase		1.595	2.5e-21	ADAMTS14,ADAMTS9,ADD3,ANO1,ANPEP,AXIN2,B4GALT5,BCAM,BCL2L11,BIN1,BIRC3,Ccl2,CCR2,CD40,CD80,CD86,CDKN2A,COL15A1,COL16A1,COL1A1,COL27A1,COL3A1,COL5A1,COL5A2,COL5A3,COL6A1,COL8A1,COL9A2,CORO1A,CSF1,CTHRC1,CTSB,DDR1,DNMT1,DUSP4,EPAS1,EPB41L3,ETV4,FADS3,FAP,FDFT1,FGF18,FGF7,FN1,GALNT11,GCNT4,GDF15,GPC1,GPM6B,HFE,HIP1R,HMGA1,HOXB7,INHBB,ISYNA1,ITGB4,LAMB1,LGR5,LIMK2,LOXL1,LOXL2,LOXL3,MAFB,MDK,MITF,MME,…	929 (20)
LDB1	0.66	transcription regulator		-1.99	2.94e-21	ADAMTS9,AIM2,ALDH1B1,APOBEC1,ARL5C,AXIN2,BMP7,BTK,CARD9,CASP4,CCND2,CCR2,CD3E,CD53,CDH13,CDKN2A,CGAS,CLDN2,CLEC4E,CYFIP2,DLK1,DPP4,ENO2,FES,GDF11,GJA1,GPR183,GPR34,GSN,HIVEP3,HOXA7,HPGD,HS1BP3,IL18,IL34,ITGAL,ITM2C,JARID2,LEF1,LGALS1,LHFPL2,LMO2,LSP1,LYL1,LYN,MDK,MGLL,MITF,NLRC5,NLRP1,NOVA1,Oasl2,PBX1,PIK3CD,PLCG2,PSTPIP1,PYGO1,RAPGEF2,RASGRP1,RHOH,RRAD,SCARB2,SERPINF1,SFRP1,SFRP2,SIRPA,SLC16A9,S…
S100A8	0.559	other		1.957	3e-21	A2M,ABCG1,ACSS1,ADAMTS1,ALDH1A1,ALPL,C1QB,CALCB,CCL11,CCL2,Ccl2,Ccl7,CCN5,CD274,CD80,CDH3,CORO1A,CP,CSF2RB,CXCL10,CXCL14,Cxcl9,CYBB,EPB41L4B,FAS,FBLIM1,FCGR2A,FOSL1,FXYD1,H19,HMOX1,IGF1,IL1RL1,IL33,ITGAM,ITGB4,LTBP1,MMP13,MMP14,MMP2,MMP3,MMP9,OLR1,PLAU,POSTN,PRODH,PRSS12,PTGES,PTPRO,SCUBE1,SGK1,SIX1,SLC6A12,Spink2,STAC2,TNF,TNFAIP8,USP18,VCAM1,VGF,WT1	613 (13)
TWIST1	4.669	transcription regulator	Activated	2.592	4.36e-21	Acan,ACTA2,ADAMTS1,ALDH1A1,APOD,ARG1,AXL,BCL2L11,C1QTNF1,CBX2,CCDC3,CCL2,Ccl2,CCN4,CD40,CDKN2A,CELSR1,CHAD,COL1A1,COL6A1,CXCL12,DCN,DKK3,DNM1,DPYSL3,FAS,FGFR2,FIBIN,FMOD,FN1,FOSL1,GDF3,GPC1,GSN,HLA-G,HOXD10,IRF5,ISG20,KLF4,MME,MMP2,MMP9,MRC1,MRC2,OAS1,OAS2,OAS3,OASL,PAMR1,PCDH18,PCOLCE,PTPRU,SDC3,SEMA5A,SPHK1,SPP1,TF,TGFB1,TGFBI,THBS2,TIMP3,TNF,UNC5B,USP18,VEGFA,VIM	959 (26)
medroxyprogesterone acetate		chemical drug		1.886	6.13e-21	ADAMTS1,ADCY1,AKT3,ALDH3A2,ANGPT2,ANLN,ASS1,AVPR1A,BCL2L11,BDNF,BIRC3,CAMK4,CAV1,CAV2,CCL2,Ccl2,CCL4,CCND2,CCR5,CD68,CDC45,CDC6,CDK6,CDKN2B,CEBPA,CLDN1,CNTFR,COL11A1,COL3A1,COL5A1,COL5A2,CSF2RB,CSF3R,CTSB,CTSK,CXCL10,CXCR4,DCN,DIAPH3,ENC1,FAS,FMOD,FN1,FOSL1,FST,GCH1,GM2A,GSN,IFNGR1,IGF1,IL11,IL18,IL1RL1,IL4R,IL6ST,IL7R,ITGA11,ITGA3,ITGA4,ITGB2,KLF5,LAMA1,LAMB2,LEF1,LGMN,LIF,LIMK1,LIPA,LTBP1,MCM2,…	1141 (22)
CNTF		cytokine	Activated	3.256	7.65e-21	A2M,ADGRE1,APOD,C3AR1,C5AR1,Ccl2,Ccl6,CCR1,CCR5,CCRL2,CD14,CHAT,CLEC7A,CLIC4,CNTFR,CP,CXCR4,CYBB,FXYD5,GATM,GFRA2,GJA1,GMFG,GPC6,GPR65,HMOX1,HPGDS,IFI16,IL6ST,IL7R,IRS1,KCNK6,KCTD12,KLF4,LBP,LIF,MSR1,MYOD1,NAMPT,NFIA,NFIB,NGF,Oasl2,P2RX4,P2RX7,PDE1B,PF4,PTGS2,RHO,S100A6,Scd2,SLC11A1,SLC13A3,SLC15A3,SOCS1,SOCS2,Sp100,SPP1,TAP1,TGFB1,TLR2,TLR7,TNF,VAV1,VIM,ZFP36	537 (13)
IFNB1		cytokine	Activated	2.955	9.33e-21	Acp5,APOBEC1,AXL,BDNF,Bst2,CCL2,Ccl2,CCL4,CCR5,CD14,CD274,CD40,CD80,CD83,CD86,CLEC4E,COL12A1,CTSK,CXCL10,CXCL6,Cxcl9,DKK3,EBI3,GDF3,GLP2R,Gvin1 (includes others),HLA-A,Hmga2,IFI16,Ifi27l2a/Ifi27l2b,Ifi47,IFIT1B,IFIT3,IFNGR1,Igtp,IL18,IRGM,Irgm1,ISG20,ITGAX,LAMB1,MCM10,MMP2,MMP9,Mx1,NFATC1,NFIX,NFKBIE,NNMT,NOCT,OAS1,OAS2,Oasl2,OGN,PARP14,PDK4,PRDM1,PTGS2,SH2D1B,SIRPB1,SLFN13,SOCS1,SPP1,SQLE,Tgtp1/…	739 (18)
YAP1	-0.436	transcription regulator	Activated	2.1	9.36e-21	Acan,ACSF2,ACSL4,ACTA2,ADAMTS1,ADCY7,ANKRD1,ANKRD46,ANLN,ARG1,BCL2L11,BIN1,BMP2,BMPR1B,CAPN1,CASP4,CAVIN2,CCDC80,CCL2,Ccl2,CCL22,CCN2,CCN5,CCRL2,CD274,CD36,CD80,CDC6,CDK6,CDKN2B,CLDN2,COL11A1,COL1A1,COL3A1,COL5A1,COL6A1,COL7A1,COL9A2,CRIM1,CSF1,CTSD,CXCL12,CXCR4,CYP11A1,CYP11B2,CYTIP,DCN,DDAH1,DIAPH3,DTX2,E2F7,FAS,FBXO32,FN1,FST,GADD45A,GDF15,GREB1,GREM1,HAL,HFE,HLA-E,HMGCS2,HP,IFNGR1,IL6ST,INF2,…	939 (18)
NPC1	0.61	transporter	Inhibited	-2.713	1.07e-20	ABCG1,ALPL,APOE,B2M,BIN1,CAV1,CAV2,CCL3L3,Ccl8,CCR1,CCR2,CCR5,CD22,CD276,CD68,CD74,CTSB,CTSD,CTSH,CTSK,CTSZ,CX3CR1,CXCL10,FABP5,GPR34,HLA-A,HLA-DQB1,HLA-DRB5,IFIT1B,ITGAX,KLF4,LDLR,LIPA,LIPG,LPL,LSS,LYZ,MBP,MCM2,MMP14,MRC1,MYLIP,OAS1,OAS3,P2RY12,PTGS2,SALL1,SRD5A1,TAP1,TGFB1,TGFBR1,TMEM119,TNF,TREM2,TYROBP	924 (23)
fluticasone propionate		chemical drug		-0.454	1.13e-20	ABCG1,ABLIM3,ANGPTL4,ARHGAP25,BGN,C1QB,CCL2,CCL22,CD163,CD36,CD74,CD80,CD83,CD86,CLEC12A,CLEC4A,CXCL10,DCN,EBI3,FKBP5,GAPT,HLA-DMA,HLA-DMB,HLA-DQA1,HPGD,IL18BP,IL1R2,IRF8,LPL,MMP19,MMP9,NAMPT,OAS2,OLFML2B,OLR1,PDK4,PLAU,PLIN2,PTGER2,RCAN1,SERPINF1,SESN1,SIGLEC10,SLA,SLC16A6,SLC1A3,SLPI,SPP1,SRPX,ST6GAL1,TAP1,TFPI,TGFB1,TIMP3,TMT1A,TNFSF13B,VWF,WARS1	985 (24)
MYD88	1.029	other	Activated	5.931	1.45e-20	ALDH1A1,ARG1,AXIN2,CASP4,CCL2,Ccl2,CCL3L3,CCL4,CCN4,CCRL2,CD14,CD200R1,CD274,CD40,CD80,CD83,CD86,CLIC4,CTSK,CXCL10,CXCL12,CXCL6,Cxcl9,Ear2 (includes others),EBI3,EDEM2,FBXO32,FCER1G,FPR1,GDF15,HCK,HLA-A,HMOX1,HP,IFIT1B,IGF1,IL18,IL7R,INPP5D,IRF8,ITGA4,ITGAM,ITGAX,ITPR2,JAG1,LGR5,MCM10,MCM2,MEFV,MMP10,MMP14,MMP2,MMP9,MRC1,Ms4a4c (includes others),MSR1,NFATC2,NFKBIE,NLRP3,OASL,OLR1,PDGFA,PILRA,POLA…	813 (17)
ERK		group		1.497	2.65e-20	ACTA2,ADGRG6,AGT,AXL,BCAR3,BCL2L11,BGN,CAV1,CCL2,Ccl2,CCL4,Ccl7,CCN2,CCR1,CDK5R1,COL1A1,COL3A1,CTSK,CTTN,CXCL10,CXCL6,DIO2,DIO3,DUSP4,EPAS1,EPHA2,FAS,FN1,FOSL1,FOSL2,FST,GDF15,HMGA1,HMOX1,IFNAR2,INPP1,IRS1,ITGAM,ITGB2,JAG1,KLF10,KLF5,LAMB1,LDLR,LIF,MAFB,MAP4K4,MMP13,MMP14,MMP2,MMP3,MMP9,PDK4,PLAU,POSTN,PPARD,PRDM1,PTGES,PTGS2,RAB7B,SLC2A1,SORT1,SP7,SPTBN1,STMN4,TGFA,TNF,TNFAIP8,TRPC3,VEGFA,ZFP36	888 (17)
SPI1	5.161	transcription regulator	Activated	4.634	2.78e-20	Acp5,ACTA2,ADGRE1,APBB1IP,ARG1,BLNK,BTK,C1QC,C3AR1,CCL22,CCL4,CCND2,CD14,CD180,CD3E,CD68,CD72,CDK6,CEBPA,CIITA,CSF1,CSF2RB,CSF3R,CTSK,CTSS,CXCL10,CXCL14,Cxcl9,CYBB,EBF1,FCER1G,FCGR2B,FCGRT,FES,GATA2,HCK,HK2,HK3,IFIT1B,IFIT3,IFITM3,IKZF1,IL18,IL1R2,IL33,IL7R,IRF4,ISG20,ITGA4,ITGAM,ITGB2,KLF4,LEF1,LILRB3,LMO2,LYZ,MBP,MME,MMP2,MRC1,NCF1,NCF4,OASL,PIK3CG,PRDM1,PRDX5,PSMB8,PSMB9,PTGS2,PTPN6,PTPRC,SP11…	848 (15)
PPARG	2.332	ligand-dependent nuclear receptor		-0.759	2.89e-20	ABCG1,ACSL4,ACTA2,ADIPOR2,AGT,AKT3,ALDH9A1,ANGPTL4,APOE,ARG1,ARL4D,ASAP1,BIN1,CAV1,CAV2,CAVIN2,CCL11,CCL2,Ccl2,CCL22,CCN2,CD274,CD36,CD40,CD68,CDK6,CEBPA,COL1A1,COL1A2,CORIN,CRABP2,CXCL14,Cxcl3,CXCL6,CYBA,CYP11A1,DLK1,ENO2,EPAS1,EPHX1,FABP5,FN1,FOSL1,FST,FZD1,GATA2,GDF15,GIPR,HK2,HMGCS2,HMOX1,HP,HR,HYOU1,IGF1,IL33,IRS1,KLF4,LDLR,LPL,MGLL,MMP13,MMP14,MMP3,MMP9,MRC1,MYOD1,NCF1,NR1H3,NR2F2,OLR1,PDK4…	861 (25)
NR3C1	0.322	ligand-dependent nuclear receptor	Inhibited	-2.967	3.15e-20	A2M,ABHD2,ACTA2,AGT,ALOX5AP,ANGPTL4,APOE,ARG1,ARRB2,B2M,BAG3,BCL2L11,BDNF,BIN1,BIRC3,BMP2,BTK,C1QTNF1,C4A/C4B,CARD14,CASP4,CAV1,CAVIN2,CBX4,CCL2,Ccl2,CCL22,CCL3L3,CCL4,Ccl7,CCN2,CCR1,CCR2,CCR5,CCRL2,CD274,CD83,CEBPA,COL1A1,COL1A2,COL3A1,COL5A1,COL6A1,COL6A2,COQ8A,CRABP2,CSF1,CSRNP1,CX3CR1,CXCL10,Cxcl3,CXCL6,Cxcl9,CXCR4,CYP11A1,CYP11B2,DBI,DPP4,DUSP4,ENC1,EPB41L4B,ERN1,ERRFI1,FCER1G,FKBP5,FN1,GADD…	919 (15)
ADAMTSL2	-0.86	other		-1.788	3.21e-20	ACTA2,CCN2,COL11A1,COL12A1,COL15A1,COL16A1,COL5A1,COL6A1,COL6A2,COL7A1,COL8A1,ECM1,ITGA3,ITGA4,ITGAM,ITGB4,LAMA1,LTBP1,MMP10,MMP11,MMP13,MMP14,POSTN,SGCE,SPP1,TGFB1,TGFB3,TGFBI,THBS2,TIMP2,TIMP3,TNC,VCAM1	445 (10)
CpG oligonucleotide		chemical drug	Activated	4.604	3.47e-20	BCL2A1,C2,C5AR1,CA9,CASP4,Ccl2,CCL3L3,CCL4,Ccl7,Ccl9,CCR1,CD14,CD274,CD36,CD40,CD80,CD83,CD86,CLEC4D,CLEC4E,CXCL10,DNMT1,FAS,FCGR2B,FCGRT,GRM4,IFIT1B,IFIT3,IL18,IL33,INPP5D,ITGAX,LYN,MMP13,MSR1,OAS1,OAS2,OAS3,Oasl2,OLR1,PHGDH,PTGES,PTGS2,RASSF4,RRM2,SDC1,SLC2A3,SLC40A1,SLC7A5,SYK,TLR2,TLR9,TNF,TNFRSF13B,TNFSF10,TNFSF13,TNFSF13B,Trim30a/Trim30d,ZBP1	780 (18)
RELA	-0.202	transcription regulator	Activated	2.884	4.36e-20	A2M,ACTA2,AGT,ALOX5AP,ANKRD1,AP3M2,APOE,B2M,BCL2A1,BCL2L11,BIRC3,BMP2,CAV1,CCL11,CCL2,Ccl2,CCL22,Ccl7,CCN2,CD14,CD274,CD40,CD80,CDC14A,CDKN2A,CIITA,COL1A1,COL1A2,CTSB,CTTN,CXCL10,CXCL6,CXCR4,CYBB,CYP2B6,DIO2,DNMT1,DOCK8,EPAS1,FAS,FCGRT,FN1,GCH1,GDF15,HLA-A,HMOX1,IFIT1B,IFNGR2,IGF1,IL7R,IRF4,ISG20,KLF10,LEF1,LGR5,LTC4S,LUM,LYN,MMP2,MMP3,MMP9,Mx1,MYOD1,NAMPT,NFATC1,NFATC2,NFKBIE,OAS2,OLR1,PFKM,PLAU…	769 (13)
S100A9	0.653	other		1.926	4.57e-20	A2M,ABCG1,ACSS1,ADAMTS1,ALDH1A1,ALPL,C1QB,CALCB,CCL11,Ccl2,Ccl7,CCN5,CD274,CDH3,CORO1A,CP,CSF2RB,CXCL10,CXCL14,EPB41L4B,FAS,FBLIM1,FCGR2A,FOSL1,FXYD1,H19,IGF1,IL1RL1,IL33,ITGAM,ITGB4,LTBP1,MMP13,MMP14,MMP2,MMP3,MMP9,OLR1,PLAU,POSTN,PRODH,PRSS12,PTGES,PTPRO,SCUBE1,SGK1,SIX1,SLC6A12,Spink2,STAC2,TNF,TNFAIP8,TNFRSF9,USP18,VCAM1,VGF,WT1	570 (15)
PTGER4	-1.868	G-protein coupled receptor		-1.852	6.33e-20	ACTA2,CCL2,Ccl2,CCL3L3,CCL4,Ccl7,CD40,CDK6,CP,CXCL10,Cxcl9,CXCR4,CYBB,GLIS3,HAVCR2,HIVEP3,IFI16,Ifi47,IFIT1B,Igtp,IL13RA2,IL18,IRGM,Irgm1,ISG20,LHFPL2,MAFB,MMP13,MMP2,MMP9,Mx1,NCF1,OLR1,OSM,PARP14,PTGS2,RASSF2,RTP4,Serpinb6b,SHISA3,SLC13A3,SLFN13,SLFN5,SPP1,ST6GAL1,TAGAP,Tgtp1/Tgtp2,TLR8,TNF,TNFSF10,TOR3A,USP18,YPEL3,ZDHHC14	630 (15)
genistein		chemical drug		1.04	7.06e-20	A2M,ABCA9,ALDH5A1,ANGPTL4,ARG1,BDNF,BMP2,C16orf54,CCL2,Ccl2,CCN2,CCR2,CD68,CD74,CD80,CD86,CEBPA,CHD5,COL1A1,CTSB,CTSD,CTSH,CTSK,CTSO,CX3CR1,CXCL10,CXCL12,CXCL6,CYP4F2,DNMT1,DNPH1,EVI2A,EXT1,FBXW7,FCGR2B,FERMT3,FXYD5,GADD45A,GDF15,GM2A,HCST,HEXB,HLA-A,HLA-DQA1,HMOX1,HOXA10,HOXA11,HPGD,HSPA1A/HSPA1B,IGF1,ITGB2,KDSR,LAPTM5,LBP,LCP2,LDLR,LGMN,LIPA,LPL,LY86,MMP13,MMP2,MMP3,MMP9,NAPSA,NR1H3,PCDH17,PGR,…	607 (15)
F2		peptidase	Activated	3.346	7.88e-20	ACTA2,ADAMTS9,ALDH1B1,ANGPT2,ANGPTL4,BIRC3,CAD,CBR3,CCL2,Ccl2,Ccl9,CCN2,CCND2,CD36,CD55,CD68,CDC6,COL1A1,COTL1,CXCL10,CXCR4,CYBB,CYP2B6,DHRS9,DIO3,DKK3,DOCK10,E2F7,F7,FN1,FOSL1,FOSL2,GREM1,HMGA1,HMOX1,HOXD10,IGF1,LBH,LOXL2,MEOX1,MGLL,MMP10,MMP2,MMP9,NCF1,OSM,PDGFA,PGM2L1,PGR,PPIF,PTGS2,RAC2,RCAN1,RGS3,SLC2A12,SLC2A3,SLC2A6,SLC7A1,SLIT2,TAP2,TFPI,TFPI2,TGFB3,TIMP2,TNF,TNFRSF12A,TNFSF10,TRAF1,TRPC3…	727 (18)
diethylstilbestrol		chemical drug		1.319	8.75e-20	ACTA1,ADGRD1,ALPL,C1QA,CCN2,CD14,CD55,CD83,CDH13,CLSTN2,COL1A1,CPE,CPXM1,CRABP2,CTSK,CTTN,CXCL14,CXCL6,CYGB,DCLK1,DCN,DNMT1,DPT,FAS,FMOD,GADD45A,GATA6,GDF10,GGT1,GREB1,GREM1,HLA-A,HOXA10,HOXA11,HOXA9,IGF1,IL1R2,IL4R,INHBB,IRS1,KLF4,KRT84,LGALS1,LRRK2,LSP1,LTBP2,LUM,MAFB,MFAP2,MFAP4,MMP2,Ms4a4c (includes others),MSX2,NDRG2,Nrg1,PADI4,PAMR1,PCOLCE,PDGFA,PDGFRB,PGLYRP1,PGR,PRDM1,PTTG1IP,S100A6,SCN7A…	1000 (23)
ZBTB10	-0.737	transcription regulator	Activated	6.249	1.23e-19	ADAM8,B2M,BCL2L11,Bst2,CAD,CARD9,CASP4,CCL3L3,CCL4,CD274,CD40,CD80,CD83,CD86,CLEC5A,CXCL10,Cxcl9,CYBB,FCER1G,Gm5431,HLA-E,HLA-G,IFI16,Ifi27l2a/Ifi27l2b,Ifi47,IFIT1B,IFIT3,IFITM3,Igtp,IL10RB,IL4R,IRF4,IRGM,Irgm1,ISG20,LPL,LRRK2,LY9,MAP3K14,Mx1,OAS1,OASL,OPTN,PTGS2,RTP4,SAMHD1,SASH3,SLFN13,STAT5A,Tgtp1/Tgtp2,Tlr13,TNF,UNC93B1,ZBP1	864 (17)
Tcf7	-0.124	transcription regulator		-0.599	1.47e-19	ACSBG1,ADAM23,ARRDC4,CCDC3,CCL3L3,CCL4,Ccl6,CCR2,CD274,CD3E,CD83,CNR2,CPE,CTTN,CX3CR1,DHCR24,DTX1,E130308A19Rik,ECM1,EN1,ENO2,EPHX1,ETNK1,FOSL1,GGT1,GM2A,Gm7932,GNAO1,GPD1L,GSAP,HLA-DQA1,IFITM3,IFNGR1,IL21R,IL34,IL4R,IL7R,INPP5D,IRF4,LAIR1,LAMC1,LDLR,LEF1,LONRF1,LRIG1,Ly6a (includes others),LYN,LYZ,MAPK12,MBNL3,MFAP3L,MGLL,MMP9,MSMO1,Naip1 (includes others),NCF1,NR2F2,NTN4,NUPR1,P2RY1,PILRB,PKIB,…	777 (13)
ERK1/2		group		1.054	1.5e-19	AKR1B10,ALPL,ANGPT2,AOC1,B2M,BCL2A1,BCL2L11,BDNF,BIRC3,BMP2,CACNA1C,CAV1,CCL11,CCL2,Ccl2,CCL22,CCL3L3,CCL4,CCN2,CCN4,CCND2,CD40,CD80,CD86,CEBPA,CLEC11A,COL1A1,COL3A1,CTSB,CXCL10,CXCL6,CXCR4,CYBB,CYP11B2,DAPK1,DUSP4,FGFR2,FKBP5,FN1,FOSL1,FZD1,GAD1,GJA1,H19,HK2,HLA-A,HMGA1,HPGD,IL11,ITGA3,LDLR,MMP10,MMP12,MMP13,MMP2,MMP3,MMP9,NAMPT,Nrg1,PLAU,POSTN,PSMB8,PSMB9,PTGER2,PTGER4,PTGES,PTGS2,PTPRE,S100A6,…	758 (13)
MAP2K1	0.13	kinase		1.598	1.91e-19	ACSBG1,ACTA2,ANKRD1,APOE,AXIN2,BCL2A1,BCL2L11,BIRC3,BMP2,CALCB,CCL2,CCL3L3,CCL4,CCN2,CD274,CDKN2A,CDKN2B,CEBPA,CLDN2,COL1A1,COL1A2,COL3A1,CRIM1,CRLF1,CTSB,CYP11A1,DNMT1,DPP4,ENO2,ERRFI1,FOSL1,IL11,IL13RA2,IL4R,IRS1,ITGB4,LDLR,LEF1,MBP,MITF,MMP10,MMP12,MMP13,MMP14,MMP2,MMP3,MMP9,NET1,OSM,PTGS2,RAP1GAP,RAP2B,RRM2,SCARB1,SIRPA,SOX9,TFPI2,TGFB1,TNC,TNF,TNFRSF11A,TNFRSF12A,TNFSF10,TREM2,TWIST1,UNC5B,V…	942 (19)
PDGF BB		complex		0.405	1.93e-19	ACKR3,ACTA2,ADD3,AVPR1A,CASP4,CAV2,CBX4,CCL2,Ccl2,Ccl7,CCN2,COL12A1,COL1A1,COL1A2,COL3A1,COL5A1,CP,CSF1,CTH,DCBLD2,DCN,DNMT1,ENPP1,FGF7,FHL2,FN1,FOSL1,FXYD5,FZD1,GADD45A,GDF15,GJA1,GJA5,GPR183,GREM1,H19,HDAC4,HLA-E,Hmga2,HMOX1,IGF1,IL1RL1,KLF10,KLHL21,LAMB2,LBP,LDLR,LIF,MMP12,MMP14,MMP2,MMP3,MMP9,NAMPT,NEXN,NFIL3,NR1H3,OLR1,PCOLCE,PDGFA,PDGFRB,PLAU,PLCG2,POSTN,PPARD,PPARG,PTGS2,RBP1,Scd2,SGK1,SLC…	887 (19)
IFN alpha/beta		group	Activated	3.982	2.03e-19	AXL,BCL2L11,CCL2,CCR2,CCRL2,CD40,CD80,CD83,CD86,CXCL10,CXCL14,CXCL16,Cxcl9,FGL2,GAS7,H2-Q5,HLA-A,IFI16,Ifi27l2a/Ifi27l2b,IFIT3,IRF8,Irgm1,Ly6a (includes others),MMP10,MRC1,Mx1,SLPI,SOCS1,Sp100,Tgtp1/Tgtp2,TLR1,TLR2,TLR3,TLR5,TLR7,TNFSF10,TNFSF13,TNFSF13B	638 (16)
THZ1		chemical drug	Inhibited	-5.713	2.09e-19	ACTA1,ANKRD1,ARL4C,ARL4D,ASS1,BGN,BIRC3,CCDC80,CCN2,CILP,CLEC11A,COL12A1,COL1A1,COL1A2,COL3A1,CTHRC1,CYTIP,DDAH1,DIO2,DKK3,Fcrl2,FMOD,FN1,GPR183,HSPA1A/HSPA1B,IGF1,IKZF1,KLHL29,LBP,LOXL1,LOXL3,LTBP2,MEOX1,MMP2,NUPR1,PAMR1,PCOLCE,PDGFRL,PMEPA1,POSTN,PRELP,PTGIS,RBP1,SDC1,SERPINF1,SFRP1,SFRP2,SLA,SOX9,SRPX2,TMEM119,TRAF1,TRERF1,TUBB3,WEE1	717 (7)
FGF2	-1.042	growth factor		1.279	2.76e-19	ACER2,ACTA2,AKR1B10,ANGPT2,ANGPTL4,ANPEP,AXIN2,B2M,BDNF,BGN,BMP2,CAV1,CCL2,Ccl2,CCN3,CCN4,CCND2,CD274,CDC6,CDKN2A,CNMD,COL1A1,COL1A2,COL3A1,CRABP2,CSF1,CTSK,CXCL12,CXCL6,CXCR4,CYGB,CYP11A1,DCN,DIO3,ENPP1,EPAS1,ERRFI1,ETV4,FAH,FAS,FGFR2,FN1,FOSL1,FRS2,GABRB3,GADD45A,GATA6,GCH1,GDF3,GJA1,GREM1,GRIN2A,HK2,HMGA1,IBSP,IGF1,IRS1,ITGA3,ITGA4,LAMA1,LAMB1,LEF1,MBP,MEOX2,MITF,MMP13,MMP2,MMP3,MMP9,MYOD1,PDG…	753 (18)
losartan potassium		chemical drug	Inhibited	-2.474	2.77e-19	ACTA1,Actn3,AFAP1L2,AGT,ARG1,BMP7,CA9,CACNA1C,CAV1,Ccl2,CCN2,CCR2,CD276,CD36,CD80,COL1A1,COL1A2,COL3A1,CST3,CX3CR1,CXCL10,Cxcl3,CYBB,F13A1,FN1,GJA1,Ifi47,IFITM3,IGF1,IL18,ITGB2,ITPR2,MMP2,MMP9,MRC1,MRC2,MYH4,MYL11,OLR1,P2RY12,P2RY13,PDE3A,PDGFA,POSTN,PTGS2,PYGM,RAB11FIP1,SELPLG,SIGLEC1,SLC2A1,SPP1,TGFB1,TGFB3,TGFBR1,TNF,TUBB3,UCP2,VCAM1,VEGFA	951 (21)
INSIG1	-0.596	other	Inhibited	-2.759	3.04e-19	ABCG1,ACSL4,ALOX5AP,Apoc1,APOE,CCL22,Ccl8,CCR5,CD68,CLEC4D,CLEC4E,CLEC7A,CXCL10,Cxcl3,CXCL6,CXCR4,CYP4F2,DHCR24,DLK1,ERN1,FABP5,FDFT1,HLA-DQA1,HMGCS2,IRF8,LDLR,LIPA,LIPG,LPL,LSS,MRC1,OLR1,PLA2G7,PLIN2,PPARG,PTGES,RAB27A,SCARB1,Scd2,SELPLG,SQLE,STAT5A,TGFB1,UCP2	623 (12)
PRDM1	-2.238	transcription regulator	Inhibited	-3.902	3.24e-19	ADAM8,AIM2,ALPL,ANGPTL4,AXIN2,BCL2A1,BCL2L11,Bhlhe41,BMP5,BTK,CA9,Ccl2,CD22,CD48,CD53,CD74,CD86,CDK6,CIITA,CLDN1,CXCL6,CXCR4,CYTH4,ECM1,FGR,FOSL1,GAD1,HAL,HCK,HLA-A,HLA-DMA,HLA-DMB,HLA-DQA1,HOXB4,IFIT3,IFNGR1,IL7R,IRF4,IRF8,ITGA4,ITGAM,JAG1,LGALS1,LIMK2,MAFB,MALL,MAP7D2,MS4A4A,MSC,MTMR11,MYO18B,NFATC1,NLRP3,OAS1,OAS2,OAS3,PCDH18,PIK3AP1,PRDM1,PRKCG,PSMB8,PTPN6,RASSF2,RGS16,RGS18,SLC25A37,SLC6A12,…	882 (22)
MMP9	6.614	peptidase	Activated	2.471	3.9e-19	Acp5,ACTA2,ADAM23,ADGRE1,ANGPT4,AXL,C1QA,CALCB,CCL11,Ccl2,CCL22,CCL3L3,CD274,CD68,CD74,Clec4a3,CTSB,CTSK,CTTN,CX3CR1,CXCL12,CXCR4,CYBB,DDAH1,GADD45A,GJA1,HLA-DQB1,HLA-E,HPGD,IL7R,JAG1,LYZ,MDK,MMP12,MMP13,MMP14,MMP2,MMP3,MMP9,NABP1,NFATC1,PBX1,PLD4,SDC1,SLC13A3,STAP1,TGFB1,TJP1,Tlr13,TNF,TNFSF12,TUBB2B,TYROBP,VEGFA,VIM	1006 (20)
EZH2	-0.332	transcription regulator		-0.483	4.49e-19	ACKR3,ALOX5AP,ALPL,ANXA6,AXIN2,AXL,BCL2L11,BGN,BIRC3,BMP2,BMP7,BMPR1B,Ccl2,CCND2,CCR5,CD55,CDK6,CDKN2A,CDKN2B,CEBPA,CEMIP,CLDN10,CLEC3B,COL1A1,COL1A2,COL5A1,COL7A1,CPA6,CSF1,CSF3R,CTNNAL1,CXCL10,CXCR4,CYP1B1,DNMT1,EPAS1,EPDR1,FGF11,FHOD3,FKBP5,FN1,FZD1,GATA6,GDF15,GPR132,HDGFL3,Hmga2,HOXA10,HOXA11,HOXA7,HOXA9,HOXD10,IBSP,Ifi27l2a/Ifi27l2b,IGF1,IKZF1,IL10RA,IL11,KLF4,Meg3,Mirg,MMP2,MMP9,MPZL2,MYH4…	777 (25)
LDL		complex	Activated	3.491	4.95e-19	ABCG1,ACTA2,ADCY1,APOE,AXL,BCL2A1,BCL2L11,BMP2,CAPN1,CCL2,Ccl2,CCL4,Ccl7,CCN2,CCR2,CD36,CD40,CD68,CD80,CDKN2A,CLIP2,CTSK,CX3CR1,CXCL10,CXCL6,CYBA,CYBB,CYP11B2,DNMT1,FAS,FCGR1A,FCGR2B,GJA5,GPR183,HMOX1,HYOU1,IBSP,IGF1,IL10RA,IL17RA,ITPR2,LDLR,MMP12,MMP14,MMP2,MMP3,MMP9,MSC,MSR1,NAMPT,NCF1,NLRP3,NR1H3,OLR1,PLAU,PLIN2,PPARG,PTAFR,PTGS2,RCAN1,RGMA,RYR2,SCARB1,SHC1,SIGLEC1,SLC2A1,SOCS1,SPHK1,TGFB1,TGF…	961 (16)
SMAD4	0.066	transcription regulator		1.423	6.24e-19	Acan,AIM2,ALPL,ANGPT2,ANGPTL4,ARHGEF2,BDNF,BGN,BMP2,BMP7,CCL11,CCL2,Ccl2,CCL22,CCN2,CCND2,CDH3,CDK6,CDKN2A,CDKN2B,CELF2,CNMD,COL1A1,COL1A2,COL7A1,CSF1,CTH,CTSD,CXCL6,DAPK1,DLX3,EPB41L5,FAP,FN1,FOSL1,FST,GADD45A,GCNT1,GJA1,HMOX1,Hoxaas3,HP,HRH2,HSD3B1,IL11,IL18,INPP5D,JAG1,LEF1,MMP13,MSX2,NAMPT,PAK3,PDGFRB,PILRA,PLAU,PRODH,PTGER2,PTGS2,PTK2B,PTPRC,SELPLG,SGK1,SLC23A2,SMAD6,SMAD7,SP7,SPHK1,SPI1,SQO…	813 (19)
IL1A	0.563	cytokine	Activated	3.61	7.73e-19	Acp5,ADAMTS1,ADORA2B,ALDH1A1,ALDH3A2,APOD,ASIC2,ASIC3,BIRC3,C4A/C4B,CCL11,CCL2,Ccl2,CCL4,CCR2,CD274,CD40,CD80,CD83,CD86,Clec2d (includes others),CSF1,CTSK,CXCL10,CXCL12,Cxcl3,CXCL6,CYP11A1,CYP2B6,DPP4,FAS,FGF7,FOSL1,GCH1,HMOX1,HSD3B1,IFNGR1,IFNGR2,IGF1,IL11,IL13RA2,IL18,IL1R2,LIF,MMP10,MMP12,MMP13,MMP14,MMP2,MMP3,MMP9,NGF,NR2F2,P2RY6,PDGFA,PDZK1IP1,PLAU,PPARG,PTGES,PTGS2,S100A10,SPARC,SPP1,TGFB1,…	772 (14)
methylprednisolone		chemical drug	Inhibited	-2.924	9.79e-19	A2M,ABAT,ALDH1A1,ALDH3A2,ANGPTL2,ANPEP,ARG1,ARL4A,ASS1,B2M,B4GALT6,BAIAP2,BDNF,BLNK,BTK,C1QB,CACNA1D,CAMK1,CAMK1D,Ccl2,CCL4,CCN2,CD180,CD22,CD36,CD72,CD74,CDH13,CDH3,CELA1,CREG1,CST3,CTSC,CTSH,CTSS,CYBB,DHRS9,DNPH1,EPHX1,FABP5,FAH,FBXO32,FCGR2A,FCGR2B,FDFT1,FGF7,FGL2,FGR,FN1,GADD45A,GATM,GCH1,GJB3,GPC1,HAL,HMOX1,HPN,HSPA1A/HSPA1B,IFNGR1,IGF1,IL1RL1,IL6ST,INPP5D,IRGM,KLK7,LAMB2,LDLR,LIPA,LPL,LRP3,…	820 (18)
LMO2	1.608	transcription regulator	Inhibited	-2.524	1.01e-18	ADAMTS9,AIM2,ALDH1B1,APOBEC1,ARL5C,AXIN2,BMP7,BTK,CARD9,CASP4,CCND2,CCR2,CD3E,CD53,CDH13,CDKN2A,CGAS,CLDN2,CLEC4E,CYFIP2,DLK1,DPP4,ELF1,ENO2,FES,GDF11,GJA1,GPR183,GPR34,GSN,HIVEP3,HOXA7,HS1BP3,IL34,ITM2C,JARID2,LEF1,LGALS1,LHFPL2,LSP1,LYL1,LYN,MDK,MGLL,MITF,NLRC5,NLRP1,NOVA1,Oasl2,PBX1,PIK3CD,PLCG2,PSTPIP1,RAPGEF2,RASGRP1,RHOH,RRAD,SCARB2,SERPINF1,SLC40A1,SLC43A1,SPI1,STAT5A,SYNE2,TAP1,TGFB1,THEM…	615 (9)
P38 MAPK		group	Activated	4.193	1.03e-18	ASS1,BCL2A1,BDNF,BGN,BMP2,CAV1,CCL11,CCL2,Ccl2,CCL3L3,CCN2,CCND2,CD36,CD40,CD55,CD80,CD83,CD86,CDKN2A,CEBPA,CHAT,COL3A1,CTSK,CXCL10,CXCL12,CXCL6,CXCR4,CYBB,DIO2,DIO3,FAS,FBXO32,FN1,FST,GJA1,HMOX1,HP,IL11,IL1RL1,IRX1,ITGA4,ITGAM,ITGB2,ITGB4,KDELR3,KLF4,KLF5,MAP4K4,MITF,MMP12,MMP13,MMP2,MMP3,MMP9,MYL11,NFATC1,NFATC2,NFATC4,NGF,PLA2G7,PLAU,POSTN,PPARG,PRDM1,PTGS2,RAB7B,RBP1,RCAN1,RRAD,SGK1,SLC6A12,S…	697 (13)
MAPK1	-0.941	kinase		0.512	1.03e-18	ANGPTL4,ANPEP,APOE,ATP1A2,ATP2A1,BDNF,CAV1,CCDC80,CCL2,CCL3L3,CCL4,CCN2,CD84,CDK5R1,COL7A1,CRABP2,CRYBG1,CTSB,DCN,DEPTOR,DLX3,DNMT1,DOCK10,ENO3,FAM20A,FBXO32,FES,FHL2,FN1,FOSL2,HLA-DMA,HLA-E,HMOX1,HOXA11,IFI16,IFIT3,IFITM3,IL1RL1,ISG20,ITPR2,LAMA4,LGALS1,LGALS3BP,LIF,MBP,MITF,MMP13,MMP2,MMP9,MYH4,NFATC1,NUP210,NUPR1,OAS1,OAS2,OAS3,OASL,OSM,PHF11,PLAU,PLXDC1,POSTN,POU2F2,PRSS12,PSMB8,PSMB9,PTGER2,…	658 (19)
IRF3	-0.282	transcription regulator	Activated	4.776	1.03e-18	B2M,B4GALT5,BIRC3,Bst2,CALHM6,CCL2,Ccl2,CCL3L3,CCL4,CCRL2,CD274,CD40,CD86,CLIC4,CXCL10,Cxcl3,Cxcl9,FAS,FCGR1A,FN1,FST,Havcr1,IFI16,Ifi27l2a/Ifi27l2b,Ifi47,IFIT1B,IFIT3,IFITM3,Igtp,IL33,IRF5,IRGM,Irgm1,ISG20,MFAP2,MMP3,MMP9,Ms4a4c (includes others),Mx1,NECTIN2,NLRC5,OAS1,OAS2,OAS3,OASL,Oasl2,PARP14,PHF11,PLCG2,Slfn1,SORL1,TAP1,TFAP2C,TIMP3,TLR3,TNF,TNFSF10,Trim30a/Trim30d,USP18,VCAM1,VIM,ZBP1	405 (13)
MAPK14	0.237	kinase	Activated	3.058	1.08e-18	ACTA1,ACTA2,ADCY7,ALOX5AP,ANKRD1,AXIN2,BMP2,CCL2,Ccl2,Ccl7,CD36,CD40,CD74,CD80,CD83,CD86,CDKN2A,COL1A1,CXCL10,CXCL6,Cxcl9,FAS,FN1,FOSL2,GADD45A,GJA1,GREM1,GRIN2A,HAND2,HLA-DQA1,HMOX1,IL13RA2,IL18,LDLR,LEF1,MMP13,MMP3,MMP9,NFATC1,PLAU,PPARGC1B,PTGES,PTGS2,SELENOW,SGK1,SHC1,Slfn1,SLFN12L,Slfn2,SOX9,SPHK1,SPP1,STIM1,TGFB1,TIMP2,TLR2,TNF,TNFSF11,TNN,Tpm2,TXN,VCAM1,VEGFA,ZFP36	933 (16)
VCAN	0.668	other		0.594	1.14e-18	ACTA1,ADAMTS9,ANGPTL4,ANXA8/ANXA8L1,AOC3,APOE,ASS1,BDNF,C4A/C4B,CCL2,Ccl2,CCL3L3,CCL4,CDH13,CDKN2A,CPE,CXCL12,CXCL6,CYBA,DCN,EBI3,FABP5,FAS,FN1,FST,GLIS3,GPC6,INHBB,IRF8,ITGA3,LAMB1,LBP,MMP9,OAS2,OAS3,OGN,OLFML2B,PARP14,PCSK5,PLAU,PRDX5,PRELP,PTGIS,RBP1,SORT1,SPATS2L,ST6GAL1,TGFA,TGFB1,TGFB3,TNF,VCAM1,VEGFA,WNT4	554 (15)
actinomycin D		biologic drug		-1.367	1.36e-18	ABCG1,AGT,ASS1,AVPR1A,BCL2A1,BCL2L11,BDNF,BIRC3,CAV1,CCL11,CCL2,CCN2,CD55,CLEC11A,COL1A2,DIO3,DUSP4,EPAS1,ERRFI1,FAS,FN1,FOSL2,FPR1,GADD45A,GCH1,HMOX1,IFNGR1,IL1R2,IL7R,IRS1,ITPR2,ITPR3,LPL,MMP12,MMP2,MMP3,NGF,OSM,PAPPA,PDE3A,PERP,PFKFB3,PLAU,PPARG,PSRC1,PTGIS,PTGS2,SCNN1G,SDC3,SFRP1,SLC27A1,SLC2A1,SLC40A1,SMAD7,SPHK1,SPP1,TAP1,TF,TGFA,TGFB1,THRB,TLR2,TNF,TNFAIP2,TNFRSF9,TRAF1,VEGFA	779 (12)
bucladesine		chemical toxicant		-1.142	2.29e-18	Acan,ACER2,ADAMTS1,AKR1B10,APOE,ASS1,ATP7B,AXIN2,BDNF,C3AR1,C5AR1,CACNA1G,CCL22,Ccl9,CCR5,CD14,CD80,CD86,CDK5R1,CXCL10,CXCR4,CYP11A1,CYP11B2,DCLK3,DIO2,DRD4,ENO2,ENPP1,ERRFI1,ETNK1,ETV4,FAH,FCGR2A,FN1,FOSL1,FOSL2,FST,GCH1,GDF15,GJA1,H19,HMOX1,HSD3B1,IBSP,IGF1,INHBB,IRF8,ITGB2,LDLR,LIF,LRRC73,MME,MMP13,MMP14,MMP2,MMP9,NGF,NHERF1,OSM,PADI4,PGR,PLAGL1,PLAU,PTGER4,PTGS2,RET,RGS16,SCARB1,Sik1,SLC2A1,S…	786 (20)
halofuginone		chemical drug	Inhibited	-3.99	2.29e-18	ADD3,AOC1,B4GALT6,BGN,C4A/C4B,CCN2,CD55,CLIP2,COL1A1,COL1A2,CP,CTHRC1,CTSK,CTSS,CXCL10,CYGB,DKK3,EHD3,EPHX1,FN1,GATM,H19,HSD17B1,IL13RA2,IL33,LGALS1,LGALS3BP,LTBP1,MMP13,MMP2,MMP3,MMP9,PCOLCE,PRELP,PTGFRN,PTK2B,PTPRS,Scd2,SCN1B,SELENOW,SLC13A3,SMAD7,SPARC,SPP1,TGFB1,TGFB3,TGFBR1,TIMP2,TNF,TYRO3,VCAM1	711 (17)
salmonella minnesota R595 lipopolysaccharides		chemical - endogenous non-mammalian	Activated	5.194	2.33e-18	ARHGAP25,AXL,CASP4,CCL2,Ccl2,CCL22,CCL3L3,CCL4,Ccl6,Ccl7,Ccl8,CCRL2,CD80,CD83,CD86,CXCL10,CXCL6,FOSL1,FPR1,GDF15,HLA-DMA,HLA-DMB,HLA-DQA1,IFIT1B,IRF8,ITPR2,JAG1,MCM2,MEFV,Ms4a4c (includes others),OASL,PILRA,PTGS2,SAMHD1,SLC7A2,Slfn1,SLFN12L,SLFN13,Slfn2,SLFN5,TFEC,TLR2,TNF,Tnfsf9,VCAM1	853 (15)
GATA4		transcription regulator		0.914	2.83e-18	ACTA1,ADSS2,ANGPT4,ANKRD1,ASS1,CACNA1C,CCL11,CCL2,CCL3L3,CCL4,Ccl6,Ccl8,Ccl9,CCN2,CDKN2B,CLDN1,CLDN2,CLSTN2,COL1A1,COL1A2,COL3A1,CORIN,CRABP2,CTHRC1,CXCL6,CXCR4,CYP11A1,CYP11B2,DIO2,DLX3,ECM2,EPDR1,EPHX1,F10,FAP,GATA6,GJA1,GJA5,HSD3B1,IFI16,IL11,INHBB,INMT,IRF8,LTBP2,MSX2,MYL1,MYL11,NFATC2,OGN,Orm1 (includes others),POSTN,PRDM1,PTGS2,PYY,RYR2,SCN3B,Serpina3g (includes others),SFRP4,SGPL1,SLC25A29…	453 (10)
IRF8	2.981	transcription regulator	Activated	2.616	3.37e-18	ADGRE1,APOE,B2M,CACNA1G,Ccl9,CCR2,CD14,CD37,CD40,CD74,CD80,CD83,CD86,CEBPA,CIITA,CSF3R,CTSS,CXCL10,CXCL16,Cxcl9,CYBB,ENPP1,FAS,GNA15,IFIT1B,IFIT3,IL17RA,IL18,IRF4,IRF5,IRF8,ITGAM,ITPR3,KCNK6,KLF4,LIF,LSP1,Ly6a (includes others),MAFB,MAP4K4,MMP9,MSR1,NFATC1,OAS1,OAS2,OAS3,Oasl2,PRDM1,RASSF5,STX11,TBX18,TLR3,TLR9,TNF,TNFSF10,TNFSF13B,TREM2,TYROBP,ZFHX3	696 (16)
cholesterol		chemical - endogenous mammalian	Activated	3.971	3.48e-18	ABCG1,ACTA2,ADAM11,ADGRE1,AGT,APOE,ARG1,C1QC,CAMK1D,CAV1,CAV2,CCL2,Ccl2,CCL4,Ccl7,CCR2,CCR5,CD14,CD68,CLEC5A,COL1A1,COL3A1,CSF1,CTSK,CXCL10,CYBB,CYP7B1,DBI,EPHX1,FABP5,FCGR2B,FDFT1,FN1,HLA-DRB5,IL10RA,IL10RB,ITGAM,ITGAX,LAPTM5,LDLR,LPL,LYZ,MITF,MME,MMP14,MMP2,MPEG1,MSMO1,NLRP3,NR1H3,Orm1 (includes others),PLIN2,PLTP,PPARD,PPARG,PPARGC1B,PTGS2,RGS16,SCARB1,SLC1A3,SLC7A5,SQLE,TGFB1,TIMP3,TNF,VCAM1,…	865 (20)
TGM2	-0.263	enzyme	Activated	4.961	3.68e-18	Acan,ACTA1,ALPL,ATP1B3,BCL2A1,BIRC3,C5AR1,CAD,CCL2,CCL22,CCRL2,CD300C,CD36,CD74,CD86,CDK6,CEACAM1,CFP,CSRNP1,CX3CR1,CXCL10,CXCL12,FCER1G,FN1,GJA1,GM2A,HK3,IFIT3,IL10RA,ITGAM,ITGAX,ITGB4,LRRC25,LRRK2,LSP1,MAFB,MMP2,MMP9,MSX2,NLRC4,OAS1,OAS2,OAS3,OASL,PADI4,PAK1,PARP14,PDGFRB,PTGES,RTKN2,SAMHD1,SIRPA,SLAMF7,SLC7A2,SLFN5,SLPI,SMPD1,SP110,SPP1,TAP1,TGFB1,TNF,TNFAIP2,TPCN1,TYROBP	526 (16)
butyric acid		chemical - endogenous mammalian		-0.194	4.08e-18	A2M,ABCG1,ADCY1,ADGRE1,ADGRE5,ALDH1A1,ATP7B,BCL2A1,CALCB,CCN2,CCND2,CCR1,CCR5,CD14,CD300C,CD36,CD80,CD83,CD86,CDC6,CDK6,CDKN2A,CLDN1,CLDN2,COL11A1,COL5A1,COL5A2,COL6A3,CSF1,CXCR4,CYP11A1,CYP2B6,DAPK1,DDR1,DHCR24,DNM1,F10,FES,GADD45A,GATA2,GATA6,GGT1,GSN,HAND2,HSD17B1,IBSP,IFI16,IFIT3,IFNAR2,IFNGR2,IL11,IL18BP,IL1RL1,INPP5D,IRS1,ITGAM,ITPR2,ITPR3,KLF4,KLF5,LDLR,MAGI1,MMP12,MMP2,MMP9,NAMPT,NFATC1,N…	1041 (20)
TAFAZZIN	-0.048	enzyme		1.333	4.33e-18	ACTA1,ACTA2,ADAMTS1,ALDH1A1,ANGPTL4,ANKRD1,ARG1,AXIN2,AXL,BASP1,BCL2L11,BDNF,CAMK2N1,CAV1,CAV2,CCL2,Ccl2,CCL22,CCL3L3,CCN2,CCR2,CCRL2,CD180,CD22,CD2AP,CD40,CD72,CD80,CD86,CDK6,COL1A1,COL5A1,COL5A2,COL6A2,CXCL12,CXCR4,CYP1B1,CYTIP,DCN,FN1,FOXC1,GREM1,HAL,HLA-A,HLA-DQA1,HMOX1,HP,IFI16,IL16,IRF4,Irgm1,IRS1,ITGAL,JARID2,LCP1,LDLR,LGR5,LOXL2,LSP1,LUM,MRC1,MYOD1,NCF4,NEXN,PRKCB,PTGS2,SLC2A1,SLC40A1,SOR…	615 (13)
TREX1		enzyme	Inhibited	-4.097	4.34e-18	B2M,Bst2,CCL2,CD274,CD40,CD86,CLEC4E,CLEC5A,CSF1,CXCL10,EPSTI1,FCGR1A,GSN,IFI16,Ifi27l2a/Ifi27l2b,IFIT1B,IFIT3,IFITM3,IL33,IRF4,ISG20,LGMN,Ly6a (includes others),MEFV,NAMPT,NLRC3,NLRC5,NLRP3,NUDT4,OAS1,OAS2,OAS3,OASL,PARP14,PSMB8,PSMB9,RASSF4,RTP4,S100A6,SAMHD1,SLFN5,SP110,TAP1,TLR6,TNF,TNFSF10,TRIM14,TXN,USP18,VCAM1,ZBP1	545 (16)
PTH		other		1.613	4.72e-18	Acan,Acp5,ADAMTS1,ADD3,ALPL,ANK3,BMP2,CARD14,CCL2,Ccl2,CCN2,CCN5,CLEC11A,COL1A1,COL1A2,CSF1,CXCL12,CXCR4,CYBA,FN1,FOSL2,GJA1,HDAC4,IBSP,IGF1,IL11,IL33,LEF1,MME,MMP13,MMP2,MSX2,NDRG2,NFIL3,PDGFA,PDK4,PLAU,POSTN,PTGS2,RAMP3,RAP1GAP,SFRP2,SFRP4,SLPI,SMAD7,SORT1,SOX9,SPP1,STC1,TFPI2,TGFB1,TMEM119,TNFRSF11A,TNFSF11,TNS1,WNT4	827 (26)
CLEC4A	4.483	transmembrane receptor		1.227	5.04e-18	ABCA9,ABCG1,ADGRE1,APOBEC1,Cd209f,CD36,CD68,CD80,CD83,CEBPA,CLEC7A,F10,FCGR1A,FCGRT,FOLR2,HPGD,IL7R,IRF4,ITGAM,LIPA,MRC1,MSR1,Naip1 (includes others),PLIN2,SCARB1,SIGLEC1,STAT5A,TGFBR1,TLR2,TNF,TREM2	729 (12)
cycloheximide		chemical reagent		0.643	5.75e-18	Acan,ADCY1,APBB1IP,ASS1,B2M,BDNF,BEX3,BIRC3,BTK,CAV1,CCL11,CCL2,CCL4,CCN2,CCR1,CD55,COL1A1,COL1A2,COL5A1,CSF1,CXCL10,Cxcl9,CXCR4,CYP11A1,CYP11B2,CYP2B6,DIO2,DIO3,FAS,FN1,FOSL2,FST,GADD45A,GAS7,GJA1,GREB1,HMGA1,HMOX1,IBSP,IGF1,IL1R2,IL1RL1,IL4R,IL7R,ISG20,ITGAM,KCND3,KLF5,LPL,MME,MMP11,MMP12,MMP13,MMP19,MMP2,NFKBIE,NR1H3,OGN,OLR1,OSM,PDGFA,PDGFRB,PERP,PFKFB3,PGR,PLAU,PPARG,PRDM1,PSCA,PTGIS,PTGS2,R…	863 (18)
calcitriol		chemical drug		0.142	6.18e-18	ABCC3,Acp5,ADAM19,AFAP1L2,ALPL,ANGPT2,ANLN,ARG1,BMP7,CACNA1C,CACNA1D,CALCB,Cbr2,CCDC88C,Ccl2,Ccl8,CCND2,CD14,CD163,CD40,CDC45,CDC6,CDK5R1,CEBPA,CHTF18,Clec2d (includes others),COL1A2,COL3A1,CSF1,CTSK,CXCL10,CXCL12,CXCL16,CXCL6,Cxcl9,CYB5R1,CYBB,CYP2B6,DDAH1,DHCR24,ECT2,ERRFI1,FAS,FIGNL1,FN1,GADD45A,GATA6,GDPD5,HIPK2,HK2,HOXB4,HPGD,IGF1,IL10RA,IL18,IRF4,ITGA4,ITGAM,ITGAX,KCTD12,KLF4,KLF5,KLK10,KLK…	852 (18)
camptothecin		chemical drug		0.513	6.24e-18	ACTA2,APOE,ARAP2,ARL4A,ARRB2,BAG3,BCL2A1,BIRC3,BTK,CASP4,CCL2,Ccl2,CCR1,CCRL2,CD22,CD300C,CD40,CD48,CD53,CD83,CD86,CDK6,CDKN2A,CHST11,CLTB,CRYBG1,CSF1,CTSS,CXCL6,EHBP1,ENC1,ENO3,FAS,FCGR2B,FES,FGL2,FOXC1,FPR1,GADD45A,GPLD1,HLA-A,HLA-DQA1,HLA-DQB1,HLA-E,HLA-G,HOXA11,HSPA1A/HSPA1B,HSPA2,HSPB8,IFI16,IL10RA,IL16,IL17RA,IL18,IMPA2,KLHL21,LAMB2,LDLR,LDLRAD4,LIMK1,MAP4K4,MCM2,MMP9,MYO6,NECTIN1,NFKBIE,NL…	765 (11)
indomethacin		chemical drug		1.753	6.6e-18	A2M,ADAM8,ADAMTS1,ANGPT2,BDNF,BIRC3,C4A/C4B,CBX4,CCL2,Ccl2,CCL3L3,CD14,CD40,CD55,CD80,CD86,CEBPA,CLDN1,CP,CSF2RB,CTSD,CXCR4,CYP2B6,FBLIM1,FCGR2A,FGF18,FGF7,FXYD5,GDF15,HMOX1,IFITM3,IGF1,IL11,IL1RL1,ITGAM,ITGB4,LDLR,LOXL2,LPL,MMP12,MMP14,MMP2,MRC1,PGR,PLA1A,PLIN2,PPARD,PPARG,PSMB8,PSMB9,PTGER4,PTGES,PTGS2,RCN1,RFTN1,S100A10,SDC1,SLC7A5,SPP1,TFPI2,TGIF1,TJP1,TNF,TNFRSF12A,TNFSF11,UCP2,VEGFA,VIM	893 (19)
INSR	-0.107	kinase		-1.422	7.62e-18	ACSL4,ACTA1,ACTA2,ADIPOR2,ALDH1A1,ALPL,ANKRD1,ARHGEF2,ARL4A,BCL2A1,C1QA,C2,CCL2,Ccl2,CCL4,Ccl7,Ccl8,CCN2,CCND2,CD36,CD83,CDC45,CDC6,CEBPA,CHRD,COL6A3,CORO1A,CRABP2,CTSB,CXCR4,CYP11A1,CYP1B1,DIO3,DLK1,FDFT1,FHL2,GABRB3,GADD45A,GATA6,GCH1,GJA1,H19,HOXA7,HOXA9,HOXB2,HOXB3,HOXB7,HOXC10,HOXC4,HOXC6,HOXC8,HOXC9,HPGD,HSD17B7,IFNAR2,IGF1,IL10RA,IL11,IL1RL1,IRS1,KLF10,LAT2,LCP1,LGALS1,LSS,LTC4S,LYZ,MCM2,M…	948 (24)
CSF3		cytokine		1.827	7.81e-18	ADCY1,ADGRE1,ARG1,BIRC3,C3AR1,CAMK1,Ccl2,CCL3L3,CCND2,CD14,CD177,CD300LD,CD300LF,CDK6,CEBPA,CSF3R,CST3,CTSD,CTTN,CX3CR1,CXCL12,CXCR4,CYBB,EPS8,FCGR1A,FPR1,GADD45A,GJA1,GPR183,HLA-DQA1,HMOX1,HOXA7,HOXB7,HOXC9,IGF1,ITGAM,ITGB2,KALRN,LBP,Ly6a (includes others),LYZ,MMP2,MMP9,NFATC1,NFIL3,PLCB2,PPARG,PRKCB,PRKCG,PTGS2,PTK2B,RAB27A,SOCS1,SPI1,TGFB1,TLR2,TLR5,TLR8,TNF,TNFSF10,VCAM1,VEGFA,YPEL3	809 (20)
SB-431542		chemical reagent	Inhibited	-3.156	9.49e-18	Acp5,ACTA2,ASPN,ATP1A2,BGN,C5AR1,Ccl2,Ccl7,CCN2,CCN4,CCR2,CD14,CDKN2A,CLIC4,COL1A1,COL3A1,COL6A1,DHCR24,FAP,FN1,FOLR2,FST,GATA2,GJA1,HSD17B1,IBSP,IGF1,IL1R2,ITGA11,LAMA1,MAFB,MMP2,MRC2,MSX2,MYL11,PCOLCE,POSTN,SCN7A,SMAD6,SMAD7,SP7,SPP1,SQLE,TGFB1,TGFBR1,TGIF1,TJP1,TNFAIP6,TNFRSF12A,TNFSF10,VEGFA,VIM	802 (20)
IFN Beta		group	Activated	3.239	1.12e-17	ARG1,Bst2,C2,C3AR1,CASP4,CAV1,CCL2,Ccl2,CCL22,Ccl8,CD163,CD22,CD274,CD40,CD74,CD80,CD83,CD86,CGAS,CXCL10,CXCL14,Cxcl9,CYBB,DPP4,FCRL1,FKBP5,FN1,HLA-A,HLA-G,IFI16,IFIT1B,IFIT3,IFITM3,IFNAR2,IFNGR1,IL11,ISG20,MARCHF1,MMP9,Mx1,OAS1,OAS2,OAS3,OASL,Oasl2,OLR1,PNPT1,QPRT,RALGPS2,SAMHD1,SLC16A6,SLC7A11,SOCS1,SPHK1,SPP1,SPRY4,TAP1,TDO2,TGFB1,TGFBR1,TLR3,TLR5,TLR7,TLR9,TNF,TNFSF10,TRIM14,Trim30a/Trim30d,U…	611 (16)
SNCA		enzyme		1.598	1.48e-17	ABLIM3,ADGRE5,AGT,AIF1,ALDH1A1,APOE,ARG1,ASIC2,ATE1,B2M,BAIAP2,BCL2L11,BDNF,BHLHE22,Bst2,C1QA,CACNA1D,CCDC80,CCL2,Ccl2,CCN3,CD22,CD68,CD74,CDH13,CIITA,CLEC7A,CORO7/CORO7-PAM16,CTHRC1,CTSB,CXCR4,CYBA,CYBB,DDN,DKK3,DLK1,DNM1,DOC2B,ELL,ENO2,EPS8,FBXO32,GADD45A,GPR137B,GRIP2,GSN,HLA-DMA,HLA-DQA1,HLA-DRB5,HMCN2,Hspa1b,Ifi47,IGF1,IL17RA,ITGAX,JPH2,KAZN,KLF10,KLF4,LHFPL2,LRRK2,MARK1,MMP3,MMP9,NCF1,NCF4,…	775 (20)
Vegf		group		0.061	1.6e-17	A2M,ACKR3,ACTA2,ADAMTS1,ALOX5AP,ANGPT2,ANGPT4,ANGPTL2,ANGPTL4,ANPEP,AXIN2,BCL2A1,BCL2L11,BMP2,BMP7,C1QTNF1,Ccl2,CD40,CDC14A,CDC45,CDC6,CDKN2A,CELSR1,CLDN1,CNTFR,CRLF1,CSGALNACT1,CXCL10,CXCL12,CXCR4,DCBLD2,DENND2D,DIO2,DUSP4,EMP2,FAS,FKBP5,FN1,FOSL1,FST,GASK1B,HK2,HMGCS2,HMOX1,HOPX,Hoxa11os,IL11,IL18,IL3RA,IL6ST,INHBB,IRF4,ISG20,ITPR3,LDLR,LEF1,LRIG1,LYN,MAGI1,MALL,MCM2,MEOX2,MMP10,MMP14,MMP2,MMP9…	775 (22)
ZC3H12A	1.256	enzyme		-0.688	1.87e-17	ADAM19,APBB1IP,ARAP2,ARL5C,BCAR3,CBX4,CCL2,Ccl2,CD72,CEACAM1,CEBPA,CTSS,FAM107B,FCGR2B,FCRL1,GPR132,GPR183,IKZF1,IL10RA,IL1R2,IL21R,IL2RG,IL33,IL4R,IRF5,IRF8,LFNG,LIF,LPL,MMP9,NCF1,NUP210,PEAK1,PIK3CG,PKIB,PLEK,POU2F2,PPARG,PPFIBP2,RAC2,RRAD,SEMA4D,SFRP4,SIGLEC10,SLIT3,SMAD7,TAGAP,TGFB1,TNF,TNFAIP2,TNFAIP8,TNFRSF13B,ZC3H12D,ZFP36,ZMIZ1,ZNF608	762 (14)
EGF	3.376	growth factor		-0.038	2.34e-17	ACSL4,ADAMTS1,ANGPTL4,ANO1,ANPEP,ARHGEF2,B4GALT5,CAV1,CAVIN2,CCL2,Ccl2,CCN2,CCND2,CD274,CDH4,CDKN2A,CLDN2,COL1A1,COL1A2,COL3A1,COL5A1,COL8A2,COL9A2,CRABP2,CTSD,CXCL14,CXCL6,CXCR4,CYP11A1,CYP1B1,CYP2B6,DCN,DIO2,DIO3,DPP4,DUSP4,EPAS1,EPHA2,ERRFI1,FN1,FOSL1,FOSL2,FST,GABRB3,GADD45A,GATA2,GATA6,GDF15,GDF3,GJA1,GPR50,HMOX1,HOXD10,HPGD,HSD17B1,IGF1,IL11,IL13RA2,IL1R2,IL1RL1,IL7R,IRGM,IRS1,ITGAM,KCNQ3,K…	976 (17)
ADAM12	0.138	peptidase	Inhibited	-3.156	2.34e-17	ADAMTS15,BRINP3,C1QTNF3,Ccl2,Ccl7,Ccl8,Ccl9,CCN2,COL11A1,COL4A5,COL5A2,COL5A3,COL6A3,DCN,DPT,GDF15,GREM1,IL1RL1,IL33,LAMA5,LUM,MMP3,MYOD1,Nrg1,OGN,OLR1,OMD,PARM1,PPARG,Serpinb9g (includes others),SFRP2,SFRP5,TGFBI,VWF	688 (11)
KLF2	1.088	transcription regulator		0.244	3.2e-17	ACKR3,ANGPT2,ASS1,CAV1,CCL2,Ccl2,CCL4,Ccl7,CCN2,CCR2,CCR5,CD36,CD40,CD55,CD86,CDKN2B,CEBPA,CRABP2,CX3CR1,CXCR4,CYP1B1,DOCK2,ECM1,EPAS1,FGR,GADD45A,IL1RL1,IL2RG,IL7R,ITGA4,ITGB2,ITGB4,LBP,LTC4S,MMP14,PPARG,PRDM1,PTGIS,PTGS2,RGS3,SELPLG,Serpinb6b,Serpinb9b,SLC2A1,SLCO2A1,SOX9,TFPI,TFPI2,TGFB1,TGFBR1,TNF,TNFSF10,VAV1,VCAM1,VWF,WEE1	678 (16)
IKZF1	3.56	transcription regulator		-0.622	3.58e-17	ABCA9,ADAM19,AXL,B2M,BLNK,C1QTNF1,CAV1,CAV2,CCL3L3,CCL4,CCND2,CCR1,CD68,CDK6,CNR2,CSF1,CYP7B1,DNM1,DTX1,EBF1,EIF4E3,EPSTI1,FN1,GATA2,HK2,HK3,IFI16,IFIT3,IGF1,IGSF11,IKZF1,IL3RA,IL6ST,IL7R,IRF4,JADE2,KLF4,LGMN,LHFPL2,LILRB3,LMO2,LYN,MAN1C1,MGLL,MMP14,NFIX,NLRP3,P2RX4,POU2F2,PRDM1,RASSF4,RNF19A,RTP4,S100A16,SELENOM,SEMA5A,SHROOM3,SLAMF7,SLC2A1,SLC2A3,SLC2A6,SLPI,SOX9,SPI1,TBC1D9,TDO2,TMEM119,TNF,TN…	823 (17)
troglitazone		chemical drug		-0.877	3.66e-17	ABCD2,ABCG1,ABHD2,ACTA1,ACTA2,AGT,ANGPTL4,ARHGEF19,AXIN2,BIRC3,CAV1,CAV2,CCL2,Ccl2,CCND2,CD36,CD80,CD86,CDKN2A,CEBPA,CIITA,COL15A1,COL1A1,COL1A2,CTNNAL1,CXCL10,CXCL6,CYP2B6,DBI,DCN,ECT2,ENO2,FABP5,FBXW7,FN1,FOSL1,GADD45A,GDF15,GRK3,HIPK2,HMOX1,HP,IFI16,IL13RA2,IRS1,ITM2A,KLF4,LAMA4,LPL,LTC4S,MME,MMP3,MMP9,MSR1,NCF1,NNMT,NR1H3,NR2F2,PADI2,PDK4,PLIN2,PPARG,PRODH,PTGES,PTGS2,RGS10,SCARB1,Scd3,SDC1,S…	921 (21)
BMP10		growth factor		0.303	3.71e-17	A2M,ANGPTL4,CCL11,Ccl2,CCR1,CD274,CD55,CD74,CD83,COL12A1,COL1A1,COL1A2,COL3A1,CX3CR1,ECM1,FAP,FCGR2A,FCGR3A/FCGR3B,FGFR2,FGL2,FN1,GPR65,GRHL1,HLA-A,HPGD,ITGAL,LTBP2,MMP12,MMP14,MMP3,MSR1,Serpina3g (includes others),SMAD6,SMAD7,SMAD9,SOX9,VCAM1,WT1	421 (7)
trinitrobenzenesulfonic acid		chemical reagent	Activated	4.571	3.71e-17	ADAM8,BST1,CALCB,CCL11,Ccl2,CCL3L3,CCL4,Ccl7,Ccl9,CCR1,CCR5,CD68,CLDN1,CLEC4D,CLEC4E,COL1A1,COL1A2,COL3A1,CXCL10,CXCL6,Cxcl9,CYP11A1,CYP11B2,IL18,IL1R2,ITGAM,LUM,MMP10,MMP12,MMP13,MMP3,MMP9,NCF4,PF4,PTGS2,TGFB1,TNF,TNFRSF12A	798 (20)
cisplatin		chemical drug	Activated	4.081	3.84e-17	A2M,ABCC3,ACTA2,ADAMTS1,ADAP2,ADGRE1,ALDH1A1,ANKRD1,ANPEP,ASRGL1,BCL2A1,BCL2L11,BIRC3,C4A/C4B,CAPN1,CAV1,CCL2,Ccl2,CCN2,CCR1,CCR5,CD14,CD274,CD53,CD68,CDKN2A,CDKN2B,CEBPA,COL1A1,CORO7/CORO7-PAM16,CP,CREB5,CSF1,CTSB,CUL9,CXCL10,CXCL14,CYBB,DRAM1,E2F7,ECM1,EPHX1,FADS3,FAM117A,FAM210B,FAS,FBLIM1,FBXW7,FCGR2A,FN1,FOSL1,FST,FXYD5,GADD45A,GDF15,GGT1,GML,GRIN2A,Havcr1,HDGFL3,HIPK2,HK2,HMOX1,IL10RA,IL18,…	1014 (18)
estrogen receptor		group	Inhibited	-3.599	4.1e-17	ABCG1,ACSS1,AKT3,AXL,BDNF,BMP7,CALCB,CAV1,CAV2,CCN2,CCND2,CD68,CDH13,CDH3,CDH4,COL12A1,COL4A5,COL5A1,COL6A1,COL6A2,COL7A1,COL9A2,CXCL12,CXCR4,CYP2B6,DNMT1,FGFR2,FN1,GJB3,GREB1,HOXC10,HSPA1A/HSPA1B,IGF1,IRS1,ITGA3,JAG1,KLF10,LDLR,LOXL2,LYN,MAPK12,MMP13,MMP14,MMP9,NHERF1,PCDH18,PCDH19,PCDH20,PDGFA,PDGFD,PDK4,PGR,PLAU,PPARG,SMAD6,SPARC,SYNPO,TGFA,TGFB1,TGFB3,TGFBR1,TIMP2,TIMP3,TMEFF1,TNC,VEGFA,VIM	943 (18)
D-glucose		chemical - endogenous mammalian	Activated	3.546	4.13e-17	ABCG1,Acan,ACSS1,ACTA1,ACTA2,AGT,ANGPT2,ANLN,ANO1,ARG1,ASS1,BCL2L11,BMP2,BVES,CACNA1C,CACNA1D,CAV1,CBR3,CCL2,Ccl2,CCN2,CCND2,CD36,CD55,CDK5R1,CEBPA,COL1A1,COL1A2,COL3A1,CORIN,CTH,CTSB,CTSC,CTSD,CXCR4,CYBA,CYBB,DBI,DCN,DTNA,F7,FABP5,FAS,FBXO32,FN1,FST,GCH1,GCNT4,GDF15,GIPR,GJA1,GPLD1,GREM1,GSN,HAPLN1,HK2,HK3,HMOX1,HP,Hspa1b,Ifi27l2a/Ifi27l2b,IGF1,IL18,IL6ST,INHBB,IRS1,ITPR2,ITPR3,JAG1,KIF5C,KLF10,…	1076 (21)
vidutolimod		chemical drug	Activated	5.377	4.63e-17	BCL2A1,CALHM6,CCL2,CCL4,CCR1,CD274,CD40,CD68,CD80,CD83,CTSD,CXCL10,EPSTI1,GCH1,GLIPR2,HLA-E,IFIT3,IFITM3,ISG20,LYN,NEURL3,NUPR1,OAS1,OAS2,OAS3,OASL,OPTN,PARP14,PFKFB3,PLA2G7,PSMB9,SIGLEC1,SLAMF7,SP110,SPP1,TAP1,TNF,TNFAIP6,TNFSF10,TNFSF13B,USP18
molybdenum disulfide		chemical reagent		-1.605	4.76e-17	ACTA2,ADAMTS7,AKR1B10,ALDH1B1,BST1,CCL2,CD248,CDKN2B,COL11A1,COL12A1,COL16A1,COL1A1,COL5A1,COL5A2,COL5A3,COL8A2,CSF2RB,CTSC,CTSK,DCBLD2,FN1,GREM1,HAPLN1,HMGA1,HMOX1,ITGA11,ITPR3,LAMA5,LBH,LPXN,LRRC17,MEGF6,MLPH,NREP,PDGFRB,PLTP,PODN,RCAN1,SIRPA,SLC2A1,SORT1,SPARC,SPP1,TFPI2,TINAGL1,TNS1,TUFT1
siponimod		chemical drug	Inhibited	-2.558	5.21e-17	ACER2,ALPK1,APBB1IP,BCL2L11,CD86,FAM78A,FCGR2A,Gm8995,GPR34,HAVCR2,HK3,IKZF1,IRF8,ITGAM,LEF1,LSP1,NCF1,NCKAP1L,PTPRC,RAMP3,SLC37A2,TGFBR1,Tlr13,VAV1
ZBTB16	-2.718	transcription regulator		-0.705	5.52e-17	ACER2,AGPAT4,BMP2,BMP7,Ccl2,Ccl7,CCR2,CD14,CD180,CD200R1,CD274,CD3E,CD40,CD55,CD74,CD83,CD86,COL1A1,CPT1C,CSGALNACT1,CXCL10,Cyp4f16/Cyp4f37,DNMT1,DTX1,F13A1,GALNT6,GATM,GGT7,GPT2,HOXC6,HOXC8,HOXD10,HOXD11,HPGD,IFNGR1,IL10RA,IL21R,IL3RA,IL4R,IL6ST,IL7R,INPP1,ITGAM,KLHL6,Ly6a (includes others),LY86,MMP9,MPI,PBX1,PF4,POLA2,PTGS2,SGMS2,SLAMF6,SLC2A1,SPP1,TLR6,TNF,TNFSF11,UCK2,ZBTB16	899 (24)
SP600125		chemical drug		-1.785	5.77e-17	ACTA2,ADAMTS9,APOE,BCL2L11,CCL2,Ccl2,CCL4,CCN2,CD2AP,CD80,CD83,CD86,CDK5R1,Ceacam10,COL1A1,COL7A1,COL8A1,CTHRC1,CXCL10,CXCL16,CXCL6,CXCR4,CYGB,DDIT4L,DNMT1,FABP5,FAS,FBXO32,FN1,FOXQ1,GADD45A,HMOX1,IGF1,IL11,IL13RA2,IL18,IL34,IRS1,ITGA3,ITGB4,LAMA1,LAMA5,LAPTM5,LDLR,MAFB,MMP12,MMP13,MMP3,MMP9,MTHFR,MYOD1,NUPR1,PARP8,PDGFD,PDGFRB,PGR,PIK3CD,POSTN,PPARG,PTGES,PTGS2,QRFPR,Scd2,Serpinb6b,SGPL1,SLC16A6…	663 (15)
IKBKG	-0.161	kinase		1.958	6.56e-17	ACTA1,AMPD3,BIRC3,BMP2,Ccl2,Ccl8,Ccl9,CCR1,CD3E,CDH13,CP,CSF1,CTSB,CTSZ,CXCL10,CXCL12,CXCL6,CYP7B1,DCN,EPAS1,GCH1,GM2A,Gstt1,HK2,HLA-A,IFI16,IFIT1B,IL11,KLF5,NGF,NOCT,OGN,PLD3,PPARG,RABEP2,RCAN1,RGS16,RYR2,SFRP1,SGK1,SLC16A2,Slfn2,SOD3,TNF,TNFAIP2,TNFSF10,VEGFA	860 (14)
MRTFB	-1.07	transcription regulator	Activated	3.739	9.3e-17	ACTA1,ACTA2,ADAMTS1,ANKRD1,ANLN,CACNA1C,CAVIN2,CCN2,CD177,COL1A1,COL3A1,COL4A5,COL5A2,COL6A3,COL9A2,CRIM1,CXCL12,CXCL6,CXCR4,CYBA,DDAH1,DHCR24,DIAPH3,DMKN,FIBIN,FJX1,FN1,GADD45A,HLA-A,HPGD,ITGA11,KAZN,LOXL1,LOXL2,LOXL3,MYL9,NFIB,NREP,NUAK1,P2RY1,PCDH18,PDGFRL,PGLYRP1,POSTN,PTGS2,PTPRO,RAB27B,RPS6KA6,SAMD5,SCARB1,SGK1,SLFN5,SLIT2,SLIT3,SLPI,SORBS1,TBXAS1,ZFHX4	458 (10)
PPARGC1A	5.147	transcription regulator	Inhibited	-2.759	9.4e-17	4833422C13Rik,A2M,ABAT,ADAMTS1,AGT,ALDH5A1,ANGPTL1,APOD,ASPN,C2,Ccl2,Ccl7,CCN2,CCN4,CD36,CD40,CD68,CEBPA,COL1A2,COL6A2,COL6A3,CPXM1,CTSC,CXCL10,CXCL14,CYP11A1,CYP2B6,DCN,DIO2,DPT,EBF2,EPAS1,FAM20A,FAS,FBLIM1,FBXO32,FIBIN,GDF11,GDF15,GFRA1,GNAO1,GPC6,GPR162,HAPLN1,HK2,HMGCS2,HMOX1,IGF1,IGLON5,IL18,IL1R2,IL4R,INHBB,IRS1,ITGB4,LAMA4,LAMB1,LDLR,LIF,LIPA,LPL,LUM,MBP,MEIS3,MITF,MMP19,MMP2,MSMO1,NR1H3,O…	725 (19)
LY294002		chemical drug	Inhibited	-3.653	1.14e-16	ACKR3,ACTA2,ADAMTS1,ADIPOR2,ALOX5AP,ANGPT2,ANPEP,APOE,BCL2L11,BDNF,BIRC3,BMP2,BTK,CA9,CASP4,CCL2,Ccl2,CCN2,CCND2,CCR1,CCR2,CD14,CD274,CD2AP,CD36,CD74,CD83,CD86,CDK5R1,CDK6,CDKN2A,CDKN2B,CEBPA,COL1A1,COL1A2,CP,CRYAA/LOC102724652,CST3,CXCL10,CXCL16,CXCL6,Cxcl9,CYP11A1,DHCR24,DUSP4,EDIL3,EPAS1,FAS,FDFT1,FGF7,FN1,FOSL1,FOXC1,GDF15,GJA1,GPR137B,GPR183,HAPLN1,HAVCR2,HK2,HMOX1,IGF1,IL1R2,IL33,IL3RA,INHB…	854 (18)
WNT5A	-1.097	cytokine		-0.026	1.34e-16	ALDH1A1,ARG1,AXIN2,BIN1,BRINP3,CAMK4,CAPN1,CCL2,CCL3L3,CD14,CD36,CD40,CD80,CDK6,COL1A1,CXCL10,CXCL12,CXCL6,CXCR4,CYP11A1,DOK2,FN1,GJA1,GREM1,HMOX1,INHBB,IRF8,ITGA4,LCP1,LRCH2,Ly6a (includes others),MMP10,MMP13,MMP14,MMP3,MMP9,MYOD1,NFATC2,POSTN,PRKCI,PRSS12,PTGS2,RET,SDC1,SELPLG,SEMA3E,SEMA4D,SPARC,SPP1,STC1,SYK,TGFB1,TLR1,TLR3,TLR5,TNF,TNFRSF11A,TNFSF10,TNFSF11,TWIST1,VEGFA,VIM	737 (15)
tamoxifen		chemical drug		0.807	1.35e-16	ACKR3,ALDH3A2,ASS1,BDNF,BMP2,BMP5,CAV1,CAV2,CCDC80,CD36,CDK6,COL11A1,COL1A1,COL1A2,CPE,CTSD,CXCL12,CXCR4,CYP2B6,DLK1,EPHX1,ETV4,F13A1,FGFR2,FHL2,FN1,GDF15,GREB1,H19,HOXB7,HPN,IFT140,IGF1,IRS1,ISG20,LDLR,LIF,LOXL2,LOXL3,LSS,LTBP2,MMP2,NAPSA,NFATC4,NHERF1,NNMT,NRCAM,PGR,PHGDH,PPARG,PTGER2,PTGS2,PTPRS,RAMP3,RET,S100A6,SALL1,Scd2,SCN1B,SCUBE2,SDC3,SHC1,SLC2A1,SLC2A3,SLC7A2,SLC7A5,SMAD7,SOX9,SPP1,TDO2…	948 (22)
E. coli serotype 0127B8 lipopolysaccharide		chemical - endogenous non-mammalian	Activated	2.895	1.86e-16	ACSS1,ADRA2A,AMER2,BDNF,CAV1,CCL2,Ccl2,Ccl7,Ccl8,CCN2,CCRL2,CD14,CD40,CHST11,CXCL10,CXCL12,CXCL16,Cxcl9,CXCR4,DIO2,DOK1,FZD1,GJA1,GJA5,GNAO1,HMOX1,Ifi47,IGF1,IL11,IRF5,ITPK1,LAMB2,LAMC1,LIF,MEFV,MMP3,NGF,P2RY1,P2RY6,PRDX5,PTGES,PTGS2,SEMA4A,SLC16A9,SLC7A11,SLC7A5,SOD3,SYNM,TGFBR1,TLR2,TLR3,TNF,TNFSF13B,VEGFA	807 (15)
DNMT3A	0.114	enzyme		0.052	2.31e-16	ABCD1,ACTA1,ADAMTS9,ADCY7,BCL2L11,BLNK,BTK,CACNA1C,CASP4,CD55,CXCR4,CYBA,CYBB,CYSLTR1,ENPP6,FABP5,FCER1G,GATA6,GFRA2,GNAO1,GRK3,HDAC4,HOXB3,IFNAR2,IFNGR1,IL3RA,IL6ST,IL7R,IRF5,IRF8,IRS1,ITPR3,MYL9,NFATC2,P2RX7,P2RY1,PCBP4,PIK3CD,PIK3CG,PLA2G7,PLD4,PRKCB,PRKCI,PTGS2,PTPRC,RAP2B,RGMA,RGS16,RYR2,SHC1,SLIT2,SLIT3,SPARC,SPHK1,SPP1,SYK,TGFB1,TLR3,TLR5,TLR7,TPCN1,TWIST1,TYROBP,ZNF521	1002 (24)
forskolin		chemical toxicant		-1.873	2.76e-16	Acan,ACER2,ACTA1,ACTA2,ADAMTS1,AKR1B10,ALPL,ARL4C,AXIN2,AXL,BAG3,BCL2L11,BDNF,CASP4,CCL11,CCL2,Ccl9,CCN2,CCND2,CD14,CD163,CD55,CD68,CD80,CD86,CDKN2A,CDKN2B,CGREF1,COL15A1,COL1A1,COL1A2,Crip2,CRYAA/LOC102724652,CSF1,CTTN,CXCL10,CXCR4,CYFIP2,CYP11A1,CYP1B1,DAPK1,DIO2,DRD4,EBI3,ECM1,ERRFI1,ETV4,FAH,FAS,FGFR2,FKBP5,FN1,FOSL1,FOSL2,FST,GADD45A,GCH1,GFRA1,GJA1,H19,HAPLN1,HK2,HLA-DQA1,HLA-DQB1,HMOX1,HP,…	764 (19)
SLC15A4	0.993	transporter	Activated	5.519	2.99e-16	ADAMTS1,BCL2A1,CCL2,CD274,CD72,COL1A1,CXCL10,DOCK10,DOCK2,ENPP1,EPSTI1,FPR1,HMOX1,IFI16,IFIT3,IFNGR1,ISG20,ITGAM,KDELR3,LOXL1,MAFB,MAP4K4,MMP2,MSR1,Mx1,Mxra7,OASL,Oasl2,PTGS2,PTPN6,RGS10,S100A6,SLA,SLAMF7,SLPI,ST6GAL1,TAP2,TLR7,TNF,TNFAIP6,TRAM2,TREM2,USP18,VCAM1,VIM	729 (17)
CD40LG		cytokine	Activated	3.925	3.02e-16	ANXA6,AXL,B2M,BCL2A1,BIRC3,CCL2,CCL22,CCL3L3,CCL4,CCN2,CCR1,CCR2,CCR5,CD40,CD80,CD83,CD86,CDK5R1,CDK6,CELF2,CFP,CIITA,CSF1,CTSC,CXCL10,CXCR4,CYP1B1,CYTIP,DAPP1,DUSP4,EBI3,FAS,FCGR2B,FOSL2,GADD45A,GCH1,GPR183,HK2,HLA-DQA1,HLA-DQB1,HSPA1A/HSPA1B,IFIT3,IL10RA,IL21R,IL3RA,IL4R,IL7R,IRF4,ITGA4,ITGAM,ITGB2,LYL1,MMP10,MMP11,MMP14,NAMPT,NET1,NFKBIE,NINJ1,PLAU,PLEK,PRDM1,PSMB8,PSMB9,PTGS2,PTPN7,RASSF2,SEL…	865 (16)
DUSP1	-0.396	phosphatase		-1.893	3.55e-16	Acp5,ATP2A1,BMP2,CCL2,Ccl2,CCL3L3,CCL4,CCN5,CD40,CD86,COL3A1,CTSK,CXCL10,CYBB,FOSL1,GDF15,IFI16,IFIT1B,IFIT3,IFITM3,IRF4,IRF8,ISG20,LUM,MEFV,MGLL,MRC1,Mx1,MYH4,NAMPT,OASL,OLR1,OSM,PAQR7,PDGFA,PLIN2,PRDM1,PTGS2,RTP4,SLC15A3,SOCS1,STAT5A,SYNPO,TLR2,TNF,USP18,VCAM1,ZFP36	807 (17)
VEGFA	-2.37	growth factor	Activated	2.003	3.78e-16	ABHD5,ACTA2,ADAMTS1,ANGPT2,ANPEP,BCL2A1,BMP2,BTK,CAV1,CCL2,Ccl2,CCL3L3,Ccl9,CCN2,CCRL2,CD36,CD40,CD55,CD68,CD80,CD83,CD86,CDC6,CDKN2A,CEACAM1,CEBPA,CLIC4,COL1A1,CST3,CTSB,CTSS,CXCL10,CXCL12,CXCL6,CXCR4,DUSP4,ETV4,FN1,GJA1,HAVCR2,HLA-DQB1,HMOX1,HSD17B1,INPP5D,ITGA4,ITPR2,MEOX2,MMP10,MMP12,MMP9,NFATC1,NFATC2,NR2F2,PDGFRB,PIK3CG,PLAU,PTGS2,RCAN1,RHO,SPARC,SPP1,STC1,SYNM,TFPI2,TGFB1,TJP1,TLR1,TNC,TNF…	643 (16)
Akt		group		1.55	4.04e-16	A2M,ACTA2,ANKRD1,B4GALT5,BCAM,BCL2A1,BCL2L11,BMP2,CCL2,Ccl2,CCN2,CCND2,CD274,CD36,COL3A1,CP,CTSD,CXCL10,CXCL12,CXCR4,DHCR24,EPAS1,EXT1,FAS,FBXO32,FKBP5,FN1,FOSL1,GALNT10,GALNT11,GATA2,GCNT4,GPC1,GPM6B,GXYLT2,HK2,HMOX1,HPGD,IGF1,IL7R,LAMB2,LEF1,LPL,MME,MMP12,MMP14,MMP2,MMP9,NET1,NFATC1,NFIL3,NRP2,PDK4,PGR,PPARD,PPARG,PTAFR,PTGER2,PTGER4,PTGS2,PTPRS,PTTG1IP,RDH10,RRM2,SCARB1,SGK1,SLC22A5,SLC2A1,SLC…	849 (18)
AKT1	0.724	kinase	Activated	2.036	4.33e-16	Acan,ACTA2,AKR1B10,ANKH,ANKRD1,ASS1,BCL2A1,BCL2L11,BIRC3,BMP2,C1QC,CCL11,CCL2,CCL3L3,CCL4,Ccl6,Ccl8,Ccl9,CCND2,CD40,CD74,CD86,COL8A1,CST3,CXCL10,CXCL6,CXCR4,DIAPH3,DLX3,FABP5,FAS,FBXO32,FN1,FXYD5,GATM,GDF15,Gstt1,HAVCR2,HMOX1,IL11,IRS1,LAMA1,LAMB1,LIPA,LSS,MBP,MMP14,MMP2,MMP9,MSMO1,MSR1,MYL1,NEXN,NFATC1,NFATC2,PCOLCE,PDGFRB,PGR,PPARG,PTGS2,RAMP3,SERPINF1,SLC2A1,SLC7A11,SORT1,SPP1,THBS2,TNF,TNFSF1…	750 (15)
Jnk		group	Activated	3.869	4.6e-16	A2M,ACTA2,AGT,BCL2L11,BIRC3,CCL11,CCL2,Ccl2,CCL22,CCL4,CCN2,CD40,CD55,CD80,CD83,CD86,CELF2,CLDN2,COL1A1,COL3A1,CXCL12,CXCL6,CXCR4,DNMT1,FAS,FBXO32,FN1,GADD45A,GDF15,GJA1,HMOX1,IGF1,IL11,ITGA4,MMP12,MMP13,MMP14,MMP2,MMP3,MMP9,MRC1,MRC2,NCF1,PLAU,POSTN,PPARD,PTGES,PTGS2,RBP1,SP7,STRA6,TGFB1,TINAGL1,TNF,TNFRSF12A,TNN,TRPC3,TWIST1,VCAM1,ZFP36	727 (14)
TGFBR1	1.756	kinase		-0.265	5.61e-16	Acan,ACTA2,BGN,C1QA,C1QB,C3AR1,Ccl2,CCL4,Ccl7,Ccl8,CCN2,CCR1,CCR2,CD40,CD86,COL1A1,COL1A2,CXCL10,FMOD,FN1,HMOX1,ITGB2,JAG1,KLF4,LIMK1,LTBP1,MMP13,NFATC2,OSR1,PDK4,PRKCB,RGS3,SCX,SMAD7,TGFBI,TLR1,TLR7,TPSAB1/TPSB2,TWIST1,VIM,WNT9A,ZFP36	881 (15)
RUNX2	-0.774	transcription regulator		0.886	6.38e-16	ACTA2,ALPL,AXIN2,BMP2,C4A/C4B,CCR2,CCR5,CDHR5,CEBPA,CIITA,COL11A1,COL1A1,COL1A2,COL24A1,DPYSL3,FGF18,FGFR2,FN1,GDF10,HAPLN1,IBSP,ITGAL,ITGB4,JAG1,LEF1,LUM,MMP13,MMP14,MMP2,MSX2,MYOD1,NEXN,PCDH18,PLAU,SELPLG,SMAD6,SOX9,SP7,SPP1,ST3GAL5,TGFBR1,TNFSF11,TPSAB1/TPSB2,VEGFA	800 (18)
IL5		cytokine	Activated	3.167	6.39e-16	A2M,ANXA6,AOC1,ASS1,CASP4,CCL2,CCL22,CCND2,CCR1,CCR2,CCR5,CCRL2,CD40,CD55,CD80,CEACAM1,CIITA,CSF2RB,CSF3R,CTSC,CX3CR1,CXCR4,CYSLTR1,EPS8,FAS,FCGR2B,FGL2,FOSL2,GADD45A,GLIPR2,IL18BP,IL1R2,IL1RL1,IL2RG,IL3RA,IL4R,ITGAM,LCP2,LFNG,LIMK2,LUM,MMP9,NABP1,NFIL3,PKIB,PPIF,PRDM1,PTPRC,PYCR1,RAP1GAP,RASGRP2,RHOH,S100A6,Scd2,SEMA4A,Serpina3g (includes others),SGK1,SLC16A3,SLC2A1,SLC7A5,SOCS1,SOCS2,TGFB1,THY1…	830 (17)
docosahexaenoic acid		chemical drug		-0.354	6.58e-16	ABCD2,ACTA2,APOE,ARG1,BCL2A1,BDNF,CCL2,Ccl2,CCL4,CCN2,CD40,CD80,CD83,CD86,CEBPA,COL1A1,CSF1,CXCR4,ERN1,FAS,GDF10,HK2,HMOX1,HPGD,LDLR,LOXL1,LOXL2,LOXL3,MMP13,MMP2,MMP9,MRC1,PLTP,PPARG,PRKG2,PTAFR,PTGES,PTGS2,SDC1,SLC2A1,SMAD6,SMAD7,SMPD1,SORL1,SPHK1,TGFB1,TGFB3,TGFBR1,THBS2,TIMP2,TNF,UCP2,VCAM1	731 (14)
HTT	-0.11	transcription regulator	Activated	2.802	6.92e-16	ACTA1,ACTA2,ADAM23,ADRA2B,AGT,APOE,ATP8A1,B2M,BAIAP2,BASP1,BCL2L11,BDNF,C1QTNF3,CAMK4,CBLN1,CBX2,CBX4,CBX8,CCN2,CCN4,CD74,CDHR5,CEBPA,CHAT,CLDN1,CNR2,COL16A1,COL6A1,COL6A3,COX6B2,CTSD,CTTN,CYFIP2,DBP,DCN,DIO2,DKK3,DLX3,DNM1,DRD4,EBF1,EN1,ENO2,ENO3,EPB41L3,FBXW7,FDFT1,FN1,FOSL1,GAD1,GAS7,GNAO1,GPC1,GRIN2A,GSN,HMGA1,HOXB2,Hspa1b,IFI16,IPMK,KCNAB1,KCNK2,KLF4,KLF5,LDLR,LTBP2,MFAP4,MMP10,MMP14,MMP2,MM…	1018 (23)
TGFB2	-0.236	growth factor		1.671	7.14e-16	ACTA2,ALDH1A1,ANGPTL4,ASPN,CCN2,CD248,CD36,CD40,CD86,CDKN2A,CEBPA,CIITA,COL1A1,COL1A2,COL3A1,COL6A2,FAS,FMOD,FN1,HMOX1,JAG1,LIPG,LTC4S,MLLT3,MMP2,MMP9,NFATC2,NGF,OSR1,PDGFRB,PDK4,PTAFR,RGS3,SESN1,SPHK1,SPP1,TGFB1,TGFBR1,TIMP2,TMEFF1,VEGFA,VIM,WNT9A	911 (17)
ITGB1	0.454	transmembrane receptor		1.318	7.52e-16	ACTA1,ACTA2,ADAM19,ADAMTS12,ADAMTSL1,APOE,BMPR1B,CCL2,Ccl2,CCL3L3,CCL4,CCN2,CCN4,CD14,CDKN2A,COL1A1,COL1A2,COL27A1,COL5A2,COL7A1,CXCL10,FN1,HLA-A,HLA-E,ITGA3,ITGAM,ITGB4,LAMA1,LAMB1,LAMC1,LOXL1,MMP13,MMP19,MMP2,MMP9,PAPPA,PLAU,PSMB8,PTGS2,RAC2,SPON1,TGFB1,TIMP2,TNF,TNFSF11,TNFSF12,TNXB,VEGFA,VIM,WNT9A	796 (21)
ANGPT2	-3.136	growth factor	Activated	3.055	7.6e-16	ACTA1,ACTA2,AGT,ARHGEF2,ARL4C,AXIN2,BCL2L11,Ccl2,CCL3L3,CD163,CD68,CD86,COL1A1,COL1A2,COL3A1,CRYAA/LOC102724652,CXCR4,CYBA,CYBB,CYP11B2,FAS,FGF7,FKBP10,FN1,GATA6,HDAC4,HMOX1,HSPA1A/HSPA1B,HSPA2,IL18,ITGAX,KLF5,LYN,MAPK12,MMP2,MMP9,MYOD1,NCF1,OLR1,PDGFRB,PGAP1,PLAU,POSTN,PTGES,PTGS2,RCAN1,RDH10,SCNN1G,SOD3,TGFB1,THBS2,TLR3,TNF,TNFRSF12A,TNFSF11,TOR1AIP2,TUBB3,VCAM1,VIM	804 (17)
COLQ	3.194	other		1.6	8.19e-16	ASPN,BDNF,BGN,COL11A1,COL5A2,COL6A3,COL7A1,COL8A1,DCN,DTNA,ECM1,EXT1,FGF7,FN1,FRAS1,GPC1,LAMA4,LAMB1,LAMB2,LTBP1,MFAP2,MMP19,MMP2,MMP9,MUSK,PRELP,RAPSN,SSPN,TGFB1,TGFB3,WNT4
thioacetamide		chemical toxicant	Activated	3.511	9.18e-16	ACTA2,ADAMTS1,ADD3,AOC1,B4GALT6,BGN,BIRC3,C4A/C4B,Ccl2,CCN2,CD14,CD55,CLIP2,CNR2,COL1A1,COL1A2,COL3A1,CP,CXCL16,CYGB,DKK3,EHD3,EPHX1,FCGR2A,GATM,HSD17B1,IGF1,IL13RA2,ITGB4,LGALS1,LGALS3BP,LTBP1,MMP13,MMP14,MMP2,Ms4a6b,PCOLCE,PDGFD,PLA1A,PRELP,PSMB8,PTGFRN,PTGS2,PTK2B,PTPRS,RCN1,RRM1,S100A10,Scd2,SCN1B,SELENOW,SLC13A3,SLC22A5,SLC7A11,SMAD7,SPARC,SPP1,TGFB1,TGFB3,TGFBR1,TGIF1,TIMP2,TNF,TNFRSF12A,TY…	1024 (21)
NRAS	-0.843	enzyme		-1.71	9.52e-16	ANKRD1,ANXA8/ANXA8L1,B2M,CCL4,CD48,CD68,CD86,CDC6,CDKN2A,CDKN2B,CEACAM1,CLEC11A,COL1A2,CRABP2,Crip2,CRYBG1,CX3CR1,CYBB,DUSP4,EPAS1,EPHX1,ETV4,FN1,GJA1,HLA-A,Hmga2,IFI16,IFIT1B,Irgm1,KCTD12,LBP,LGALS1,LIMK1,LSP1,LY86,MITF,MMP13,MSR1,NOL3,NSG1,PERP,PLAU,PLTP,PSMB8,PSMB9,PTGS2,PTPRC,SCX,SDC1,SESN1,SLC2A1,SLC66A3,SPRY4,TAP1,Tgtp1/Tgtp2,USP18,VEGFA,WEE1,ZNF703	592 (18)
carbon tetrachloride		chemical toxicant	Activated	4.521	1.01e-15	ACTA2,ADGRE1,ANGPT2,APOE,ASS1,BCL2L11,BIRC3,CA3,Ccl2,CCL3L3,CCL4,CCN2,CCND2,CCR1,CCR5,CD68,CD86,CDKN2A,CELA1,CNR2,COL1A1,COL1A2,COL3A1,CX3CR1,CXCL10,CXCL6,DCLK1,FN1,GADD45A,GDF15,H19,HMOX1,IGF1,IL13RA2,MGLL,MMP12,MMP13,MMP2,MMP3,MMP9,NDRG2,PDGFA,PDGFD,PDGFRB,PPARD,PPARG,PTAFR,PTGS2,RBP1,S100A6,SLC2A1,SMAD7,SPHK1,SPP1,TF,TGFA,TGFB1,TGFBR1,TIMP2,TIMP3,TNF,TNFRSF12A,VCAM1,VIM	920 (18)
ionomycin		chemical reagent		0.94	1.07e-15	ANKH,BCL2A1,BDNF,BMP2,BTK,CCL2,CCND2,CD276,CUL9,CXCL10,CYP11B2,DNMT1,EBI3,ENPP1,FAS,FCGR1A,FGF18,GCH1,GRK3,HK2,HTR2A,IKZF1,IRF4,ITGAL,ITGB2,ITM2A,ITPR2,ITPR3,JARID2,LDLR,MMP10,MMP9,NFATC1,NFIL3,NGF,PFKM,PPARG,PTAFR,PTGS2,PTPRS,RCAN1,SGK1,Sik1,SLC2A1,SLC6A6,SOCS2,SPP1,STAT5B,STC1,TGFB1,TLR2,TNF,TNFSF10,TNFSF11,Tnfsf9,ZBTB16	629 (17)
tetrabromobisphenol A		chemical toxicant	Activated	2.646	1.13e-15	BMP7,CCL11,CCL2,CCN2,CCR2,COL12A1,COL15A1,COL16A1,COL1A1,COL1A2,COL3A1,COL5A1,COL6A1,GREM1,IL13RA2,ITGA3,LTBP1,SMAD6,SMAD7,TGFB1,TGFB3,TGFBR1,TGIF1,THBS2,TIMP2,TIMP3,TNF,VEGFA	794 (20)
IL1		group	Activated	3.273	1.2e-15	ADAMTS1,APOE,BDNF,BMP2,C2,CBR3,CCL2,Ccl2,CCL4,CD40,CD55,CEACAM1,CLEC7A,COL1A1,CP,CSF1,CSF2RB,CTSB,CTSC,CXCL10,CYP2B6,DCN,FAS,FGF7,FN1,FPR1,FST,GDF15,GGT1,GJA1,H19,HMOX1,HP,IGF1,IL11,IL1R2,IL1RL1,IL33,IL4R,IRF4,ITGAM,ITGB2,LAMB1,LAMB2,LDLR,LIF,LYZ,MMP10,MMP13,MMP2,MMP3,MMP9,NFATC2,NGF,NR1H3,NRP2,PDGFA,PDGFRB,PPARG,PTGS2,S100A3,SLC2A1,SLC2A3,SOX9,SPARC,SPHK1,TGFB1,TGFB3,TGFBR1,THY1,TLR2,TLR7,TNC,TN…	974 (19)
CCL20		cytokine	Activated	4.081	1.36e-15	C3AR1,Ccl2,Ccl8,Ccl9,CCR2,CLEC7A,CX3CR1,CYBB,FCER1G,FCGR1A,HAVCR2,ITGAM,LIPA,NCF1,NLRC4,NLRP3,OLR1,PIK3CG,PLA2G7,PLD4,POSTN,SLC7A2,SYK,VIM	698 (13)
EGR1	-1.211	transcription regulator	Activated	2.447	1.39e-15	ACTA2,ALOX5AP,BAIAP2,BCL2L11,CAV1,CCL2,Ccl2,CCL3L3,CCL4,Ccl6,Ccl7,Ccl8,Ccl9,CCND2,CCR1,CCR2,CDK5R1,COL1A1,COL1A2,CSF1,CXCL6,DUSP4,FAS,FN1,FOSL1,GAD1,GADD45A,GDF15,HMOX1,HPGD,ITGAM,LDLR,LYZ,MMP14,MMP9,PDGFA,PF4,PLAU,PPARG,PTGES,PTGS2,RRAD,SGK1,SOCS1,SPP1,SQLE,STIM1,SV2C,TGFB1,TNF,TNFSF10,TNFSF11,VCAM1,VEGFA,WNT4	969 (17)
EP300	-0.501	transcription regulator	Activated	2.102	1.7e-15	ACTA1,ACTA2,AGT,ANXA6,AP3M2,ARHGAP24,AXIN2,AXL,B2M,BTK,CAD,CAMK4,CCL2,CD274,CD36,CD53,CD80,CDKN2A,CDKN2B,CEBPA,COL1A2,CRABP2,CRIM1,CRYAA/LOC102724652,CXCR4,CYP11A1,DNMT1,DTX1,DUSP4,ENO2,EPSTI1,EVI2A,FN1,FOSL2,FRMD4A,GFRA1,GM2A,GREB1,HK2,HLA-G,HMGCS2,HMOX1,IFIT1B,IGF1,IL10RA,IL17RA,IL7R,ITGB2,LGALS3BP,MME,MMP11,MYO1F,NABP1,Nebl,OAS3,OLR1,PBX1,PDGFA,PDGFRB,PDK4,PERP,PFKFB3,PGR,PLA2G7,PPFIBP2,PTGS2,…	868 (24)
Hbb-b2		enzyme	Activated	4.134	1.74e-15	BCL2L11,C1QA,CALCB,Ccl2,Ccl7,CCR2,CCR5,CD74,CEBPA,CIITA,CLEC7A,CXCL10,Cxcl9,CYBA,CYBB,FN1,HFE,IL10RA,IL16,IL2RG,ITGAM,LY86,SPI1,TF,TLR2	495 (7)
SORL1	3.836	transporter	Activated	3.501	2.26e-15	AGT,APOE,B2M,BGN,BMP2,CAV1,CMKLR1,COL11A1,COL1A1,COL1A2,COL3A1,COL5A1,COL5A2,COL6A1,CTHRC1,CXCL12,DCN,ECM1,F10,FAP,FGF7,FGFR2,FN1,HLA-E,HYOU1,IL16,ITGA11,ITGA4,ITGB4,LAMA4,LAMB1,LAMC1,LPL,MDK,MRC2,NGF,NRP2,PDGFRB,PLAU,PLSCR4,PLTP,ROR1,SCARB1,SEMA3E,SFRP1,TAC3,TFPI,TGFB1,TNC,VEGFA,VIPR2	799 (20)
PIK3CG	3.511	kinase		-0.772	2.72e-15	Acp5,AIF1,ARG1,B2M,BCL2A1,BCL2L11,C2,Ccl2,CD74,CTSK,CXCL10,Cxcl9,CXCR4,ENPP1,FCGR3A/FCGR3B,FOSL2,HLA-A,HMOX1,Igtp,IL17RA,IRGM,MMP3,NFATC1,NLRC5,OAS2,PGR,PIK3CD,PIK3CG,SOX9,TAP1,TGFB1,Tgtp1/Tgtp2,TLR1,TLR2,TLR8,TNF,TNFSF10,Trim30a/Trim30d,ZBP1	636 (14)
SCD	2.857	enzyme		-1.215	2.94e-15	ABHD5,AGPAT4,ALDH1A1,ANGPTL4,Ccl2,CCL3L3,CD36,CRABP2,CXCL10,CXCL6,CYP1B1,DHCR24,DIO2,DIO3,FABP5,FAS,GADD45A,HR,IFIT1B,IL18,KLF4,LEF1,LPL,MGLL,MMP2,MUSK,NR1H3,PDK4,PPARD,PPARG,PPARGC1B,RBP1,RDH10,Scd2,Scd3,SGMS2,SGPL1,SLC16A2,SLC27A1,SLC2A1,SMPD1,SPP1,SPTLC1,SPTLC2,SQLE,STRA6,TGFA,THRB,TNC,TNF,TNFRSF9,UCP2,VCAM1	878 (23)
SOD1	0.07	enzyme		-1.941	2.95e-15	ADGRE1,ADORA2B,APOE,ASS1,ATP1A2,B2M,BAG3,C1QA,C5AR1,C5AR2,CALCB,CASP4,CD14,CD36,CD40,CD68,CD80,CD86,CDKN2A,CHAT,COL1A1,CP,CX3CR1,CXCR4,DPYSL3,FAP,FAS,FOSL2,H2-T24,HIVEP3,HLA-E,HMOX1,HSPB8,IFI16,Ifi27l2a/Ifi27l2b,IGF1,IL7R,ITGA4,ITGAM,ITGAX,KCNAB1,LIMK1,LPL,MMP9,MRC1,NFIL3,OAS2,P2RX4,P2RX7,P2RY6,PRDX6,PRRX1,PSMB8,PTGS2,PTK2B,SCN1B,SH3BGRL3,SIGLEC1,SIRPA,SLC40A1,SLFN13,SLFN5,SP7,SPP1,TGFB1,Tmsb4x (…	787 (18)
ID2	0.655	transcription regulator	Activated	2.377	3.56e-15	ACTA2,AXIN2,BCL2L11,BIRC3,BMP7,CCL11,CCND2,CCR1,CCR2,CCR5,CD83,CDC6,CDKN2A,CSF1,CSF2RB,CXCR4,DTX1,DTX2,DUSP4,FAS,FCER1G,IFI16,IFNGR1,IFNGR2,IL10RA,IL1RL1,IL4R,IL7R,INHBB,IRF4,IRF5,IRF8,ITGA3,LAMA4,LGALS1,LMO2,LRIG1,MAP3K14,MMP2,NFATC1,NFKBIE,PDGFA,PIK3R5,POU2F2,PTPN5,RAP1GAP,RPRM,SDC1,SLAMF6,SMAD7,SMOC2,SOX9,TF,TNFSF10,TNFSF11,TRAF1,VCAM1,WNT6,ZBTB16	908 (24)
N-cor		group		-0.621	3.85e-15	ADIPOR2,ASAP1,AXIN2,BIN1,C1QA,Ccl8,CCR1,CD36,CDK6,CTSB,CTSS,CXCL10,CXCL14,FZD1,HK2,IGF1,MMP12,MMP13,MMP2,MMP9,NFATC1,OLR1,PDGFA,PID1,PLIN2,PTGS2,Scd2,SEMA4D,SGK1,SLC2A1,SNX1,SOCS1,TBC1D2,TBX15,TNFSF11,TRERF1,USP18,WIPF1,ZNF703	923 (21)
Tnf (family)		group	Activated	3.542	3.98e-15	ABCC3,BCL2A1,BIRC3,C3AR1,CCL2,Ccl2,CCL4,CCR1,CCR5,CCRL2,CD163,CD22,CD274,CD40,CD72,CD86,CLDN2,CSF1,CXCL10,CXCL12,CYP2B6,FBXO32,FCGR1A,FST,GJA1,GJA5,HTR2A,IFI16,IFIT3,IGF1,IL10RA,IL18,IL1R2,IL2RG,IL33,IL3RA,IL6ST,JAG1,LGALS3BP,MMP13,MMP9,MSX2,OAS1,OAS2,OAS3,OASL,PARP14,PHF11,PPARG,PSMB9,PTGS2,SIGLEC1,SLPI,SP110,ST6GAL1,TLR2,TNF,TNFAIP6,TNFRSF9,TNFSF11,TNFSF13B,TRAF1,TRIM14,USP18,VCAM1,WFDC5	524 (12)
DYSF	0.607	other			4.17e-15	ANKRD1,B2M,C1QB,CAV1,Ccl7,Ccl8,CD48,Cd52,CD53,CD55,CD68,CD74,CD83,CTSH,CTSS,CXCL10,CYBA,ERRFI1,EVI2A,FCGR2B,FN1,GDF11,GPR137B,GPR65,HLA-A,HLA-DQA1,HLA-DQB1,HLA-DRB5,HSPA1A/HSPA1B,IFI16,LCP1,LYZ,Mir142hg,MMP12,MPEG1,MRC1
levodopa		chemical - endogenous mammalian	Inhibited	-5.501	4.67e-15	ACTA2,ADD3,AIF1,ALPL,ARHGAP4,ARHGEF19,ARRB2,AXL,BICC1,C1QA,C4A/C4B,CACNB2,CBR3,CHAT,CHST11,Clec2d (includes others),COTL1,CTSB,CTSC,CTSZ,CXCL12,CYTH4,DBP,DCAF4,DDIT4L,DENND1C,DLK1,DMKN,DOC2B,FAH,FAM210B,FCGRT,Fcrl2,FES,FKBP5,FOSL1,FXYD5,GABRB3,GAS7,GDF10,GET1,GPC3,HCLS1,HCST,HEXB,HLA-A,HS6ST2,HSPB6,IFNAR2,IL18BP,IPPK,KCNAB1,KLHL6,LAPTM5,LAT2,LRRC1,LTBP1,MBP,MFSD2A,MITF,MMP14,MSMO1,MSRB1,MUSK,MYOR…
TLR9	4.425	transmembrane receptor	Activated	3.125	5.12e-15	9830107B12Rik/A530064D06Rik,AIM2,ARRDC4,Ccl2,CCL3L3,CCL4,Ccl7,CD274,CD300A,CD40,CD80,CD83,CD86,CSF1,CTH,CXCL10,CXCL6,EBI3,FAS,GCH1,HMOX1,IFI16,IFIT1B,IFIT3,IL10RA,IL18,IL21R,IL33,IRF4,ISG20,KDELR3,LAIR1,LIPG,Mx1,NAMPT,OAS2,OAS3,Oasl2,PFKFB3,PRDM1,PTGER2,PTGS2,RAB7B,SDC1,SGMS2,SGPL1,SMPD1,SMPDL3A,SOCS1,SPHK1,SPTLC1,SPTLC2,ST3GAL5,TGFB1,TLR7,TNC,TNF,TNFRSF13B,TNFSF10,TNFSF13B,USP18,Wfdc17	660 (18)
tributyltin		chemical reagent	Activated	2.528	5.45e-15	ABCG1,ANGPTL4,ASS1,CA3,Ccl9,CCN2,CCN5,CEBPA,COL1A1,COL1A2,COL3A1,COL5A1,COL6A1,COL6A2,Crip2,CYP26B1,DCN,DOCK8,EBF2,Fmnl1,FN1,IFIT3,IL11,IL33,ITGA3,KANK3,LPL,MITF,NGEF,PARM1,PDE1B,PDGFRB,PDK4,PPARG,Slc25a48,SOD3,STAC2,SYNPO,THBS2,TNC,WNK4,ZNF423	680 (18)
CEBPA	1.872	transcription regulator	Activated	3.254	5.82e-15	A2M,ACTA2,ADCY7,AGT,AKR1B10,ALOX5AP,ANPEP,ARG1,ARL4C,ASS1,BCL2A1,BIN1,C3AR1,CCL4,Ccl9,CCND2,CCR1,CD14,CEBPA,CIITA,COL1A1,COL1A2,CRABP2,CREG1,CSF1,CSF3R,CTSK,CXCR4,CYP11A1,CYP2B6,DLX3,EBF1,EPHX1,FCGR1A,FZD1,GADD45A,GATA2,GATA6,GCH1,GJA1,HDAC4,HMGA1,HMOX1,HP,HPGD,IGF1,IRS1,ITGAL,ITGAM,ITGAX,KLF4,KLF5,LGALS1,LPL,Ly6a (includes others),LYL1,METTL9,MMP13,MSX2,MYOD1,NFATC1,NFATC2,NFIL3,OAS2,OLR1,Orm1 (…	892 (20)
vancomycin		biologic drug		1.281	6.32e-15	A2M,ABCC3,ACTA2,ADAMTS1,APOD,Bhlhe41,BIRC3,BLNK,BMP7,C1QA,C1QB,C4A/C4B,CD14,CFP,COL3A1,CP,CSF1,CST3,CTSB,FBLIM1,FCGR2A,FXYD5,Havcr1,HAVCR2,HMOX1,IL10RA,ITGB4,LGALS1,Ly6a (includes others),MMP2,MRC1,Ms4a6b,NAV2,NIBAN2,Nrg1,NUAK1,PLA1A,PSMB8,RCN1,RFTN1,RTN4RL1,S100A10,SDC3,SEZ6L,SLC37A2,SOCS2,SOD3,SPIRE1,SPP1,SYNPO,TGIF1,TJP1,TNF,TNFRSF11A,TNFRSF12A,TREM2,VIM	607 (15)
ethanol		chemical - endogenous mammalian	Activated	2.785	6.79e-15	ABCG1,ACKR3,ACTA1,ACTA2,ALDH1A1,ANPEP,ARRB2,AXIN2,BDNF,C3AR1,C5AR1,CACNA1C,CAMK4,CAPN1,CCL2,Ccl2,Ccl7,CCN2,CD14,CD36,CDA,CDH13,CEBPA,CGAS,CHAT,CLIC4,COL1A2,COL3A1,COL6A1,CREG1,CXCL12,Cxcl9,CXCR4,CYP2B6,CYP7B1,EPHX1,FABP5,FAS,FN1,FOSL1,FOSL2,GADD45A,GDF3,Gm12250,GREM2,GRIN2A,HLA-A,HMOX1,HSD3B1,Ifi47,IFIT3,IL16,IL18,IL1R2,IL33,IL3RA,ITGAM,ITGAX,KLF4,LDLR,LGALS1,LGALS3BP,LRRC75A,LSS,MBP,MME,MMP12,MM…	775 (15)
TCF3	-0.027	transcription regulator	Activated	3.386	7.22e-15	AFDN,ANLN,ANXA6,ARHGAP4,ATOH8,AXIN2,BCL2L11,BLNK,CCND2,CCR2,CD200R1,CD3E,CD55,CDC45,CDK6,CDKN2A,CDKN2B,CELA1,CGREF1,Clec2d (includes others),COL1A1,CYP11A1,DCK,DTX1,E2F8,EBF1,ECT2,ENPP1,FGD2,FGFR2,GADD45A,GATA2,GM2A,GPLD1,HCST,HYOU1,IFI16,IL16,IL1RL1,IL21R,IL7R,IRF4,IRF8,IRX1,ITGA4,KLF4,LDLRAD4,LEF1,LMO2,Ly6a (includes others),MFSD13A,MSMO1,MYOD1,NFIL3,NFKBIE,NUPR1,OPTN,PARP8,PLCG2,PPARG,PRDM1,PT…	658 (20)
SMARCA5	-0.381	transcription regulator		-0.899	7.43e-15	ALDH1B1,ALOX5AP,ALPK1,ASS1,B2M,BST1,CAMK4,CCND2,CD53,CELSR1,CHD7,CLEC12A,DTX1,ENC1,EPHA2,FAS,FKBP5,GFRA1,GM2A,Gvin1 (includes others),HLA-A,IL7R,LFNG,Ly6a (includes others),LYN,MAST4,MPZL2,NINJ1,NLRC5,PADI4,PLCG2,RASGRP4,RRAD,RTP4,SEMA4A,SYNGR1,Tgtp1/Tgtp2,TIFA,TUBB3,UNC93B1,VWCE,WDFY4	440 (7)
HMG20A	0.248	transcription regulator		1.441	7.62e-15	AXL,Bst2,CCN2,CDH4,CSF1,CXCL10,DCN,EBI3,ECM1,ERRFI1,FDFT1,GADD45A,GCH1,HSD17B7,LAMA1,LDLR,LIF,LSS,MMP14,MMP3,NNMT,PDGFRB,POSTN,PTGER2,PTPRE,RGS16,RTP4,SLC7A1,SLIT3,SPHK1,SQLE,TGFB1,THY1,TIMP3,TLR3,TNFRSF12A,Tnfsf9,VCAM1,VEGFA
3M-002		chemical reagent	Activated	2.248	8.51e-15	Abi3bp,AGT,Apol9a/Apol9b,ARRDC4,BCL2A1,CCL3L3,CCL4,Ccl9,CD300A,CD40,CD83,CD86,CLEC4E,CXCL10,DIO2,ETV4,FAM181B,FCGR1A,FOSL1,FPR1,GJA5,HLA-DMB,IFIT1B,IL18BP,IRF4,ITGAX,KLF5,Milr1,MLPH,Ms4a6c,MUSK,NCF4,OMD,PHF11,PTGS2,SLFN12L,SPRY4,Tlr13,TLR8,TNF,TNFSF10	607 (16)
IL27		cytokine	Activated	4.001	9.3e-15	ADGRE1,B2M,CCL2,CCL4,CCND2,CD14,CD163,CD274,CD74,CD80,CD86,CIITA,CXCL10,Cxcl9,FAS,HLA-A,HLA-DMA,HLA-DMB,HLA-DQA1,HLA-DQB1,HLA-E,HPGD,IFI16,IFIT3,IFITM3,IL10RB,IL18,IL18BP,IL6ST,ISG20,ITGAM,MRC1,NFATC1,OAS1,OAS2,OAS3,OASL,PRDM1,PSMB8,PSMB9,PTGS2,SAMHD1,SOCS1,SPTBN1,TAP1,TLR3,TNF,TNFSF10,TNFSF11,TNFSF13,TNFSF13B,TRIM14,VCAM1,VIM	723 (17)
MEF2C	2.12	transcription regulator		0.922	1e-14	ACTA1,ATP2A1,BDNF,CACNA1C,CCL11,CCL2,Ccl2,CCL3L3,CCL4,Ccl6,Ccl8,Ccl9,CCR2,CCR5,CD177,CLSTN2,COL11A1,COL1A1,COL1A2,COL3A1,CXCL6,CXCR4,ECM2,FAP,GJA1,GJA5,IBSP,IKZF1,IL11,IRF4,MBP,MMP10,MMP12,MMP13,MYL11,MYOD1,NFATC2,PLAGL1,POSTN,PTGES,PTGS2,RYR2,SFRP2,SP7,SYK,TSPAN2,TTN,VIM,ZFP36	858 (23)
MRTFA	0.595	transcription regulator	Activated	3.718	1.12e-14	ACTA1,ACTA2,ANKRD1,ANLN,CACNA1C,CAVIN2,CCN2,CCN5,CD177,CDKN2A,COL1A1,COL3A1,COL4A5,COL5A2,COL6A3,COL9A2,CTTN,CXCL12,CXCL6,CXCR4,CYBA,CYFIP2,DDAH1,DHCR24,DIAPH3,DMKN,FIBIN,FN1,GADD45A,HLA-A,HPGD,ITGA11,LIMK1,LOXL1,LOXL2,LOXL3,MMP9,MYL9,NFIB,NREP,P2RY1,PGLYRP1,PGR,PTGS2,RAB27B,RPS6KA6,SCARB1,SGK1,SLIT2,SLIT3,SLPI,SORBS1,TBXAS1,TNC,Tpm2,VCAM1,WAS,ZFHX4	719 (19)
MCC950		chemical reagent		0.492	1.23e-14	ADGRE1,CCL2,Ccl2,CD40,CD68,CD80,CD86,CX3CR1,CXCL10,CXCL6,CXCR4,FAS,IL11,IL18,IL7R,ITGA4,ITGAM,ITGAX,MMP9,MRC1,NLRP3,SIGLEC1,SIRPA,TGFB1,TNF	870 (19)
diphtheria toxin		chemical - endogenous non-mammalian		1.732	1.3e-14	ACTA1,ADAM19,ALOX5AP,C1QA,Ccl2,CCL22,CCR2,CD163,CD274,CD40,CD74,CFP,CLEC4A,COL12A1,COL1A2,COL3A1,COL4A5,COL6A3,COL8A1,CTSD,FKBP1B,GPR183,IKZF1,IL18,IL1R2,LAMB1,LGALS1,LRRK2,LSP1,NFATC1,NLRC5,NLRP3,OASL,PFKFB3,PLA2G7,PLAU,RASSF5,S100A10,TLR2,TMEM132A,TNF,TNFRSF11A,TRPM2,ZMYND15	808 (13)
FGF1	0.506	growth factor		-1.543	1.36e-14	ACTA1,ADGRE1,AKR1B10,ANGPT2,APOE,AXIN2,Ccl2,CCN2,CCN4,CCN5,CD68,CPXM1,DIO3,DNMT1,EN1,FHOD3,Fndc1,FZD1,Hmga2,HMOX1,Irgm1,IRS1,ITGAM,ITGAX,LRRC17,MAB21L1,NR1H3,PDGFA,PMEPA1,POSTN,PTGS2,RHOU,SLC7A2,SPP1,TEAD4,TGFB1,TGFB3,TIMP3,TNF,TNFRSF12A,VCAM1,VEGFA	799 (22)
TICAM1	-0.926	other	Activated	4.53	1.41e-14	CASP4,CCL2,Ccl2,CCL3L3,CCL4,CCRL2,CD40,CD80,CD86,CXCL10,CXCL6,FAS,FPR1,GDF15,IFI16,Ifi47,IFIT1B,IFIT3,Igtp,IL18,IL18BP,IRGM,Irgm1,ISG20,ITPR2,JAG1,MCM2,MEFV,Ms4a4c (includes others),Mx1,OASL,PILRA,PTGS2,SAMHD1,SLC7A2,SOCS1,TFEC,TLR2,TLR3,TNF,TNFSF10,TNFSF11,Tnfsf9,TOR1AIP2,VCAM1	531 (18)
aldosterone		chemical - endogenous mammalian	Activated	3.296	1.59e-14	ACTA1,ACTA2,ADAMTS1,AGT,BDNF,BGN,BMP2,CACNA1G,CCL2,Ccl2,CCN2,CD68,CEBPA,COL1A1,COL1A2,COL3A1,CYBA,CYBB,DCN,ELL,FKBP1B,FKBP5,FN1,FOSL1,IL11,IL16,IRS1,LPL,MLLT3,MMP2,NCF1,NDRG2,NFATC2,OLR1,PDGFA,PIK3CD,POSTN,PPARG,PSCA,PTGS2,SCNN1G,SGK1,SLC9A1,SOX9,SPP1,TGFB1,TNF,VCAM1,VIM,WNK1,WNK4,ZBTB16	850 (23)
ELOVL3		enzyme	Activated	4.017	1.83e-14	Acp5,ACSBG1,Actn3,C3AR1,CD53,CD68,COL1A2,COL3A1,COL6A3,CTSS,CYBB,CYP2B6,EPAS1,FCER1G,FDFT1,HMGCS2,IFI16,ITGB2,LIPA,LSS,LUM,LYZ,MMP2,MSMO1,MSR1,PLA2G7,SLAMF7,SPP1,Trim12a,TYROBP
TET2	-0.967	enzyme		-1.464	1.88e-14	ABCC3,ADAM8,ADORA2B,ANKRD1,APOBEC1,APOBR,BCL2L11,C5AR1,Ccl2,Ccl7,CCN2,CCND2,CD55,CDKN2A,CEBPA,CHST11,CLEC4D,CXCL6,FGL2,FN1,FOSL1,FOSL2,FOXC1,GFRA2,HAL,HOXA4,HOXB3,HSD17B1,IFI16,IFIT3,IFITM3,IFNAR2,IFNGR1,IL3RA,IL6ST,IL7R,ITGAX,ITGB2,LEF1,LGMN,MMP13,NFATC2,NIBAN2,Orm1 (includes others),PDGFRB,RNF144A,SLC16A12,SLC2A1,SLC6A8,SMAD7,SMARCD3,SORL1,Spink2,SQLE,TGFA,TGFB1,Tpsab1,WNT10A,WNT4,ZBTB16,ZNF521	790 (20)
mir-223		microRNA	Activated	2.496	2.44e-14	ACTA2,AMPD3,APOBEC1,BST1,C5AR1,CAMKK1,CD180,CD274,Cd33,CD36,Clec2d (includes others),CLEC4E,CSF1,FBXW7,FGL2,GASK1B,GPR65,HPGDS,IFI16,IGF1,IL18,LEF1,LMO2,LPL,Ly6a (includes others),MCTP2,MMP13,MSMO1,MYO1D,NDRG2,NFIA,NLRP3,PADI4,PGAP1,POSTN,RASGRP4,S100A6,SCARB1,Serpina3g (includes others),SGPL1,SLC16A7,SLC40A1,TGFBI,Tlr13,TLR7	858 (23)
PRKCD	1.188	kinase	Activated	2.321	2.53e-14	ALOXE3,ARHGAP32,BCL2A1,BIRC3,CCL2,Ccl2,CD68,CDKN2A,CEMIP,CIITA,COL1A1,COL1A2,CTSB,CXCL10,CXCL12,CXCL16,FOSL1,FOSL2,FZD1,GDF15,IL2RG,ITGAM,ITPR3,JCAD,KLF5,LBH,LDLR,LIF,LIPG,MAST4,MMP12,MMP13,MMP2,MMP9,NAV2,NOCT,OAS1,OSR2,PTGS2,PTPN6,RCAN1,RYBP,SMAD6,SOCS1,SPHK1,TLR2,TNF,TRAF1,TTC9,VCAM1,VEGFA,ZFP36	658 (15)
PIK3CA	0.268	kinase		0.732	2.86e-14	ADAMTS1,ATOH8,BIRC3,CA9,CCDC8,Ccl2,Ccl7,CD14,CD276,CD40,CD68,CLDN1,COL1A2,COL5A1,CXCL12,CXCL6,CXCR4,GDF3,GMFG,GPC6,HMOX1,HOXA3,Ifi27l2a/Ifi27l2b,IL11,IL2RG,IL33,IRS1,ITGA3,ITGAM,JAG1,LEF1,LIF,LMO2,LUM,MMP14,MMP2,MRC1,NFKBIE,PDGFRB,PIK3CD,PIK3CG,PLAU,PPARG,PTGS2,SLC16A3,SLIT3,SPARC,TGFB1,THY1,TJP1,TNFRSF12A,TNFSF10,TWIST1,VIM	876 (20)
RIGI	1.369	enzyme	Activated	2.866	3e-14	ALPL,BTK,CARD9,CASP4,CCL2,Ccl2,CCL22,CCL4,CD83,CTSS,CX3CR1,CXCL10,CXCL12,DUSP4,HLA-A,IFIT1B,IFIT3,IL11,IL18,IL4R,IRF8,ISG20,ITGAM,KLF4,MME,Mx1,NFATC4,OAS1,OAS3,PTGS2,SLC11A1,SOCS1,SP7,SPP1,TLR3,TLR5,TLR6,TNF,TNFSF10,TNFSF12,TOR1AIP2,UBE2E2,USP18,WNT4	571 (18)
17-alpha-ethinylestradiol		chemical drug		0.607	3.34e-14	ABCC3,ADGRE1,ADGRE5,APOE,C1QB,C1QC,Ccl2,CCL3L3,CCR1,CCR2,CCR5,CD53,CD68,CD74,CFP,CTSS,CXCL10,CXCL6,CYP2B6,CYP7B1,GDF15,Gm15807/Hmgn5,IFI16,IGF1,IL17RA,INHBB,ISYNA1,LDLR,LY86,MMP9,MRC1,PERP,PGR,SCARB1,SCARB2,SESN1,SGK1,SLC11A1,SLC40A1,SOCS1,STAT5A,TGFB3,TNF,VCAM1,VEGFA,WNT4	959 (23)
IRF7	0.551	transcription regulator	Activated	5.538	3.46e-14	CALHM6,CASP4,Ccl2,CCRL2,CD40,CD80,CXCL10,FCGR1A,FZD1,IFI16,Ifi47,IFIT1B,IFIT3,IFITM3,Igtp,IL33,IRF5,IRF8,IRGM,Irgm1,ISG20,ITGAM,ITGAX,Ly6a (includes others),Ms4a4c (includes others),Mx1,NAMPT,OAS1,OAS2,OAS3,OASL,Oasl2,PARP14,PHF11,PSMB8,PSMB9,RTP4,Slfn1,SOCS1,TAP1,TAP2,TLR8,TNFAIP8,TNFSF10,TNFSF13B,TRAF1,Trim30a/Trim30d,USP18,ZBP1	532 (17)
RETNLB		other	Activated	3.757	3.71e-14	ACTA2,CCL2,Ccl2,CCL3L3,Ccl8,Ccl9,CCN2,CCN4,CCR1,CCR2,CCR5,CD86,COL1A1,COL1A2,E2F7,FAP,FN1,FZD1,IGF1,IL4R,IRS1,LAMA1,MMP12,MMP2,PLA1A,PLA2G15,SFRP1,SOCS2,TGFB1,TINAGL1,Tlr13,TLR2	746 (16)
CASP4	2.106	peptidase	Activated	3.565	3.73e-14	ADAM8,CASP4,CCL2,CCL3L3,Ccl9,CD14,CD177,CXCL12,CXCL14,CXCL16,Cxcl3,CXCL6,FGR,IL18,ITGAM,ITGAX,LAIR1,MMP9,OSM,PGLYRP1,PLAU,SLPI,TRPM2	718 (16)
RNF5	-0.351	enzyme	Inhibited	-4.583	3.9e-14	CCN2,CD14,CD22,CD276,CD86,COL11A1,COL12A1,COL15A1,COL16A1,COL1A1,COL1A2,COL3A1,COL5A1,COL5A2,COL7A1,CST3,CTTN,CX3CR1,CXCL10,EMP2,FDFT1,FOSL2,IGF1,IL2RG,KCNK2,KDELR3,MAP3K14,MMP14,SEC16B,TGFB1,TGFBR1,TLR2,TNF,TNFRSF11A,TREM2
enalapril		biologic drug	Inhibited	-2.53	3.91e-14	A2M,ACTA2,ADAMTS1,AGT,ANGPT2,C4A/C4B,Ccl2,Ccl7,CCN2,CCN5,CDKN2A,COL1A1,COL3A1,CP,CYBA,FBLIM1,FN1,HMOX1,LTBP2,MMP14,MMP2,NINJ1,PTGS2,S100A10,S100A6,SPP1,TGFB1,TGFB3,TGIF1,TIMP2,TNFRSF12A,UCP2,VCAM1	926 (21)
DMD	-1.28	other		1.234	4.66e-14	Actn3,ANKRD1,ATP2A1,BGN,BLNK,C1QB,CACNA2D1,CDH13,Cmah,COL1A2,COL23A1,COL3A1,CTSS,CYFIP2,EPB41L4B,FBXO32,GALNT17,GATM,GJA5,GRHL1,H19,HSPB6,IFIT1B,IGF1,IMPA2,LIF,LYZ,MALL,MLLT3,MPEG1,MYH4,MYL1,MYOD1,NDRG2,PADI2,PAMR1,PDK4,PFKM,POSTN,PTGFRN,PYGM,RCSD1,S100A10,SCHIP1,SCN1B,SCN3B,SGCB,SLC46A3,SORT1,SUSD4,SYNM,Tmsb4x (includes others),TTL,UCK2,UTRN,VIM
KAT6A	0.049	enzyme		-0.057	5.13e-14	CCN2,CDC6,CDKN2A,CDKN2B,DLX3,GPLD1,HAND2,HOXA10,HOXA11,HOXA3,HOXA4,HOXA7,HOXA9,HOXB2,HOXB3,HOXB4,HOXC10,HOXC4,HOXC5,HOXC6,HOXC8,HOXC9,HOXD10,HOXD11,IFT140,OSR2,PKDCC,SMARCA2,SOX9,TF,TSHZ1	316 (7)
hydrogen peroxide		chemical - endogenous mammalian	Activated	3.156	5.31e-14	ACTA2,AGT,ANKRD1,AVPR1A,BCL2A1,BCL2L11,BIRC3,CAV1,CCL2,Ccl2,CCL3L3,CCL4,Ccl7,CCN2,CCR2,CCR5,CD36,CD55,CD68,CD80,CD86,CDC6,CDH13,CDKN2A,COL1A1,COL1A2,COL3A1,CSF1,CSF3R,CST3,CTSB,CTSD,CTSS,CXCL6,CXCR4,DDAH2,DNMT1,DUSP4,ENC1,EPAS1,EPHA2,FAS,FBXO32,FDFT1,FN1,FOSL1,GADD45A,GDF15,HIPK2,HMGCS2,HMOX1,Hspa1b,IL10RB,IRS1,ITGA3,KLF4,LDLR,LEF1,MCM2,MDK,MITF,MMP10,MMP13,MMP2,MMP3,MMP9,MSMO1,MSR1,NFIL3,NGF,NOL…	751 (15)
USP22	-0.887	peptidase	Activated	2.41	5.57e-14	BCL2A1,Ccl8,CCND2,Cd33,CD80,CLEC5A,CSF2RB,CSF3R,CYBB,FCGR2A,FCGR2B,FES,FN1,IL3RA,ITGAM,ITGB2,LYL1,LYZ,MRC1,MSR1,NCF1,NCF4,OAS3,PARP14,PPARG,PSMB8,PTPN6,PTPRC,SLFN5,SPI1,TACSTD2,TGFB1,TNF,USP18,VAV1	578 (20)
THRB	2.971	ligand-dependent nuclear receptor		0.303	6.43e-14	ABCD2,Acp5,ACTA1,AKT3,AMPD3,BIRC3,CCL2,Ccl2,CCL22,CCN4,CCND2,CCR1,Cd33,CDK6,CEBPA,CTSB,CTSD,CTSH,CXCL10,CXCR4,DCN,DHCR24,FOSL1,FZD1,GCH1,GJA5,GSN,HCN4,HLA-DMB,IFIT1B,LDLR,LEF1,LPL,LYZ,MBP,MMP13,MMP2,MMP9,NCF1,NLRP3,NR1H3,Oasl2,PDK4,PPARG,PTAFR,PTGS2,SFRP1,SFRP2,SFRP4,SLC25A45,SLC7A11,SPP1,Sprr2g,STAT5B,STRA6,Sult5a1,TGFB1,TGFBI,THRB,TLE2,TLR2,TNF,Tnfrsf26,TNFRSF9,TNFSF10,TNFSF11,UCP2,WNT16,WNT4	700 (19)
lysophosphatidic acid		chemical - other		1.382	7.38e-14	ACTA2,ANKRD1,CACNA2D1,CCL11,CCL2,Ccl2,CCL4,CCN2,CD14,CD36,CSF1,CXCL10,FKBP5,HYOU1,IL13RA2,ITGAM,KLF5,LIF,LIPG,LPL,MMP2,MMP9,MSR1,PDGFRB,PLAU,PPARG,PRKCG,PTGS2,SCARB1,SOCS1,SPHK1,TF,TNF,VCAM1,VEGFA,VIM	604 (15)
FOXO1	-0.486	transcription regulator	Activated	2.446	7.45e-14	A2M,Acan,ACTA2,AGT,ANGPT2,ANGPTL4,ANLN,BCL2A1,BCL2L11,BIRC3,BLNK,C1QA,CAMK4,CASTOR2,CAV1,Ccl2,CCL4,CCN2,CCN3,CD36,CD40,CDKN2A,CDKN2B,COL1A1,CTSK,CXCL10,CYP7B1,DAPK1,DIO2,Dnm3os,EBF1,FABP5,FAS,FBXO32,FGF18,FMOD,FN1,FOXC1,FST,GADD45A,GATA2,HAL,HDAC8,HMOX1,HYOU1,IGF1,IKZF1,IL10RB,IL17RA,IL18,IL7R,IRF5,IRS1,ITGA3,ITGAM,ITGB2,JAG1,KLF4,LCP2,LPL,MMP3,MMP9,NAMPT,NFATC1,NRP2,PAK1,PDK4,PPARG,PPARGC1B,PRDM…	774 (20)
KIT	-0.454	transmembrane receptor		-1.325	8.26e-14	ANKH,BCL2L11,C3AR1,CCL2,Ccl2,CCND2,CCR2,CD274,CD53,CDKN2B,CSF2RB,CXCL10,Cxcl9,CXCR4,DNMT1,GPR34,HMOX1,Ifi47,IFIT3,Igtp,IL17RA,IL4R,ITGAM,ITGAX,ITGB2,LIF,MITF,OSM,PTPN18,PTPN6,RAB27B,SH3BP2,SHC1,SOCS1,SOCS2,SPP1,TJP1,TNF	879 (19)
SOCS1	2.277	other	Inhibited	-5.482	8.35e-14	A2M,ARG1,BCL2A1,CCL2,Ccl2,CCND2,CD200R1,CD274,CD40,CD86,CIITA,CXCL10,Cxcl9,FAS,FCER1G,FKBP5,Gvin1 (includes others),H2-T24,IFI16,Ifi47,IFIT1B,IFIT3,IL4R,IRGM,IRS1,ISG20,MMP12,MMP13,Mx1,OAS1,OAS2,Oasl2,PTGS2,RALGDS,Serpina3g (includes others),SOCS1,STAT5A,TLR3,TNF,TXN,USP18,VAV1,VCAM1	641 (16)
NR1H4		ligand-dependent nuclear receptor		-0.193	9.26e-14	ABCA9,ABCC3,ABCG1,ABHD5,ACSS1,ACTA2,ADGRE1,ANKRD1,ANPEP,APOE,BGN,Ccl2,CCL3L3,CCN2,CDKN2A,CEBPA,COL15A1,COL1A1,COL1A2,COL3A1,COL5A2,COL6A1,CRYAA/LOC102724652,CTSB,CTSC,CTSZ,CYP2B6,DDAH1,DHRS9,DPT,FABP5,FAS,FN1,HK3,ITGAM,KLF4,KNG1,LAMA4,LAMB2,LDLR,MMP2,MMP3,NDRG2,NGF,Orm1 (includes others),OSM,PLTP,PPARG,PPARGC1B,PTGS2,SCARB1,SDC1,SOD3,SPP1,TGFB1,TGFBI,TIMP2,TNF,TNFSF13	836 (22)
KLF11	-0.599	transcription regulator		-1.512	9.35e-14	ACTA2,ADAMTS1,AGT,BMP7,CAV1,CCL11,CCL2,CCL3L3,CCN2,CCR2,COL1A2,COL3A1,CXCR4,DCN,DIO2,DRD4,GREM1,IL13RA2,ITGA3,LTBP1,MMP12,MMP13,MMP14,MMP2,MMP3,MMP9,PDGFA,PDK4,PLAU,PPARG,SMAD6,SMAD7,TGFB1,TGFB3,TGFBR1,TGIF1,THBS2,TIMP2,TIMP3,TNF,VEGFA	800 (19)
AR	0.523	ligand-dependent nuclear receptor		-0.125	9.66e-14	ABCG1,ACTA1,Actn3,ALDH1A1,ANKRD1,ARG1,ATP2A1,ATP8A1,AVPR1A,B4GALT6,BASP1,BCL2L11,C4A/C4B,CACNA1C,CALCB,CAMKK2,CAV1,CAV2,CCL11,Ccl2,CCL3L3,CCN2,CD302,CDKN2A,CDKN2B,CHTF18,COL3A1,CORIN,COTL1,CTSO,CXCL12,CYP11A1,DERL3,DHCR24,DRD4,EHD3,ENO2,EPAS1,EPB41L4B,EPHX1,ERN1,FABP5,FGF7,FGFR2,FHL3,FKBP5,GDF15,GFM2,GJA1,GSN,HLA-A,HOPX,HS6ST2,HSD3B1,IFNAR2,IGF1,ITGB4,ITPR2,JAM3,JPH2,LAMA5,LIF,LRIG1,Ly6a (include…	1003 (21)
IL3		cytokine	Activated	2.29	9.79e-14	ADGRE1,ADGRE5,ALOX5AP,ARG1,BCL2L11,BIRC3,BMP2,C1QA,CAMKK2,CCL11,CCL2,Ccl6,CCN3,CCND2,CD14,CD40,CD48,CD53,CD80,CD83,CD86,CLEC11A,CSF1,CTTN,CXCR4,DOK2,FAS,FCGR2A,FCGR2B,FOSL2,GADD45A,GATA2,GNAO1,HK2,HLA-A,HOXB4,HSPA2,IL1RL1,IL33,IL3RA,ITGAM,ITGAX,LIF,LY9,LYN,MMP13,MMP3,NARS1,NCF1,NFATC1,OSM,PDE1B,PHGDH,PLA2G7,PLCB2,Serpina3g (includes others),SLAMF7,SLC2A1,SLC2A3,SLC7A11,SLC7A5,SOCS1,SPI1,TLR2,TNF,…	673 (16)
palmitic acid		chemical - endogenous mammalian		0.578	1.08e-13	ACSL4,ADIPOR2,AGT,BCL2L11,BIRC3,CCL2,Ccl2,CCL3L3,CCL4,CCN2,CD36,CD68,CD86,CDKN2A,CGAS,COL1A1,COL5A1,COL8A2,COL9A2,CPE,CTSB,CTSD,CTTN,CXCL10,CYBA,CYBB,CYP1B1,CYP4F2,DPP4,ERN1,FBXO32,FN1,FOLR2,FOSL1,GDF15,Gm26588,HK2,HLA-A,HMOX1,HYOU1,IBSP,IGF1,IL11,IL13RA2,IRS1,KCNQ3,KDSR,KLF4,LPL,LTBP1,MAFB,MMP2,NCF1,NCF4,OLR1,Orm1 (includes others),PDK4,PFKM,PLIN2,PPARD,PPARG,PPARGC1B,PROKR1,PTGS2,SCARB1,SLC40A1…	875 (20)
dextran sulfate		chemical drug		0.494	1.2e-13	ADAM8,ADAMTS1,ADORA2B,AGT,ANLN,ARG1,BDNF,C4A/C4B,CALCB,CCL11,Ccl2,CCL3L3,CCL4,Ccl8,CCN2,CCR2,CD14,CD177,CD36,CD40,CD74,CD80,CD83,CD86,CHTF18,CLDN1,CLDN2,CX3CR1,CXCL10,CXCL6,Cxcl9,E2F7,E2F8,FIGNL1,HMOX1,IFIT1B,IFITM3,IL18,KCTD11,KNG1,LCP1,MMP13,MMP14,MMP2,MMP3,MMP9,MRC1,MSR1,NFATC2,NLRP3,PDGFA,PHGDH,PTAFR,PTGS2,RRM2,SDC1,SGO1,SLC2A1,Slfn2,SORT1,SPHK1,TGFB3,THBS2,TIMP2,TJP1,TNF,VCAM1,VEGFA,WNT10A,W…	800 (15)
SOX9	6.827	transcription regulator		1.895	1.24e-13	Acan,ADAMTS1,ADAMTS10,ADAMTS14,ALDH1A1,CCN2,CD274,CNMD,COL1A1,COL3A1,COL5A1,CXCR4,CYP26B1,DHCR24,DLX3,FN1,FOXC1,GAS7,GDF10,GUCA2A,H19,HAPLN1,HIVEP3,INHBB,KLF4,LBP,MITF,NFATC1,NFATC4,OSR2,PDGFA,POSTN,PPARG,S100A3,SOX9,SP7,TEAD4,TGFB1,THBS2,TIMP2,VEGFA	994 (24)
PI3K (complex)		complex	Activated	3.747	1.24e-13	ALOX5AP,BCL2A1,BCL2L11,BIRC3,CCL2,Ccl2,CCL4,CCN2,CCND2,CCR1,CD274,CD55,CD86,CDK5R1,CDKN2B,CNR2,COL1A1,CTSD,CXCL10,CXCR4,CYBB,DAPP1,FABP5,FBXO32,FN1,FOSL1,GATA2,GJA1,H19,HK2,HMOX1,IGF1,IL33,IL7R,ITGAM,ITGB2,LEF1,LSP1,LTBP2,MITF,MMP10,MMP12,MMP13,MMP14,MMP2,MMP9,MRC1,MYOD1,NFATC1,PIK3CG,POSTN,PRDM1,PTGS2,RASA3,SAMHD1,SGK1,SLC9A1,SOX9,SPI1,SPP1,TNF,TNFRSF11A,TNFSF10,TUBB3,VCAM1,VEGFA,WT1	761 (17)
KLF4	-1.747	transcription regulator		0.049	1.37e-13	ABHD5,ACTA2,ADAMTS1,ADGRE1,AIF1,ALDH1A1,ALPL,ARG1,CCL2,Ccl2,CCN3,CCND2,CD14,CDKN2B,CEBPA,CLDN1,CLIC4,COBLL1,COL1A1,COL1A2,COL8A1,CRABP2,DLX3,DUSP4,EPHA2,FGFR2,FN1,GADD45A,GDF3,GREB1,GRHL1,HLA-DQB1,IBSP,IFITM3,IRS1,ITGAM,KLF4,KLF5,LAMA1,LGR5,MMP13,MMP2,MMP3,MMP9,MRC1,MSX2,Oasl2,OSM,PCDH18,PRDM1,RCAN1,RYBP,SCARB1,SLPI,SMAD7,SOCS1,SOD3,SPHK1,Sprr2d,Sprr2g,Sprr2h,TEAD4,TF,TGFB1,TGFB3,TGFBR1,TNC,TNFSF…	793 (20)
NC410		biologic drug		0.64	1.57e-13	ADAM8,BASP1,Cbr2,CCL3L3,Ccl6,Ccl8,CD274,CD36,CD3E,CD74,CXCL10,Cxcl9,F13A1,FCGRT,FOLR2,GNGT2,HK2,HSPA1A/HSPA1B,IL1R2,MMP12,MMP14,MMP9,MPEG1,MRC1,OSM,PARP14,PLTP,SEMA4D,SLFN12L,SOCS1,TGFB1,TGFBI,TIMP2,VEGFA,Wfdc17
cyclosporin A		biologic drug		-0.078	1.59e-13	A2M,ACTA2,ADORA2B,AGT,APOD,APOE,AVPR1A,BCL2L11,BDNF,BGN,BIRC3,BMP2,C4A/C4B,CAV1,CCL11,CCL2,CCL4,CCN2,CCR5,CD14,CD163,CD40,CD55,CD68,CD80,CD83,CD86,COL1A1,CP,CX3CR1,CXCR4,CYBA,EDIL3,FAS,FBLIM1,FCGR2A,FDFT1,FKBP5,FN1,FST,FXYD5,GJA1,HMOX1,IFNGR1,IL16,IRF4,ITGAL,ITGB4,ITPR2,LDLR,LYN,MMP14,MMP2,MMP3,MMP9,MRC1,Ms4a6b,MYH4,NFATC1,NRCAM,PARD3,PERP,POSTN,PSMB8,PTGS2,RCAN1,RFTN1,S100A10,SLC23A2,SOCS1,SPHK1…	809 (17)
RNA polymerase II		complex			1.71e-13	Acp5,ADAM23,ALPL,ANGPTL4,ARG1,B2M,BLNK,Ccl9,CCND2,CD14,CD3E,CD40,CD80,CD83,CDKN2A,CEBPA,CIITA,COL1A2,CSDC2,CSF1,CXCR4,CYP1B1,FOSL1,FOSL2,FOXC1,GADD45A,GDF15,HCST,HLA-DQA1,HOXA11,HOXA7,HOXA9,HP,HSPA1A/HSPA1B,Ifi47,IFIT1B,IFNGR1,IGDCC3,IGF1,LDLR,MMP2,MMP9,OASL,PBX1,PPARG,PPARGC1B,PSMB9,PTGS2,RALGDS,RPRM,SLC2A3,SLC6A2,SORBS1,SPI1,SPP1,SYT4,TAP1,TAP2,TGFB1,THBS2,Tmsb4x (includes others),TNF,TNFSF11,T…	828 (17)
IRF1	0.759	transcription regulator	Activated	4.521	1.93e-13	ACTA2,ADAM8,B2M,CCL2,CD274,CD40,CD74,CD80,CEACAM1,CIITA,CTSS,CXCL10,CXCL16,Cxcl9,CYBB,FAS,FGL2,FN1,GATA6,HLA-G,Ifi47,IFIT3,IFITM3,IL17RA,IL18,IL18BP,IL33,IRF4,IRF5,MAP4K4,MMP9,OAS1,OAS2,OAS3,OASL,PF4,PSMB8,PSMB9,PTGS2,SAMHD1,SLPI,SOCS1,SP110,SPI1,TAP1,TAP2,TGFB1,TLR3,TLR6,TLR9,TNF,TNFSF10,TNFSF13B,VCAM1	673 (16)
NPM1	-0.264	transcription regulator		1.748	1.95e-13	ADAM8,BMP2,CAMK1D,CCL2,Ccl2,CCL4,CCN2,CEACAM1,CEBPA,COL12A1,COL16A1,COL5A1,COL6A2,COL7A1,CSF1,EBI3,ECM1,EDIL3,ENO2,FN1,GJA1,HMOX1,HOXA10,HOXA7,HOXA9,IL6ST,JAG1,KLF10,KLF4,LIF,LOXL2,MMP2,MMP9,MYO16,NUAK1,PIK3CD,PMEPA1,PTK2B,SEMA5A,SGK1,SLC6A8,STC1,TFAP2C,TGFBI,TNF,VEGFA	845 (19)
SMAD7	-2.231	transcription regulator	Inhibited	-3.85	1.95e-13	Acan,ACTA2,BCL2L11,BGN,BMP2,BMP5,BMP7,BMPR1B,CCL2,Ccl2,CCN2,CDKN2B,CGREF1,COL1A1,COL1A2,COL3A1,COL6A1,COL6A3,CXCL10,CXCL12,DCN,DEPTOR,FAS,FN1,FST,GADD45A,HMOX1,LTBP2,MMP12,MMP2,MMP9,MYL11,NET1,PMEPA1,SMAD7,SOX9,TGFA,TGFB1,TGFB3,TGFBI,TGFBR1,TIMP3,TNF,TXN,VEGFA	675 (17)
IDR-1002		chemical reagent	Inhibited	-2.234	2.15e-13	C3AR1,CCL11,CCL2,Ccl2,CCL3L3,CCL4,Ccl6,Ccl7,CSF3R,Cxcl3,CXCL6,HRH2,NCF1,NLRP3,PTAFR,PTGER2,PTGIR,SLC11A1,TNF
IRS1	2.628	enzyme		1.017	2.42e-13	ACTA2,CCN2,CCN4,CDKN2B,Ceacam10,CEBPA,COL3A1,COL6A1,COL6A3,COL7A1,CRABP2,DLK1,FBXO32,FHL2,FST,GJA1,GJB3,HMOX1,IGF1,IRS1,KLF4,LAMA4,LDLR,LPL,MAPK12,MMP14,MYL1,MYL11,PDGFA,PPARG,PPARGC1B,RHOU,SFRP2,SIGLEC1,SPP1,TGFBI,TNXB,Tpm2,TRPC3,UCP2,VEGFA,WNT10A,WNT6	887 (23)
simvastatin		chemical drug	Inhibited	-3.654	2.85e-13	ABCG1,ACTA2,ADAMTS1,ANGPT2,APOE,ARHGEF2,BMP2,C5AR1,CACNA1C,CACNA1G,CCL2,Ccl2,CCN2,CCND2,CD14,CD40,CD55,CIITA,COTL1,CYBB,CYP2B6,DDAH1,ENC1,ETV4,GJA1,HMOX1,IL18,ITGAL,ITGB2,ITGB4,KLF4,LDLR,LPL,Ly6a (includes others),MMP2,MMP3,MMP9,NCF1,NFATC1,NFIX,OLR1,PGLYRP1,PTGS2,RHOU,S100A6,SCARB1,SLC16A7,SPP1,TLR2,TNF,UNC13A,VCAM1,VEGFA,VIM,VWF,WNT4	553 (17)
NLRP3	5.448	enzyme		-0.087	3.18e-13	Acp5,ACTA2,ARG1,CASP4,CCL11,Ccl2,CCL3L3,CCL4,CCN2,CCR5,CD274,Cd33,CTSK,CXCL10,Cxcl3,CXCR4,Ear2 (includes others),FAS,FN1,GPR132,HLA-DQA1,HMOX1,IFIT3,IFITM3,IL17RA,IL18,IL33,IRF4,LIF,MMP13,MMP9,MRC1,MSR1,NFKBIE,NLRP3,OLR1,P2RY13,PTGS2,SMAD7,TAP1,TGFB1,TNF,TNFSF13B,VIM	762 (13)
Ttc39aos1	-5.255	other	Inhibited	-4.43	3.88e-13	Apol9a/Apol9b,ATP10A,BCL2A1,Ccl2,CCL4,Ccl7,Clec2d (includes others),CXCL10,IFI16,IFIT3,IFITM3,Igtp,LGALS3BP,Ly6a (includes others),MSR1,Mx1,OAS2,OAS3,PARP14,PHF11,RTP4,SLC15A3,SLFN12L,TAP1,TNFSF10,Trim30a/Trim30d,USP18	356 (10)
TNFSF13B	4.532	cytokine		1.377	4.04e-13	ADAMTS12,ADGRG3,ASS1,BCL2A1,BCL2L11,C2,CCL2,CCL4,CCND2,CCR1,CD177,CD274,CD40,CD74,CD80,CD83,CD86,CTSS,CTTN,CXCL6,ECT2,FAS,FCGR2B,FGR,FIGNL1,FOSL1,GPR183,HAVCR2,HLA-DMB,HLA-DQA1,HPGD,IL2RG,MAP3K14,MEFV,MMP9,NAMPT,PGLYRP1,PLEK,PRDM1,SOX11,SPP1,TNFAIP6,TNFRSF12A	724 (14)
AMBRA1	-0.209	other	Inhibited	-3.773	4.48e-13	ADAMTS14,ADAMTS9,CCND2,COL15A1,COL16A1,COL1A1,COL27A1,COL3A1,COL5A1,COL5A2,COL5A3,COL8A1,COL9A2,FAP,FN1,LOXL1,LOXL2,LOXL3,MMP14,MMP2,SMAD7,TGFB3,VIM	890 (20)
ATP		chemical - endogenous mammalian		1.69	4.6e-13	ACTA2,ADAMTS9,ARG1,BCL2L11,BDNF,CALCB,CAPN1,Ccl2,CCL4,CCR5,CD14,CD274,CD83,CD86,CLDN1,CXCL10,CXCR4,GRIN2A,IL18,IL33,ITGA4,ITGAM,MBP,MMP13,MMP3,NFATC1,NLRP3,P2RX4,P2RX7,PADI4,PTGS2,SOX9,SPHK1,SYT4,TNF,TNFSF11,TRPC3,TUBB3,TXN,VCAM1	865 (17)
IL21		cytokine	Activated	3.144	4.65e-13	ARG1,BCL2L11,CALHM6,CCL11,CCL3L3,CCL4,CCND2,CCRL2,CD86,CXCL10,Cxcl9,DPP4,FCER1G,FCGR2B,FGL2,HAVCR2,HCST,HLA-DRB5,IFI16,IFIT1B,IFIT3,Igtp,IL21R,IL7R,IRF4,IRF5,Irgm1,MMP12,MMP2,MMP9,NEURL3,OAS2,OASL,PRDM1,PSMB9,PTPRC,Serpina3g (includes others),SGK1,SLFN13,SOCS1,SOCS2,TAP1,TGFB1,Tgtp1/Tgtp2,TNF,TNFSF11,TYROBP,USP18	788 (17)
HGF	1.991	growth factor		-1.116	4.77e-13	A2M,ACKR3,ACTA2,ADAMTS1,ANGPT2,ANGPT4,ANGPTL2,ANGPTL4,ANK3,BCL2A1,BIRC3,BMP2,CA9,CAV1,CCL11,CCL2,Ccl2,CCL4,CCN2,CD40,CDC14A,CDC45,CDC6,CDKN2A,CDKN2B,CELSR1,CNTFR,COL1A1,COL1A2,COL3A1,CRLF1,CSF1,CTSK,CXCR4,CYP2B6,DUSP4,EMP2,ERRFI1,FAM3C,FGF7,FKBP5,FN1,FOSL1,HK2,HMOX1,IGF1,IL11,IL3RA,IL6ST,IRF8,ISG20,ITPR3,LDLR,LGMN,MCM2,MEOX2,MMP10,MMP13,MMP14,MMP2,MMP3,MMP9,NAMPT,NEK3,NFATC1,NHERF1,NRCAM,Nrg1,PDG…	729 (14)
EDN1	-1.705	cytokine		1.606	4.8e-13	ACTA1,ACTA2,ADAM19,ANKRD1,ANXA6,BCL2A1,CCL2,CCN2,COL1A2,COL5A1,COL7A1,CST3,CXCR4,CYBB,CYP11A1,CYP11B2,ERRFI1,FN1,FOSL1,FST,GJA1,HAND2,HCN4,IL18,ITGAM,ITPR2,MBP,MITF,MMP13,MMP2,MMP3,MMP9,NCF1,OLR1,PDGFA,PLAU,PRKCB,PTGER2,PTGER4,PTGS2,RAMP3,RHO,SDC1,SLC2A1,SOCS1,TIMP3,TNC,TRPC6,TTN,VCAM1,VEGFA,VIM,VWF	1025 (18)
SPRY2	1.557	other	Inhibited	-3.707	5.14e-13	ADAM8,ANGPTL4,ARG1,AXIN2,BMP2,CAV1,CLEC4A,CMKLR1,CXCL10,CXCR4,EPAS1,ETV4,FCER1G,IKZF1,IL10RA,IL2RG,IL33,ITGB2,KIF5C,LAT2,LCP1,LIF,MMP10,MPZL2,PFKFB3,PRDM1,PTGS2,SCN1B,SLC2A1,SLPI,SPON1,SPP1,ST6GAL1,TFPI,TLR8,TSPAN13	812 (18)
CDKN2A	4.147	transcription regulator	Activated	3.105	5.63e-13	A2M,ACTA2,ASS1,BCL2L11,CCL11,CCL2,Ccl2,CCL22,CCL3L3,CCL4,Ccl6,Ccl7,Ccl8,Ccl9,CCN2,CD274,CDKN2A,CDKN2B,COL1A1,CSF1,CTH,CXCL10,CXCL14,CXCL6,Cxcl9,DCK,DDR1,EBF1,EHD3,EPS8,FAS,FGF11,FHL2,FN1,FST,GAS7,GFRA2,GPT2,HDGFL3,Hmga2,HOXC4,IKZF1,IL11,IL1R2,IL2RG,IL7R,LEF1,MMP2,MMP3,MMP9,MRC1,PDGFA,PDGFRB,PHGDH,PLAGL1,PMEPA1,PRODH,PSMB9,PTGS2,PTK2B,PYCR1,RAB27A,RRM1,RRM2,S100A6,SH3BP2,TGFA,TGFB3,TGFBI,TGIF1,TNF…	781 (18)
trans-hydroxytamoxifen		chemical drug		-1.016	5.81e-13	ABCC5,ANGPT2,APOE,ARHGAP24,BLNK,CAV1,CCN5,COL15A1,COL1A1,COL1A2,COL4A5,CTSH,CXCL12,CYBA,CYP1B1,DCN,DUSP4,ENC1,EPB41L3,FAP,FN1,GREB1,HOXC4,INHBB,LAMB1,LAMB2,LHFPL2,LOXL2,LOXL3,MMP2,NR2F2,PLAU,PLXDC1,RAB31,RAP1GAP,SELENBP1,SERPINF1,SFRP1,SLC22A5,SLIT2,SMPD1,SRD5A1,STC1,TGFB3,THBS2,TTC9,UNC5B,WARS1	903 (13)
IFNGR1	1.657	transmembrane receptor		1.894	6.12e-13	AIM2,CA9,CASP4,Ccl2,CCL3L3,CCL4,Ccl7,CLEC7A,COL1A1,COL3A1,CTSS,CXCL10,CXCL12,CXCL6,Cxcl9,FAS,FHL3,FN1,HCK,HEXB,HMGA1,IFITM3,IL1R2,MEFV,MITF,MMP2,MMP9,Naip1 (includes others),NEK3,NLRC4,NLRP1,NLRP3,NNMT,PDGFRB,PLTP,PRKCG,RBP1,RPS6KA5,ST6GAL1,SYVN1,TLR3,TLR9,TNF,TRAF1,UBE2E2,UCP2,VCAM1	842 (17)
semaxinib		chemical drug		1.717	6.38e-13	ACKR3,AIF1,ARG1,C1QA,C1QB,C1QC,Ccl2,CCL22,CCL3L3,CCR1,CCR5,CD3E,CMKLR1,CSF2RB,CX3CR1,CXCL10,Cxcl9,CYP1B1,GDF11,GDF15,GREM1,HAVCR2,HMOX1,IL1R2,IL21R,IL34,IL7R,IRF4,MMP9,NFATC2,NLRP3,OAS3,PTGIS,PTGS2,RASGRP1,SLAMF6,SLPI,TFEB,TGFB1,TLR5,VWF	690 (19)
isobutylmethylxanthine		chemical toxicant		1.179	6.43e-13	ACSL4,AGT,ALDH3B1,ANGPTL4,BDNF,CAV1,CAV2,Ccl2,CCL22,CCN2,CD14,CD36,CEBPA,COL1A1,COL1A2,COL3A1,COL5A1,COL6A1,CRABP2,CXCR4,CYP11A1,ENC1,FN1,HSD17B7,IBSP,IFIT3,IL13RA2,IL2RG,ITGA3,ITGB2,KLF4,LPL,MITF,MMP13,MMP2,MMP3,NR1H3,PDGFRB,PDK4,PGR,PLIN2,PPARD,PPARG,PTGFRN,SCARB1,Scd2,SGK1,SYK,TGFB1,THBS2,TIMP2,TIMP3,TNC,TYRO3	1063 (22)
Irgm1	1.739	enzyme	Inhibited	-4.278	6.54e-13	Apol9a/Apol9b,B2M,Ccl2,CGAS,CRYBG1,CXCL10,CXCL16,Cxcl9,FAS,IFI16,Ifi27l2a/Ifi27l2b,IFIT1B,IFIT3,IFITM3,IRGM,ISG20,Mx1,NAIP,NLRC5,NUPR1,OAS1,OAS2,OAS3,OASL,Oasl2,RRM2,SAMHD1,TLR2,TLR3,TNF,TRIM14,Trim30a/Trim30d,USP18,ZBP1	610 (18)
IHH		enzyme		0.9	7.15e-13	Acan,ALDH1A1,ALPL,CA9,Ccl2,CD163,CD72,CHST11,COL11A1,COL27A1,COL9A2,CXCL10,EDIL3,EN1,FGFR2,FZD1,GPC3,GPR34,HAPLN1,HSD17B7,IL18,MMP13,MRC1,NR2F2,Nrg1,PDK4,PF4,PLBD1,POSTN,Serpinb6b,SPP1,TNF,VEGFA
PPIF	-1.626	enzyme		1.321	7.15e-13	CCL2,Ccl2,CCL4,Ccl6,Ccl7,Ccl8,Ccl9,CCR1,CCR2,CCR5,CCRL2,CMKLR1,CX3CR1,CXCL10,CXCL12,CXCL6,Cxcl9,CXCR4,DLK1,GJB3,Gpr137b-ps,HOXC10,HOXC9,IL16,INHBB,IRF5,LIF,MMP2,PDK4,PF4,RGS3,SFRP1,TNF	521 (11)
NRG1		growth factor		0.647	7.63e-13	ANGPT2,ANKRD1,ARHGEF2,AXL,BDNF,BIN1,CAPN1,CAV1,CAVIN2,CCN2,CCND2,CDH4,COL1A1,COL6A3,CRIM1,CXCL6,CXCR4,DDAH1,DUSP4,EMP2,ENO3,EPHA2,ERRFI1,FABP5,FN1,FOSL1,GAD1,GATA2,HEXB,HK2,HMGA1,HMOX1,ITGAM,ITGB2,LIMK2,MBP,MGLL,MITF,MMP9,MSR1,MUSK,PDE3A,PDGFA,PGR,PHGDH,PLAU,PRKG2,PTGS2,PYGM,SCHIP1,SGK1,SHCBP1,SLC2A1,SLC2A3,SLIT2,TF,TGFBR1,TNS1,UTRN,VEGFA,VIM,ZFP36	713 (20)
G protein alpha i		group	Activated	2.039	7.65e-13	ADAMTS1,ADAMTS9,Bst2,C4A/C4B,CD274,CMKLR1,CXCL10,FCGR2A,FCGR2B,FOSL1,FOSL2,HLA-A,IFIT1B,IFIT3,IFITM3,Igtp,IL11,IRGM,Irgm1,KLF4,LDLR,LIF,Oasl2,PSMB8,PSMB9,SPHK1,TAP1,TNFRSF12A,USP18	645 (18)
estrogen		chemical drug		-0.848	7.68e-13	AGT,ALDH1B1,AOC1,APOE,AXL,BDNF,BMP2,CALCB,CCKAR,CCL2,CCN2,CHAT,COL15A1,COL1A1,COL3A1,COL5A1,COL6A2,CTSD,CXCL12,CYBB,CYP11A1,DNMT1,DPEP1,EPAS1,F7,FAS,FGF7,FN1,GJA1,GREB1,HIVEP3,IGF1,IL1RL1,IRS1,ITM2A,KLK10,LDLR,LGALS1,LIF,LPL,MEOX2,NAMPT,NFIL3,PGR,PTAFR,PTGIS,PTGS2,RET,RPS6KA5,RRM2,SCARB1,SCX,SPARC,SPP1,STAT5A,TAC3,TGFA,TGFB3,TGFBR1,Tmsb4x (includes others),TNF,TNFSF11,TRIM16,VEGFA,ZFP36	945 (19)
NFIC	1.64	transcription regulator	Activated	3.333	8.05e-13	B2M,C2,CCL2,CD74,CDKN2A,COL6A1,COL6A2,CSF1,CYP11A1,EBF3,FAM3C,GPM6B,GPX7,HLA-A,HOXB3,HS6ST2,ITGB2,KAZALD1,LEF1,LGALS3BP,LPXN,MMP2,MRC2,NFATC4,NFIA,NOTUM,PDGFA,PNMA2,RGS16,RNF130,SLC7A2,STAT5A,TBX15,TGFB1,TMEM119,TREM2,WNK4	665 (13)
ELAVL1	-0.51	other	Activated	3.028	8.21e-13	ACTA2,ANKRD1,APOD,ATP1B3,AXL,B2M,Bst2,Ccl8,CCN2,Cd52,CD68,CD83,CD86,CDC6,CEBPA,CLDN1,CTSS,Cxcl9,DCN,FCGR2A,Gvin1 (includes others),H19,H2-Q5,HLA-A,HLA-DRB5,HMOX1,HSPA2,IFI16,IFITM3,IL1R2,IRF4,Irgm1,LGALS3BP,MPEG1,Ms4a4c (includes others),MYOD1,OAS1,OAS2,PCOLCE,PLA2G7,PLCG2,PTGS2,PTPRC,SLC7A11,SLC7A7,Slfn2,SYK,Tgtp1/Tgtp2,TJP1,TLR2,TNF,USP18,VCAM1,VEGFA,VIM,WARS1,WEE1,ZFP36	822 (18)
EIF4E	-1.226	translation regulator	Activated	2.639	8.41e-13	Acan,ADAMTS15,ARL11,B2M,Bst2,C3AR1,Ccl2,Ccl9,CCR5,CD274,Cd52,CDKN2A,CEBPA,CLEC7A,CTSZ,CX3CR1,CXCL16,CYBA,CYBB,Fcrl2,FN1,Fndc1,FOSL1,GPR65,HLA-A,HLA-DQB1,HLA-G,HMOX1,HOXC10,IFI16,Ifi27l2a/Ifi27l2b,IL18,IL33,LAT2,LGALS3BP,LYZ,MMP3,MMP9,NLGN2,NOL3,P2RY12,P2RY13,PRDX5,PTPRC,RRM1,RRM2,SELPLG,SLC11A1,SPHK1,TGFA,TGFBI,TMEM119,TNC,TNF,VSIR	882 (19)
HRG		other	Activated	2.84	8.43e-13	C1QA,C1QB,C1QC,Ccl6,CD74,CD83,CXCL14,CXCR4,FCGR1A,FCGR3A/FCGR3B,HLA-DQA1,ITGAX,SPARC,SPP1,TIMP3	630 (7)
IL18	4.317	cytokine	Activated	2.953	8.77e-13	ACTA1,ADAM19,ARG1,CCL11,CCL2,Ccl2,CCL3L3,CCL4,CCR2,CCR5,CCRL2,CD163,CD40,CD83,CD86,CSF1,CTH,CX3CR1,CXCL10,CXCL12,CXCL16,CYP11B2,FAS,FCGR3A/FCGR3B,FOSL2,GJA1,GNA15,GRIN2A,HAVCR2,IL18,IL18BP,INPP5D,ITGAL,ITGAM,LIF,MMP13,MMP3,MMP9,NFIL3,PTGS2,SAMHD1,SLC2A3,SOCS2,SPP1,TF,TNF,TNFRSF9,TNFSF11,TRIM29,VCAM1,VEGFA	663 (14)
BCL6	0.989	transcription regulator	Inhibited	-2.037	9.43e-13	A2M,ANXA6,ARG1,BCL2A1,BLNK,BMP2,CCL2,Ccl2,CCL3L3,CCL4,Ccl6,Ccl7,CCND2,CD274,CD72,CD80,CDKN2A,CGAS,CIITA,COL1A1,CSF1,CTSK,CXCL10,DOCK10,EBI3,FAS,FCGRT,FCRL1,FMOD,GADD45A,HAPLN1,IL18,IL21R,IL4R,IL7R,IRF4,IRF8,ITGA3,LBH,LDLR,Ly6a (includes others),MITF,MRC1,NFATC1,PFKM,PIK3CG,PRDM1,PTPRO,PURG,SDC1,SH3PXD2B,SOCS2,SOX9,SYK,TACSTD2,TGFB1,TNF	868 (18)
BIRC5	-0.839	other			9.89e-13	BGN,C1QC,Ccl8,CCN2,Cd52,CD53,CD74,COL1A1,COL3A1,COL5A2,COL8A1,DPT,FCGR2B,FMOD,FN1,HLA-DQA1,HLA-DQB1,IL2RG,LAMA4,LUM,LYZ,MMP2,UVRAG,VIM,VWF	892 (20)
NFATC2	4.258	transcription regulator		1.562	1.06e-12	AIF1,AXL,BCL2L11,CASP4,Ccl2,CCL22,CCL3L3,CCR5,CD274,CD40,CD80,CD83,CD86,CTNNAL1,CX3CR1,CXCL10,Cxcl9,EBI3,FAS,FGL2,HAVCR2,IFIT1B,IFIT3,IKZF1,IL18,IRF4,IRF5,IRF8,IRGM,ISG20,ITGAM,JARID2,MITF,NFATC1,OASL,PPARG,PTGS2,PTPRS,RCAN1,S100A3,SLAMF6,SLCO3A1,SLFN12L,SOCS1,SOCS2,STAT5A,TGFB1,TLR2,TLR3,TNF,TNFSF13B,Tnfsf9,TRAF1	840 (16)
MAP3K8	1.067	kinase	Activated	2.288	1.08e-12	ADCY7,APOE,ARG1,BIRC3,BNIP5,CACNB3,Ccl2,CCL4,CCR1,CCR2,CCR5,Cd33,CDK5R1,CIITA,COBLL1,DOK2,ETV4,FAM107B,GPR176,HP,IFNGR1,IL18,IRGM,KIF5C,MMP3,MMP9,NFAM1,NGF,P2RY1,PGR,PPARGC1B,PTGER2,PTGER4,PTGS2,RCSD1,RGS3,SBK1,SESN1,SIX1,SLA,SLFN12L,SPATS2L,TNF,TUBB2B	721 (17)
ADIPOQ	8.242	other		-0.985	1.21e-12	ACTA1,ACTA2,ADIPOR2,Apoc1,ARG1,BMP2,CCL2,Ccl2,CCN2,CD163,CD36,CDH13,CDKN2A,CEBPA,CMKLR1,COL3A1,CXCL10,CYBA,CYBB,CYP11A1,CYP1B1,DLK1,FGFR2,FN1,FZD1,HMGCS2,HMOX1,IL18,IL4R,IRS1,LDLR,LPL,MMP13,MMP2,MMP3,MMP9,MSR1,NCF1,NCF4,NR1H3,PPARD,PPARG,PRDX5,PTGS2,PTK2B,SHC1,SIGLEC10,SLC27A1,SLC2A3,SP7,SPI1,TGFB1,TNF,TRAF1,UCP2,VCAM1,WNT4,WNT6,WNT9A	746 (22)
CREB1	0.152	transcription regulator		-1.392	1.21e-12	Abca8a,AKT3,ALOXE3,ANGPTL2,APOE,APOLD1,ARG1,BAG3,BDNF,BHLHE22,BRINP2,CACNA1C,CACNA2D1,CALCB,CAMK1D,CAMK4,CAMKK2,CCL4,CD68,CDA,CDH13,CEBPA,CGREF1,CIITA,COL24A1,CRIM1,CSRNP1,CXCR4,CYFIP2,CYP11A1,DIO2,EBI3,ECM1,EDIL3,ERRFI1,FGFR2,FGL2,FN1,GAD1,GADD45A,GDF11,GFRA1,HLA-A,HLA-DQB1,HLA-G,HMOX1,HPGD,HTR2A,IGSF10,KDELR3,KLF4,KLF5,LAYN,LDLR,LPL,LSS,MDGA1,MFSD2A,MITF,MMP13,MRC1,MSMO1,NFIL3,NREP,NRP2,PCDH19,…	1014 (21)
N-nitro-L-arginine methyl ester		chemical drug	Activated	2.502	1.25e-12	ACTA1,AGT,BGN,CCL11,CCL2,Ccl2,CCN2,CCR5,CD68,CD80,CD83,CD86,COL1A2,COL3A1,CSF1,CYBA,CYBB,FAS,FN1,GJA1,HMOX1,LDLR,MMP9,OLR1,PDK4,PERP,PPARD,PTGS2,SLC2A1,TGFB1,TLR2,TNF,VCAM1,VEGFA	565 (16)
cholecalciferol		chemical - endogenous mammalian	Activated	2.965	1.35e-12	Acp5,BDNF,CCL2,CD14,CD300A,CD40,CD80,CD83,CD86,CDA,CEBPA,COL1A1,CSF1,CTSK,CXCL10,F13A1,GAS7,HK2,IGF1,ITGAM,ITGAX,ITGB2,LRRC25,MS4A6A,MYO6,PDGFRB,PDK4,PFKM,PLD4,PPARG,PPARGC1B,PRKCB,SP7,SPP1,TGFB1,TNF,TNFSF10,TNFSF11,TREML2,WT1	918 (20)
sphingosine-1-phosphate		chemical - endogenous mammalian		1.389	1.39e-12	ACER2,ACTA2,AKR1B10,ATOH8,CBLN1,CCL2,Ccl2,CCN2,CD274,CD276,CD36,CD83,COL3A1,CSF2RB,CXCL10,ERN1,FAS,FN1,GATA6,IGF1,ISLR2,ITGB2,KLF5,MEOX1,MMP14,MMP3,MMP9,NCKAP1L,NRP2,NUP210,PDGFA,PPARGC1B,PTGS2,RPS6KA5,SLC25A13,SORCS2,SPHK1,TGFB1,TNF,TNFSF11,VCAM1,VIM,VWF	688 (18)
FOXA2		transcription regulator		-1.246	1.42e-12	A2M,ABCC3,ABCG1,ACTA2,ALDH3A2,ALDH3B1,ANGPTL4,APOBR,APOE,ASS1,BCL2A1,BMP5,CA3,CCL11,CCL2,CCL22,Ccl8,CCR5,CD36,CD55,CEBPA,CHRD,COL11A1,COL15A1,COL1A1,COL1A2,CREB3L1,CTHRC1,CXCR4,DCN,DLK1,EN1,EPHX1,FABP5,FGF18,GIPR,H19,HK2,Hmga2,HMGCS2,HPGD,IGF1,IL13RA2,IL1RL1,IL33,ITGA3,ITGB4,LPL,LTC4S,LYZ,MAFB,MYL9,NFKBIE,NR1H3,OAS1,PDGFD,PDGFRB,PIK3CG,PIK3R5,PPARD,PPARG,PPARGC1B,PRKAG2,PYY,SCARB1,SFRP1,SLC2A1,SO…	868 (24)
hyaluronic acid		chemical - endogenous mammalian	Activated	2.612	1.44e-12	ACKR3,Ccl2,CCL3L3,CCL4,CD40,CD80,CD83,CD86,COL6A2,CTSK,CTTN,CXCL10,Cxcl9,CXCR4,FN1,FST,HOXD10,IRF5,MMP12,MMP13,MMP2,MMP3,MMP9,NCF1,PLAU,PPARG,PTGES,PTGS2,PTPRC,SOX9,SPHK1,SPP1,TGFB1,TIMP2,TLR2,TNF,VCAM1	523 (13)
TGFB3	2.068	growth factor	Activated	2.655	1.44e-12	ACTA1,ACTA2,ADAM19,ASPN,CCN2,CCN3,CDKN2A,CDKN2B,COL11A1,COL1A1,COL1A2,COL3A1,COL5A1,FN1,FOSL2,GJA1,IL11,LEF1,LTBP2,LTC4S,MMP10,MMP2,MMP3,MMP9,PTAFR,SDC3,SMAD7,SOX9,TGFB1,TGFB3,TIMP3,TJP1,TNC,TNS1,TSPAN13,TSPAN2,VEGFA	904 (19)
MRGPRX3		G-protein coupled receptor	Activated	3.411	1.48e-12	Ccl2,CCL3L3,CCL4,CCR1,CCRL2,CD274,CLEC4E,CLEC5A,CLEC7A,CSF3R,CXCL10,Cxcl3,Cxcl9,CXCR4,DHRS9,FPR1,Gpr15lg,KCTD11,OSM,SLFN12L,TAGAP,TNF	482 (8)
RUNX1	-1.229	transcription regulator		1.566	1.49e-12	ALOX5AP,ARL5C,BCL2L11,CCL3L3,CCND2,CD14,CD22,CD53,CD72,CDKN2A,CDKN2B,CEBPA,CSF1,CSF2RB,CYP11A1,DEPTOR,EPAS1,FAS,FHDC1,FOSL2,GATA2,GNA15,HAPLN1,Hmga2,IFIT1B,IFITM3,Igtp,IL7R,IRF5,Irgm1,ITGA4,ITGAL,ITGB2,JAM3,LCP2,LRRK2,Ly6a (includes others),METTL9,MMP13,MYL9,NFIL3,NR2F2,OAS3,Oasl2,PF4,PIK3CD,PLEK,POU6F1,PRKCB,SLC24A3,SOX9,Sp100,SP7,SPI1,SPP1,ST3GAL5,TJP1,TNF,TPSAB1/TPSB2,UNC5B,VEGFA,ZBP1,ZBTB16	804 (21)
CALCA		other		0.283	1.49e-12	Acp5,ADD3,ANK3,ARG1,CALCB,CARD14,CCL2,CCL22,CCL4,CD83,CD86,COL3A1,CSF2RB,CTSK,CXCR4,CYBA,EPAS1,FGL2,FOSL2,GPR65,HAVCR2,IFNGR1,IGF1,IL1RL1,IL4R,IL7R,IRF5,JAG1,LGALS1,MME,NDRG2,NFIL3,P2RY1,PPARG,PRDM1,PTGER4,RAMP3,RAP1GAP,SORT1,SPI1,SRGAP3,TGFA,TGFB3,TNF,TNFRSF9,TNS1,TRPV2	900 (17)
STAT5B	2.373	transcription regulator	Activated	2.209	1.61e-12	A2M,ABCD2,ACOT11,ALDH3A2,ANKRD1,APOE,ASAP1,BAIAP2,BIRC3,CASP4,CCL3L3,CCND2,CD248,CD276,CDK6,CORIN,CYP26B1,CYP2B6,DAPK1,EBF1,FAS,FOSL2,GADD45A,GATA2,GPX7,HLA-A,IFITM3,IGF1,IRF8,LIMD2,LMAN1L,LMO2,Lst1,Ly6a (includes others),Ms4a6c,MTMR11,MYL1,NIBAN2,NIPAL1,NNMT,NOL3,NRP2,Oasl2,OMD,OSM,PCSK5,PDK4,PDZK1IP1,PLTP,POU2F2,PTPN18,SELENOW,Serpina3g (includes others),SH3RF3,SLC39A10,Slfn2,SMPDL3A,SOCS1,SOCS…	771 (17)
FOXO3	-0.101	transcription regulator		0.416	1.61e-12	Acan,ACTA2,ANGPT2,BCL2L11,BMP2,C1QA,CAD,CASP4,CASTOR2,CAV1,CCL3L3,CCN2,CCND2,CD163,CDC45,CDC6,CDKN2B,CLDN1,CTSB,CXCL10,CXCR4,ENO2,FABP5,FBXO32,FGFR2,FMOD,FOXC1,GADD45A,GATA2,HDAC8,IGF1,IL10RB,IRS1,ITGAM,ITGB2,JAG1,KLF4,LCP2,MCM2,MMP13,MMP9,MRC1,MYO6,MYOD1,NAMPT,NOL3,NRP2,NTN4,NUPR1,OPTN,PAK1,PLAU,PRDM1,PRDX5,PTPRC,SBSN,SESN1,SGK1,SIX4,SLC1A4,SLC40A1,SLC7A1,SLIT2,SMAD7,SOX9,SPTLC2,TGFB1,TNF,TNFSF1…	989 (23)
NEIL2		enzyme		0.896	1.68e-12	CCL11,CCL2,Ccl2,CCL22,CCL3L3,CCL4,Ccl7,Ccl8,CCR1,CCR2,CD14,CD40,CSF1,CXCL10,Cxcl3,CXCL6,Cxcl9,IL18,ITGB2,MYOD1,PTGS2,TLR1,TLR2,TLR3,TLR5,TLR6,TLR7,TLR9,TNF	711 (12)
PRL		cytokine	Activated	4.56	1.7e-12	A2M,B2M,CAMK1,CAMK2N1,CAV1,CCL2,Ccl2,CD40,COL1A1,COL1A2,COL3A1,COL5A1,CST3,CTSB,CTSD,CTSH,CTSS,CXCL10,Cxcl3,CYP11A1,DCN,DNAJA4,DUSP4,ECM1,EPSTI1,FN1,HSD17B7,IFIT3,LAMC1,LIF,Meg3,MME,MMP14,MMP3,MSX2,NECTIN1,NUPR1,OAS1,OAS2,OAS3,PAQR7,PARM1,PARP14,PCOLCE,PDK4,PNPT1,PTPN18,RCAN1,SAMHD1,SCARB1,SDC1,SFRP2,SND1,SOCS1,SOCS2,SP110,SPARC,SPP1,STAT5A,TGFB1,TIMP2,Tmsb4x (includes others),TNF,TNFRSF12A,TNFSF…	906 (18)
mir-29		microRNA		-1.265	1.71e-12	ACTA2,ADAMTS14,ADAMTS9,ANGPTL4,CARD9,CD276,CDK6,CLDN1,COL1A1,COL1A2,COL3A1,COL4A5,COL5A2,COL7A1,CTSK,DNMT1,FKBP5,FN1,HMGA1,IGF1,ITGA11,KLF4,LAMC1,LPL,MMP2,OLR1,PDGFA,PDGFRB,SCARB1,SFRP2,SPARC,TIMP3,VEGFA,VIM	870 (22)
TRIM24	-0.421	transcription regulator	Inhibited	-4.479	1.71e-12	Apol9a/Apol9b,BLNK,Bst2,CALHM6,CCL4,CXCL10,EPSTI1,Ifi27l2a/Ifi27l2b,Ifi47,IFIT1B,IFIT3,IFNGR1,IFNGR2,Igtp,IRGM,Irgm1,LGALS3BP,Ly6a (includes others),Ms4a4c (includes others),OAS1,OASL,PHF11,PRPS2,PSMB8,PSMB9,RTP4,SAMHD1,SOCS1,SOCS2,SPP1,TAP1,TGFBI,Tgtp1/Tgtp2,TLR2,USP18,VEGFA	471 (13)
EPAS1	-2.798	transcription regulator		1.316	1.72e-12	ANGPT2,ANGPTL4,ARG1,AXL,BIRC3,C1QA,CA9,CAV1,CCN2,CCN5,CCR2,CCR5,CD274,CEBPA,CEMIP,CLDN1,CORO1A,CXCL12,CXCR4,DTX1,ENO2,FN1,GJA1,GPT2,HSD3B1,IFNGR1,IFNGR2,INHBB,LDLR,LOXL2,LPL,MMP13,MMP14,MMP3,MYH4,MYO7A,NAMPT,NFIL3,P2RY1,PFKFB3,PKIB,PLIN2,PPARG,RAB27B,RET,SLC2A1,SLC2A3,SLC40A1,SLC6A8,SLC7A5,SOX9,SPHK1,TGFA,TGFB1,TGFB3,TNFRSF9,VCAM1,VEGFA,ZNF423	784 (19)
Mek		group		1.211	2.18e-12	ANPEP,APOE,AXL,B3GALNT1,B4GALT5,B4GALT6,BCAM,BCL2L11,Ccl2,CCN2,CCND2,CD36,CDK5R1,CDKN2A,CLDN2,COL1A2,CXCL10,DDR1,DNMT1,DUSP4,EPAS1,EPHA2,ETV4,EXT1,FOSL1,GALNT10,GDF15,GPC1,GPM6B,GXYLT2,Ifi47,LAMB1,LAMB2,MME,MMP13,MMP14,MMP2,MMP9,NGF,NOL3,NR1H3,NUP210,OSM,PDGFRB,PTGS2,PTPRS,PTTG1IP,SDC1,SEMA4D,SLC16A6,SLC22A5,SLC2A1,SLC43A3,SLC7A1,SORL1,SP7,SPRY4,ST6GAL1,STIM1,TACSTD2,TFAP2C,TMEM106B,TMEM132A,TNF,…	754 (18)
HNRNPU	-0.323	transporter		-1.341	2.23e-12	C1QA,C1QB,C1QC,CCL2,CYP26B1,FGFR2,Ifi27l2a/Ifi27l2b,IFIT1B,IFIT3,IGF1,IL18,INHBB,LYZ,MCM10,MMP12,MYOD1,Oasl2,OSR1,PDGFD,SOX9,SPP1,TGFB1,TNF,TREM2,TYRO3,VCAM1,WNT4	547 (13)
RXRA	0.903	ligand-dependent nuclear receptor		-0.768	2.4e-12	ABCC3,ABCD2,ABCG1,ALDH1A1,APOE,ARL4C,C1QA,C4A/C4B,CAMK1D,CCL22,Ccl6,Ccl8,Ccl9,CD109,CD36,CD86,CDK6,CDKN2A,CEBPA,COL1A1,CRABP2,CRYAA/LOC102724652,CSDC2,CTSB,CTSH,CTSS,CXCL10,CYP2B6,DLK1,ECM1,ECT2,EHD3,EPHX1,FABP5,GPR183,HCK,HMGCS2,HMOX1,HOXB3,HOXB4,HOXD10,IGF1,KNG1,LDHD,LPL,LYZ,MBP,MMP11,MMP12,MMP2,NAV2,NR1H3,NUPR1,OLR1,PDGFA,PGR,PHF11,PLTP,PPARD,PPARG,PPP1R15B,PURG,RBP1,RET,S100A6,SDC1,SEMA4D,SLC…	803 (25)
METTL3	-0.153	enzyme		0.032	2.47e-12	ACTA2,AKR1B10,ASAP3,ATP1A2,BDNF,CCL2,Ccl2,CCL22,CCL3L3,CCR1,CD274,CD36,CDH3,CGREF1,COX6B2,CPZ,CX3CR1,CXCL10,DCAF4,FAS,IFIT1B,ITGAM,JPH2,KLF4,MCTP2,NIPAL4,NLRP1,NNMT,PDGFRB,PERP,PLTP,PODN,PTK2B,PTPRC,RPRM,SCN3B,SH3RF3,SLC2A3,SLC7A11,SOCS1,TEX15,TNF,VIM,WNT9A,ZNF385A,ZNF423	667 (20)
isoproterenol		chemical drug	Activated	3.017	2.47e-12	ACSL4,ACTA2,AGT,ALDH3B1,ATP7B,BCL2L11,BVES,CAV1,Ccl2,CCL3L3,CD68,COL1A1,COL3A1,CYP1B1,Cyp4f16/Cyp4f37,DIO2,FOSL1,FOSL2,HMOX1,HSD17B7,IL18,LIF,LPL,MITF,MMP2,MMP9,NAMPT,NFATC4,NGF,NLRP3,PDE3A,PDGFA,PLAGL1,PLIN2,PTGS2,RAB27A,TGFB1,TIMP2,TNF,TNFSF11,TNXB,TUBB3,TYRO3,UCP2,VEGFA,VWF	754 (21)
PTX3	-1.938	other		-1.525	2.61e-12	CCL2,Ccl2,CCL3L3,CCL4,Ccl7,Ccl8,CCN2,CCN4,CCR2,CCR5,COL1A1,COL1A2,COL3A1,CX3CR1,FN1,IGF1,MMP12,MMP9,TLR2,TNF	722 (15)
gefitinib		chemical drug		1.289	2.67e-12	ADAMTS1,ADAMTS15,ALDH1A1,BCL2L11,CCL2,Ccl2,CD274,CDC6,COL15A1,COL1A1,COL8A1,CTNNAL1,CTSB,DUSP4,ECT2,EPSTI1,ETV4,FGF18,FGFR2,FOSL1,GJA1,Gm15807/Hmgn5,HMOX1,IGF1,IL1R2,MAP4K4,MMP11,MMP3,MMP9,NRP2,OSM,PF4,PPARG,PRKCG,PTGS2,SLC2A3,SLPI,SOX9,SPRY4,TIMP2,TIMP3,TLR2,TNF,TNFSF10,TRAF1,TWIST1,VEGFA,VILL,VIM,VSIR	827 (18)
JUNB	-0.031	transcription regulator		1.265	2.85e-12	BDNF,BMAL2,C1QB,C3AR1,C5AR1,CASP4,CAV1,CCL3L3,Ccl7,Ccl8,CD274,CD68,CDKN2A,COL1A1,COL1A2,COL7A1,CXCL16,Cxcl9,CYP1B1,E2F7,EPAS1,FN1,FOSL1,HK2,HMOX1,HPGD,IBSP,IFI16,IL1RL1,ITGB4,MMP10,MMP13,MMP2,MMP3,MMP9,NAMPT,PAK3,PLAU,RAB31,SGK1,SLC7A1,TIMP3,TNF	835 (18)
TBK1	-0.267	kinase		0.282	3.05e-12	ACTA2,CCL3L3,CCL4,CD40,CD80,CD86,CXCL10,Cxcl9,FGL2,H2-T24,HLA-E,IFI16,Ifi27l2a/Ifi27l2b,IFIT1B,IFIT3,IL18,ISG20,Mx1,OAS1,OAS2,OAS3,OASL,Oasl2,PLA1A,PTGS2,SLC2A1,SLCO3A1,SLFN13,SLFN5,TLR2,TLR3,TNF,TWIST1,USP18,VEGFA,VIM	522 (16)
HAND2	-4.3	transcription regulator		-1.182	3.37e-12	ACTA1,ADSS1,ADSS2,CCL11,CCL2,CCL3L3,CCL4,Ccl6,Ccl8,Ccl9,CLSTN2,COL1A1,COL1A2,COL3A1,CXCL6,CXCR4,ECM2,FAP,GJA1,GJA5,GREM1,HAND2,HOXD11,IL11,NFATC2,PTGS2,TTN
HOXA10	-2.975	transcription regulator		-1.597	3.52e-12	ACTA1,ALDH1A1,ALOX5AP,ALPL,APOE,ARL4A,ATP1A2,B3GALNT1,BCL2L11,CA3,CDKN2B,COL15A1,COL3A1,CSF3R,CYBB,DBP,DHRS9,DPP4,FCER1G,FN1,FST,FZD1,GJA1,Gstt1,HLA-DQA1,HLA-DQB1,HOXA11,HOXB3,IL11,INMT,KCNAB1,KLF10,LYZ,MAPK12,NDRG2,PHGDH,PTGER4,RBP1,Scd2,SFRP4,SLC27A1,SSPN,ST6GAL1,TDO2,TNFSF13B,TNXB,WNT4
paclitaxel		chemical drug		1.452	3.53e-12	ACKR3,ACTA2,ADGRE1,ADORA2B,ARHGEF2,ASIC2,BCL2L11,BIRC3,CACNB3,CAV1,CCL2,CCN2,CD274,CD40,CD53,CD80,CD86,CDA,CDK18,CXCL10,CXCL6,CYP1B1,CYP4F2,DDAH1,DNMT1,DUSP4,ELL,EPHA2,FAS,FOSL1,FST,GAD1,GDF15,GPR132,HLA-A,HSF4,ITGA3,KDSR,KLF4,LCP1,LCP2,MMP9,MYO7A,NCS1,NFATC1,NREP,PHGDH,PLAU,PPARG,PRELP,PTGS2,RAC2,RFTN1,SCN1B,SHB,SLC2A3,SPTLC1,SPTLC2,STC1,TAP2,TESK2,TFPI,TFPI2,TGFA,TIMP2,TNF,TRAF1,TWIST1,UTP14C,W…	487 (11)
GW3965		chemical reagent		1.162	3.54e-12	ABCG1,ABHD5,ADRA2A,Apoc1,APOD,APOE,CAV1,Ccl2,CCL4,Ccl7,CD80,CD86,CLEC4E,CX3CR1,CXCL10,CYP11A1,CYTIP,DHRS9,FABP5,FAM3C,GATM,GNGT2,IRF8,LDLR,LPL,MMP9,MYLIP,NR1H3,PDK4,PKIB,PLIN2,PLTP,PRKG2,PTGS2,Serpinb6b,SIGLEC9,TNF,VEGFA	591 (22)
ATP-gamma-S		chemical reagent		-1.952	3.57e-12	CCL2,CCL22,CCL4,CCR1,CCR5,CD109,CD40,CD55,CD72,CD83,CD86,CSF1,CXCR4,IL16,IL1R2,IL7R,IRF4,MMP19,MMP9,MPEG1,NLRP3,P2RX7,TGFA,TLR1,TLR5,TLR7,TLR8,TNF,WARS1	806 (15)
CX3CL1	-0.595	cytokine	Activated	2.222	3.7e-12	ADAMTS1,APOD,BCL2L11,BMP7,BRINP2,CCL2,COL3A1,CPNE6,CRABP2,CSF1,CX3CR1,CXCL12,EFNB1,ERN1,FABP5,GSN,HMOX1,IFI16,IFIT3,IGF1,IL7R,LAMC1,LDLRAD3,LGALS3BP,LYZ,MMP2,MMP9,MSR1,POSTN,PPARG,PYGM,SALL1,SEMA5A,SERPINF1,SPHK1,SPP1,TFAP2C,TGFB1,TGFB3,TNF,VTN,WNT6	844 (20)
CREBBP	-0.402	transcription regulator		1.464	3.81e-12	AGT,ANXA6,AP3M2,ARHGAP24,AXL,B2M,BMP7,CAMK4,CCND2,CCR5,CD53,CD74,CD80,CDC6,CEBPA,COL1A2,CRIM1,CRYAA/LOC102724652,CSF1,CXCL10,CXCL12,Cxcl9,CXCR4,CYBB,CYP11A1,DTX1,DUSP4,EPSTI1,EVI2A,FOSL2,FRMD4A,GFRA1,GM2A,GRIN2A,HLA-G,HMGCS2,IFIT1B,IL10RA,IL10RB,IL7R,LDLR,LGALS3BP,LPL,MMP11,MMP9,MYO1F,MYOD1,NABP1,Nebl,OAS3,PBX1,PDGFRB,PGR,PPFIBP2,PSMB9,PTGS2,RASA3,RCSD1,RNF39,RTP4,SDC1,SLAMF6,SLC43A1,SLC7A11,ST6G…	777 (17)
GATA2	-3.183	transcription regulator		1.365	4.31e-12	ADGRE5,ANGPT2,ANGPTL2,C1QC,CALCB,CCL2,Ccl2,CCL3L3,Ccl7,CCN3,CCR2,CD177,CD300LD,Cd33,CD36,CD40,CDK6,CEBPA,CLEC4E,CPT1C,CXCL10,CXCL12,Cxcl3,CXCR4,CYBB,CYP11A1,DDIT4L,DIO2,DLK1,Ear2 (includes others),EPHA3,F13A1,F2RL2,GATA2,GFRA1,GPR65,GREM1,GUCA2A,Hmga2,HMOX1,HOXA10,HSD17B1,ICAM4,IKZF1,IL16,IL1RL1,IL3RA,IL4R,ITGAM,KLF4,LMO2,Ly6a (includes others),LYL1,MAFB,MCTP2,MDK,MMP2,MYO18B,NFIL3,PBX1,PGR,PIK3C…	756 (17)
SENP3	-0.239	peptidase	Activated	3.422	4.52e-12	Bst2,CCL3L3,CCL4,Ccl8,CD80,CD86,CXCL10,Cxcl9,H2-T24,HLA-A,IFIT3,ISG20,Mx1,OAS2,OASL,Oasl2,PSMB9,SAMHD1,SP110,TAP1,TNFSF10,WARS1	612 (16)
GLI2	-0.679	transcription regulator	Activated	2.433	4.76e-12	ACTA2,ANO1,ATP2A1,CCL11,CCL22,CCL3L3,CCL4,CCND2,CCR1,CCR5,CDC45,CLEC7A,COL1A1,CXCL10,CXCL6,DLX3,EBI3,HK2,IL1R2,IL1RL1,JAG1,LAPTM5,MEOX1,MITF,MMP13,MMP3,MMP9,MYOD1,PFKFB3,RCAN1,RDH10,RET,SALL1,SFRP1,SOX9,SPP1,TGFA,TNF,VIM	980 (21)
TBX5	2.462	transcription regulator		-0.566	5.14e-12	ANKRD1,CACNA1C,CCL11,CCL2,CCL3L3,CCL4,Ccl6,Ccl8,Ccl9,CLSTN2,COL1A1,COL1A2,COL3A1,CXCL6,CXCR4,ECM2,FAP,GJA1,GJA5,IFI16,IL11,MYL11,NFATC2,NFATC4,POSTN,PTGS2,RYR2,TTN,VIM	701 (15)
STAT5A	1.976	transcription regulator		0.958	5.34e-12	A2M,ABCG1,APOE,AXIN2,BCL2A1,BIRC3,CASP4,Ccl2,CCL3L3,CCND2,CCR5,CD68,CDK6,CEACAM1,CEBPA,CEMIP,CYP1B1,EPAS1,FAS,FCER1G,FOSL2,FOXQ1,GADD45A,GASK1B,HDGFL3,IGF1,IL6ST,IL7R,KLF10,LEF1,NOL3,NR1H3,OAS1,OLR1,OSM,PPARG,PPFIBP2,PRDM1,PSMB8,QPRT,RAB27B,RNF39,SELENBP1,SLC2A1,SLC2A10,SLC2A3,SLC7A7,SOCS1,SOCS2,STAT5A,STAT5B,SYTL2,TACSTD2,TGFBI,TICAM2,TNF,TNFRSF11A,TNFRSF9,TNFSF11,TRAF1,TSPAN13,WARS1,ZFP36	846 (16)
deferoxamine		chemical drug		0.135	5.85e-12	ANGPT2,ANGPT4,ANGPTL4,BDNF,CA9,CACNA1G,CCL3L3,CCL4,CCND2,CD14,CD300A,CDKN2A,CP,ECM1,EPAS1,ERRFI1,F13A1,FBXO32,FGF18,GADD45A,GAS7,GDF15,HK2,HMOX1,HSPA1A/HSPA1B,IFI16,IGF1,ISG20,ITGAM,ITGB2,LPL,LRRC25,MMP2,MS4A6A,NFATC2,NFATC4,NFIL3,PFKFB3,PLD4,PPARG,SLC2A1,SLC2A3,SMAD7,SPP1,SPRY4,TEC,TGFB1,TNF,TNFSF10,TREML2,VCAM1,VEGFA,WT1	718 (19)
NOTCH1	0.851	transcription regulator		-0.883	6.24e-12	ACTA2,ADAM19,ALDH1A1,ANKRD1,BIRC3,BMP2,CAD,Ccl9,CCN2,CCND2,CD14,CD22,CD68,CD84,CEBPA,COL1A1,COL1A2,CSF2RB,CXCR4,DLK1,DTX1,ECT2,ENO2,EPAS1,FCER1G,FCGR2A,FCGR2B,FOSL1,GATA2,HK2,HMOX1,IFI16,IL18,IL7R,IRF8,ITGAM,ITGB4,JAG1,LEF1,LFNG,Ly6a (includes others),MMP10,MMP2,MMP3,NCF1,NCF4,NR2F2,PDGFRB,PFKFB3,PPARG,PTGS2,RHOU,SLC2A1,SOCS1,SPI1,SPP1,TGFB1,TGFB3,TNF,TNFSF11,TWIST1,VEGFA,WNT4	564 (11)
NPR1	0.408	enzyme	Inhibited	-3.952	7.67e-12	ACTA1,ACTA2,AGT,Bst2,Ccl2,CCN2,CELA1,COL1A1,COL3A1,FN1,IFIT3,MMP2,MMP9,NFIL3,OAS3,OASL,RCAN1,SLC9A1,TGFB1,TGFB3,TGFBR1,TNF	849 (18)
NR3C2	0.47	ligand-dependent nuclear receptor	Activated	2.021	7.7e-12	ADAMTS1,AGT,Apoc1,APOE,ARG1,BCL2A1,CCL2,Ccl2,CCL3L3,CCN2,CCR5,CD36,COL1A1,COL3A1,CXCL6,CXCR4,CYFIP2,CYP1B1,DUSP4,Fcrl2,FKBP1B,FKBP5,FN1,HLA-DQB1,IGF1,MMP10,MMP12,MSRB1,NDRG2,NFIA,PTGS2,RRAD,SGK1,SLC9A1,SPHK1,TGFB1,TGFBI,TNF,TUBB3,VCAM1,VEGFA	981 (20)
RHO	-2.756	G-protein coupled receptor		-1.213	7.8e-12	ABCG1,ATP7B,AXL,B2M,Bst2,C1orf116,C1QA,CACNB2,Cbr2,CD300C,CD74,COL1A2,CP,CSF2RB,CTSS,DCBLD2,DPYSL3,DRD4,FXYD1,HCLS1,HFE,HK2,INHBB,LAMB2,LGALS1,LOXL1,MAP3K14,MARCHF1,NECTIN2,NIBAN2,P2RY13,PCOLCE,PDGFRB,PLA2G7,PPARGC1B,PRKAR1B,PSMB9,RGMA,RHO,S100A6,SGK1,SMAD6,TGFB1,TGFBR1,TREM2	446 (7)
GNAS	0.753	enzyme		-1.365	8.86e-12	ADAMTS1,ADD3,ALPL,ANKH,ARL4D,ARL5C,CACNA1D,CCL2,Ccl2,CD22,CD55,CD86,CEBPA,CIITA,Cmah,CYTIP,DTX4,FOSL2,GPR132,IFI16,IL11,INPP5D,IRAG2,KCTD12,KLF4,LMO2,MPEG1,Ms4a4c (includes others),PMEPA1,PPARG,PRDX6,PRKCB,PTCH2,PTGER4,PXK,SIPA1L1,SLA,SPARC,SPP1,SYK,TGIF1,TNFSF11,TUBB2B,UCK2,VGF,Wfdc17	788 (25)
estradiol-17beta-benzoate		chemical reagent		-0.651	9.18e-12	ALOX5AP,BDNF,BGN,BRINP2,CCKAR,CD74,CHST11,CLDN2,COL1A1,COL3A1,COL8A1,DOCK5,ENPP1,FMOD,FOSL2,GALNT6,GATA2,GFRA1,GREB1,HLA-A,HLA-DQA1,INF2,INMT,LAMB1,LBP,LUM,MRC2,NECTIN1,NET1,PCDH20,PGR,PITX1,Pou3f1,RBMS3,RET,RPS6KA6,RRAD,RYBP,SDC1,SFRP5,SLC2A12,SMOC2,STC1,TAC3,TGFB1,Tmsb4x (includes others),TNXB,TYRO3,UNC5B,VGF,WNT4	468 (7)
CXCL12	3.966	cytokine	Activated	3.29	9.18e-12	ACTA2,AIF1,AXL,BMP2,CCL2,CD14,CD36,COL1A1,COL3A1,CTSK,CXCL10,CXCL12,CXCR4,DPP4,FAS,FN1,GAD1,HCLS1,IFNAR2,IFNGR2,ITGAL,ITGAX,ITGB4,LCP2,LOXL2,Ly6a (includes others),MAPK12,MAPRE3,MMP11,MMP13,MMP14,MMP2,MMP3,MMP9,MSX2,PGR,PLAU,PTGS2,RYR2,SELPLG,SOCS1,SOCS2,SP7,TF,TNF,TNFRSF11A,TNFSF10,TNFSF11,VIM,WT1,ZBTB16	673 (17)
lipoteichoic acid		chemical - endogenous non-mammalian	Activated	3.407	1.1e-11	BCL2L11,CCL2,Ccl2,CCR1,CCR5,CD14,CD80,CD83,CD86,CXCL10,CXCR4,CYBB,EBI3,HMOX1,LBP,MMP2,MMP9,NLRP3,PTAFR,PTGS2,SLC16A3,TLR2,TLR3,TLR6,TLR7,TNF,TNFSF11	616 (14)
ERBB3	-1.871	kinase		1.502	1.14e-11	ACTA1,ACTA2,Actn3,ADAM19,AXL,BGN,CCN2,CCND2,COL1A1,COL6A1,CTSK,CXCL12,CXCR4,EMP2,FN1,GJB3,HEXB,HMOX1,HP,ITGB2,LAMA4,MMP3,PHGDH,PTGS2,Serpina3g (includes others),SFRP1,SGK1,SLPI,SPARC,TIMP3,TNC,TNS1,TNXB,Tpsab1,VEGFA	956 (19)
cigarette smoke		chemical toxicant	Activated	3.031	1.2e-11	ACTA1,AIM2,AKR1B10,AXIN2,BASP1,CCL2,Ccl2,CCN2,CD274,CDKN2A,CLEC5A,CXCL10,CXCL6,CYP1B1,CYP2B6,DNMT1,EBI3,EPAS1,ERN1,FABP5,FBXO32,FN1,FOSL1,Gstt1,H19,HMOX1,IGF1,KLF4,MAP4K4,MMP12,MMP2,MMP3,MMP9,OAS1,OAS2,OAS3,OASL,Oasl2,P2RX4,P2RX7,P2RY13,P2RY6,PRDX5,PTGES,PTGS2,SLC1A4,SLC2A1,SLC6A9,SMAD7,SOD3,THY1,TNF,TREM2	795 (17)
HIF1A	0.065	transcription regulator	Activated	3.943	1.22e-11	ACTA2,ADAMTS1,ADORA2B,AGT,ALOX5AP,ANGPTL4,APOE,AXIN2,AXL,BGN,BMP2,CA9,CAV1,CAVIN2,CCL2,Ccl2,CCL22,CCL3L3,CCL4,Ccl7,CCN2,CCN3,CCR2,CCR5,CCRL2,CD274,CD36,CDKN2A,CEMIP,CLDN1,COL1A2,CORO1A,COX6B2,CSF1,CTDSPL,CTSD,CXCL10,CXCL12,Cxcl3,Cxcl9,CXCR4,DTX1,ENO2,ENO3,EPAS1,FAS,FHL2,FHL3,FN1,GATA6,GJA1,HK2,HMOX1,HP,IFI16,IGF1,IL17RA,INHBB,IRF5,ITGB2,LGALS1,LOXL1,LOXL2,MITF,MMP12,MMP13,MMP2,MMP9,PDGFA,PFKFB3,P…	823 (15)
pyrrolidine dithiocarbamate		chemical reagent	Inhibited	-2.956	1.26e-11	ASS1,BCL2A1,BIRC3,BMP2,CACNA2D1,CCL2,Ccl2,CCL3L3,CCL4,CCN2,CCR2,CCR5,CD40,CD80,COL1A1,CXCL10,CXCL6,Cxcl9,CXCR4,GDF11,HMOX1,IGF1,IL1R2,MMP13,MMP14,MMP2,MMP9,PPARG,PSMB8,PTGS2,SLC2A1,SLC5A7,SOX9,TLR2,TNF,VCAM1,VEGFA	630 (11)
KITLG	0.51	growth factor		1.639	1.28e-11	AIF1,ALOX5AP,AXL,B2M,BCL2L11,BLVRB,CALCB,CAVIN2,CCL2,Ccl2,CCL22,CCL3L3,CCL4,CCN2,CD14,CD68,CDKN2B,CEBPA,CREG1,CSF1,CSF3R,CXCL12,CXCR4,DHCR24,F2RL2,FABP5,GJA1,HCK,HMOX1,HOXB4,Ifi27l2a/Ifi27l2b,IL11,IL16,IL18,IL1RL1,LAPTM5,LDLR,LTC4S,MME,MMP2,OSM,PARVB,PF4,PRKCB,PTGS2,RCC2,SHC1,SLC44A2,SOCS1,STIM1,SYK,Tmsb4x (includes others),TNF,TPSAB1/TPSB2,UCP2,VIM,VWF,WEE1	753 (20)
RAS		group		1.092	1.29e-11	ANPEP,ARHGEF2,B4GALT5,BCL2L11,CAV1,CCL2,CCN2,CD274,CDKN2A,CDKN2B,CEBPA,CHD5,CSF3R,CXCL10,FN1,FOSL1,HMGA1,HMOX1,Ifi47,IGF1,IL11,LDLR,LIF,MITF,MMP13,MMP2,MMP9,PAK4,PDGFA,PLAU,PPARD,PRDM1,PTGES,PTGS2,TFPI2,TNF,VEGFA,VIM	737 (19)
SIAH1	-0.703	enzyme	Inhibited	-2.121	1.29e-11	ARG1,Ccl2,Ccl6,Ccl9,CCR5,CD274,CD36,CD68,CLEC4E,CTSB,CTSD,CTSK,CXCL16,IGF1,MEOX1,MMP12,MMP19,Mx1,PLA2G7,SMAD7,SPP1,TREM2,VEGFA,VIM	867 (19)
Brd4	-0.328	kinase	Activated	2.59	1.38e-11	ACTA2,ADAM19,BLNK,CCR2,CCR5,COL1A1,COL1A2,COL3A1,COL4A5,COL5A2,COL6A3,COL8A1,Cxcl3,Cxcl9,GPR183,H2-T24,HK2,HOXA11,ITGAL,KLF4,LOXL2,LY86,PDGFA,PLAU,PPARGC1B,RASSF2,Serpina3g (includes others),SLC2A1,SLC2A3,Tgtp1/Tgtp2,TLR6,TLR8,Tmsb4x (includes others),TNFSF10	852 (17)
NFKB2	-0.609	transcription regulator		-0.354	1.39e-11	BCL2L11,BIRC3,BMP2,C1QTNF3,Ccl2,Ccl8,Ccl9,CD22,CD83,CD86,CTSS,CXCL12,CXCR4,DCLK1,DPT,FAP,GPR183,Gstt1,Gvin1 (includes others),HLA-DMB,HLA-DQA1,IL34,IRF4,KAZALD1,LTC4S,MMP2,MMP9,Nrg1,PAMR1,PPARGC1B,PSMB8,PTGS2,RRAD,SEMA3E,Serpina3g (includes others),ST6GAL1,STIM1,TNF,TNFAIP2,TRAF1,UPK1B,VCAM1,WNT10A	758 (12)
L-triiodothyronine		chemical - endogenous mammalian		1.487	1.47e-11	A2M,ABCD2,ACOT11,ACTA1,AGT,ALDH1A1,ASS1,BCAR3,BCL2L11,BDNF,C4A/C4B,CAD,CAMK4,Cbr2,Ccl6,CCN2,CD36,CDKN2A,CDKN2B,CEBPA,CMKLR1,CST3,CTH,CTSH,CXCL12,CXCL14,CYP11A1,CYP26B1,DBP,DHCR24,DIO2,DIO3,DLK1,ENO2,EPAS1,FAS,FKBP10,FKBP7,FOLR2,GATA2,GDF15,HP,HR,HSD17B7,IGF1,LDLR,LSS,LYZ,MBP,MMP14,MMP9,MSMO1,MYOD1,NFIB,NR1H3,PDK4,PGR,PITX1,PPARG,PPARGC1B,PTAFR,PTGIS,PTGS2,RASGRP1,RBP1,RET,RGS16,RGS9,RYR2,SBK1,Scd…	737 (20)
vismodegib		chemical drug	Inhibited	-2.26	1.47e-11	A2M,Acan,ADGRE1,CCL2,Ccl2,CD14,CD68,CDA,DCK,GATA6,IGF1,IL18,IL33,KLF4,KLF5,MMP13,PDGFA,PPARG,PTCH2,SFRP2,SOX9,TNF,TNFSF10,TNFSF11,VEGFA	853 (20)
SYK	3.235	kinase		0.405	1.5e-11	ATP8A1,BCL2L11,BIRC3,BMPR1B,CCL2,CCL4,CXCL10,Cxcl9,CXCR4,DOCK10,FCER1G,FGL2,FOSL1,FST,GADD45A,GPLD1,ITGAM,ITGB4,LY9,NFATC2,OAS1,OAS2,PLCG2,PTPRE,RASSF4,RCSD1,SFRP5,TAGAP,TFPI2,TGFB1,TNF,TNFSF10,TNFSF13B,USP53,VEGFA	524 (13)
SOX2		transcription regulator		-1.396	1.56e-11	ABCC3,ABTB2,ACKR3,ADRA2B,AFAP1L2,ALDH1A1,AXIN2,CCN2,CCN4,CCN5,CD274,CDKN2A,CHRD,COBLL1,COL1A1,CRABP2,CTNNAL1,CXCL10,CXCL12,CXCL14,CXCR4,DKK3,DLX3,DNMT1,DOCK10,DUSP4,ELF1,EN1,EPHA2,ETV4,FAM107B,FST,GATA2,GATA6,GDF3,GJA1,GREB1,GSN,H19,Hmga2,HOPX,HOXB3,HOXC4,IGF1,INAVA,IRS1,ITPR2,JAG1,JAM3,JARID2,KANK1,KLF4,KLHDC8A,LEF1,MBP,MFSD2A,MMP2,MSX2,NFASC,NIPAL4,Oasl2,PARD6B,PARVB,PCDH18,PPARG,PRDM1,RCAN1,SE…	891 (26)
TNFSF12	2.751	cytokine	Activated	4.182	1.58e-11	ADAM8,BST1,CCL11,CCL2,Ccl2,CCL3L3,Ccl7,Ccl9,CCR1,CCR5,CD68,CLEC4D,CLEC4E,CXCL10,CXCL12,CXCL6,FBXO32,IL1R2,ITGA3,ITGAM,MAP3K14,MMP10,MMP12,MMP13,MMP3,MMP9,MYH4,MYOD1,NCF4,PF4,RAC2,SIX1,THY1,TNF,TNFRSF12A,VCAM1	792 (15)
SNAI1	-0.071	transcription regulator	Activated	3.566	1.6e-11	Acan,ANKRD1,AXL,BMP5,CCL2,CCN2,CCND2,CD55,CDH4,CGN,CLDN1,COL1A1,COL1A2,CTTN,DPYSL3,FN1,FOSL1,FST,GDF15,GSN,HPGD,IBSP,LEF1,LIF,MMP14,MMP9,PARVB,PRKCG,PTGS2,SDC1,SMAD6,SMAD7,SP7,SPARC,TF,TGFB1,TGFBR1,THY1,TJP1,TWIST1,VILL,VIM,WAS,WIPF1	1037 (20)
lysophosphatidylcholine		chemical - other		1.336	1.64e-11	ACSL4,AXL,BDNF,CCL2,Ccl2,CCL3L3,CCN3,CD274,CD36,CD74,CD86,CYBB,DBI,FABP5,FDFT1,GGT1,GJA1,GPR132,HLA-DMA,IRF5,LDLR,LPL,LSS,MBP,MMP9,MSMO1,NAIP,NLRP3,OLR1,PLAU,PPARG,PRXL2B,PTGS2,SCARB1,SQLE,TGFB1,THEM4,TNF,TNFRSF9	650 (15)
PARP1	-0.333	enzyme	Activated	2.486	1.64e-11	CASP4,Ccl2,CCL4,CCR2,CCR5,CD274,CD80,CD83,CD86,COL1A1,COL3A1,CXCL10,CXCL12,Cxcl9,FAS,GDF15,H19,HMOX1,IGF1,Igtp,IL18BP,IRGM,ITGAL,LGALS3BP,LIF,MITF,MMP2,MMP9,PTGS2,SH3BP2,SOCS1,SOCS2,TGFA,Tgtp1/Tgtp2,TIMP2,TLR1,TLR9,TNF,VCAM1	775 (15)
JUND	-0.234	transcription regulator		0.993	2.08e-11	AGT,BDNF,C1QB,C3AR1,C5AR1,Ccl7,Ccl8,CDKN2A,COL6A1,CXCL10,CXCL16,Cxcl9,CYBB,FOSL1,HMOX1,HPGD,IL11,IL21R,ITGB4,MMP13,MMP3,MMP9,PLAU,SDC1,SOCS1,SPP1,TNF,TWIST1,VEGFA	791 (18)
IRF9	0.904	transcription regulator	Activated	2.362	2.08e-11	CCN4,CD274,CIITA,CXCL10,Cxcl9,Ifi47,IFIT3,IFITM3,IL18,IRF5,IRF8,IRGM,ISG20,LGALS3BP,Ly6a (includes others),OAS2,OAS3,OASL,Oasl2,PARP14,RTP4,SLFN13,SOCS1,Tgtp1/Tgtp2,TNF,TNFSF10,Trim12a,USP18,ZBP1	595 (16)
resveratrol		chemical drug	Inhibited	-2.728	2.09e-11	ACTA2,AIF1,BCL2A1,BDNF,BIRC3,BMP2,CCL2,Ccl2,CCL3L3,CCND2,CD14,CD163,CD36,CD40,CD68,CD80,CD86,CDK6,CDKN2A,CTSK,CX3CR1,CXCL10,CYBB,CYP11A1,CYP1B1,CYP4F2,DAPK1,FAS,FN1,FOSL1,FOSL2,GDF15,HMOX1,IFIT1B,IL18,IL7R,ITGAL,JAG1,LDLR,MITF,MMP13,MMP2,MMP3,MMP9,MRC1,NFATC1,OAS1,PDGFA,PDK4,PGR,PLAU,PPARG,PPP1R13B,PTGS2,SCX,SP7,SPHK1,SPP1,TGFB1,TNF,TNFAIP6,TNFRSF11A,TNMD,TNS1,VCAM1,VIM	600 (14)
RNF31	0.195	enzyme	Inhibited	-3.148	2.32e-11	CCL11,CCL2,Ccl2,CCL3L3,CCL4,Ccl6,Ccl7,Ccl8,Ccl9,CXCL10,CXCL16,Cxcl3,CXCL6,Cxcl9,CXCR4,GREB1,IL10RA,IL18,IL18BP,IL1R2,IL1RL1,IL2RG,IL33,IL4R,SCARB1,TGFB3,TNF	759 (16)
TLR2	2.514	transmembrane receptor		0.785	2.36e-11	ACTA2,ARG1,BDNF,BMP2,CCL2,Ccl2,CCL3L3,CCL4,CCR1,CCR2,CCR5,CD40,CD80,CD86,CDKN2A,CXCL10,CXCL6,Cxcl9,CYBB,EBI3,FBXO32,FN1,GADD45A,GJA1,GRIN2A,HAVCR2,HLA-DQA1,HLA-DRB5,HMOX1,IL18,IL33,ITGA4,MCOLN2,MMP13,MMP3,MMP9,OLR1,POSTN,PTGS2,SLC40A1,SLC7A11,SOCS1,TGFB1,TLR2,TNF,TNFAIP8L2,TNFSF10,VWF	655 (15)
ramipril		chemical drug		-1.78	2.38e-11	CCN2,COL1A1,COL1A2,COL3A1,COL4A5,DDR1,FN1,LAMA1,LAMB1,LAMC1,MMP2,MMP9,PTGS2,TGFB1,TIMP2,TNF,VEGFA	806 (17)
MOG		other	Activated	2.506	2.65e-11	ARG1,BDNF,C5AR1,Ccl2,CCL3L3,Ccl7,CCR1,CCR2,CCR5,CD274,CD40,CD80,CD86,CIITA,CXCL10,Cxcl9,IGF1,ITGAL,MMP3,MMP9,TGFB1,TNF,VCAM1	760 (16)
C5		cytokine	Activated	2.375	2.7e-11	ACTA2,C3AR1,C5AR1,C5AR2,CCL11,CCL2,Ccl2,CCL3L3,CCL4,CD55,CD86,CSF1,CXCL10,CYBB,ERN1,FCGR1A,FCGR2A,FCGR2B,FN1,GDF15,IFNGR2,ITGAM,ITGB2,MMP3,MMP9,NFIX,NGF,PF4,RGS3,SMAD7,ST6GAL1,TGFB1,TNF,TNFAIP2,VCAM1,VEGFA,ZFP36	705 (16)
cobalt chloride		chemical reagent		0.584	2.85e-11	ACKR3,ACTA2,ADAMTS1,ADORA2B,ANPEP,BDNF,CA9,CD274,CP,CXCR4,CYP1B1,ENO2,EPAS1,FGFR2,FOSL2,HIPK2,HK2,HMOX1,ISG20,MITF,NFIL3,PFKFB3,PFKM,PLIN2,PTGS2,SELENBP1,SERPINF1,SLC1A3,SLC2A1,SLC40A1,SMAD6,SMAD7,SMAD9,SORL1,SPHK1,STBD1,STC1,TGFB3,TJP1,VEGFA,WT1,ZFP36	799 (19)
COL4A3	0.544	other		0.436	3.01e-11	CCN2,COL1A1,COL1A2,COL3A1,COL4A5,DDR1,EPS8,FN1,LAMA1,LAMB1,LAMC1,MMP14,MMP2,MMP9,PATJ,PTGS2,SPIRE1,TGFB1,TIMP2	786 (19)
LCN2	-0.156	transporter		-0.109	3.09e-11	ACTA2,ANLN,ARG1,BMP2,Ccl2,CCL22,CCL3L3,CCL4,Ccl6,Ccl7,Ccl8,CCR1,CCR5,COL1A1,CXCL10,CXCL6,Cxcl9,FAS,FBXO32,FN1,HMOX1,LDLR,MMP2,MRC1,SPP1,STRA6,TGFB1,TINAGL1,TNF,TWIST1,VIM	568 (14)
SN-011		chemical reagent	Inhibited	-4.31	3.4e-11	Bst2,CCL2,CD274,CD40,CLEC4E,CLEC5A,CXCL10,FCGR1A,IFIT3,IFITM3,NAMPT,OAS1,OAS2,OAS3,OASL,RASSF4,RTP4,SAMHD1,SLFN5,SP110,TAP1,TNF,TNFSF10,TRIM14,USP18,ZBP1
RIPK2	0.012	kinase	Activated	3.831	3.42e-11	ARL5C,Ccl2,CCL22,CD36,CD40,CD86,CLEC4E,CLEC5A,CXCL10,CXCL6,IFIT3,IL33,IL7R,LDLR,MCOLN2,MEFV,NINJ1,NR1H3,OAS1,OAS2,OAS3,OASL,PPARD,PTGES,RALGDS,RASGRP1,SAMHD1,SLC27A1,SLC2A6,TNF,TNFAIP2,TNFAIP6,TNFSF10,TRAF1,TRIM14,USP18,VCAM1,ZBP1	869 (17)
TERT		enzyme	Activated	2.013	3.44e-11	ASAP1,B2M,Bst2,CAV1,CCL11,CCL2,CCN2,CDKN2A,COL5A2,CSF1,CTSC,CXCL10,CXCL6,Cxcl9,F2RL2,GATA6,GSN,IFI16,IFIT1B,IFIT3,IFITM3,ISG20,KLF4,LGR5,LIPG,MMP10,MMP14,MMP2,MMP3,MMP9,Mx1,OAS1,OAS2,OASL,Oasl2,PF4,PLTP,PSCA,PSMB8,PTGS2,RASA3,RRM2,SPON1,SPP1,TNF,TWIST1,UBASH3B,VIM	581 (19)
TFEB	2.17	transcription regulator		-0.262	3.95e-11	Acp5,ACTA2,CCN2,CD48,CD55,CDC45,CDC6,CHTF18,CLEC5A,COL16A1,COL1A1,COL5A3,CTSB,CTSD,CTSK,CXCL6,DCN,E2F8,ECM1,FJX1,FN1,FOSL1,GPR65,HEXB,HOPX,IFNGR2,IL33,ITGA11,JAG1,LIF,LTBP2,MCM10,MITF,MMP2,MMP3,MSR1,NDC1,NFIA,NFIX,NUP210,P2RX4,PDGFRB,PLA2G7,PLAU,POLA2,PPARG,PRKAG2,PTGER2,RRM2,SLC1A3,SOCS1,SPARC,SPP1,SPRY4,TFEB,TGIF1,TIMP2,TNC,TNF,TNFAIP6,TRAF1,TWIST1,UVRAG,VEGFA,VIM,WT1,ZWILCH	958 (16)
PRKAA1	-0.52	kinase		-1.411	4.05e-11	ACKR3,ACOT7,ACTA2,ARG1,BIRC3,CAMKK1,CCL3L3,CD163,CD302,CDH3,CXCL12,CYP2B6,DDAH1,EPHA3,ERN1,FGFR2,FKBP5,FN1,GALM,Ifi47,IFIT1B,IGF1,KLHL29,Ly6a (includes others),MMP9,MRC1,NCF1,NDRG2,NFIB,PCOLCE,PMEPA1,PSMB8,RHOU,RTN4RL1,SLC2A1,SORL1,SYT4,TJP1,TNF,TNS1,TNS3,UCP2,VCAM1,VEGFA,ZNF462	878 (21)
WNT4	-4.075	cytokine		-1.704	4.14e-11	ACTA2,AXIN2,BMP2,COL1A1,CTHRC1,DLK1,FKBP5,FST,GJA1,IL34,MYOD1,PARD6B,PDGFD,PLIN2,POSTN,Prl8a2,PTGS2,SP7,SPARC,SPP1,TGFB1,VWF,WNT6	672 (19)
Insulin		group		-1.508	4.16e-11	ACTA1,ADIPOR2,AGT,ANGPTL4,APOE,ASB4,ATP1A2,BDNF,CA3,CAV2,CCL2,Ccl2,CCL4,CCN2,CD36,CDKN2B,CEBPA,CHAT,COL1A1,COL1A2,COL3A1,COL5A1,COL6A1,CRABP2,CTH,CYBB,CYP11A1,DBI,DLK1,DUSP4,EPAS1,ERRFI1,FBXO32,FDFT1,FN1,GPLD1,GREB1,HK2,HMOX1,HP,IFIT3,IGF1,IL13RA2,IL18,IL6ST,IRS1,ITGA3,KLF4,LAMB1,LDLR,LGALS3BP,LPL,MBP,MMP13,MMP2,MMP3,MMP9,MYOD1,NCF1,NFIL3,NGF,NLRP3,NR1H3,Orm1 (includes others),PDGFRB,PDK4,PFKFB3,…	850 (22)
PIWIL4		other	Activated	2.516	4.34e-11	ADGRE1,ADSS1,ALPK1,ANGPTL4,CACNB2,CDKN2A,CELA1,CTTN,CYTH4,F13A1,FCGR2B,FGFR2,FYB1,GAPT,GATA2,HCK,HIP1R,HLA-DRB5,HOXB3,ICAM4,MCOLN2,MEFV,MMP19,MTSS2,NCF1,PFKM,PTPRS,RASSF5,RIPOR1,SLC25A37,SLC2A3,TGFB1,TGFB3,TGFBR1,TIFAB,TLR1,VEGFA,ZFP36
N-acetyl-L-cysteine		chemical drug	Inhibited	-5.775	4.64e-11	Acp5,ACTA1,ACTA2,ADGRE1,ADORA2B,AVPR1A,BCL2A1,BCL2L11,BIRC3,BMP2,CASP4,CAV1,CCL2,Ccl2,CCN2,CCND2,CCR2,CCR5,CD274,CD36,CD80,CD86,COL1A1,CTSK,CXCL10,CXCL12,CXCR4,CYBA,CYBB,FAS,FBXO32,GJA1,HK2,HMOX1,IL18,ITGA4,ITGAM,LPL,MMP2,MMP9,MRC1,MSR1,NFATC1,NLRP3,PGR,PHGDH,PLAU,PTGS2,SPP1,TGFB1,TLR6,TNC,TNF,TWIST1,TXN,VCAM1,VEGFA	972 (19)
DNASE2		enzyme	Inhibited	-2.97	4.85e-11	Apol9a/Apol9b,CP,CXCL10,IFIT1B,IFIT3,Ly6a (includes others),Ms4a4c (includes others),Mx1,OAS1,OAS3,Oasl2,RTP4,Sp100,TNF,TNFSF10,USP18,ZBP1
IL6R	-1.077	transmembrane receptor		1.842	4.85e-11	A2M,ABCC3,ACTA2,CCL2,CD36,CHAT,COL1A1,COL1A2,CTSB,CTSK,CXCL10,CXCL6,FN1,GREM1,HP,IGF1,IL6ST,MMP13,MMP2,MMP3,MMP9,NAMPT,PTGS2,TGFB1,TGFBR1,TNF,TNFRSF11A,TNFSF11,VCAM1,VEGFA	580 (14)
amlexanox		chemical drug	Inhibited	-3.4	4.91e-11	ADGRD1,ALDH1A1,BICC1,C5AR1,CCL11,CD163,CLEC3B,CYP7B1,DCN,DPEP1,DPP4,EPHA3,HPGD,IGF1,IGSF10,IL1RL1,IL33,LTBP1,OSR1,PF4,RCN3,SERPINF1,SMOC2,VIPR2,VTN
cyclophosphamide		chemical drug		-0.126	5.01e-11	B2M,C4A/C4B,CD163,CD74,CDKN2A,CP,CXCL6,CYP2B6,DTX1,EPB41L3,FAS,FCGR2A,GADD45A,GDF15,HLA-A,HLA-E,IL18,IL1R2,IL7R,LGALS1,LILRB3,Ly6a (includes others),NGF,NLRC4,P2RY13,PILRB,PLA1A,PSMB8,PTGES,PTGS2,RAC2,SIGLEC1,SLC22A5,SOX9,SPP1,TGIF1,TLR8,TNF,TNFRSF12A,VEGFA	780 (16)
IL12 (complex)		complex	Activated	2.105	5.22e-11	ADGRE1,CCL2,Ccl2,CCL22,CCL4,CCR2,CCR5,CD86,CEACAM1,CSF1,CXCL10,CXCL6,Cxcl9,CYTIP,EBI3,FAS,GJA1,HAVCR2,IFIT1B,IFNGR1,IFNGR2,IL18,IL18BP,IL7R,IRF4,IRF8,ISG20,ITGA4,ITGAL,ITGB2,Ly6a (includes others),MMP2,MMP9,Ms4a4c (includes others),Mx1,PLAU,PRDM1,PTGS2,RRAD,SELPLG,SOCS1,SOCS2,TGFB1,Tgtp1/Tgtp2,TLR2,TNF,TNFRSF9,Trim30a/Trim30d,VEGFA	884 (17)
HMGA1	2.49	transcription regulator		0.437	5.33e-11	ACTA2,AGT,ALPL,ARL4A,B2M,CAV1,CAV2,CCND2,CD80,COL1A1,COL1A2,CPE,CTSC,CTSH,EPB41L4A,FOSL2,GATA2,GNA15,GSN,H19,HCK,IGF1,IPMK,ITGAL,LAMA1,LAMB1,Ly6a (includes others),MMP9,MYO1F,NECTIN1,NFIB,NFIX,Pou3f1,PPARG,PTGS2,PTPRU,SFXN1,SOD3,SPARC,SRPX,SYK,TFAP2C,TFEB,TWIST1,VIM,WNT6	977 (24)
SSTR2		G-protein coupled receptor		-0.438	5.42e-11	ARL4A,BMP2,CCL22,CCN2,CCND2,CDK6,COL12A1,COL6A3,DPYSL3,GADD45A,IL18,ISG20,KLF10,KLF4,LAMA1,LPL,LTBP2,MMP9,NFIL3,NNMT,OLR1,P2RX4,PMEPA1,RAB31,RGS16,SLC2A3,SLC7A1,SLPI,SOX9,THBS2,TLR2,VEGFA,VIM,WARS1	449 (10)
MFSD2A	-4.265	transporter		-1.308	5.44e-11	ACSL4,Ccl2,COL15A1,COL1A1,CXCL16,FDFT1,Havcr1,HK2,LDLR,LSS,MMP14,MMP2,RHO,Scd2,TGFB1,TGFBI,TLR2,VCAM1
LMNA	-0.533	other		1.739	5.45e-11	ACTA2,ADAMTS10,ADAMTS12,ALPL,ARRDC4,ASPN,CALCB,CAMK1D,CCN2,CEBPA,COL11A1,COL12A1,COL1A1,COL3A1,COL8A1,CTDSPL,DCN,DUSP4,EPAS1,EPB41L3,ERN1,FBXW7,FN1,GATA6,GET1,GJA1,GLIS3,Gtf2ird2,HMGA1,Hmga2,HOPX,IRF8,Irgm1,ISG20,KANK3,KLF5,LPL,MMP14,MMP3,MMP9,MSC,MYOD1,NAMPT,PPARG,PPARGC1B,PPM1H,RAPSN,RYR2,SFXN1,SKAP2,SLC33A1,SMARCA2,SPP1,SYNE2,TCIRG1,TEC,TGFB1,TIMP2,TIMP3,TMEM164,TNMD,TTN,TUBB3,ZFP36	893 (20)
epicatechin		chemical drug	Activated	2.815	5.61e-11	ANGPTL4,Cd52,COL15A1,COL1A1,COL1A2,COL3A1,COL5A1,COL5A2,COL5A3,HMGCS2,LAMA4,LAMB1,LPL,MAPK12,MFAP2,MGLL,NFATC1,NNMT,PARVG,PLA2G15,PLIN2,PODN,POSTN,PPARG,PRELP,PTGS2,PTPN6,QPRT,SCX,SPARC,TNF	705 (19)
IL15	0.897	cytokine		1.256	5.89e-11	BCL2L11,CCL11,CCL2,Ccl2,CCL3L3,CCL4,CCN2,CCND2,CCR1,CCR2,CD274,CD40,CD53,CD55,CD74,CD80,CD83,CD84,CD86,CDK6,CDKN2B,CEACAM1,CMKLR1,CORO1A,CSF1,CX3CR1,CXCL10,CXCL12,CXCR4,DPP4,ENO2,ENO3,FAS,FCGR3A/FCGR3B,FYB1,GALM,GCNT1,GPC1,HAVCR2,HCST,HK2,HMOX1,IL21R,IL2RG,IL7R,ITGAX,LEF1,LIF,LSP1,LYN,MAPKAPK3,MLLT3,NFIL3,OGN,P2RY6,PFKFB3,PLCG2,PLEK,PPARD,PPARGC1B,PRDM1,PSMB8,PSMB9,PTPRC,RAC2,RGS16,RPIA,SELPLG,SL…	762 (14)
MAP3K14	2.095	kinase	Activated	3.608	6.59e-11	ACTA2,ADAM8,ADGRE1,ARG1,BIRC3,BST1,Ccl2,COL11A1,COL1A1,COL1A2,COL3A1,COL5A1,COL6A3,FAS,FN1,GADD45A,IL1R2,IL7R,MMP9,NFKBIE,NR1H3,PTGS2,RCAN1,SIX1,TGFBR1,TNF,TNFAIP6,TNFSF10,TNFSF13,VCAM1	680 (14)
atorvastatin		chemical drug	Inhibited	-3.444	6.65e-11	ABCC3,ABCG1,APOE,BDNF,BMP2,CAV1,CCL2,Ccl2,CCN2,CD36,CD40,CD55,COL1A1,CXCR4,CYBA,CYBB,CYP2B6,DHCR24,ERN1,FDFT1,GJA1,HMOX1,HSD17B7,ITGAL,ITGB2,LDLR,LIPG,LPL,LSS,MMP2,MMP3,MMP9,MSMO1,NLRP3,NR1H3,OLR1,PNPT1,POSTN,PPARG,PTGS2,SOD3,SPP1,SQLE,TGFB1,TGFB3,TLR2,TMEM106A,TNFRSF11A,TNFSF11,VCAM1,VEGFA,ZFP36	794 (19)
BRD4		kinase		1.702	6.7e-11	ACTA2,ALDH1B1,CCND2,CCR1,CD274,CDC6,CDKN2B,CEBPA,COL1A1,COL1A2,COL5A1,CXCR4,DCPS,DERL3,DRAM1,FN1,FOSL2,GADD45A,HMOX1,HS1BP3,IL7R,IRF4,IRF8,ITGA4,JARID2,KLF5,LAPTM5,LOXL1,LOXL2,NUP210,PDGFA,PDGFRB,PLAU,PRDM1,ROR1,RRM2,SLC16A6,SLC16A9,SLC7A2,SPP1,SUSD2,TGFA,THBS2,TYRO3	864 (21)
norepinephrine		chemical - endogenous mammalian		0.222	6.7e-11	ACTA1,ADRA2B,ATP7B,BDNF,CACNA1G,Ccl2,Ccl9,CCN2,CCR2,CHAT,COL1A2,CXCR4,DCLK3,DIO2,DRD4,ETNK1,FN1,FOSL2,FST,GDF15,GRK3,HMOX1,LBP,LRRC73,MMP2,MMP9,NGF,PADI4,PLAGL1,PPARG,PTGES,PTGS2,SGK1,Sik1,SLC2A1,SLC6A17,SLC6A2,SMAD7,TGFB1,TINAGL1,TNF,VEGFA,WHRN,WNT10A	699 (18)
mibolerone		chemical drug		-1.288	6.92e-11	C4A/C4B,CAMKK2,CCDC116,CCDC80,CD74,CEACAM1,CLEC11A,CLTB,COL1A1,COL1A2,COL6A3,DBI,DNAJA4,FKBP5,FOSL2,GPC3,HEXB,HLA-DQA1,HLA-E,HYOU1,IFNGR1,IGF1,ISYNA1,KLF10,LDLR,LPL,LSS,MME,PRELP,Scd2,SLC22A5,SMPDL3A,SQLE,TF,TGFBI,TIMP3,UCP2,USP18	622 (7)
TYROBP	5.255	transmembrane receptor	Activated	2.916	6.98e-11	CCL2,CD40,CD83,CD84,CD86,FCGR2B,IL10RA,IL18,IRF8,ITGAM,ITGAX,ITGB4,LHFPL2,NCKAP1L,NRROS,PLEK,SIRPB1,SPP1,TCIRG1,TGFB1,TMEM106A,TNF,TREM2,TYROBP	691 (17)
RNASEH2B	-0.137	other	Inhibited	-3.967	7.05e-11	B2M,Bst2,CSF1,CXCL10,EPSTI1,IFIT1B,IFIT3,IFITM3,Igtp,IL11,IL34,IRF4,ISG20,LGALS3BP,LGMN,NLRC3,NLRC5,NLRP3,OAS1,OAS2,OAS3,PARP14,PSMB8,PSMB9,PTGS2,RTP4,S100A6,SP110,TAP1,TLR6,TRIM14,TXN,USP18,VCAM1	165 (4)
daidzein		chemical drug	Activated	2.548	7.5e-11	A2M,ABCC3,ABCG1,AIF1,APOE,ARG1,BDNF,C16orf54,CAV1,CCL2,CD86,DNPH1,EVI2A,FCGR2B,FERMT3,FXYD5,HCST,HLA-A,HLA-DQA1,HMOX1,ITGB2,LAPTM5,LCP2,LDLR,LY86,PKIB,PTGS2,PTPN6,RASAL3,RASGRP1,SIGLEC10	963 (21)
CCN1	0.717	other		1.175	7.6e-11	BCL2L11,CCL2,Ccl2,CCL3L3,CCL4,Ccl7,CCND2,COL1A1,COL1A2,CXCL10,FCER1G,FN1,IL10RB,IL18,IL6ST,ITGA3,MMP2,MMP3,MMP9,MSX2,PLAU,PTGS2,SFRP1,TGFB1,TIMP2,TLR7,TNF,TNFSF10,VEGFA	775 (14)
MYOD1	6.282	transcription regulator		0.911	7.73e-11	ACTA1,ACTA2,ADCY7,AGT,ANKRD1,ASS1,ATP2A1,BIN1,CCL2,CDC6,CXCL14,ENO3,ETV4,FOSL1,GADD45A,GMFG,GREM2,GUCA2A,HSPB8,IFI16,IGF1,IRX1,LIF,MAFB,MMP2,MSC,MUSK,MYH4,MYL1,MYL11,MYOD1,PDGFA,PFKM,PMEPA1,POLQ,POSTN,Ppfia4,RAC2,RAPSN,RRM2,SBK1,SCHIP1,SELENOW,SHCBP1,SIX1,SLC2A1,SMAD7,SP7,SPC24,SPTBN1,SUSD2,TGFB1,TJP1,TNS1,TTN	1049 (26)
CHROMR		other	Activated	4.179	7.78e-11	B4GALT5,CCL2,CCR1,CD163,CXCL10,CYP1B1,EPSTI1,EXT1,GCH1,IFI16,IFIT3,IFITM3,IFNGR1,LIPA,MAFB,MARCHF1,OAS1,OAS2,OAS3,OASL,P2RY6,PFKFB3,PHF11,PNPT1,PXK,RAB27A,RASSF4,RTP4,SAMHD1,SCARB2,SIRPA,SP110,SQLE,TFEC,TLR3,TNFAIP6,TNFSF10,TRIM14,USP18,WARS1
CCR1	4.639	G-protein coupled receptor	Activated	2.167	7.82e-11	Acp5,CCL11,Ccl2,CCL3L3,CCR1,CTSK,CTSS,ITGAM,MMP2,MMP9,NFATC1,SPARC,SPP1,TNF,TNFRSF11A,VIM	805 (16)
thapsigargin		chemical toxicant		0.642	7.88e-11	Acan,ADCY1,ADIPOR2,BDNF,BIRC3,C5AR1,CA9,CAV1,Ccl2,CCL3L3,CD80,CD83,CD86,CDA,CDH13,CEBPA,COL1A1,CP,CREB3L1,CXCL10,DIO2,ERN1,ERRFI1,EVI2A,FN1,GADD45A,GDF15,HAPLN1,HMGCS2,HMOX1,HSPA1A/HSPA1B,IGF1,ITGA4,ITGB2,KLF4,LBH,LGR5,LRIG1,MMP9,MTHFR,NFIL3,NGF,OLR1,PTPN6,RCAN1,SDC1,SGK1,SYVN1,TLR2,TNF,TNFSF10,VCAM1,VEGFA	802 (17)
SEMA7A	0.881	transmembrane receptor	Activated	3.023	9.53e-11	CCN2,CCN3,CCN4,CCN5,CD36,COL1A1,COL1A2,COL3A1,CTSB,CTSS,FN1,IL13RA2,IL18,IL4R,SMAD6,TGFB1,TNF	801 (16)
eplerenone		chemical drug	Inhibited	-2.57	1e-10	Ccl2,CCN2,CD68,COL1A1,CYBA,CYBB,FN1,MMP2,MMP9,NCF1,PDGFA,PPARG,PTGS2,SPP1,TGFB1,TNF,VCAM1,VEGFA	815 (17)
MSTN	5.02	growth factor		1.181	1.01e-10	Acp5,ACTA2,ALPL,BMP2,BMP7,CEBPA,CTSK,FBXO32,FN1,GDF11,IBSP,IGF1,INHBB,KLF10,MYH4,MYOD1,NFATC1,PPARG,SLC2A1,SMAD9,SP7,SPP1,TGFB1,TNC,VEGFA,VIM	942 (21)
GDF11	2.197	growth factor		-0.567	1.01e-10	Acp5,ALPL,BMP2,BMP7,CCND2,CDKN2B,COL1A1,CSF1,CTSK,FST,IBSP,ITGA3,LPAR5,MMP3,NFATC1,PDGFA,PTGS2,SGK1,SMAD6,SMAD7,SMAD9,SP7,SPP1,TGFB1,TNF,VCAM1	638 (13)
MSB0011359C		biologic drug		0.709	1.01e-10	ADAM8,BASP1,Cbr2,CCL3L3,Ccl6,Ccl8,CD3E,CXCL10,Cxcl9,F13A1,FCGRT,FOLR2,GNGT2,HK2,HSPA1A/HSPA1B,MMP14,MPEG1,OSM,PARP14,PLTP,SEMA4D,SLFN12L,SOCS1,TGFBI,TIMP2,Wfdc17
heme		chemical - endogenous mammalian		-0.18	1.04e-10	CCL11,Ccl2,CCL3L3,CCL4,CD14,CD163,CD55,CD86,CLDN1,CSF1,CXCL10,CXCL6,Cxcl9,CYBB,HMOX1,LIF,MRC1,PPARG,PRDM1,SCARB1,SLC48A1,TGFB1,TJP1,TNF	698 (17)
H89		chemical drug		-0.76	1.11e-10	ADSS2,ALPL,AXL,BDNF,BMP2,CAMKK2,Ccl2,CD14,CD55,CD80,CD83,CD86,GJA1,HAPLN1,HMOX1,IBSP,IGF1,IL11,ITPR2,ITPR3,MITF,MMP13,MMP2,MMP9,NFATC2,NFIL3,PGR,PLAGL1,PLAU,PPARD,PTGS2,SDC1,SHC1,SLC2A3,TFPI2,TGFA,TNF,TNFAIP6,TNFSF11,TXN,UCP2,VCAM1,VEGFA	611 (15)
ETV5	0.883	transcription regulator		1.373	1.18e-10	Bst2,C5AR1,CAV1,CAVIN2,Ccl2,Ccl7,CD14,CHSY1,CLDN1,CXCL12,CXCR4,CYBB,EMP2,FN1,FXYD5,GCH1,HOPX,LCP2,LYN,LYZ,MMP14,MMP2,NRCAM,RAB27A,RET,S100A6,SAMHD1,SCARB1,SPP1,TIMP3,TINAGL1,TJP1,TWIST1,VEGFA	739 (19)
PRKAA2	0.799	kinase		-1.126	1.29e-10	ACOT7,ACTA1,ACTA2,ALDH1A1,CAMK4,CAMKK1,CD302,CEBPA,CXCL12,CYBB,CYP2B6,DDAH1,DUSP4,ERN1,FGFR2,FN1,GALM,GIPR,Ifi47,IFIT1B,KLF4,KLHL29,Ly6a (includes others),MMP9,NCF1,NDRG2,NFIB,PCOLCE,PPARG,RTN4RL1,SORL1,SYT4,TNF,TNS1,TNS3,UCP2,VCAM1,VIM,ZNF462	887 (25)
tetrachlorodibenzodioxin		chemical toxicant		0.011	1.32e-10	ABHD5,ACER2,ACOT7,ACTA2,ADIPOR2,AIF1,ALOX5AP,ATOH8,BDNF,BLNK,CA3,CACNA1D,CAMK2N1,CBR3,CCKAR,CCN2,CD274,CD36,Cd52,CD86,CDH13,CDKN2A,CHD7,COL4A5,COL6A1,COL9A2,CTSD,CYP11A1,CYP11B2,CYP1B1,DCLK3,DNMT1,E2F8,EBF1,ENC1,FAS,GAD1,GDF15,HDAC4,HDAC6,HLA-DMA,HMOX1,HOXD10,HSPA1A/HSPA1B,HSPA2,IL10RA,IRS1,ITGAL,ITGAX,JAG1,JCAD,LTC4S,MAFB,MEGF10,MMP13,MMP14,NCF4,NFATC2,PCDH18,PERP,PF4,PGR,PLAGL1,POU6F1,PRDM1,PRK…	950 (22)
CCL5	3.052	cytokine	Activated	2.266	1.32e-10	ADGRE5,AIF1,BDNF,C5AR1,CCL2,Ccl2,CCL3L3,CCL4,CCR1,CCR5,CCRL2,CD163,CD40,CYP1B1,DDAH1,F2RL2,HMGA1,ITGAM,MMP19,MMP9,NAMPT,OLR1,PPIF,SGK1,SQLE,TNF,ZFP36	655 (16)
ADRB		group		-0.498	1.37e-10	ACSS1,ANGPTL4,ANKRD1,ARG1,AXL,BDNF,CASP4,CAVIN2,Ccl2,CD40,CD68,CDK6,CDKN2A,CLEC4D,CXCL10,DIO2,FAS,GADD45A,GDF15,HMOX1,HSD17B7,IFIT3,KLF4,KLHL6,LBH,LSS,LTBP1,MMP9,MSMO1,OASL,PTGS2,SLC40A1,SLC6A9,SLC7A11,SMAD6,TRAF1,WEE1,YPEL3	743 (17)
lipid A		chemical toxicant	Activated	2.839	1.38e-10	C2,CCL2,Ccl2,CCL3L3,CD14,CD36,CD40,CD86,CGAS,CXCL10,FCGR1A,FCGR2B,IFIT1B,LYN,MSR1,OLR1,PTPRC,SYK,TLR3,TNF	652 (18)
estriol		chemical - endogenous mammalian	Inhibited	-3.144	1.38e-10	CCL2,Ccl2,CCL3L3,CCL4,Ccl7,Ccl8,CCR1,CD40,CXCL10,CXCL6,Cxcl9,HOXA10,HOXA11,IRS1,ITGB2,SDC3,TLR6,TLR7,TLR9,TNF	936 (19)
MMP14	1.841	peptidase		1.992	1.41e-10	ADGRE1,ANGPT4,BCAM,C1QA,CD74,Clec4a3,CTTN,CX3CR1,CYBB,DAPK1,HLA-DQB1,HLA-E,IL7R,JAG1,LDLR,LYZ,MMP14,MMP2,Mx1,PIK3CD,PLD4,PTGS2,SDC1,SLC13A3,SLCO2A1,Tlr13,TNF,TUBB2B,VEGFA	927 (20)
ID3	0.723	transcription regulator	Activated	2.15	1.47e-10	ADSS2,BCL2L11,BMP7,CCL11,CCND2,CCR1,CCR5,CD72,CD83,CDC6,CDKN2A,CSF1,CSF2RB,CXCR4,DTX1,DTX2,DUSP4,FCER1G,IFI16,IFNGR1,IFNGR2,IL10RA,IL4R,IL7R,INHBB,IRF4,IRF5,IRF8,LGALS1,LMO2,MAP3K14,MMP2,MMP9,NFATC1,PIK3R5,POLQ,PRDM1,PTPN5,RAP1GAP,RPRM,SDC1,SLAMF6,SMAD7,TNFSF10,TNFSF11,TRAF1,VCAM1,ZBTB16	841 (23)
BMP4	0.675	growth factor		0.279	1.48e-10	ACTA2,BMP2,CCL11,Ccl9,CDKN2A,CEBPA,COBLL1,COL1A1,CYP11A1,DIO2,DIO3,DLX3,FGFR2,GATA2,GJA1,GREM1,HK2,HOPX,HSD3B1,IBSP,INHBB,ITGA4,KLF10,KLF4,LAMA1,LCP1,LEF1,MITF,MMP13,MMP14,MMP3,MSX2,NUPR1,PFKFB3,PFKM,POSTN,PPARD,PPARG,PRKCB,RET,SCARB1,SLC40A1,SMAD6,SMAD7,SMAD9,SOX9,SP7,SPARC,SPI1,TBX15,TFAP2C,TNFSF11,TRPV2,VEGFA	831 (24)
BMP2	-5.878	growth factor		-0.012	1.53e-10	Acan,ACTA2,ADAMTS7,ALPL,AOC1,BDNF,BMP2,CAMK4,CLIC4,COL1A1,COL1A2,CREB3L1,CSF1,CTSK,CXCL12,DLX3,FGFR2,FN1,FST,FZD1,GFRA1,GREM1,IBSP,IFI16,KLF10,KLF4,KLK7,MMP13,MMP2,MMP9,MSX2,NFATC1,POSTN,PPARG,PTGS2,RET,SMAD6,SMAD7,SOX9,SP7,SPARC,SPP1,TIMP3,TMEM119,TNFSF11,TNN,TUBB3,VEGFA,VIM,WNT4,ZBTB16	974 (21)
CBX7	2.413	other		-0.833	1.61e-10	AKR1B10,ANKRD1,BMP2,CBX2,CBX4,CBX8,CDK6,CDKN2A,CLDN1,CTSS,CYP1B1,GDF15,MMP2,MMP9,PAPPA,PRDM1
ETS1	0.122	transcription regulator	Activated	3.05	1.79e-10	ANPEP,ARL4C,B4GALT5,CAV1,CCL2,Ccl2,CCN2,CD14,CDK6,CDKN2A,COL1A2,FCGR2A,FN1,HCST,HMOX1,HPGD,HSPA1A/HSPA1B,HSPB8,IL7R,ITGAM,ITGB2,LAIR1,LAMA5,LAMB1,LAMC1,MMP13,MMP2,MMP3,MMP9,MSR1,NCF1,NFIL3,PERP,PF4,PGR,PLAU,PRDM1,Serpinb9b,SLAMF6,SLC7A11,SPI1,SPP1,SRD5A1,SYVN1,TBXAS1,TGFA,THY1,TNF,TWIST1,VEGFA,VIM,WAS	843 (19)
XDH	-0.976	enzyme		-0.316	1.79e-10	ABCG1,ACTA2,AVPR1A,Ccl2,CCN2,CCR5,CEBPA,CXCR4,CYBB,MMP14,MMP2,PLAU,PPARG,SLC2A1,SPP1,TIMP2,TNF,VIM	633 (15)
COL5A1	4.731	other	Inhibited	-3.491	1.79e-10	Acan,ACTA2,APOE,COL11A1,COL12A1,COL5A2,COL8A1,CTSC,CTSD,FN1,LGALS1,LOXL1,LOXL2,LTBP2,PF4,S100A6,SRPX2,TF	548 (7)
MYF6	7.568	transcription regulator		1.846	1.86e-10	ANGPTL4,BDNF,BRINP3,CCL11,Ccl2,CTSB,CTSH,CXCL10,Cxcl9,DCN,DPP4,FGF7,FST,GDF11,GSN,IGF1,IL16,IL33,LIF,MMP10,MMP2,MYOD1,NAMPT,Nrg1,OSM,PDGFA,SERPINF1,SPARC,SPP1,TGFB1,TNF,VEGFA	353 (7)
NCOR2	-0.172	transcription regulator	Inhibited	-2.541	2.02e-10	AXIN2,BIRC3,C1QA,CCN2,CD80,CEBPA,COL1A1,CTSB,CTSS,EBF1,HPGDS,IGF1,IKZF1,LPL,MMP12,MMP2,NFAM1,NFATC1,OSM,PDGFA,PGR,PPARG,PTGS2,SEMA4D,TGFB1,TGFB3	919 (25)
Collagen type I (complex)		complex	Activated	3.372	2.16e-10	ACTA2,APOE,CD83,CDKN2A,COL1A1,F13A1,FN1,ITGA3,MMP10,MMP12,MMP13,MMP14,MMP2,MMP3,MMP9,PGR,PLAU,PRRX1,PTGS2,S100A10,TGFB1,TIMP2,TNC,TNF,VIM	856 (22)
Cdc42	0.249	enzyme		-0.62	2.21e-10	ACTA2,ADIPOR2,ASAP1,Ccl2,CCN2,CD86,CEBPA,CSF1,CTSB,CTSD,CTSH,CTSS,CTSZ,DDAH1,EMP2,FADS3,FAS,GATA2,LGR5,LIF,MMP13,PHGDH,PTPRS,SDC1,SLIT2,SPI1,TNF,TNFRSF12A	694 (20)
BSCL2	-0.419	other			2.23e-10	ANKRD1,AOC3,Ccl2,Ccl7,CD36,CD74,CEBPA,CLEC5A,CYFIP2,GREM1,HMGA1,IL1RL1,IL33,LPL,MARK1,MGLL,MMP13,MMP3,NAT8L,PPARG,PPARGC1B,PSMB9,PTGS2,SLPI	685 (12)
Nr1h		group		-0.807	2.24e-10	ABCD2,ABCG1,ADAMTS3,AGT,ALDH1A1,Apoc1,APOD,APOE,C2,CAV1,CCL2,Ccl2,CCL3L3,CCND2,CCR2,CCR5,CD40,CLEC4E,CSF1,CXCL10,DHCR24,HCK,ITGAL,LAT2,LPL,MYLIP,NLRP3,PLTP,PTGES,PTGS2,SCARB1,SFRP1,Slfn1,SLFN12L,SP110,TAP1,THY1,TIMP3,TNF,ZBTB16	683 (20)
Ca2+		chemical - endogenous mammalian		-0.852	2.28e-10	ABHD5,Acan,ACTA2,ANKH,BDNF,CCND2,CCR2,CD80,CD83,CD86,COL1A1,CTTN,CUL9,CXCR4,CYP1B1,DBP,ENPP1,FABP5,FGFR2,FN1,FOSL1,FOSL2,GJA1,HMGCS2,IL1RL1,IL33,ITGA3,ITPR2,ITPR3,KLF4,KLK7,MMP10,MMP13,MMP19,MMP9,MSR1,MYL1,NAPSA,NFATC1,NFATC2,PER3,PPARG,PRDX6,PRSS12,PTGS2,PYY,SBSN,SCARB1,SGK1,SLC6A12,SPP1,STC1,STIM1,SYT4,TGFB1,TIMP2,TNF,TNFSF11,TRPC6,VCAM1,VEGFA	609 (16)
CYP1B1	7.725	enzyme		0.608	2.49e-10	ACOT11,ACSF2,ADCY7,BMP7,CACNA1D,Cbr2,CBR3,Ccl7,CD3E,CD80,CDH3,CDH4,CLDN1,COX6B2,CYP1B1,CYP2B6,CYSLTR1,DRD4,FGF7,GATM,HMOX1,Ifi27l2a/Ifi27l2b,MMP2,Mt4,NDRG2,RGS16,SIDT2,SLC46A3,SLFN13,SOCS2,TGFB3,THBS2,TNFSF10,WEE1	433 (7)
TYK2	-0.17	kinase	Activated	3.892	2.49e-10	B2M,C5AR1,CCR5,CD274,CD36,CD3E,CD74,CIITA,CTSS,CXCL10,Cxcl9,DDAH2,Gvin1 (includes others),HLA-A,IFI16,IFIT1B,IFIT3,Irgm1,LBP,Mx1,NLRC5,OAS1,OAS2,OAS3,Oasl2,PSMB8,PSMB9,PYCR1,RTP4,SLFN13,SLFN5,TAP1,TAP2,Tgtp1/Tgtp2	634 (17)
heparin		chemical - endogenous mammalian		0.06	2.53e-10	ACTA2,APOE,ARG1,CD40,CD80,CD83,CD86,COL1A1,CYP11A1,FAS,FN1,IL6ST,LPL,MMP14,MMP2,MMP9,PAPPA,PF4,SLC2A1,SP7,TFPI,TNF,TNFAIP6,TNFSF11,VCAM1,VEGFA,VIM	750 (14)
immethridine		chemical reagent	Inhibited	-3.357	2.56e-10	BTK,C4A/C4B,C5AR1,Ccl2,Ccl7,CCR5,CD14,CTSS,FCGR1A,HP,IFI16,OLR1,SIGLEC1,SPP1,VCAM1	341 (7)
FSH		complex		-1.024	2.7e-10	ACTA1,ACTA2,ADAMTS1,ADCY7,ALDH3A2,ALPL,ARL4C,AXIN2,AXL,BDNF,BMPR1B,CAMK4,CASP4,CCN2,CCND2,CD55,CDK6,CLEC11A,COL15A1,CPE,CXCR4,CYFIP2,CYP11A1,DAPK1,ENC1,FKBP5,FOSL1,FOSL2,FST,GATA6,GRIN2A,HK2,HSD17B1,HSD3B1,INHBB,ISG20,ITGA3,KLF10,LDLR,LGALS1,MAP4K4,MMP2,MMP9,MN1,MSMO1,NOL3,PGR,PIK3CD,PLA1A,PTGER2,PTGS2,PTPRE,RAB27A,RAB31,RAP1GAP,RASSF2,RGS12,RGS16,RPRM,SCARB1,SGK1,SLC2A1,SMAD6,SMAD7,SRD5A1,STK24,…	963 (18)
SAA1		transporter	Activated	2.979	2.73e-10	ALPL,ARG1,BGN,CCL11,Ccl2,CCL3L3,CCL4,CEBPA,CTSK,CXCL10,CXCL6,MMP13,MMP2,MMP3,MMP9,MRC1,PPARG,TNF,TNFSF11	607 (14)
ibuprofen		chemical drug		1.553	2.73e-10	CD36,COL12A1,CYBB,DCN,EPAS1,GDF15,ITGAM,LAMB1,MAGI1,MMP13,MMP2,MMP9,PLIN2,PPARG,PTGS2,PTPRC,SLC2A1,TNF,VEGFA	813 (21)
IL11RA	-0.174	transmembrane receptor	Activated	3.542	2.74e-10	ACTA2,CCL11,Ccl2,CCL3L3,CCL4,Ccl6,Ccl7,Ccl8,ICAM4,IL11,IL4R,KLF5,MMP10,MMP12,MMP2,MMP3,MMP9,POSTN,TGFB1,TNF,VEGFA	820 (15)
pristane		chemical toxicant		1.635	2.74e-10	ARG1,Ccl2,CCL3L3,CD86,CDKN2A,CXCL10,FN1,IFI16,IRF5,IRF8,Ly6a (includes others),MRC1,Mx1,OAS3,Oasl2,PTGS2,TGFB1,TLR3,TNF,TNFSF13B,VIM	679 (14)
TCF7L2	1.496	transcription regulator		0.277	2.76e-10	ABCD2,ADIPOR2,ALDH3A2,ANLN,APOD,ARAP2,AXIN2,BIN1,CAMK2N1,CCDC3,CCN2,CCN5,CCND2,CDKN2A,CEBPA,CLDN2,CREB5,CSF3R,CTNNAL1,DHCR24,DOCK10,EFNB1,EN1,ENC1,EPAS1,EVI2A,FBXO32,FGFR2,FN1,FRMD4A,Gm7932,GSN,HIPK2,HMGCS2,HSPA2,IRS1,JAG1,JAM3,KLHL2,KMT5A,LBH,LDLRAP1,LEF1,LGR6,MAP4K4,MBP,MFAP3L,MMP13,MSX2,MYO6,NFASC,NKAIN1,NR2F2,NUDT4,PARVB,PLAU,PLEKHG3,Pou3f1,PPARD,PPARG,PTGS2,RAB31,RALGDS,SEMA4D,SGK1,SMAD7,SOX…	890 (23)
TREM1	4.543	transmembrane receptor	Activated	2.139	2.8e-10	ACKR3,ADORA2B,ARRDC4,Ccl2,CCRL2,CD14,CD274,CD83,CD86,CDKN2B,CSF1,CXCL10,CXCR4,DTNBP1,DUSP4,E2F7,EBI3,FOSL1,GIPR,GREM1,HS3ST3B1,IL1RL1,ITGAX,KANK1,LIF,LPL,LY9,MCOLN2,MMP10,MMP19,OASL,PGLYRP1,PPARG,PTGS2,PTTG1IP,RCAN1,RGS16,RHOU,RRAD,SLAMF7,SLC1A3,SPP1,TFPI2,TIFA,TLR2,TNF	763 (15)
STK40	-0.231	kinase		1.155	2.83e-10	ACTA1,ACTA2,APOE,C1QA,C1QB,CCL2,Ccl2,CCL3L3,CCL4,CCR5,CEBPA,DLK1,FGF18,FN1,HLA-DQA1,HOXB4,LEF1,MEOX1,OSR1,PF4,PPARG,PTGS2,SPRY4,TLR5,WNT10A,WNT6	713 (14)
curcumin		chemical drug	Inhibited	-3.036	2.9e-10	ABCG1,ACTA2,APOE,AXL,BCL2L11,BDNF,BIRC3,CAV1,CCL2,Ccl2,CCN2,CCND2,CD36,CD80,CD86,CDK6,CDKN2A,CEBPA,COL1A1,COL1A2,CXCR4,DAPK1,DNMT1,F7,FAS,FOSL1,FOSL2,H19,HDAC8,HMOX1,HSPA1A/HSPA1B,IL10RB,IRS1,ITGAM,ITGB4,LPL,LSP1,MGLL,MMP13,MMP14,MMP2,MMP3,MMP9,NAMPT,OLR1,PAK1,PDGFRB,PLAU,PPARG,PRPS2,PTGES,PTGIS,PTGS2,SCARB1,SMAD7,SOCS1,SOX9,SPTLC1,TGFBR1,TIMP3,TLR2,TNF,TNFRSF11A,TNFSF11,TRAF1,TUBB3,UBE2E2,UCP2,V…	777 (18)
USP8	-0.534	peptidase	Inhibited	-4.584	3.07e-10	B2M,Bst2,Ccl2,Ccl7,CD274,CXCL10,HFE,HLA-A,IFI16,IFIT1B,IFIT3,IFITM3,IRGM,Irgm1,NLRC5,OAS1,OAS2,OAS3,OASL,Oasl2,PSMB8,PSMB9,TAP1,TAP2,TLR3	591 (15)
SPHK1	-3.282	kinase		0.445	3.08e-10	ACTA2,BCL2L11,BIRC3,Ccl2,CCL22,CCN2,CDKN2A,COL1A2,CTTN,ERN1,FN1,GCH1,IL33,Mx1,OAS3,PTGES,PTGS2,SLC2A1,SPHK1,TNF,TNFSF13B,TRAF1	776 (17)
lisinopril		biologic drug		0.201	3.14e-10	ACTA1,Actn3,Ccl2,CYBB,Ifi47,ITGB2,LDLR,MMP2,MMP9,MYH4,MYL11,PDGFA,PDGFRB,PYGM,S100A6,TGFB1,TNF,VEGFA	549 (16)
EPO		cytokine		0.884	3.2e-10	ADAMTS10,ANGPT2,APOBR,ARG1,ATOH8,B2M,BCL2L11,BDNF,BLVRB,CCND2,CD36,CD86,CREG1,CTSK,CTSZ,CXCL12,CXCR4,DHCR24,FABP5,FAS,FPR1,GATA2,GDF15,GDF3,HK3,Ifi27l2a/Ifi27l2b,IL18,IL1RL1,ITGA4,KCNV2,LAPTM5,LCP1,LDLR,MME,MMP2,MRC1,MYL1,MYOD1,NFATC1,NFIB,NUPR1,OSM,PBXIP1,PLCB2,PRKCB,PTGS2,RCC2,Serpina3g (includes others),SLC44A2,SMAD7,SOCS1,SOCS2,SPP1,TF,TFAP2C,TJP1,TNF,TNFSF10,UCP2,VEGFA,VWF,ZNF711	861 (18)
valsartan		chemical drug	Inhibited	-3.487	3.23e-10	AGT,ANGPT2,CAPN1,Ccl2,CD163,CD68,CEBPA,COL1A1,CTSS,CYBA,CYBB,FHOD3,FN1,GJA1,MMP2,MRC1,NCF1,POSTN,PPARG,PTGS2,SPP1,TGFB1,TNF	870 (24)
lactic acid		chemical - endogenous mammalian		1.764	3.23e-10	ABCC3,ASIC3,ATOH8,B4GALT6,CCL2,CCN2,CD274,CLEC4E,COL22A1,COL3A1,COL6A2,COQ8A,CXCL10,CXCL12,DKK3,ENC1,FN1,GDF15,HK2,IGF1,LAMA5,MEGF10,MFAP4,MMP9,MRC1,NKAIN1,NRCAM,NREP,OLFM1,PCDH17,RCN3,SLC16A3,SLC6A2,SOX9,SPARC,STAT5B,SYT11,SYT4,SYT9,TFPI2,TLE2,TMEM132A,TNFRSF12A,TXN,VGF	834 (21)
ITGA11	5.479	other	Activated	3.7	3.8e-10	ACTA2,CCN2,COL1A1,COL8A1,FN1,IGF1,MMP13,MMP14,MMP3,PDGFRB,SPARC,SPP1,TGFB1,TNC	411 (7)
Notch		group		-1.607	4.05e-10	ACTA2,ADAP1,ADGRE1,AGT,ANKRD1,CARD9,Ccl9,CCN4,CD300LF,CDKN2B,CSF2RB,CSF3R,CYP4F2,DTX1,FCGR2A,FCGR2B,GAPT,GATM,GFRA1,JAG1,KCNK6,LRRK2,MMP2,NCF1,NET1,NFAM1,NFATC1,PIK3AP1,PLAU,PLD4,SAMHD1,SKAP2,SMAD6,SORL1,TNF,TRPC6,TSPAN13,VEGFA	705 (17)
IL7		cytokine		1.283	4.05e-10	BCL2L11,BLNK,CCL2,Ccl2,CCL4,CCND2,CD274,CD86,CDK6,CEACAM1,COL1A1,CSF1,CTSK,CXCR4,DPP4,EBF1,FAS,FN1,HAVCR2,HCST,IL7R,LEF1,LIF,Ly6a (includes others),LYN,MAPKAPK3,MLLT3,MMP13,MMP9,RGS16,SELPLG,SLC2A1,SMAD7,SOCS1,TNF,TNFRSF9,TNFSF10,TNFSF11	632 (17)
ABCB4	5.744	transporter	Inhibited	-3.829	4.23e-10	ABCD2,ACTA2,Ccl2,CCN2,CCR1,CGAS,COL1A1,COL1A2,CXCL10,CXCL14,FN1,H19,MMP13,MMP2,MMP9,PDGFA,PDGFRB,SPARC,SPP1,TGFB1,VIM	838 (20)
MET	0.78	kinase		1.088	4.37e-10	BMP8A,CCL3L3,Ccl7,CCND2,CD274,CLDN1,COL5A2,FBXO32,FGL2,FN1,FOSL1,GLIS1,HMOX1,Hspa1b,IFIT1B,IGF1,IL18,ITGA3,KLF4,LEF1,MMP13,MMP2,MYOD1,NREP,PAPPA,PERP,PTGS2,RRM2,SLA,SLCO3A1,SPP1,TGFA,TGFB1,TGIF1,TLR3,VEGFA,VIM	785 (19)
SERPINA6		other	Inhibited	-2.236	4.46e-10	ABCG1,AKT3,APOE,ARRB2,ATP1A2,ATP1B3,AXIN2,BDNF,BMP2,BMP5,BMP7,CACNA1C,CACNA1D,CAV1,CCND2,CDKN2B,CHRD,CREB3L1,CYP11A1,DCN,DHCR24,FDFT1,FXYD1,HSD17B7,LDLR,LDLRAP1,LEF1,LTBP1,MSMO1,NFATC1,NFATC4,NOTUM,RAC2,SCARB1,SFRP1,SFRP2,SFRP5,SLC9A1,SQLE,SRD5A1,TGFB1,TGFBR1,WNT4,WNT6	1061 (24)
MAVS	-0.098	other	Activated	4.108	4.66e-10	ALPL,BTK,CARD9,Ccl2,CCL22,CD83,CGAS,CX3CR1,CXCL10,CXCL12,DUSP4,HLA-A,IFIT1B,IFIT3,IFITM3,IL11,IL18,IRF8,ISG20,MME,MSX2,OAS1,OAS2,OAS3,OASL,Oasl2,SLC11A1,SOCS1,SP7,SPP1,TLR6,TLR7,TNF,TNFSF11,TNFSF12,USP18	459 (14)
zymosan		chemical - endogenous non-mammalian		1.737	4.73e-10	ARG1,Ccl2,CCL22,CCL3L3,CCL4,CD40,CD86,CIITA,Crip2,CSF1,CST3,CXCL10,CXCL12,HMOX1,IL4R,IRF4,ITGAM,LIF,LPL,MMP2,PPARGC1B,PTGS2,SLC27A1,SOCS1,THRB,TLR2,TNF	652 (14)
ERG	0.34	transcription regulator		0.401	5.03e-10	ARHGAP24,ARHGAP4,ARHGEF2,ATP10A,AXIN2,BIRC3,CAMK1D,CLDN1,CXCR4,DIAPH3,DOCK10,DOCK2,EPB41L3,EXT1,FHOD3,FKBP5,FZD1,GADD45A,GATA2,HDAC6,HPGD,LAMA5,LAMB1,LEF1,LIPG,MAGI1,MMP3,MMP9,MPZL2,MYO1D,NFIL3,NRCAM,OLFM1,PLAU,PLEK,PRDM1,PRKCI,PTGER4,PTPN6,RALGPS2,RASSF7,RGS3,RRM1,RRM2,SCNN1G,SLIT2,SOX9,SPARC,SPP1,TGFB1I1,TWIST1,UMPS,UTRN,VIM,VWF,WIPF1,ZBTB16	770 (17)
cerivastatin		chemical drug	Inhibited	-2.588	5.42e-10	ASS1,BMP2,CCL2,CCN2,CD36,CD40,COL1A1,CYP1B1,CYP2B6,DBI,FN1,GCH1,HMOX1,ITGAL,ITGB2,ITGB4,MMP9,NET1,PDGFA,PLAU,PPARG,PTGS2,TGFB1,TNF,VCAM1,VEGFA	619 (13)
Salmonella enterica serotype abortus equi lipopolysaccharide		chemical toxicant	Activated	2.131	5.46e-10	ACKR3,ADORA2B,ARRDC4,BIRC3,Ccl2,CCL3L3,CCL4,CCRL2,CD274,CDKN2B,DTNBP1,E2F7,EBI3,FJX1,FOSL1,GADD45A,HS3ST3B1,ICAM4,IL18,IL7R,KANK1,MCOLN2,MGLL,MMP10,NLRP3,NOCT,OASL,PLA1A,PLAU,PTGS2,PTTG1IP,RAPGEF2,RHOH,RHOU,SAV1,SLAMF7,SLC1A3,TFPI2,TIFA,TNF,TRAF1	810 (18)
NR4A1	-1.521	ligand-dependent nuclear receptor		-0.27	5.5e-10	ACSL4,ACTA1,ACTA2,ADIPOR2,APOD,APOE,AXIN2,BCL2L11,Ccl2,CCN2,CCND2,CD36,CEBPA,COL16A1,COL1A1,COL1A2,COL6A1,COL6A2,COX6B2,CRABP2,CSF1,CXCL12,DAPK1,Ear2 (includes others),ENO2,ENO3,FN1,GALM,GREM1,HDAC6,HK2,HK3,HMOX1,IL16,ITGB4,LDLR,LEF1,LPL,Ly6a (includes others),MMP13,MMP9,MYOD1,NOL3,PDK4,PFKM,PPARG,PRPS2,PYGM,RAMP3,RASSF4,RPIA,SLC37A2,SMAD7,TGFB3,TJP1,TNF,TNFRSF9,TNFSF10,UCP2,VCAM1	819 (20)
abemaciclib		chemical drug		0.344	5.97e-10	AGT,APOD,CDK6,CEACAM1,CPE,GDF15,LAMC1,LIF,PCSK5,PGR,PLA2G15,PLTP,PLXNB1,TGFA,TGFBI,VGF,VWCE	335 (7)
DSCAM		other		0.977	5.99e-10	ARHGAP4,CEBPA,GSN,IRS1,KCND3,KCNK6,KLF4,MMP10,NGEF,NLGN2,NRCAM,NREP,NTN4,NTNG2,PCDH17,PDGFA,PLXNC1,PRKCB,RET,RGMA,SEMA3E,SFRP1,SFRP4,SRGAP3,SYNPO,TUBB3,VGF,VIM,WNT16
TREM2	1.966	transmembrane receptor	Activated	3.309	6.05e-10	ACTR3B,ARG1,AXL,B2M,Ccl2,CCL3L3,CD36,CD40,CD86,CSF1,CTSB,CX3CR1,FABP5,GRIN2A,HLA-A,IRF8,ITGAX,LGALS1,LIPA,LPL,P2RY12,P2RY13,PPARG,PTGS2,TNF	874 (16)
LIPE	1.428	enzyme		-1.374	6.14e-10	Actn3,ADGRE1,ALDH1A1,ANKRD1,Ccl2,CD36,CD74,CEBPA,COL1A1,COL1A2,CP,ELL,FKBP5,FMOD,GJA1,HLA-DQA1,HSPA1A/HSPA1B,IL1RL1,INMT,LYL1,MEOX2,MRC1,MSR1,MYH4,NET1,PDK4,PLIN2,POSTN,PPARG,PTGS2,RRAD,SCARB1,SCARB2,Scd2,SMAD7,ST3GAL5,TGFB1,TNF	720 (23)
GPS2	0.646	transcription regulator		-1.174	6.55e-10	ABCG1,ADIPOR2,ASAP1,BIN1,BLNK,Ccl2,CCL3L3,CCL4,CD14,CDK6,CXCL10,FZD1,HP,PGR,PID1,SGK1,SNX1,SOCS1,TBC1D2,TNF,TRERF1,VCAM1,WIPF1,ZNF703	642 (22)
MNT	0.081	transcription regulator	Inhibited	-2.683	6.84e-10	ABCD1,ALDH1A1,ARHGAP45,AXL,BLVRB,BST1,CAD,CCND2,CD300LB,CD36,CD53,COQ8A,Cxcl3,CYBB,FBXO32,KLF10,LOXL2,MPEG1,Ms4a4c (includes others),NEK3,TNF,UPK1B
OSMR	-0.196	transmembrane receptor		-0.956	6.84e-10	ADGRE1,BIRC3,CASP4,Ccl2,CXCL10,Cxcl9,Ifi47,Igtp,IL6ST,Irgm1,ITGAX,LBP,MMP13,OAS1,Oasl2,OSM,PHF11,PSMB9,RASL11A,Serpina3g (includes others),SOCS1,TNFSF11,ZFP36	650 (19)
LAMA4	1.969	enzyme		-1.867	7.02e-10	ADAP1,ANGPT2,ANPEP,CAV1,CAV2,Ccl7,CCND2,CNRIP1,COL15A1,COL3A1,COL5A1,COL5A2,COL6A3,CXCL12,CXCL16,FN1,GPX7,IFNAR2,IGF1,IL11,IL18,IL6ST,ITGA4,ITPK1,JAG1,LAMA1,LAMA5,LAMB1,LAMC1,PIK3CG,RNF181,Scd2,SHC1,SPP1,Tgtp1/Tgtp2,THBS2,TMEM268,TNFSF11,TNFSF12,TNN,TPSAB1/TPSB2,VEGFA	370 (7)
CSF1R	0.195	kinase	Activated	3.769	7.3e-10	Acp5,ADGRE1,ARG1,CCL3L3,CCND2,CD163,CSF1,FMOD,HMOX1,IL4R,LGR5,MMP9,MRC1,MSR1,NR1H3,PGR,SPI1,TNF,VCAM1	584 (15)
NGF	3.592	growth factor		0.205	7.42e-10	A2M,ACER2,AKR1B10,ASIC2,ASIC3,AXIN2,BCL2L11,BDNF,CALCB,CAV1,CAV2,CCL4,CD40,CD80,CD83,CD86,CDK5R1,CDKN2A,CHAT,DUSP4,EPAS1,ERRFI1,ETV4,FAH,FAS,FOSL1,FOSL2,GADD45A,GCH1,GRIN2A,HMOX1,KCTD11,KLF4,LDLR,MMP10,MMP2,MMP3,MMP9,PPARG,RASA3,RET,RHO,SHC1,SLC40A1,SORT1,STMN4,TGFB1,TNF,TNFRSF12A,TXN,VEGFA,VGF,WNT4,WT1,ZFP36	697 (18)
MIF	0.762	cytokine		0.646	7.55e-10	ACTA2,ADGRE1,ARG1,C3AR1,CCL2,Ccl2,CCL3L3,CCL4,CCR1,CCR5,CD84,COL1A1,CXCL10,CXCL16,CXCR4,IFIT3,IL11,IL16,IL17RA,IL4R,IL6ST,IL7R,ITGA4,MMP13,MMP2,MMP3,MMP9,NR1H3,OAS2,OAS3,PTGS2,STRA6,TGFB1,TGFBI,TNF,USP18,VCAM1,ZBP1	704 (15)
NOS2	0.32	enzyme	Activated	2.704	7.62e-10	ACTA1,BCL2A1,CCL2,Ccl2,CCL3L3,CCL4,Ccl7,Ccl9,CD14,CD3E,CD53,CD80,CD86,CLEC4D,CP,CSF3R,CTSC,Cxcl9,FAS,GJA1,H19,HMOX1,IFIT1B,IFIT3,IRS1,LGALS3BP,MMP9,Orm1 (includes others),PERP,PRDX6,PTGS2,SFXN1,SLC40A1,SLFN12L,Slfn2,TGFB1,Tgtp1/Tgtp2,THY1,TNF,TNFSF10,TNFSF13B,TOR3A,TYROBP,VEGFA	807 (15)
CDKN1A	0.349	kinase		-1.179	7.72e-10	ACTA2,ADAP1,ANLN,ASPN,CCL2,CCL3L3,CCN2,CD274,CDC6,CDKN2A,CDKN2B,CLIC4,COL5A1,CTSB,CTSK,Cxcl9,CYP1B1,E2F7,FAS,FGF18,FN1,FRAS1,FST,GADD45A,GDF15,HSPA1A/HSPA1B,IFITM3,IFNGR1,IL16,IL18,ITGA3,ITGAM,ITGB4,JAG1,LAMC1,LGALS3BP,LOXL2,MCM2,MMP13,MMP3,MMP9,MYOD1,NRP2,OLFML2B,PDGFA,PHGDH,PTK2B,PTPRC,RRM1,SHC1,SIRPA,SLPI,SOX9,SPARC,SSPN,TGFA,TNC,TNF,TNFAIP6,TNFSF13,TUBB3,VEGFA,VIM,WNT4	878 (18)
eicosapentenoic acid		chemical drug		-0.851	8.31e-10	ANGPTL4,APOE,BDNF,CCL2,CCR5,CD36,CD40,CD80,CD83,CD86,HMOX1,IGF1,IL1R2,IMPA2,ITGAX,LDLR,MMP10,MMP13,MMP9,MRC1,PDK4,PLIN2,PPARG,PTGES,PTGS2,SLC2A1,SPI1,TGFB1,TGFB3,TNF	654 (21)
5-O-mycolyl-beta-araf-(1->2)-5-O-mycolyl-alpha-araf-(1->1')-glycerol		chemical - endogenous non-mammalian	Activated	2.15	8.64e-10	BCL2A1,CCL2,CCL3L3,CCL4,CD40,CD83,CMKLR1,CX3CR1,CXCL10,EBI3,IFIT3,MGLL,MMP9,NAIP,NAMPT,NLRC3,PCSK5,PLA2G7,PTGS2,RCAN1,RGS16,SLAMF7,SLC7A11,SPHK1,TNF,TRAF1,VCAM1	704 (12)
ACKR2	-2.352	G-protein coupled receptor	Inhibited	-4.007	8.8e-10	CCL11,Ccl2,CCL22,CCL3L3,CCR2,CXCL10,Cxcl9,IFI16,Ifi27l2a/Ifi27l2b,Ifi47,IFIT1B,IFIT3,ISG20,OAS1,OAS2,OAS3,OASL,Oasl2,TNF,USP18	621 (15)
L-glutamic acid		chemical - endogenous mammalian		0.486	8.96e-10	ACTA2,B2M,BAG3,BCL2L11,BDNF,CACNA1C,Ccl2,CLDN1,CLDND1,CYP2B6,DHCR24,DLK1,FDFT1,GRIN2A,IL18,LIF,MGLL,MITF,MMP2,MMP9,MSMO1,NFIL3,PLIN2,PTGS2,Scd2,SLC1A3,SLC27A1,SORBS1,SORL1,SQLE,TAP1,TAP2,TF,TJP1,TNF,TOR3A	756 (19)
WT1	-4.617	transcription regulator		0.927	9.01e-10	ADGRE5,ANPEP,BCL2A1,BTK,CCL11,CCL2,CCL22,CCN2,CD2AP,CDC45,CLIC4,CSF1,CXCL10,ENO2,EPS8,FDFT1,GSN,IGF1,IL11,IRF8,ITGAM,ITM2B,KLF4,LSS,MMP13,MMP14,MMP2,MMP3,MMP9,OSM,PDGFA,RALGPS2,Scd2,SDC1,Serpinb9b,SLC2A1,SLC2A3,SLC6A6,SOX9,SQLE,ST6GAL1,STIM1,TGFB1,TGFB3,TIMP3,TNFSF10,TNFSF13,TSPAN5,TYROBP,VEGFA,WARS1,WNT4,WT1,ZMIZ1	776 (23)
Y 27632		chemical drug	Inhibited	-2.891	9.63e-10	Acan,ACTA1,ACTA2,ANKRD1,AXL,BMP2,CCL2,Ccl2,CCN2,CDKN2A,CDKN2B,CEBPA,COL12A1,CXCL10,IL18,MMP2,MMP9,MYL11,PERP,PLAU,PPARG,PTGS2,SOX9,TGFB1,TJP1,TNF,VCAM1,VIM	911 (19)
SIAH2	-0.609	transcription regulator		-1.89	9.83e-10	ARG1,Ccl2,Ccl6,Ccl9,CCR5,CD274,CD36,CD68,CLEC4E,CTSB,CTSD,CTSK,CXCL16,IGF1,MEOX1,MMP12,MMP19,Mx1,PLA2G7,SPP1,TREM2,VEGFA,VIM	925 (19)
GLIS1	-4.57	transcription regulator		1.997	1.04e-09	ADAMTS10,APOD,BMP2,COL16A1,COL1A2,COL6A2,COL8A2,CYP1B1,ITGA3,KLK7,LOXL1,LOXL2,LOXL3,LTBP2,MMP2,SPARC,TIMP3
IFNA2		cytokine	Activated	4.299	1.14e-09	ADGRE1,B2M,BAG3,CAV1,CCL2,CD274,CD86,CDKN2A,CDKN2B,CEACAM1,CIITA,CXCL10,DPP4,ENPP1,EPB41L3,FAS,FCER1G,HLA-A,HLA-E,IFI16,IFIT3,IFITM3,IFNAR2,IL10RB,IRF5,ISG20,LGALS3BP,LYN,MMP9,NLGN2,OAS1,OAS2,OAS3,OASL,PHF11,PTAFR,SAMHD1,SDC1,SLC15A3,SOCS1,SOCS2,SP110,TAP1,THEMIS2,TLR3,TNF,TNFSF10,TRIM14,USP18,VCAM1,VEGFA,ZBP1	518 (15)
PLAU	1.871	peptidase	Activated	3.137	1.16e-09	ABCG1,ACTA2,ARG1,C5AR1,CCL2,Ccl2,CCR5,FCGR1A,FN1,GDF15,GJA1,HLA-DMA,IFNAR2,IGF1,MMP12,MMP9,OAS1,OAS3,PIK3CG,PLAU,SLC2A1,SLFN13,SLPI,TNF,VIM	978 (17)
TRAF3IP2	-1.311	enzyme	Activated	4.231	1.16e-09	AGT,CCL11,Ccl2,Ccl7,CCN2,CCR2,CDH3,COL1A1,COL3A1,CSF1,CXCL10,CXCL16,CXCL6,IL18,IL33,ITGAL,MMP10,MMP2,MMP3,MMP9,POSTN,TGFB1,TNF,TNFRSF12A,VCAM1	672 (13)
CD40	2.082	transmembrane receptor	Activated	2.456	1.18e-09	ANPEP,BCL2A1,BCL2L11,BIRC3,CCL2,Ccl2,CCL22,CCL4,CCND2,CD22,CD40,CD80,CD83,CD86,CDK6,CNR2,CSF1,CXCL10,CXCL12,Cxcl9,CYSLTR1,DAPP1,ERN1,FAS,FCGR2B,HK2,HLA-DQB1,IL10RA,IL18,IL4R,IRF4,ITGAL,ITGAM,ITGB2,KLF4,Ly6a (includes others),MAP3K14,MMP14,MMP3,MMP9,NFATC1,PRDM1,PSMB9,PTGER2,PTGS2,SLAMF7,SLC2A1,SMAD7,SYVN1,TAP1,TAP2,TLR2,TLR9,TNF,TNFRSF13B,TNFRSF9,TNFSF10,TNFSF13B,TRAF1,VCAM1,VEGFA,ZBTB16	686 (12)
NKX2-1		transcription regulator		0.147	1.26e-09	AGT,BCL2A1,CCKAR,CD14,CD74,CDKN2B,CEBPA,CHAD,CNMD,CYGB,DCK,DIO2,DPP4,Ear2 (includes others),EDIL3,EMP2,ENC1,FOXQ1,GJB3,HCK,HLA-A,Hmga2,INMT,LEF1,LSP1,LYZ,MMP2,NAPSA,PARD6B,PGLYRP1,RAC2,RET,ROR1,RRM2,SCN7A,SCNN1G,Serpinb6b,SMAD7,TGFB1,THY1,TNC,VEGFA,WNT4	558 (10)
kainic acid		chemical toxicant		0.954	1.26e-09	APOE,APOLD1,BDNF,CACNA1C,CACNA2D1,CAPN1,Ccl2,CCL3L3,CCN4,CCN5,CDKN2A,CSRNP1,ERRFI1,FGFR2,FN1,FOSL1,FOSL2,GFRA1,GJA1,GRM4,HYOU1,IGF1,IL18,KCNQ3,LEF1,LMO2,MMP2,MMP9,NFIL3,NGF,PLAU,PTGES,PTGS2,RABEP2,RET,SDC1,Sik1,SIX1,SOX9,SPP1,TJP1,TNF,VEGFA	696 (17)
sunitinib		chemical drug		-1.513	1.29e-09	ANGPT2,BCL2L11,CCN2,CCND2,COL1A1,COL5A1,COL6A1,COL7A1,COL8A1,CXCL10,CXCR4,ECM1,FN1,ITGA3,ITGA4,ITGAL,ITGB2,LAMB1,LAMC1,MMP9,RBP1,TGFBI,TIMP2,TNC	614 (17)
PPARD	-1.897	ligand-dependent nuclear receptor		-0.885	1.31e-09	ABCG1,ACTA2,ALDH3A2,ALDH9A1,ANGPTL4,APOE,ARG1,ASS1,C1QA,C1QB,C1QC,Ccl2,CCL3L3,CCND2,CD36,CD68,CLEC7A,CYP2B6,CYP7B1,FN1,GPR183,HMGCS2,HSD3B1,IL13RA2,Irgm1,LDLR,LIPG,LPL,MFSD2A,MMP9,MPEG1,MRC1,MSR1,MYLIP,NR1H3,OLR1,PDK4,PER3,PLIN2,PPARD,PPARG,PPARGC1B,PTGS2,RASGRP1,RBP1,S100A6,SCARB1,SCARB2,SERINC2,SLC27A1,SLC2A10,SP7,ST3GAL5,STBD1,TLR5,TNF,TNFRSF12A,UCP2,VEGFA	639 (19)
NOS3	-0.208	enzyme		-1.246	1.35e-09	ACTA1,ADGRE1,BMP2,CCL2,Ccl2,CCN2,CD80,CD86,COL3A1,CXCL12,FN1,MMP13,MMP14,MMP2,PTGS2,SLC2A1,SOD3,TGFB1,TNF,VCAM1	562 (14)
CpG ODN 1826		chemical reagent	Activated	4.16	1.35e-09	ADRA2B,CCL2,CCL22,CCL3L3,CCL4,CD14,CD274,CD40,CD80,CD83,CD86,CIITA,CXCL10,Cxcl9,CYBA,CYBB,FCGR1A,FCGR2B,HLA-DQB1,IFIT3,KLHL21,NCF1,OAS1,OAS2,OAS3,Oasl2,PARP14,TNF,Tnfsf9	668 (17)
bortezomib		chemical drug	Inhibited	-3.447	1.38e-09	ALPL,BAG3,BCL2A1,BCL2L11,BIRC3,CAV1,Ccl2,CCL22,CCL4,Ccl9,CCN5,CCND2,CDKN2A,CSF2RB,CXCL10,CXCL12,Cxcl9,CXCR4,DRD4,ERN1,FAS,FST,GADD45A,GDF15,GREB1,HSPA1A/HSPA1B,Hspa1b,IGF1,IL10RB,IL33,IL6ST,IRF4,IRS1,ITGA4,LIF,MITF,NECTIN2,PGR,PKIB,PRDM1,PTGS2,SDC1,SH3BP2,SLC25A37,TGFB1,TLR7,TLR8,TLR9,TNF,TNFSF10,VCAM1,VEGFA,VIM,WT1	808 (15)
F2R	-1.484	G-protein coupled receptor		1.879	1.39e-09	AKT3,ANGPT2,BCL2L11,CASP4,CCL2,Ccl2,CCN2,CD55,CXCL12,FGFR2,FN1,GJA1,HMOX1,LAMB1,MMP2,MMP9,PGR,PLAU,PTAFR,PTGS2,RGS18,TFPI,TFPI2,TGFB1I1,TJP1,TRPC3,VCAM1,VEGFA,VIM,VWF	611 (17)
DIO3	-8.039	enzyme		0.408	1.4e-09	ABCD2,ADCY7,ALDH1A1,ALOX5AP,COL6A1,CYP11A1,DRD4,EPAS1,FGF11,FOXQ1,FST,GLIS3,GPC3,GREB1,HLA-A,HOXD10,HR,HSD17B1,HSD3B1,IRF8,ISLR2,ITGA4,ITGAM,ITGB2,LAPTM5,MEOX2,MMP9,MSR1,NFAM1,PARVB,Prr33,RTL1,SLC35F2,SLC52A3,SNED1,STC1,TFR2,Tmsb4x (includes others),TYRO3,VCAM1,WNT6	384 (8)
NEUROG1		transcription regulator		-0.209	1.4e-09	ADD3,ASS1,CAVIN2,CCND2,CDK5R1,CEMIP,COL3A1,EPAS1,F2RL2,FAP,FN1,GASK1B,GREM1,LCP1,LGR5,LRIG1,MFAP4,MMP9,PAPPA,SERPINF1,SLC43A3,SQOR,TMEFF2	427 (7)
CEBPE		transcription regulator		1.524	1.45e-09	ALOX5AP,CCL3L3,Ccl7,Ccl9,CCND2,CD14,CDK6,CSF3R,F7,IL18,ITGAM,LYZ,MBP,MMP2,MMP9,NCF1,Orm1 (includes others),PTGS2,TLR9,TNF,TNFSF13B	429 (10)
MAPKAPK2	0.559	kinase	Activated	2.714	1.46e-09	ARG1,CCL11,CCL2,Ccl2,CCL3L3,Ccl7,CXCL10,HSPB6,HSPB8,IL18,MMP2,MMP9,MRC1,MSR1,PLA1A,PLAU,SLA,STAT5A,TLR3,TNF,VCAM1,ZFP36	728 (17)
CACNA1C	3.182	ion channel			1.56e-09	ACTA2,CACNA1C,CAV1,COL8A1,CTSK,MMP14,MMP2,POSTN,PTGS2,S100A10,TNC,TNMD	796 (16)
SRC	0.011	kinase		0.101	1.59e-09	ABCA9,ABCG1,CAV1,CCL2,CCND2,COL1A2,CTSB,CXCL10,DOK1,FGR,FN1,FOSL1,GJA1,HCN4,IBSP,LDLR,MMP2,MMP9,MYOD1,PLAU,POSTN,PTGS2,SCARB1,SIRPA,SLC2A1,SPP1,SYNPO,TFPI2,TJP1,TNFRSF11A,TWIST1,VCAM1,VEGFA,VIM	870 (18)
Hbb-b1		transporter	Activated	3.885	1.67e-09	BCL2L11,C1QA,CALCB,Ccl2,Ccl7,CCR2,CCR5,CD74,CEBPA,CIITA,CLEC7A,CXCL10,Cxcl9,CYBA,CYBB,FN1,HFE,IL10RA,IL16,IL2RG,ITGAM,LY86,RET,SPI1,TF,TLR2,UCP2,VCAM1	558 (12)
Ifn		group	Activated	3.494	1.68e-09	ADAMTS1,B2M,CD40,CD80,CD83,CD86,CXCL10,FAS,HLA-A,IFI16,IFITM3,IGF1,IL10RA,IL33,IRF8,ISG20,ITGA4,MMP9,Mx1,OAS2,OAS3,OASL,PTAFR,SOCS1,SPP1,TAP1,TLR1,TLR2,TLR3,TLR5,TLR7,TNFSF13B,ZBP1	529 (17)
STAT4		transcription regulator		1.895	1.71e-09	ACSS1,ADSS2,ARHGAP15,BCL2L11,CCL2,CCR5,CXCL10,Cxcl9,DDAH2,Dppa1,EBI3,ENO2,ERRFI1,FCER1G,FYB1,GJA1,HEXB,HLA-DQB1,Hspa1b,IFIT1B,IL10RA,IRF4,ISG20,MLLT3,Ms4a4c (includes others),Mx1,PGP,PRDM1,PRDX6,RASL12,RCN3,RGS16,RNF130,RRAD,SELENBP1,SELPLG,SLC2A3,SMPDL3A,TGFA,TGFB3,TNF,Trim30a/Trim30d,TSPAN5,TUBB2B,TWIST1,UNC13D,VAMP4,VEGFA,VSIR	806 (15)
triamcinolone acetonide		chemical drug		-0.412	1.81e-09	ADCY7,ALDH5A1,ANGPTL4,ARL4C,ATP10A,BCL2A1,BCL2L11,BMP2,BMP5,BMP7,CASP4,CBX4,CD22,CRYBG1,CTH,CYTIP,DCBLD2,F10,FGFR2,FKBP5,HCK,HFE,HIPK2,IL6ST,KLF10,LDLR,LSP1,MEGF9,MMP13,NHERF1,PCDH19,PER3,PF4,PLAU,PLXNC1,PTPN7,RAPGEF2,RASL11B,RGS16,SFRP2,SOCS2,SPP1,ST3GAL5,TNFAIP8,VWF,ZBTB16	657 (12)
ATF4	-0.178	transcription regulator	Activated	2.171	1.81e-09	ANKRD1,APOE,ARHGAP24,ATP1A2,CA9,CCL2,CD55,CDKN2A,CEMIP,CFAP74,CTH,DENND1B,FAM3C,FN1,GADD45A,GCH1,GDF15,HYOU1,IBSP,JAG1,KLF4,MITF,NARS1,NR1H3,NUPR1,PHGDH,PPARG,PTGS2,Ptprv,PYCR1,SERPINF1,SFXN5,SH3BP2,SH3RF3,SLC1A4,SLC43A1,SLC6A9,SLC7A1,SLC7A11,SLC7A5,TNF,TNFRSF11A,TNFRSF12A,TNFSF11,VEGFA,WARS1	965 (21)
etoposide		chemical drug	Activated	3.809	2.04e-09	ABCG1,BCL2A1,BCL2L11,BDNF,BIN1,BIRC3,CCL2,CCRL2,CD274,CD40,CD80,CD86,CDKN2A,CEBPA,COL1A2,CREG1,CSF2RB,CTSD,CXCL10,DNMT1,DUSP4,EPSTI1,FAS,FBXW7,GADD45A,GDF15,GPR132,HK2,HLA-DMA,HLA-DQA1,IL10RA,IL11,IRF8,LGALS3BP,MCM2,MME,OAS2,PFKM,PSMB8,PSMB9,PTGS2,SGK1,SLAMF7,SLC2A1,SLC2A3,SMAD9,SPHK1,TNF,TNFSF10,TRIM29,WRN,WT1	852 (16)
FRS3	1.91	other	Activated	3	2.08e-09	CCL2,CCL3L3,CCL4,Ccl6,Ccl9,CXCL12,CXCL6,IGF1,IL18	527 (10)
NOX4	0.756	enzyme		1.047	2.13e-09	ACTA1,ACTA2,AGT,BCL2L11,CCL2,Ccl2,COL1A1,CTH,CYBA,CYBB,EPAS1,FN1,HK2,HMOX1,MMP2,NCF1,SLC2A1,TGFA,TJP1,VEGFA,VIM	834 (17)
alpha-ketoglutaramate		chemical - endogenous mammalian	Inhibited	-2.494	2.13e-09	ADAM8,BMP7,Ccl2,COL6A6,CXCL10,CYBB,FAP,FGF18,FOSL2,IL11,IL18,LGMN,MMP2,MMP9,NLRP3,OSM,SLC7A11,SOD3,TGFBI,TREM2,WNT4	426 (7)
JAK1	-1.246	kinase	Activated	2.035	2.16e-09	BCL2L11,CAPN1,CCL2,CCL3L3,CD14,CD40,CIITA,HLA-A,IL11,IL4R,IL6ST,LIF,MMP2,MYOD1,Oasl2,Orm1 (includes others),PSMB9,SLC1A3,SMAD7,TAP1,TF,TGFB1,TNF,USP18,WFDC5	581 (16)
RASSF1	0.237	other		0.571	2.19e-09	ABAT,ALDH1A1,APOE,CASP4,CAV1,CAV2,CCND2,CPE,CRABP2,CREG1,CXCR4,EPB41L3,GDF15,GSN,KLF10,KLF4,LIF,MDK,MMP2,MYL9,PAK1,PTGS2,RNF182,SAMD5,SOX9,SPP1,SRPX,TUBB2B	846 (19)
ILF3	-0.784	transcription regulator		0.473	2.19e-09	ABCA9,C3AR1,CCL22,CD14,CD163,CD300A,CD40,CD80,CD86,CIITA,CXCL10,FABP5,FKBP5,IL4R,LDLR,LPL,MAFB,MGLL,NFKBIE,PLA2G7,PLAU,PPARG,PTGER4,TFEC,TLR3,TNC,TNFRSF12A,TRAF1	665 (16)
HBB	1.226	transporter	Inhibited	-2.887	2.27e-09	CCL11,CCL2,Ccl2,CCL22,CCL3L3,CCL4,COL1A2,CSF1,CXCL10,CXCL6,Cxcl9,CYSLTR1,GDF15,IFIT3,IL11,IL34,LIF,MMP9,OAS2,OASL,PF4,PTGER4,PTGS2,RAPGEF2,SCARB1,TGFB1,TLR5,TNF,VCAM1	753 (14)
alitretinoin		chemical drug	Activated	2.554	2.31e-09	ABCC3,ABCG1,APOD,BCL2A1,BMP7,CASP4,Ccl6,Ccl9,CD14,CD36,CD83,CD86,CXCL10,CYP2B6,CYP4F2,DHRS9,FN1,FOLR2,HSD17B1,IFNGR1,ITGAM,KLF5,KLK7,MMP11,MMP9,Naip1 (includes others),PGLYRP1,PLA2G15,PLAU,PLTP,PPARG,PTGIS,RBP1,SLC27A1,SPP1,STRA6,TGFB1,TGFB3,TGFBR1,VIM	844 (21)
GNA14	-1.812	enzyme			2.48e-09	ADAMTS1,ANKRD1,ANPEP,ARG1,AVPR1A,BMP2,ENPP1,FCGR3A/FCGR3B,FST,GADD45A,HK2,HSPB8,KCNK2,KCNK6,LIF,MEOX2,NFIL3,OLR1,PTGS2,SELENBP1,SGK1,SPHK1,TNFAIP6,VEGFA	477 (9)
EGR3	-1.8	transcription regulator		-0.761	2.63e-09	ABHD5,APOE,ARHGAP24,BDNF,CDKN2A,DOK2,DTX1,EFNB1,FXYD5,GAD1,Gm45669,GSN,HOXB7,HTR2A,IL21R,IL6ST,INHBB,KCTD12,LGALS1,LGMN,MCOLN2,MYO1D,NECTIN1,NFIL3,NRP2,PDE3A,PLCD3,PRODH,RCN3,RET,Slfn1,SLIT2,SOCS1,SOX9,TBC1D9,TGFB3,TMEM141,TNFSF11,TRAF1	510 (11)
10E,12Z-octadecadienoic acid		chemical - endogenous mammalian		0.202	2.63e-09	ABCD2,ABCG1,ADAM8,CA3,CACNA1G,CAV1,CBR3,CCL2,Ccl2,CD36,CDK18,CEBPA,CLEC12A,CREB5,D430019H16Rik,EBF1,GCNT4,GDF15,GDF3,HMCN2,HROB,IGF1,IL6ST,LDLR,MCM10,MMP12,NAMPT,PBXIP1,PLIN2,PODN,PPARG,PTGS2,SCARB1,SLC1A3,SLC6A7,SORBS1,TNF,TREM2,UCP2	679 (20)
CCBE1	0.893	other		0.816	2.75e-09	ARG1,Ccl2,CCR2,CD74,CTHRC1,LEF1,MEOX1,MSX2,OSR1,PTPN6,SFRP2,TNC,TWIST1
ITGA9	0.563	other	Activated	3.065	2.75e-09	ACTA2,Ccl2,CCL3L3,CCL4,CXCL12,CXCL14,CXCL6,MMP14,MMP3,TGFB1,TNC,TNFSF11,VIM	683 (18)
C5AR1	6.004	G-protein coupled receptor	Activated	3.338	2.77e-09	C5AR1,C5AR2,Ccl2,CD36,CD40,CD55,CD80,CD86,COL1A1,COL1A2,DCN,ERN1,FCER1G,FCGR1A,FCGR2A,FCGR2B,IGF1,LTBP1,LTBP2,MMP9,PPARG,TGFBR1,TNF	946 (20)
ISG15	1.525	other		1.527	2.82e-09	ALDH1B1,COL12A1,COL15A1,COL1A1,COL1A2,COL5A2,COL7A1,CTSS,CYP1B1,GPX7,HLA-A,IFITM3,ITGA11,LGALS3BP,LTBP1,LTBP2,OAS1,PTGIS,USP18	705 (14)
MAPK9	-0.08	kinase	Activated	2.436	2.86e-09	BCL2L11,BIRC3,CACNB3,CAV1,CCL2,Ccl2,Ccl7,CCN2,CDKN2A,DIO2,DLK1,EPAS1,FAS,FGL2,FOSL1,FOSL2,GADD45A,HMGA1,IFI16,IL11,IL18,ISG20,ITGB4,LGALS3BP,LIF,LPL,MMP12,MMP3,MMP9,NR1H3,PARP14,PLA1A,PLIN2,PPARG,PTGES,SELPLG,SLFN12L,SOD3,TLR3,TNF,ZFP36	844 (18)
CEBPD	-0.004	transcription regulator	Activated	3.273	2.88e-09	AGT,ALOX5AP,BCL2A1,CASTOR2,Ccl2,CCL3L3,CD14,CSF3R,CXCR4,FBXO32,FBXW7,HK2,HP,IGF1,ITGAM,ITGAX,MBP,MITF,MMP13,MMP3,NGF,PDGFA,PPARG,PTAFR,PTGS2,SLC2A1,TLR8,TLR9,TNF,TNFAIP6,TNFSF11	893 (21)
COP1	0.398	enzyme		-1.876	2.93e-09	ABAT,APOE,CCN5,CXCL10,CYP26B1,ETV4,FAS,FPR1,GFRA1,GJA1,GREB1,HR,HSPB8,IFI16,ITGAX,ITPK1,KAZN,KLK10,MMP3,Mx1,NHERF1,PGR,RET,SLC22A5,SLFN12L	763 (11)
miR-29b-3p (and other miRNAs w/seed AGCACCA)		mature microRNA	Inhibited	-2.342	2.93e-09	ADAMTS14,ADAMTS15,ANGPTL4,AXIN2,BCL2L11,CAV2,CD276,CDK6,CEMIP,COL15A1,COL1A1,COL1A2,COL3A1,COL4A5,COL5A1,COL5A2,COL5A3,COL8A1,FAM3C,GAS7,HDAC4,KLF4,LAMC1,LOXL2,PDGFA,SPARC,TGFB3,TGFBR1,VEGFA	842 (21)
adavosertib		chemical drug	Activated	3.614	2.94e-09	BTK,CARD9,CCL22,CD83,CGAS,CTSS,CX3CR1,CXCL10,CXCL12,DUSP4,ERN1,HLA-A,IL10RB,IL11,IL18,IL4R,IRF5,IRF8,ISG20,ITGAM,MME,OAS1,OAS3,OASL,RRM2,SLC11A1,TLR5,TLR6,TNF,TNFSF12	784 (18)
DICER1	0.139	enzyme		-1.732	2.96e-09	ANGPT2,ANGPTL4,ANPEP,APOD,AXIN2,BCL2L11,BDNF,CACNA1C,CCND2,CCR2,CD86,CDKN2A,CDKN2B,CELF2,CHD7,CXCL10,Cxcl9,CXCR4,DHCR24,EPHA3,FCGR2A,H19,Hmga2,HOXB2,HSD17B7,IGDCC3,IL7R,IRF8,ITGA4,ITGAX,LCP1,LGR5,LIPG,MITF,MMP9,NFATC1,OAS1,OPTN,PANK3,PIK3CG,PLAU,Pou3f1,RASGRP1,RET,RFTN1,SERPINF1,SERTAD4,SFRP4,SFRP5,SLC40A1,SPARC,SPI1,SYNPO,TGFB1,TGFBR1,TNF,TRPC3,TRPC6,VIM,WNT4	904 (22)
STAT2	1.099	transcription regulator	Activated	2.804	2.99e-09	CAV1,Ccl2,CD40,CD86,CIITA,CXCL10,Ifi47,IFIT1B,IFIT3,IRF5,Mx1,OAS1,OAS2,Oasl2,PSMB8,RTP4,SOCS1,TNF,TNFSF10,USP18,WARS1,ZBP1	458 (13)
PSEN1	-0.232	peptidase		-1.006	3.09e-09	ABCG1,ACTA1,APOE,ARL11,ATP1A2,AXL,BASP1,BDNF,C1QA,C1QB,C1QC,C3AR1,CCL3L3,CCL4,CCR5,CD74,CDK5R1,CHAT,CLTB,CTSC,CTSD,CTSS,CTSZ,CYFIP2,CYTIP,DBI,DBP,ENO2,FBXW7,FDFT1,GDF11,GJA1,GNAO1,GPM6B,GRIN2A,HLA-E,HSD17B1,IGF1,IRF4,IRF5,LDLR,LFNG,MBP,MCM10,Meg3,MME,MMP9,MSR1,NUPR1,PAK1,PAK3,PDGFRB,PER3,PPARG,PRDX5,PRDX6,PSTPIP1,PTGS2,RYR2,SCARB1,SELPLG,SOCS1,Sp100,TGFB1,TNF,TNXB,Tpm2,TUBB2B,TUBB3,TXN,WARS1	888 (25)
ITGAV	-0.598	transmembrane receptor	Activated	3.968	3.1e-09	Ccl2,CCL3L3,CCL4,CD14,CD36,COL1A1,COL1A2,CXCL10,FN1,HLA-A,HLA-E,ITGAM,MMP13,MMP2,MMP9,OSM,PLAU,PSMB8,TGFB1,TNF,VTN	616 (18)
verteporfin		chemical drug		-1.706	3.1e-09	ACTA2,CCN2,CDKN2A,CLDN1,COL1A1,COL3A1,COL6A1,CRIM1,FN1,GADD45A,IL33,MMP13,MMP3,MMP9,ROR1,SOX9,TEAD4,TGFB1,TNF,VEGFA,VIM	758 (23)
BCR (complex)		complex		1.141	3.23e-09	APBB1IP,ARAP2,ARL5C,BCL2A1,BCL2L11,BTK,CBX4,CCL4,CCND2,CD22,CD300A,CD80,CD86,CDK6,CDKN2A,CDKN2B,CTSS,CXCR4,FAM107B,FAS,FCGR2B,FCRL1,FOSL2,GPR132,GPR183,HK2,HLA-DMA,IL1R2,IRF4,IRF5,IRF8,ITGA4,KLF4,LAIR1,LAPTM5,LFNG,LRRK2,MS4A6A,NAMPT,PKIB,PLEK,POU2F2,PPFIBP2,PRDM1,PTAFR,PTGS2,RAC2,S100A10,SEMA4D,SIGLEC10,SLAMF7,SLC2A1,TLR7,TLR9,TNFRSF13B,ZBP1,ZBTB16,ZMIZ1,ZNF608	643 (16)
raloxifene		chemical drug		0.004	3.31e-09	BLNK,BMP2,CCN5,CSF1,CTSH,CXCL12,CXCL6,CYP1B1,DUSP4,GREB1,HMOX1,HOXC4,HSPA1A/HSPA1B,IGF1,IL18,INHBB,LAMB1,LAMB2,LDLR,LUM,MMP13,MMP2,MMP3,PGR,PTGS2,RAP1GAP,SELENBP1,SLC22A5,SLIT2,SMAD7,SMPD1,SOCS1,SPP1,STC1,TGFA,TGFB3,TIMP3,TNF,TNFSF11,TTC9	1024 (21)
Pkc(s)		group	Activated	3.253	3.34e-09	ACTA2,BCL2L11,BDNF,CACNA1C,CCL2,CCN2,CCR2,CCR5,CD36,CD55,CDC6,CLDN1,COL1A1,COL3A1,CTSB,CXCR4,CYBB,DBP,ERN1,FAS,FN1,FOSL1,GADD45A,HMOX1,HOXA7,HPGD,IRS1,LIPA,MMP13,MMP2,MMP9,MSR1,POU2F2,PPARG,PSCA,PTGS2,PTPRE,SCARB1,SLC6A2,SLC6A9,SPP1,STC1,TGFB1,TNF,TNFRSF11A,VCAM1,VEGFA	765 (19)
NKX2-3		transcription regulator		0.174	3.34e-09	ACTA2,ADAP1,ALPL,ANGPT2,ANGPTL4,ANLN,AOC3,BMP2,CAVIN2,CD36,CD68,CSRNP1,CXCL16,DCLK1,GASK1B,GCH1,GDF15,GET1,HFE,IL18BP,IL7R,KLF4,LGMN,PARP14,PHGDH,PLA1A,PNPT1,POSTN,PRSS12,PSMB8,PSMB9,PTGS2,PTPRE,RTP4,SLC40A1,SMAD7,SP110,SRPX,SRPX2,SYT11,TAP1,TAP2,TFPI2,TRPC6,UNC93B1,USP18,VCAM1	338 (7)
wortmannin		chemical drug	Inhibited	-2.201	3.34e-09	ACTA2,AGT,ANPEP,BCL2L11,BDNF,CCL2,Ccl2,CCL4,CCN2,CCND2,CD14,CD274,CD36,CDKN2A,CDKN2B,COL1A1,COL1A2,COL3A1,CSF1,CXCL10,CXCL16,FN1,HAPLN1,HMOX1,IGF1,IRF8,IRS1,ITGAM,MMP14,MMP2,MMP9,MSR1,PGR,PLAU,POSTN,PPARD,PTGS2,SCARB1,SLC6A12,SLC6A2,SOCS2,TNF,TNFSF10,TNFSF11,VCAM1,VEGFA,VIM	894 (20)
aflatoxin B1		chemical - endogenous non-mammalian	Activated	2.321	3.34e-09	A2M,ABCC3,ACTA1,ADAM8,ADAMTS7,ALDH1A1,CCN5,CD40,CDC6,CDH13,CELA1,CLDN1,DBP,DCN,DDIT4L,DDR1,ECT2,FAS,GDF15,GJA1,GPLD1,H19,HLA-A,HLA-DQA1,HLA-DQB1,ITGB4,KLF5,LAMA5,LDLR,LGALS3BP,LPL,Ly6a (includes others),MAP4K4,MME,MMP12,MMP2,NOL3,NRCAM,PAK1,PHGDH,PRRG4,RAP1GAP,RCN1,SFRP1,SGCB,SLC7A11,SORT1,SOX9,SPARC,SPP1,SQLE,STAT5A,TLR1,TNFRSF9,TRIM16,VEGFA,WNT4	559 (11)
tacrolimus		chemical drug	Inhibited	-2.251	3.39e-09	ACTA1,ADAM19,APOD,BASP1,BCL2L11,CAMKK2,CCL2,Ccl2,CCL4,CD36,CD48,CD74,CEBPA,CFP,COL1A1,COL3A1,CXCL10,CXCR4,CYBB,DAPK1,DPYSL3,DUSP4,ENC1,FKBP5,FN1,IL16,IL1R2,IL1RL1,IL33,IRF4,LBH,MYH4,NEB,NFATC1,NFATC4,PLIN2,PTGER2,PTGS2,RCN1,SAMHD1,SDC3,SLIT2,SMAD7,SPP1,STAT5A,TJP1,TMEFF1,TNC,TNF,TNFRSF12A,TNFSF10,TNFSF11,TTN	733 (17)
infliximab		biologic drug		0.065	3.4e-09	ACTA2,ADAM19,BMP2,Ccl2,CCND2,CDC6,DUSP4,FCGR2A,FCGR2B,MMP12,MSC,MSX2,NAMPT,PTGES,PTGS2,PTK2B,SLC7A5,SPHK1,TNF,TNFRSF9,TRAF1,VEGFA,VIM,WEE1	873 (21)
testosterone		chemical - endogenous mammalian		-0.735	3.44e-09	A2M,Abca8a,Actn3,ADRA2A,ADRA2B,ANKRD1,ANPEP,ARRB2,BDNF,BGN,BMP7,CA3,CALCB,CAMK4,CAV1,CDK6,COL3A1,CTSD,CYP11A1,CYP26B1,CYP7B1,DCN,DHCR24,DRD4,FAS,FBXO32,FGF7,FGFR2,FN1,FOSL1,FOSL2,FST,GADD45A,GGT1,GPC1,HCN4,HMGCS2,HSD17B1,HSPA1A/HSPA1B,IGF1,IL33,INHBB,IRS1,LGALS1,MMP2,MYOD1,NGF,NOL3,PKIB,PLAU,PPARG,PRKCB,PTGS2,Scd3,SDC1,SGMS2,SLC6A9,SLC9A1,SRD5A1,SYK,SYT11,TAC3,TAP2,TBXAS1,TF,TGFA,TGFBR1,TLR9,TNF,…	1166 (21)
SPP1	3.634	cytokine		0.751	3.48e-09	Acp5,ARG1,BCL2L11,CCL2,Ccl2,CCL3L3,CCL4,CCR2,CD163,COL1A1,CXCL12,CXCL6,EPDR1,FGFR2,FN1,GATA6,HMOX1,IGF1,ITGA3,JAG1,LIF,MMP13,MMP14,MMP2,MMP9,NDRG2,NRCAM,PDGFA,PLAU,PPARG,PTGS2,S100A6,SELENOW,SEMA6C,SERPINF1,SOX9,SPP1,TASL,TGFB1,TGFBR1,TLR9,TNF,TNFSF11,VEGFA,VIM	848 (17)
LEPR	-1.195	transmembrane receptor		-0.029	3.51e-09	ABCG1,ACTA2,ADAM8,ADGRE1,ALDH1A1,ANGPTL4,APOE,Ccl2,CCL3L3,CD68,CDKN2A,CNR2,COL1A1,FN1,FYB1,HSPA1A/HSPA1B,Hspa1b,IGF1,IL18BP,IL1R2,ITGAM,LDLR,LGMN,LIF,LPL,MAP4K4,MBP,MMP12,MMP13,MMP14,MMP19,MMP2,MMP3,PPARD,PPARG,PSMB8,SCARB1,SMARCD3,SOCS2,TGFB1,TIMP3,TNF,UCP2,VGF	849 (23)
TAF4	-0.403	transcription regulator	Inhibited	-2.837	3.71e-09	BDNF,CCN2,CDH3,CLDN1,COL6A3,DCN,FMOD,GREM1,HOPX,IFIT1B,KLF4,KLF5,LRRC15,LUM,MAP4K4,MMP13,MMP2,MMP3,MSX2,OAS1,PDGFA,SCUBE1,SFRP2,SPP1,TGFB1,TGFB3,THBS2,WNT9A	433 (7)
Lh		complex	Inhibited	-2.165	3.72e-09	ACTA1,ACTA2,ADAMTS1,ADCY7,ALPL,ARL4C,AXL,BDNF,Bhlhe41,CASP4,CCND2,CD55,COL15A1,CXCR4,CYFIP2,CYP11A1,CYP11B2,DAPK1,FGFR2,FKBP5,FST,GJA1,HK2,HSD17B1,HSD17B7,HSD3B1,INHBB,ITGA3,LDLR,MAFB,MAP4K4,MMP19,MMP2,MMP9,MSMO1,NOL3,PGR,PIK3CD,PTGS2,PTPRE,RAB27A,RAB31,RGS12,RGS16,RPRM,SCARB1,SFRP4,SGK1,Sik1,SLC16A3,SLC1A4,SLC7A1,SLC7A11,SLIT2,STK24,TEX15,TFPI2,THBS2,THRB,TNFAIP6,TNFRSF12A,TYRO3,VEGFA,ZBTB16	969 (19)
metformin		chemical drug		-1.238	3.72e-09	ABCG1,ACTA2,ADGRE1,ADIPOR2,ALDH1B1,ANGPTL4,ARG1,BMP2,CAV1,CCL2,CCN2,CCND2,CD274,COBLL1,COL3A1,CXCL12,CYP11A1,CYP1B1,CYP2B6,ENC1,ENO3,ERN1,FAS,FHL2,FN1,GADD45A,GDF15,HMOX1,Ifi47,IFIT1B,IGF1,IRS1,ITGB4,MICALL1,MMP9,MYOD1,NUPR1,PARP14,PERP,PFKFB3,PFKM,PGR,PLAGL1,PLIN2,PPARG,PPARGC1B,PTGS2,PYGM,RAP2B,RTN4RL1,SCARB1,SERPINF1,SLC2A1,SLC7A5,SLIT2,SORT1,SPP1,TDO2,TGFB1,TNF,Tnfsf9,UCP2,VEGFA,VWF	708 (20)
GPR174		G-protein coupled receptor		-1.222	3.77e-09	ADD3,ARAP2,ARL5C,BCL2L11,CD180,CD22,CD86,CIITA,CYBB,CYTIP,GPR132,IFI16,INPP5D,IRAG2,KCTD12,LAMC1,LAPTM5,LMO2,Ms4a4c (includes others),PTPN6,Sik1,SIPA1L1,SLA,SPATA13,SSH2,ST6GAL1,STAP1,TGIF1,TLR1
MAP2K1/2		group		0.352	3.94e-09	BCL2L11,BDNF,Ccl2,CCL3L3,CCL4,CCN2,CCND2,DUSP4,FOSL1,GJA1,HK2,HMOX1,JAG1,KLF5,MMP9,PDGFA,PGR,PIK3CG,PRKCI,RRM1,SCARB1,Sik1,TNF,VEGFA,VIM	865 (19)
NUP98-DDX10		fusion gene/product		-1.63	4.29e-09	A2M,C3AR1,C5AR1,C5AR2,Ccl6,CDK6,CLEC7A,HOXA10,HOXA3,HOXA7,HOXA9,HOXB3,HOXB7,LYZ,MSR1,NDRG2,PTGS2,ZFHX3,ZNF521
TEAD4	-3.707	transcription regulator		1.336	4.34e-09	ACTA1,ACTA2,CAV2,CCN2,CDK6,CEBPA,COL3A1,COL5A2,FGFR2,FIBIN,FJX1,FKBP5,IL13RA2,KAZN,LOXL1,MMP2,MMP9,MYH4,NUAK1,PCDH18,PDGFRL,POSTN,PPARG,PTPRO,RCAN1,SAMD5,SLC2A3,SLFN5,TEAD4,TFAP2C,VEGFA,VIM	867 (19)
MAFB	5.917	transcription regulator	Activated	2.702	4.34e-09	ADGRE1,AKR1B10,CCL2,CCL4,CCND2,CD163,CD2AP,CD53,CMKLR1,CXCL12,DLK1,F13A1,FPR1,GATM,GFRA2,HOXA3,HOXB3,IGF1,IL18BP,IL7R,LGMN,MAFB,MMP9,NFATC1,NUAK1,OLFML2B,PRDM1,PTGIR,RAB3IL1,SLC40A1,SLC9A9,TMEM119	338 (7)
BCOR	0.221	transcription regulator	Inhibited	-2.01	4.52e-09	ADAMTS1,BMP7,CD37,CD74,CEBPA,CIITA,DUSP4,FOXQ1,HOXB7,HOXC4,HOXC5,HOXC6,HOXC8,HOXC9,IRF4,IRX2,LSP1,NFATC1,PRDM1,SMARCD3	22 (2)
CLIC4	-2.111	ion channel		1.64	4.52e-09	APOE,COL8A1,CST3,CX3CR1,DCN,DDR1,LPL,LSS,MMP2,MMP3,PILRA,PLTP,SLC16A3,TGFBR1,TIMP2,TIMP3,TNF,VEGFA,VIM,VTN	748 (15)
ziritaxestat		chemical drug	Inhibited	-2.683	4.52e-09	C3AR1,CA9,CCN2,CEMIP,DERL3,FST,FYB1,HMOX1,IFIT3,LTBP2,OAS1,OAS2,OAS3,OASL,PBXIP1,SGK1,STON2,TNF,TNFSF10,USP18	524 (10)
Rxr		group	Activated	2.157	4.58e-09	ABCD2,ANGPTL4,APOE,BMP7,C1QA,CD36,CRABP2,CTSB,CTSS,CYP2B6,CYP4F2,DLK1,GADD45A,HR,IGF1,ITGB2,KNG1,MMP11,MMP13,MMP2,NR1H3,PDGFA,PDK4,PLIN2,PLTP,PPARG,PTGS2,PTPRO,SEMA4D,SERPINF1,SPP1	744 (22)
ERBB4		kinase	Inhibited	-2.97	4.64e-09	ACTA1,ACTA2,ADAM19,BDNF,CASP4,CCL2,CCN5,COL3A1,COL5A2,CXCL12,FGF7,GADD45A,GJA1,GJB3,GPC1,HMOX1,PGR,PTGIS,PTGS2,RASA3,SFRP1,SLC2A1,SLPI,TBXAS1,TIMP3,Tmsb4x (includes others),TNC	966 (21)
SALL4		transcription regulator		-0.48	4.72e-09	ADCY1,ALOX5AP,ANGPTL4,CAV2,CCL4,CCN5,CCND2,CD74,CEBPA,CGN,CIITA,EPHA2,FN1,FYB1,FZD1,GJA5,HDAC6,HLA-DQB1,Hmga2,ICAM4,ISG20,LCP2,LEF1,LIMK2,LOXL2,MITF,MMP13,NFATC1,PRKAR1B,PTGES,RAP1GAP,SFRP1,SLIT3,TESK2,TGFA,TLR3,TNS1,UTRN,VIM,WNK4	544 (7)
CDX2		transcription regulator		-0.554	4.72e-09	AOC1,AXIN2,CAV1,Ccl2,CDHR5,CLDN1,CLDN2,DHRS9,FOXQ1,Hmga2,HOXA11,HOXA3,HOXA7,HOXA9,HOXB2,HOXB4,HOXB7,HOXC10,HOXC6,HOXC8,HOXD11,ITGB4,KLF4,KLF5,LEF1,MLLT3,MMP2,NLRP3,NR2F2,PARD3,PARD6B,PRDM1,Sct,SLC26A6,SOX9,SYNPO,TFEB,TGFB1,TNF,VIM	948 (24)
F2RL1	1.64	G-protein coupled receptor		1.14	4.82e-09	ACTA2,ANGPTL2,BDNF,CALCB,CAV1,CCL2,CCN2,CTSD,FAM210B,FAS,FST,IL4R,IRF8,ITGB4,LIF,MMP2,MMP9,MSC,PAPPA,PKIB,PTGS2,RAB27A,Serpina3g (includes others),TGFA,TGFBR1,TIFA,TNF,VEGFA,VGF	753 (19)
GSE1	0.164	other		-0.752	4.82e-09	CD48,CD86,HEXB,ICAM4,IFI16,IFIT3,IRF8,ITGAM,ITPR3,LRRK2,LY86,LYZ,PCOLCE,RHOH,SLC1A3,SLC27A1,SLC7A5
aspirin		chemical drug	Inhibited	-2.422	4.83e-09	ABCG1,ABLIM3,BDNF,CAV1,CCL2,Ccl2,CCL4,CD40,CD80,CD86,CDKN2B,CSF1,CTSD,CXCL10,CXCR4,DPP4,FGF18,GDF15,GRIN2A,HPGD,IL18,MMP11,MMP13,MMP2,MMP9,NCF1,OLR1,PDGFRB,POSTN,PPARD,PTGS2,SCARB1,SCARB2,TFEB,TGFB1,TJP1,TLR3,TNF,TNFSF10,TRPC3,VCAM1	955 (20)
NCOA2	-0.662	transcription regulator		0.588	5.46e-09	ALDH1B1,ARG1,BMP2,Ccl2,CCL22,CCL3L3,CCL4,CEBPA,CIITA,CXCL10,Cxcl9,CYP2B6,Fcrl2,FST,GPR34,HLA-A,IFIT1B,IRF4,KLF4,LDLR,LIPG,LPL,LYZ,MMP13,Mx1,NR1H3,OAS3,OASL,P2RY12,P2RY13,PARD6B,PGR,PLIN2,PLTP,PPARG,PTGS2,RET,SOD3,TNF	925 (26)
FOXO4	-0.921	transcription regulator		-0.199	5.74e-09	Acan,BCL2L11,C1QA,CAV1,CCN2,CCND2,CDKN2B,DHCR24,FABP5,FDFT1,FMOD,FOXC1,GADD45A,IL10RB,ITGAM,ITGB2,JAG1,LCP2,MMP9,NAMPT,NRP2,PTPRC,Scd2,SESN1,SGK1,SLC2A1,SOX9,SPTLC2,TGFB1,VCAM1,VEGFA	869 (20)
ciprofloxacin		chemical drug		-0.946	5.74e-09	ADAM8,ADGRE1,ALDH3B1,CCR1,CD40,CD68,CD80,CD86,CSF2RB,CTSD,EDIL3,EPB41L5,HLA-A,ITGAL,ITM2C,LDLR,LGMN,MMP2,MPEG1,MSR1,NRCAM,PLXNB2,PTGS2,RAB11FIP1,SEMA4D,SLC2A6,SPP1,TLR7,TNF,TTYH3,VIM	687 (13)
FFAR3		G-protein coupled receptor	Activated	2.746	5.74e-09	ANPEP,ARHGEF2,B4GALT2,CACNA1C,CCL22,CD36,CD80,CHD5,CXCL10,Cxcl9,FCGR1A,FCGR2B,GPR183,HLA-DMB,ITPR3,LOXL2,LY86,MLPH,PITPNM2,PPARG,RCN1,SCN1B,Tlr13,TLR7,TLR8,VAT1L
C3	0.977	peptidase	Activated	2.803	5.74e-09	ACTA2,APOE,BCL2A1,C1QA,C3AR1,C5AR1,CASP4,CCL2,Ccl2,CCL3L3,CCL4,Ccl9,CD55,CSF1,CXCL10,CXCL16,FN1,ITGAM,PTPRC,SMAD7,TGFB1,TNF,UCP2,VCAM1,VEGFA,ZBP1	822 (20)
Ap1		complex	Activated	2.01	5.76e-09	BCL2A1,BCL2L11,BDNF,C3AR1,CCL2,CCL3L3,CCL4,CCN2,CD40,CDKN2A,CHRD,CXCL12,DNMT1,FAS,FN1,FOSL1,HMOX1,HPGD,IGF1,IL33,LPL,MMP12,MMP13,MMP2,MMP3,MMP9,MSR1,MYOD1,NGF,PADI4,PLAU,PRDM1,PTGS2,RRM2,SOCS1,SPARC,TGFA,TGFB1,TNF,UTRN,VCAM1,VEGFA	607 (16)
ESRRA		transcription regulator		1.887	6e-09	ABCC5,ACKR3,ACTA1,ADAM8,ANGPT4,ANGPTL4,APOLD1,ARHGAP24,B4GALT6,C3AR1,CCL2,CCR2,CD36,CDC6,CEBPA,COL1A1,COL8A1,CREB3L1,CTSH,CTTN,CX3CR1,CXCL10,CXCL12,CXCR4,CYBB,EMP2,EPAS1,EPHA2,HK2,HMOX1,HSPB6,JAM3,LIPA,LOXL2,LPL,MMP14,MMP2,MMP9,NEXN,NRP2,PDK4,PDP1,PLXDC1,PPARG,PPARGC1B,RYR2,Scd2,SHB,Sp100,SPP1,SSPN,STAC2,TGFB3,TNFAIP2,TNFRSF11A,TNFRSF12A,TTN,UNC5B,VEGFA	932 (22)
Histone h3		group		-1.237	6.36e-09	ABCD2,ACKR3,ACTA1,ADD3,AP1S3,B2M,BCL2L11,BDNF,CA9,CACNA1G,CAV1,CCL2,Ccl2,CCND2,CD40,CDC6,CDKN2A,CDKN2B,CEACAM1,CEBPA,CIITA,COL1A2,CXCL10,ENO3,FGFR2,FKBP5,GAD1,GATA2,GATA6,GCNT4,HIVEP3,Hmga2,HOXA10,HOXA11,HOXA7,HOXA9,Ifi27l2a/Ifi27l2b,IFITM3,IGF1,IRF4,MCM2,MGLL,MITF,MMP9,NCF1,PGR,PIK3R5,POU2F3,PPARG,PRDM1,PTGES,PTGS2,RAB27B,RCAN1,RGS10,RGS9,RHO,RPRM,RRM2,S100A16,SCARB1,SFRP1,SGK1,SLC16A6,SLC6A2,SO…	895 (20)
Ccl2	6.592	cytokine	Activated	2.758	6.39e-09	CCL11,Ccl2,CCL3L3,CCL4,Ccl7,Ccl9,CCR2,CCR5,CD14,CSF1,CTSB,CTSK,CXCL10,CYBB,IGF1,KLF4,LPL,PPARG,SPP1,TNF,VCAM1	695 (15)
POU5F1		transcription regulator		0.559	6.58e-09	ACKR3,BAG3,BCL2A1,BCL2L11,BIRC3,BMP2,CD274,CD40,COBLL1,CRABP2,CTSB,CTSD,CXCL10,CXCL12,DAPK1,DLX3,DNMT1,DUSP4,EN1,EPHA2,FAS,GADD45A,GATA2,GATA6,GDF3,GM2A,GREB1,H19,HEXB,HK2,HOPX,HOXB3,HOXC4,IL6ST,IRS1,JARID2,KLF4,LOXL1,MMP2,MMP9,NAIP,NFATC4,NR2F2,Oasl2,PCDH18,PFKM,PMEPA1,RCAN1,SIRPA,SLC11A1,SMAD7,SMPD1,SPP1,Sprr2d,Sprr2g,Sprr2h,STIM1,TEAD4,TF,TGFB1,TGFB3,TNF,TNFRSF9,TNFSF10,TWIST1,USP18,VEGFA,VIM,…	997 (23)
RXRB	0.249	ligand-dependent nuclear receptor		-0.6	6.78e-09	ALDH1A1,C1QA,C4A/C4B,CAMK1D,CCL22,Ccl8,CD109,CD86,CDK6,CSDC2,CTSB,CTSS,CXCL10,ECM1,ECT2,EHD3,GPR183,HOXB3,HOXB4,IGF1,LDHD,LYZ,MBP,MMP11,MMP12,MMP2,NUPR1,PDGFA,PGR,PHF11,PPP1R15B,PURG,S100A6,SEMA4D,SLC6A8,SPP1,TACSTD2,TNF,TNFSF10,Tnfsf9,URB1	829 (23)
CTCF	-0.128	transcription regulator		-0.387	7.2e-09	AVPR1A,BDNF,Ccl2,CCL3L3,Ccl9,CD14,CD274,Cd52,CD68,CD83,CDKN2A,CXCL10,CXCR4,ERRFI1,FST,GAD1,H19,HLA-DQA1,HLA-DQB1,HLA-DRB5,HSPA1A/HSPA1B,Hspa1b,LGR5,LIF,LYZ,MDK,MMP14,MYOD1,PBXIP1,PTGS2,SGK1,SLC7A11,TGFB3,TLR2,TNF,TNFRSF12A,ZBTB16	920 (22)
CD3		complex	Activated	2.488	7.26e-09	BCL2A1,BCL2L11,BIRC3,C2,CCL22,CCL3L3,CCL4,CCND2,CCR1,CCR2,CCR5,CD274,CD3E,CD53,CD74,CD80,CD83,CD86,CDK6,CEACAM1,CORO1A,CXCL10,CXCR4,CYBA,DOCK2,DPP4,EBI3,EDIL3,FAS,FCER1G,FYB1,H19,HIVEP3,HLA-DQB1,HSPA1A/HSPA1B,IFNGR1,IGF1,IL10RB,IL16,IL21R,IL2RG,IL4R,IL7R,IRF4,IRF8,ITGA4,KLK7,LCP1,LEF1,LSP1,LTBP1,Ly6a (includes others),LYN,MMP2,MSR1,NAIP,NAMPT,NFATC1,NFATC2,NFX1,NLRP1,OGN,ORAI2,PLEK,PLIN2,PPARG,PT…	872 (17)
SRF	-0.21	transcription regulator		1.178	7.46e-09	A2M,Abca8a,ACTA1,ACTA2,ANKRD1,ANO1,APOLD1,AVPR1A,BCL2L11,BICC1,BMP2,CCN2,CD177,CDKN2B,CLDN1,Cmah,CORIN,CTHRC1,CXCR4,CYBB,DHCR24,DMKN,FABP5,FHL2,FHL3,FOSL1,FOXQ1,FST,GADD45A,GCH1,GSN,HMOX1,IGF1,ITGAM,KDSR,LBH,LDLR,LIF,LPL,MAP3K14,MAP4K4,MMP9,MYH4,MYL1,MYL11,MYL9,MYOD1,Nebl,NECTIN1,NET1,NFATC2,NLRP1,NOL3,PGLYRP1,PTGS2,RAB27B,RAI2,SLC2A1,SLPI,SND1,TBXAS1,TGFB1I1,TNC,TNIP2,Tpm2,TTN,WT1	876 (22)
PP2/AG1879 tyrosine kinase inhibitor		chemical drug		-0.879	7.54e-09	ACSL4,AGT,BCL2L11,BIRC3,CCL2,CCN2,CXCL16,EPHA3,FGR,FN1,HMOX1,HOXD10,ITGAM,LYN,MMP13,NCF1,PLAU,PTGS2,RRM2,SPP1,TIMP2,TJP1,TNF,VAV1,VEGFA,VIM	793 (21)
peptidoglycan		chemical - endogenous non-mammalian	Activated	3.255	7.55e-09	BCL2A1,CCL2,Ccl2,CCL3L3,CCL4,CCR5,CD274,CD40,CD80,CD86,CORO1A,CXCL10,CXCL16,CXCL6,CXCR4,FAS,HMOX1,IL16,IL18,ITGB2,MMP13,MMP3,NLRP3,PTGS2,Tlr13,TLR2,TLR5,TLR7,TLR9,TNF	588 (15)
spironolactone		chemical drug	Inhibited	-2.093	7.81e-09	ABCC3,ACTA2,BGN,CCL2,Ccl2,CCN2,CD163,COL1A1,COL1A2,COL3A1,CXCR4,DCN,FKBP5,FN1,HCN4,IL11,POSTN,PPARG,PTGS2,SLC9A1,SLCO2A1,SOX9,TGFB1,TIMP2,TIMP3,TNF,VEGFA,VIM,WT1	798 (20)
APC	-0.545	enzyme		1.135	8.02e-09	AXIN2,B2M,CCND2,CD274,CD55,CDH3,CDK6,CLDN1,COL12A1,CTH,CXCL12,DHRS9,DPP4,HK2,IGF1,ITGAM,JAG1,KLF4,LAMB1,LFNG,LGR5,LPL,MMP10,MMP3,MMP9,Nrg1,PARD3,PDK4,PPARD,PRKCB,PTGS2,PYY,SGK1,SOX9,SPP1,TIMP3,TJP1,TNF,TNFRSF12A,TNFSF11,VEGFA	878 (20)
15-deoxy-delta-12,14 -PGJ 2		chemical - endogenous mammalian		-1.275	8.6e-09	ACTA2,BIRC3,CAV2,CCL11,CCL2,Ccl2,CCN2,CCND2,CD36,CIITA,COL1A1,COL1A2,CTSB,CTSD,CXCL10,CYBB,FN1,GADD45A,GATA6,GDF15,GDF3,GSN,HMOX1,ITGAM,KLF4,LAMA1,LAMB1,MMP13,MMP3,MMP9,MSR1,MYOD1,PLAU,PPARG,PTGES,PTGS2,SCARB1,SFRP2,SLC9A1,SOCS1,SPP1,TBXAS1,TGIF1,TNF,TNFSF11,TUBB3,VCAM1,VEGFA,WT1	696 (17)
JAK2	0.049	kinase	Activated	2.519	8.66e-09	ACER2,BCL2L11,BLNK,BMP7,CALCB,CCL2,Ccl2,Ccl9,CCND2,CD274,CD36,CDKN2A,CXCL10,CYBB,F10,FCGR2B,FN1,GFRA2,HTR2A,ITGAM,LAT2,LMO2,LYN,Milr1,OSM,PCBP4,PRKCB,PSMB9,PTGS2,RBP1,SLAMF9,SLC11A1,SLC1A3,SOCS1,TAP1,TF,TNF	773 (18)
GPX1	0.672	enzyme	Inhibited	-3.026	8.99e-09	ACTA2,ADGRE1,Ccl2,CCL3L3,CCL4,CCN2,CD14,CXCL10,CYBB,DUSP4,FAS,Hspa1b,MMP9,PRDX6,TNF,TNFSF10,TXN,VCAM1	787 (18)
RANBP3L		other		-0.655	9.05e-09	Acp5,ASB4,BGN,DMKN,EPDR1,GALNT11,GLIPR2,GNAO1,HDGFL3,HOXA10,HOXA7,HOXA9,HOXD10,INMT,PARM1,PARVB,SIGLEC10,SPARC,SYT17,TSPAN13,UNC5B
GIP		other	Activated	3.277	9.05e-09	CCL2,Ccl2,CCL4,Ccl7,Ccl8,CEBPA,CXCL10,Cxcl9,Ifi47,IFIT1B,IFIT3,IL4R,LPL,Mx1,OASL,PPARG,SPP1,STX11,Tgtp1/Tgtp2,TNF,UCP2	646 (24)
IRF6	-0.373	transcription regulator		0.487	9.05e-09	ARG1,CCL2,CD14,CD274,CD86,IL18,KLF4,MRC1,NLRP3,P2RX4,PLAU,PPARG,PPARGC1B,PTGES,PTGS2,RCAN1,SCARB1,SLC7A2,SOCS1,TEAD4,TJP1	643 (18)
PTHLH	0.088	other		0.619	9.27e-09	Acan,ADAMTS1,ADAMTS7,Ccl2,CDKN2A,CDKN2B,CTSK,ECM1,FN1,FOSL2,HAPLN1,HSPA1A/HSPA1B,IBSP,IGF1,IL11,LEF1,MMP13,MMP9,MSX2,PLAU,PTGS2,SOX9,TNC,TNFSF11,VEGFA	869 (23)
fingolimod		chemical drug	Inhibited	-3.518	9.27e-09	AXL,BDNF,CCL2,Ccl2,CCL4,Ccl7,CCN2,CCR2,CD274,CD36,CD40,CD80,CD86,COL3A1,CXCL10,Cxcl9,FN1,FOSL1,HLA-DQA1,HLA-DQB1,MBP,MITF,SPHK1,TGFB1,TNF	641 (17)
CCL2	4.514	cytokine	Activated	2.533	9.49e-09	ABCG1,ACTA2,CCL11,CCL2,Ccl2,CCR2,CD40,CD80,CD86,CEBPA,CXCL10,FOLR2,IGF1,IL18,ITGAL,KLF4,LPL,MMP10,MMP2,MMP9,NCF1,PPARG,PTGS2,SCARB1,SLC11A1,SLC40A1,TGFB1,TNF,VCAM1,VEGFA	786 (16)
ANXA1	-0.394	enzyme		-1.801	9.55e-09	ACTA2,ANGPT2,CCL2,CD80,CD83,CD86,COL1A1,CSF1,CXCR4,HAVCR2,ITGAM,ITGB2,LGALS1,MMP2,PLAU,PTGS2,SPHK1,TGFB1,TIFA,TIMP2	737 (14)
NCSTN	0.031	peptidase	Inhibited	-2.523	9.72e-09	Ccl9,CD14,CD68,CD84,CEBPA,CSF2RB,FCER1G,FCGR2A,FCGR2B,GATA2,IRF8,Ly6a (includes others),NCF1,NCF4,SPI1,VIM	614 (11)
3-deazaneplanocin		chemical drug		-0.457	9.9e-09	AKNA,ANXA8/ANXA8L1,CD274,DUSP4,FAS,FBXO32,HSD17B1,IL10RA,IRF8,MAP3K14,NUPR1,PLAU,PLXNB1,SLC5A7,SLC7A2,SLPI,SOX9,TGFB1,TGFBR1,TIMP3,TNS3,TRIM14,USP53	129 (3)
androgen		chemical drug		0.498	1.1e-08	ADAMTS15,APOD,AXIN2,BDNF,C4A/C4B,CA3,COL12A1,CTSB,CTSZ,CX3CR1,CXCR4,DHCR24,ENO2,FES,FGF7,FGFR2,FOSL1,GGT1,GJA1,GPT2,GSN,IGF1,ITGAM,KLF5,MMP9,PF4,PRKCB,PSCA,PTGS2,PTPRC,RET,SDC1,SFRP2,SOCS1,SOX9,STIM1,TNFAIP8,TWIST1,WT1	882 (21)
ALDH1A2	1.097	enzyme		-0.737	1.15e-08	ALDH1A1,BGN,CCN2,COL1A2,COL3A1,CSF1,HOXA4,HOXC8,Ly6a (includes others),MAFB,PCOLCE,SPARC,SPP1,TGFBI,TIMP3	741 (14)
GNA15	5.386	enzyme			1.19e-08	ACKR3,ACTA2,ADD3,ARG1,AVPR1A,CASP4,CAV2,Ccl2,CP,CTH,ENPP1,FGF7,FHL2,FOSL1,FXYD5,GADD45A,HLA-E,HMOX1,LAMB2,LBP,NEXN,OLR1,PTGS2,RBP1,SELENBP1,SLC6A6,SLC7A1,SORBS2,TGFB3,UNC5B	582 (14)
desoxycorticosterone		chemical - endogenous mammalian	Activated	2.461	1.23e-08	Ccl2,CCN2,CCR5,COL1A1,CYBA,CYBB,MMP12,PTGS2,SPP1,TGFB1,TNF	707 (21)
RPTOR	-0.17	other		-0.68	1.25e-08	Acp5,ADGRE1,Ccl2,CCND2,CD80,CD86,CDK6,CGN,CTSK,CXCL12,CYP1B1,DHCR24,FCGR1A,FDFT1,HK2,HSD17B1,HSD17B7,HSD3B1,Ifi47,IFIT1B,IRF8,IRS1,ITGAM,ITGAX,LSS,MRC1,MSMO1,NLRP3,PTGS2,RTN4RL1,SLC2A1,SOX9,SPI1,SPTLC1,SPTLC2,SQLE,TNF	727 (17)
FGFR2	-3.092	kinase		0.617	1.26e-08	CCN4,CCN5,CCND2,CD274,COL1A1,COL3A1,CPE,CTSC,CTSH,DRAM1,EN1,FAS,FGFR2,FN1,FOXQ1,FST,GASK1B,GATA6,GJA1,GPT2,IGF1,INHBB,LAMA1,LAMB1,LGR5,MBP,MSX2,MYO1F,PCOLCE,PLXNB2,SFRP1,SPP1,TFEC,VCAM1	921 (21)
Pdgf (complex)		complex		-0.099	1.29e-08	CAV1,CCL2,Ccl2,CCN3,CCND2,CDK6,CDKN2B,CYBA,DIO3,ERRFI1,F10,FN1,GJA1,HMOX1,JAG1,LDLR,MEOX2,MMP2,PLAU,PPARG,PTGS2,SPARC,TGFB1,TGFB3,TIMP3,TWIST1,VCAM1,VEGFA	759 (18)
MYB		transcription regulator		0.443	1.3e-08	ANPEP,AXIN2,BIRC3,BLNK,CBX4,Ccl2,CD14,CDKN2B,COL1A2,CXCL12,CXCL16,CXCL6,CXCR4,ENO2,FN1,HAND2,HK2,IGF1,IL7R,KLF4,LIF,MEGF10,MFAP3L,MMP11,MMP3,NEURL3,P2RY13,PTGS2,SDC1,Serpina3g (includes others),SLC16A3,SLC2A3,Slfn2,SOCS2,SPHK1,SPP1,TFEC,TMT1B,TNFRSF9,TWIST1,VAV1,VIM	807 (16)
SP3	-1.083	transcription regulator		-0.581	1.33e-08	ABCD2,ACTA2,ADD3,ANGPT2,Ccl2,CD2AP,CD40,CDK5R1,CEACAM1,CEBPA,CNMD,COL1A1,COL1A2,COL7A1,CYP7B1,DLX3,DNM1,F10,FAS,FOSL1,GDF15,HDAC4,HSD17B1,IGF1,KLF4,LAMA1,LDLR,LPL,MMP2,PADI4,PGR,PLAU,PTGS2,PYY,RAB11FIP1,RASGRP2,SCARB1,SGK1,SLC2A3,SPARC,TGFBR1,TIMP2,TLR2,TNC,VEGFA,VIM	953 (21)
MMP2	2.706	peptidase		-0.91	1.34e-08	ACTA1,BMP2,CCL11,Ccl2,Ccl6,CD36,COL3A1,CSF2RB,CXCL12,FN1,IBSP,IL2RG,IL4R,IL6ST,ITGA3,LDLR,NR1H3,PDK4,SCARB1,SOCS1,TGFB1,TJP1,TNF	990 (18)
FCGR2A	5.094	transmembrane receptor	Activated	2.37	1.37e-08	CCL2,Ccl2,CCL22,CCL4,CD40,CLEC4E,CXCL10,FAS,FCGR3A/FCGR3B,IFIT3,IFITM3,IL18,ISG20,OAS3,PTGS2,RASGRP1,SLC2A6,TNF,USP18,VEGFA	668 (15)
SENP1	0.02	peptidase		1.482	1.37e-08	ARG1,Ccl9,CDH3,CTSD,CYBB,GREB1,LAMA5,LDLR,MMP10,MMP14,MMP2,MMP9,MYLIP,PPARG,SDC1,SDC3,STAT5A,UCP2,VEGFA,VIM	657 (17)
IFNA4		cytokine	Activated	2.871	1.4e-08	AP1S3,Bst2,CCRL2,CD274,CD86,CLIC4,CXCL10,H2-T24,HLA-E,Irgm1,Ly6a (includes others),OASL,PIK3AP1,PMEPA1,SLCO3A1,Tgtp1/Tgtp2,TREML2,USP18,ZBP1	464 (13)
SERPINB7		other		-1.414	1.41e-08	ADAMTS12,ADAMTS14,ADAMTS15,ADAMTS7,CACNA1C,CACNB2,CCL2,CCR1,CPE,CTSB,CTSC,CTSD,CTSH,CTSZ,GDF11,HPN,INHBB,ITGB4,ITPR2,ITPR3,LGMN,Ly6a (includes others),MMP10,MMP11,MMP13,MMP14,MMP9,PLAU,SLC24A3,STIM1,TGFB1,TNF,VEGFA
IL11	-3.707	cytokine		-0.179	1.49e-08	A2M,ACTA2,BCL2A1,CD40,CDH13,Clec2d (includes others),DLK1,IGF1,IL18,IL6ST,LBP,MMP13,MMP2,MMP3,MMP9,POSTN,PPARG,SMAD6,SPHK1,SPP1,STX11,TNFSF11,VCAM1,VWF	528 (17)
tyrphostin AG 1478		chemical drug		-1.107	1.49e-08	CAV1,CCL2,COL8A1,CXCR4,FAP,HAPLN1,IL13RA2,ITGAM,MME,MMP13,MMP2,MMP9,NCF1,PLAGL1,PLAU,PTGER2,PTGS2,S100A10,SLC2A1,SPHK1,TFPI2,TNFAIP6,TWIST1,VCAM1	786 (18)
Stat6 dimer		complex		1.051	1.58e-08	ANO1,ARG1,CCL11,CCL22,CD36,CXCL6,EPAS1,FAS,IL13RA2,IL4R,IRF4,KLF4,POSTN,PPARD,PPARG,SOCS1
KMT2A	-0.172	transcription regulator		1.49	1.63e-08	ABCD2,ABTB2,ACTA2,BAG3,CDKN2A,DEPTOR,FN1,FOXC1,GCNT4,HOXA10,HOXA11,HOXA7,HOXA9,HOXB3,HOXB4,HOXB7,HOXC6,HOXC8,HOXC9,MGLL,MSX2,PBX1,PGR,SCARB1,SIGLEC10,SLC16A6,TGFB1,TWIST1	770 (15)
CD38	0.819	enzyme		1.562	1.81e-08	ACTA2,ANXA6,ASS1,CCL22,CCND2,CD86,COL1A1,CSF2RB,CYBB,EPS8,FGL2,FN1,GLIPR2,IL1R2,LFNG,NABP1,NFIL3,PKIB,PRDM1,PYCR1,RAP1GAP,RASGRP2,S100A6,Scd2,SDC1,SEMA4A,Serpina3g (includes others),SLC16A3,SLC2A1,SLC7A5,SOCS1,SOCS2,TGFB1,THY1,TUBB2B,UCK2,VCAM1,VIM	797 (20)
bisindolylmaleimide I		chemical drug	Inhibited	-2.209	1.84e-08	AGT,ALPL,BCL2A1,BIRC3,CCN2,CCND2,CD55,CLDN1,FN1,GDF15,HMOX1,IBSP,IGF1,LPL,MMP10,MMP12,MMP13,MMP2,MMP9,POU2F2,PTGS2,RCAN1,TGFB3,TJP1,TNF,TNFSF10,TRAF1,TRIM29,VEGFA,WNK4	540 (13)
NONO	-0.276	transcription regulator		1.91	1.86e-08	ATP10A,CALHM6,CD80,CDKN2A,CXCL10,EPSTI1,GATA2,GCH1,HAND2,HK2,IFIT3,ISG20,LGALS3BP,NUPR1,OAS1,OAS2,OAS3,OASL,PARP14,PDE1B,PDE3A,PNPT1,RTP4,SAMHD1,SIGLEC1,SLAMF7,SLC2A1,SLFN5,SP110,SP140,TLR3,TNFSF10,TNFSF13B,USP18	462 (10)
ciglitazone		chemical drug		-0.725	1.86e-08	ABCG1,ACTA2,AGT,APOE,CAV1,CAV2,CCL2,Ccl2,CD36,CIITA,CRABP2,CYBB,FN1,GATA6,GDF3,GSN,LAMA1,LAMB1,MITF,MMP2,MMP9,MYOD1,OLR1,PPARG,PTGER2,PTGER4,PTGS2,SFRP2,SLC9A1,TNF,TNFSF10,TUBB3,VCAM1,WT1	715 (19)
Sb202190		chemical drug	Inhibited	-2.117	1.86e-08	ACTA2,ANGPTL4,CCL2,Ccl2,Ccl9,CCN2,CCND2,CD55,CD86,COL1A1,CXCL10,EBI3,FGFR2,FN1,HAPLN1,HMOX1,IL18,LDLR,MMP13,MMP2,MMP9,MYOD1,PGR,PPARGC1B,PTGS2,SGK1,SP7,SPI1,SPP1,TIMP2,TNF,VCAM1,VEGFA,VIM	737 (18)
PKD1	0.413	ion channel		-1.757	1.87e-08	Acp5,ACSS1,ADCY7,ALDH1A1,AVPR2,AXL,Ccl2,CCN2,CLDN10,COL12A1,CXCL16,DPEP1,EDIL3,ENPP6,F2RL2,FAM151A,GATM,GREM1,Hoxb3os,IL1RL1,JPH2,KNG1,LTBP1,MCUB,NAPSA,NIPAL1,NNMT,Nrg1,P2RX7,PKNOX2,PRDX5,PRKCB,RGS3,RPS6KA5,SLC2A9,SLC40A1,SLC7A11,SP7,TGFBR1,TNFAIP8,TNFSF11,TNS1,VWF,ZFHX4,ZNF711
clodronic acid		chemical drug		0.721	1.88e-08	ADGRE1,ARG1,Ccl2,CD36,CD40,CD80,CD86,CXCL10,FCGR2B,HMOX1,MRC1,MSR1,POSTN,TGFB1,TMEM119,TNF,VCAM1	984 (19)
DSP	-1.736	other	Inhibited	-2.902	1.93e-08	AXIN2,Ccl2,CEBPA,COL1A1,COL1A2,COL3A1,GJA1,LPL,MMP14,MMP9,PPARG,TGFB1	575 (11)
hexachlorobenzene		chemical toxicant	Activated	2.683	1.94e-08	A2M,C4A/C4B,CD14,CP,FBLIM1,FCGR2A,FXYD5,ITGB4,MMP2,MMP9,MRC1,Ms4a6b,PSMB8,RCN1,RFTN1,S100A10,SPP1,TGIF1,TNFRSF12A,VIM	545 (12)
ZNF281	0.707	transcription regulator		-0.471	1.94e-08	ACTA2,ADAM19,CCL11,CCL2,CCL22,CCL3L3,CCL4,Ccl6,Ccl8,Ccl9,CCN2,COL1A1,CXCL6,CXCR4,FN1,GADD45A,IL11,LGR5,OSM,PTGS2
ARHGAP31	0.596	other		-0.258	1.94e-08	BMP2,BMP7,CCN2,CDKN2A,COL5A1,COL6A1,COL6A2,FN1,GDF11,GDF15,MMP10,MMP3,SPARC,TGFB3,TGFBR1	498 (12)
CR1L	0.076	transmembrane receptor	Inhibited	-3.831	1.94e-08	BGN,CCN2,COL15A1,COL1A1,COL1A2,COL3A1,COL5A1,COL6A1,COL6A3,COL8A1,LUM,PTGER4,TGFB1,TNC,TNF	732 (19)
TLR3	-3.02	transmembrane receptor	Activated	4.149	2.05e-08	AIM2,AKT3,ARRDC4,BCAR3,CCL11,CCL2,Ccl2,CCL3L3,CCL4,Ccl7,CD274,CD40,CD80,CD86,CTH,CTSK,CXCL10,Cxcl9,DNMT1,FAS,GCH1,HMOX1,IFI16,Ifi47,IFIT3,IL1R2,IL33,ISG20,JAG1,LIPA,LIPG,Mx1,OAS1,OASL,Oasl2,PFKFB3,PIK3CD,PLAU,PTGER2,PTGES,PTGS2,SLPI,SOCS1,TLR3,TLR7,TNC,TNF,TNFAIP8L2,TNFSF10,TNFSF13B,TREML2,USP18	544 (16)
GNAQ	-0.033	enzyme		-1.471	2.06e-08	ACTA1,ADAMTS1,ANKRD1,ARG1,AVPR1A,BMP2,Ccl2,Ccl7,CCN2,CDC6,CXCL12,FOSL1,FST,GADD45A,HAND2,HK2,HSPB8,IL11,KCNK2,MEOX2,NDRG2,NFIA,NFIB,NFIL3,OAS1,OLR1,PGR,PRKG2,PTGS2,SELENBP1,SGK1,SPHK1,TNFAIP6,TNFRSF12A,VCAM1,VEGFA	788 (21)
RARB	-0.643	ligand-dependent nuclear receptor	Activated	2.523	2.08e-08	AIM2,ARHGAP4,BCL2A1,CARD9,CASP4,CD36,CDKN2A,CDKN2B,CXCL12,CYP26B1,FOLR2,GADD45A,GJB4,Gm5431,HOXA10,HOXA3,HOXA4,HOXB4,HOXB7,HP,Ifi47,IFIT1B,Igtp,Irgm1,KLF4,LYZ,MMP11,Naip1 (includes others),PPARG,PTGS2,RET,SLC16A2,SLC17A9,SLC27A1,SLC2A1,SPP1,STRA6,TGFB1,TJP1,USP18,VEGFA,ZNF703	837 (25)
metronidazole		chemical drug		-0.122	2.1e-08	ABCC3,ACTA2,APOD,Bhlhe41,BLNK,BMP7,C1QA,C1QB,CFP,COL3A1,CSF1,CST3,CTSB,FXYD5,HAVCR2,IL10RA,LGALS1,MMP2,NAV2,Nrg1,NUAK1,RTN4RL1,SDC3,SEZ6L,SOCS2,SPIRE1,SPP1,TJP1,TNF,TNFRSF11A,TREM2
AGER		transmembrane receptor		0.478	2.12e-08	ARG1,C1QB,C1QC,CCL2,Ccl2,CCL3L3,CCL4,CSF1,CTSK,FAS,FN1,IGF1,IL4R,LPL,MMP12,MMP2,MMP3,MMP9,PTGS2,SELENBP1,TGFB1,TJP1,TNC,TNF,TUBB3,VCAM1,VEGFA	615 (16)
BCR-ABL1		fusion gene/product		-0.42	2.13e-08	BCL2A1,BCL2L11,CAV1,CCL2,Ccl9,CD36,CDKN2A,CEBPA,CSF2RB,CSF3R,CXCR4,EPAS1,HK2,HK3,HMOX1,MME,MSR1,OSM,PIK3CG,PRKCB,PRKCI,SLC2A1,SLC2A3,SOCS1,SOCS2,TNFSF10	722 (17)
1-palmitoyl-2-oleoylphosphatidylserine		chemical - endogenous mammalian		0.832	2.21e-08	BMP2,CCL3L3,CCL4,CXCL10,IL3RA,LIF,OSM,TGFA,TGFB1,TGFBR1,TNF,TNFRSF12A,Tnfsf9,VEGFA
miR-335-3p (miRNAs w/seed UUUUCAU)		mature microRNA	Inhibited	-2.689	2.21e-08	ADAMTS14,ADAMTS15,CD274,COL1A1,COL1A2,COL4A5,COL5A1,COL5A2,COL8A1,LAMC1,LOXL2,PDGFA,SPARC,TGFBR1
TASL	5.321	enzyme	Activated	3.039	2.25e-08	BCL2A1,CCL2,CD274,EPSTI1,IFIT3,ISG20,MAFB,OASL,SLAMF7,TNF,TNFAIP6,USP18,VCAM1	297 (8)
ZEB1	0.805	transcription regulator	Activated	2.728	2.29e-08	ALDH1A1,ANKRD1,CCN2,CCR2,CD163,CD74,CDKN2A,CDKN2B,COL1A1,COL1A2,COL3A1,Dnm3os,DNMT1,FN1,HK2,ITGB4,LOXL2,MMP2,MMP9,MPZL2,MRC1,NRP2,OAS1,PLAU,POLQ,PTGS2,S100A10,TF,TGFBI,VIM	899 (19)
TMPRSS2-ERG		fusion gene/product		1.414	2.34e-08	ADAMTS12,ADORA2B,ARRDC4,CBX2,COL27A1,COL5A1,CREB3L1,CTH,CYBA,DNAJA4,FAP,FHOD3,GDF15,HOXC9,LFNG,LOXL2,LPL,LTBP2,MEGF6,MME,MMP9,NUPR1,OASL,PPARG,ROR1,SFRP1,SLC7A11,TGFBI,TLR2,TSPAN2,USP53,VIM	620 (7)
MECP2	-0.142	transcription regulator		1.023	2.35e-08	ADIPOR2,APOE,ARHGAP24,BDNF,CACNA1C,CAMK1D,CD86,CDKN2A,CDKN2B,CNRIP1,DOCK8,DPP4,FKBP5,FXYD1,GABRB3,GAD1,GRIN2A,Havcr1,LFNG,MBP,Meg3,MRC1,NEXN,PATJ,PRKCG,PTGS2,SGK1,SLC2A3,SLC6A2,SRPX2,SYN3,SYT4,TBC1D2B,TFPI2,TNF,TSPAN13,TSPAN9,UTRN,VEGFA,VIM,WNT10A,WNT6,WNT9A	808 (19)
JAG1	2.563	growth factor		1.724	2.4e-08	ACTA2,APOD,CCND2,CD86,CDKN2B,CLDN1,COL1A1,CYP11A1,DTX1,GADD45A,GATA2,GDF15,JAG1,MMP9,NR2F2,PDGFRB,SPP1,TGFB1,TGFB3,TIMP3,TNC,VIM,WNT4	845 (20)
IGF1R	1.508	transmembrane receptor		0.459	2.44e-08	ACTA1,ACTA2,ANKRD1,BCL2L11,BMP2,CD109,CD300A,CD300C,Cd33,CD36,CD37,CD48,CD53,CD68,CD84,CEBPA,COL1A1,COL3A1,CTSD,CYP11A1,DIO3,DLK1,FHL2,GJA1,H19,HSD17B7,IBSP,IFNGR2,IGF1,IL16,INHBB,IRS1,ITGAM,LPL,Meg3,MYL1,MYOD1,PLAU,PTGS2,RRM2,RTL1,S100A10,SCARB2,Scd2,SLC16A2,SP7,SPP1,TGFB1,TGFBI,TIMP3,TJP1,TNF,TNFSF10,TNFSF11,Tpm2,TWIST1,TXN,VEGFA	782 (22)
YY1	-0.703	transcription regulator		-0.182	2.47e-08	ACTA1,ACTA2,ANKRD1,BCL2L11,BDNF,BLNK,CCL2,CCR5,CD22,CDC6,CDKN2A,CDKN2B,CHRDL1,CIITA,COL15A1,COL1A1,CXCL12,CXCR4,CYBB,DLX3,EBF2,FAS,GPC3,HK2,HMOX1,HOXB4,IL1R2,KLF4,LAMA1,LDLR,MMP13,MMP2,MSX2,MYH4,MYL1,MYL11,MYOD1,NSG1,PDGFA,PDGFD,PERP,PLAGL1,PSRC1,RRM1,SCARB1,SFXN1,SLC1A3,SLC23A2,SLC2A1,SLC2A3,STC1,TGFBI,TGFBR1,TREM2,VAV1,VEGFA,VIM,VWF,WT1	891 (19)
EGR2	0.407	transcription regulator		-0.506	2.51e-08	ABHD5,APOE,ARHGAP24,ASS1,BCL2L11,CALCB,CAMK4,CDKN2A,CNTFR,COL11A1,DDN,DIO2,DOK2,DTX1,FXYD5,GAD1,Gm45669,GRIN2A,GSN,HOXB3,HOXB7,IL1R2,IL21R,IL6ST,IL7R,KCTD12,LGALS1,LGMN,MBP,MCOLN2,MME,MYO1D,NECTIN1,NFIL3,NRP2,PLCD3,Pou3f1,PRDM1,PRODH,RCN3,RRAD,SLC1A3,Slfn1,SOCS1,SQLE,STAT5A,TBC1D9,TGFB3,TMEM141,TNFSF10,TNFSF11,TRAF1,VEGFA,ZBTB16	634 (18)
SUMO3	-0.175	other		-0.078	2.51e-08	AGT,Bst2,CAV1,CAV2,CCN3,CCND2,CEACAM1,CTH,CXCL10,CXCL16,HLA-G,HMGA1,IRS1,MMP14,TAP1,TNC	719 (12)
MAPK8	-0.163	kinase	Activated	2.299	2.53e-08	ACSL4,APOD,APOE,B4GALT5,BCL2L11,BIRC3,BMP2,Ccl2,CCN2,CDKN2A,COL1A1,CXCL16,CYBB,CYP11A1,DIO2,DNMT1,DUSP4,FOSL1,FOSL2,GADD45A,HDAC6,HMOX1,LIF,MMP13,MMP2,MMP3,MMP9,MSR1,MTHFR,PLAU,PPARD,PPARGC1B,PTGES,PTGS2,RBP1,TLR2,TNF,WNT4,WNT6,ZFP36	564 (14)
BMP7	-3.059	growth factor		-0.546	2.57e-08	ACTA2,BMP2,BMP7,CAMK2N1,CAV2,CCL2,CCR2,CEBPA,COL1A1,COL1A2,COL5A2,CXCR4,DLK1,FN1,GCH1,GDF3,GFRA2,GJA1,GREM1,IBSP,IGF1,IRS1,JAG1,KLF4,LOXL1,MMP13,MMP2,MMP3,MMP9,MSX2,OLFM1,PDGFRB,PMEPA1,PPARG,PPARGC1B,PTPRS,SMAD6,SMAD7,SP7,SPP1,TGFB1,TGFB3,TGFBR1,TIMP2,TMEM132A,VEGFA,VIM	751 (22)
prednisolone		chemical drug	Inhibited	-3.305	2.57e-08	APOE,ARG1,ATG16L2,BAG3,BIRC3,CALCB,CCL2,Ccl2,CD163,CD86,CDK5R1,CDKN2A,CTSB,CTSS,CXCL10,CXCR4,CYGB,DAPK1,DRAM1,FAS,FBXO32,FKBP5,GM2A,IFIT1B,IGF1,Irgm1,ISG20,ITGA4,ITGAM,JAG1,KCTD12,LDLRAD4,LIMK2,NFIL3,PIK3CG,PTGS2,SGK1,SLC29A3,SLC41A3,SOCS1,SOD3,SPP1,TGFB1,TNF,TNFSF10,TNFSF11,UTRN,UVRAG,ZBTB16	713 (19)
SMAD2	-0.206	transcription regulator	Activated	2.759	2.58e-08	Acan,ACTA2,ALPL,BCL2L11,BGN,CACNA1C,CACNA1D,CCN2,CDKN2A,CDKN2B,COL1A2,COL3A1,DAPK1,FDFT1,FN1,HMOX1,IGF1,INPP5D,IRX1,MMP13,MMP2,MMP9,NET1,SMAD7,SPHK1,SYT9,TGFBR1,TIMP3,TNFSF13B,VEGFA,VIM	1001 (19)
SP2509		chemical reagent		1.171	2.7e-08	ADAMTS1,ANKRD1,BAIAP2,BDNF,BMP5,CAMSAP3,CCND2,CD274,CDK5R1,CDK6,CRABP2,CXCL10,Cxcl9,E2F8,EFNB1,EPHA3,FES,FN1,FOXC1,GATA6,GDPD5,HDGFL3,HOXA10,HOXC8,IGSF9,KIF5C,KLF4,LEF1,LGALS1,LTBP1,MAP4K4,MAPK12,MCM2,NFASC,NFATC1,NFIB,OLFM1,PAK1,PAK3,PDGFA,PGR,PIK3CD,RAPGEF2,RCC2,RET,SGK1,SHC1,SLC43A1,SLC7A1,SPP1,STAT5B,TAP2,TNC,TUBB3,TYRO3,UNC13A,ZWILCH	443 (7)
RGS10	4.533	enzyme			2.72e-08	ARG1,CCL11,CCL2,CCL3L3,Ccl7,Ccl8,CCR1,CXCL10,CXCL6,FAS,IL10RA,IL10RB,IL18,IL1R2,IL6ST,ITGAM,ITGB2,PF4,TGFB1,TNF	770 (15)
FOSL1	-2.147	transcription regulator	Activated	2.079	2.73e-08	ANKRD1,AXL,BDNF,CCL2,Ccl2,CCL3L3,CCL4,Ccl6,Ccl7,Ccl8,CD274,CDKN2A,CXCL6,FOSL1,HPGD,ITGB4,MMP10,MMP13,MMP2,MMP3,MMP9,PLAU,PRDM1,SPARC,TF,TNF	702 (18)
TCF		group		0.447	2.73e-08	ALDH1A1,ALDH3A2,APOD,ARL4A,CEACAM1,CRYBG1,DIO2,DPEP1,ECM1,F13A1,FGF18,GAD1,GJA1,INHBB,IRS1,LEF1,LGR5,LMO2,MME,MMP2,MSX2,NRCAM,PTGS2,RCN1,SLC6A2,SOX9	764 (11)
HNRNPA2B1	-0.472	other			2.84e-08	ADORA2B,AKT3,ARSJ,CACNB2,CEMIP,CLDN1,CP,DCLK1,DDR1,FN1,GDF15,GJA1,GSN,H19,HIPK2,INHBB,KCTD12,MAST4,NOVA1,NRCAM,OAS1,PAPPA,PBX1,PGM2L1,PKIB,RASSF8,ROR1,SRPX,STK32B,TFPI2,TNS3,TWIST1,UBASH3B,UTRN,WNT4
NR0B2		ligand-dependent nuclear receptor	Inhibited	-2.495	2.85e-08	ABCC3,AGT,ARG1,Ccl2,CCN2,CD163,CD36,CD40,CD80,CD86,COL1A1,COL1A2,CXCL10,CYP11A1,CYP11B2,CYP2B6,CYP7B1,IL33,PDK4,PIK3CD,PIK3CG,PIK3R5,PLCG2,PPARG,SCARB1,SPP1,TGFB1,TLR2,TLR3,TLR8,TNF,TNFRSF11A	718 (23)
F3	-0.3	transmembrane receptor	Activated	2.56	2.86e-08	ARG1,BRINP3,CARD9,CCL2,Ccl2,CCN2,GJA1,ITGAM,LAMB1,LCP1,LEF1,MAPKAPK3,MDK,MMP2,MMP9,PAK3,SPRY4,TNF,TNFRSF11A,UBASH3B,VCAM1,VEGFA	562 (16)
JAK		group		1.811	2.86e-08	CCL2,CD40,CD83,CXCL10,FBXO32,IFIT3,IFITM3,IGF1,IL33,MMP9,PTGER2,PTGER4,PTGS2,SOCS1,SOCS2,STAT5A,VIM	747 (21)
IZUMO1R		other	Inhibited	-3.288	2.92e-08	CCL3L3,CCL4,Ccl6,CD14,CLEC4D,CLEC4E,CLEC7A,Cxcl3,IL18,IRF8,SLPI
D-fructose		chemical - endogenous mammalian	Activated	3.144	2.99e-08	ACTA2,AGT,Ccl2,Ccl7,CD68,CEBPA,COL1A1,COL3A1,CXCL10,FN1,HP,ITGAM,MMP2,PPARG,SLC2A12,TGFB1,TIMP3,TNF	876 (20)
TNFRSF1A	-0.283	transmembrane receptor		1.197	3.01e-08	ABCC3,ABCC5,ANGPT2,BDNF,BIRC3,CCL2,Ccl2,CCL3L3,CCL4,CCN2,CD36,CD68,CD83,CD86,CDC6,CXCL10,DIO2,E2F8,IGF1,ITGAM,LBP,LMO2,MMP13,MMP14,MMP2,MMP9,MYOD1,P2RX7,PDGFA,PLAU,PPARD,TGFA,TGFB1,TMCC2,TNF,TRAF1,VCAM1,VEGFA	685 (16)
LEP	4.797	growth factor	Activated	2.301	3.04e-08	ABCC3,ACTA2,ADAM8,ADGRE1,ANGPT2,ANGPTL4,ASB4,ASS1,AXIN2,BCL2A1,BDNF,CA3,CAV1,CCL2,Ccl2,CCL3L3,CD14,CD36,CD68,COL1A1,COL3A1,COL6A3,CXCL10,CYBA,CYBB,CYP11A1,DLK1,FAS,FGFR2,FN1,GADD45A,IBSP,IGF1,IL18,IL1R2,Irgm1,IRS1,ITGAM,ITGAX,JAG1,LDLR,LIF,LIPA,LPL,LTC4S,MBP,MMP12,MMP13,MMP14,MMP19,MMP2,MMP3,MSMO1,MYOD1,NAMPT,NCF1,NLRP3,P2RX4,PGR,PLIN2,PPARG,PPARGC1B,PTGS2,SCARB1,Scd2,SLC27A1,SMPD1,SPARC,SPI1,SPP…	953 (22)
CCN2	2.279	growth factor		1.384	3.05e-08	Acan,ACTA2,ADAMTS1,BCL2A1,CAVIN2,CCN2,CCN3,COL1A1,COL8A1,DCN,FN1,HAPLN1,HSD17B7,IGF1,LEF1,LOXL1,LOXL3,MMP13,MMP14,MMP2,MMP3,MMP9,SFRP4,SLC2A3,SPARC,TGFB1,TIMP3,VEGFA,WNK1	941 (19)
kanamycin A		chemical drug		-0.561	3.05e-08	ABCC3,APOD,Bhlhe41,BLNK,BMP7,C1QA,C1QB,CFP,CSF1,CST3,CTSB,FXYD5,HAVCR2,IL10RA,LGALS1,MMP2,NAV2,Nrg1,NUAK1,RTN4RL1,SDC3,SEZ6L,SOCS2,SORT1,SPIRE1,SPP1,TJP1,TNFRSF11A,TREM2
IRF2	0.493	transcription regulator		-0.441	3.08e-08	ARG1,B2M,C1QTNF1,CD14,CD274,CEACAM1,CIITA,CLDN2,CTSS,CXCL10,HK2,Ifi47,IL6ST,IRF8,KLF4,LBP,NAMPT,OAS1,PFKFB3,PSMB8,PSMB9,PTGS2,SDC1,SLC7A1,SOCS1,TAP1,TAP2,TLR3,TLR5,TNFSF10,TNFSF13B,USP18,VCAM1	542 (16)
N-[N-(3,5-difluorophenacetyl-L-Ala)]-S-phenylglycine t-butyl ester		chemical - protease inhibitor		-1.934	3.08e-08	ACKR3,ACTA2,Ccl2,CLIP2,CNMD,COL27A1,COL9A2,CSF1,CXCL12,CXCR4,DHCR24,FDFT1,HAPLN1,HLA-G,IL7R,JAG1,LDLR,LSS,MN1,MSMO1,MSX2,Prl8a2,SGK1,SOX9,SPP1,SQLE,TFPI2,TGFB1,TGFBI,TNF,TNFRSF12A,TUFT1,VEGFA	968 (18)
LMK-235		chemical reagent		0.653	3.2e-08	AGT,ANO1,CD53,HLA-DMA,HLA-DMB,IFIT3,IGSF11,NCKAP1L,NECTIN1,NFASC,NOTUM,OAS1,SELPLG,STAT5A,VSIR
NR1H2	-0.082	ligand-dependent nuclear receptor		-1.111	3.25e-08	ABCG1,AGT,APOE,Ccl2,CCL4,Ccl7,CXCL10,CXCL16,DIO2,FDFT1,ITGAL,ITGAX,LDLR,LPL,MMP9,MRC1,MYLIP,NR1H3,PLTP,PTGS2,SCARB1,Scd2,SLC16A10,SLC16A2,THRB,TNF,TNFRSF9,VEGFA	664 (23)
valproic acid		chemical drug		0.505	3.34e-08	Abca8a,ABCD2,ABCG1,ABHD5,ACSS1,ADCY1,AMPD3,ANK3,ATP11A,AVPR2,BCL2L11,BDNF,C1QTNF6,CAVIN2,CCL2,CCND2,CCR1,CD36,CD40,CD80,CD83,CEBPA,CPT1C,CRLF1,CTSB,CXCR4,CYP11A1,CYP1B1,CYP2B6,DBI,ELF1,ERN1,FAS,FDFT1,FOXC1,FRS2,GPX7,GREB1,HAPLN1,HMGCS2,HMOX1,HOXB4,IL1RL1,ISYNA1,ITM2C,LDLR,LOXL3,MME,MMP13,MSMO1,MTHFR,PAK1,PAQR7,PDGFRB,PDZK1IP1,PKIB,PLTP,PPARG,PSMB8,PSMB9,PTGS2,RNF144A,ROR1,SGK1,SMAD9,SPI1,SPP1,SQL…	1043 (23)
FHL2	2.066	transcription regulator		-0.503	3.34e-08	ACTA2,ADGRE1,ARG1,BCL2L11,Ccl2,CTSD,CXCL10,CXCL12,CYP11A1,FHL2,IBSP,MITF,MRC2,MSX2,PDGFRB,SOX9,SP7,SPP1,TGFB1,TJP1,TNF	871 (18)
LRP1	0.151	transmembrane receptor		-1.675	3.34e-08	Acan,ACTA1,ADGRE1,Ccl2,CCL3L3,CCL4,CD14,CD68,COL3A1,CTSD,MMP2,MMP9,MRC2,PDGFRB,PLIN2,PRDX5,PTGS2,SERPINF1,SLC2A3,SOX9,TNF	751 (22)
GATA3	-2.672	transcription regulator		-0.946	3.35e-08	ANGPTL4,BLVRB,CBX8,CCL4,CCR1,CCR2,CCR5,CD3E,CEBPA,CRABP2,CXCR4,CYP11A1,DLX3,DTX1,EBF1,FN1,GREB1,HSD17B1,IL1RL1,IL7R,ITGAL,KLF4,LAIR1,MMP11,NFIL3,PPARD,PPARG,PRODH,PTGER4,RCAN1,RET,SELPLG,SERF1A/SERF1B,SLC2A1,SLPI,SP110,SPI1,Sprr2d,Sprr2g,Sprr2h,TGFB1,TJP1,TNF,TNFRSF9,VCAM1,VEGFA,VIM,VSIR,ZBTB16	904 (22)
enterotoxin B		biologic drug	Activated	3.718	3.39e-08	BDNF,CCL11,CCL2,Ccl2,CCL22,CCL3L3,CCL4,Ccl7,Ccl9,CD40,CD80,CSF2RB,CXCL10,CXCL12,CXCL6,Cxcl9,CXCR4,Hspa1b,IL10RB,IL33,LIF,SLC25A37,TNF,WT1	798 (15)
nelfinavir		chemical drug		1.226	3.39e-08	A530084C06Rik,AKNA,APOBR,ARHGEF2,CEBPA,CTH,DENND2D,GPT2,HHIPL1,HMOX1,JAG1,KLF4,LONRF1,MEGF10,MMP9,NFIL3,NNMT,NUPR1,PPARG,PPP1R15B,Serpina3g (includes others),SLC1A4,SLC6A9,SLC7A11	639 (16)
VHL	0.282	transcription regulator		0.794	3.39e-08	AIF1,ALDH1A1,BCL2L11,CA9,CAV1,CCN2,CXCL12,CXCR4,ENO2,EPAS1,FN1,HK2,HMOX1,HSD17B1,HSD3B1,IFITM3,JADE1,LOXL2,MMP14,NREP,PFKFB3,QPRT,SLC16A3,SLC1A3,SLC2A1,SLC2A3,SLC40A1,SPARC,TGFA,TNF,TNFSF10,TRAF1,VCAM1,VEGFA,VIM	845 (21)
allopurinol		chemical drug		1.265	3.4e-08	A2M,ADAMTS1,BDNF,BIRC3,C4A/C4B,CD14,CP,CXCL10,FBLIM1,FCGR2A,FXYD5,HMOX1,ITGB4,MRC1,Ms4a6b,PLA1A,PSMB8,PTGS2,RCN1,RFTN1,S100A10,SLC2A1,SPP1,TGIF1,TLR6,TNFRSF12A,VIM	734 (20)
LIF	3.723	cytokine		-0.018	3.6e-08	A2M,ACTA2,ALDH1A1,ANKRD40,BMP2,BMP7,Ccl2,CCL3L3,CHAT,CXCL10,CYP11A1,CYP11B2,FN1,GATA6,H19,HK2,HLA-G,HOXC9,IBSP,IFI16,IGF1,IL34,IL6ST,KLF10,KNG1,LBP,LPL,MMP13,MMP14,PGR,PPARG,PTGS2,RASA3,RET,RHO,RHOU,SFRP4,SOCS1,SOCS2,SPP1,TNC,TNF,TNFSF11,VEGFA,VWF,WT1	864 (19)
conjugated linoleic acid		chemical drug		-1.213	3.79e-08	Acp5,ANGPTL4,AXL,CCR5,CEBPA,CTSK,CXCR4,FCGR2B,GDF15,IL10RA,IL10RB,ITGB2,MMP9,NFATC1,NLRP3,PPARG,PPARGC1B,PTGS2,TNF,TXN	791 (16)
LRP6	0.321	transmembrane receptor		1.158	3.79e-08	ACTA2,ALDH1A1,AXIN2,CAV1,Ccl2,CCN2,CD68,COL1A1,HK2,MMP13,MMP14,MMP2,MMP3,MMP9,SLC2A3,SP7,SPP1,TGFB1,TNF,VIM	712 (17)
NUP98-KDM5A		fusion gene/product	Inhibited	-2.547	3.84e-08	C3AR1,C5AR1,C5AR2,Ccl6,CDK6,HOXA10,HOXA7,HOXA9,LYZ,MSR1
KRT17		other		1.75	3.92e-08	CCL11,CCL22,CCL3L3,CCL4,CCR1,CCR5,CLEC7A,CXCL10,CXCL6,MMP13,MMP3,MMP9,SPP1,TJP1,TNF,VIM
FOXP3	0.738	transcription regulator		0.262	4.05e-08	AKT3,ANLN,BCL2L11,CCL3L3,CCR1,CCR2,CD200R1,CD80,CSF1,CXCR4,CYSLTR1,DUSP4,FGL2,FOSL2,HLA-A,IFNGR2,IL10RA,IL17RA,IL1RL1,IL7R,IRF4,LGALS1,METTL9,MMP2,MMP9,NEB,NFIL3,PGLYRP1,PLAGL1,PPARG,PRDM1,SLC16A3,SLC2A3,SMAD7,SOCS2,TGFB1,TGFBR1,TNF,TXN,VEGFA	810 (16)
NOD2	1.339	other	Activated	2.092	4.2e-08	ARL5C,AXIN2,BCL2A1,BMP2,CCL2,CD40,CLEC4E,CLEC5A,CXCL10,IL18,ITGAM,MCOLN2,MEFV,NR1H3,PTGES,RALGDS,RASGRP1,SLC2A6,TNF,TNFRSF9,TNFSF11,TRAF1,TWIST1	710 (14)
KCNIP3	-1.396	transcription regulator		0.962	4.2e-08	ABR,Acp5,ACTA2,ADORA2B,AOC3,CCR2,CCR5,COL1A1,COL1A2,FCGR2B,FOSL2,IL16,LDLR,NR1H3,PGLYRP1,PTGER4,PTGIS,SIRPA,STAT5A,SYT11,TLR9,TNFAIP6,ZFP36	416 (7)
SOX4	0.916	transcription regulator		1.67	4.23e-08	ADGRE5,ALDH1B1,BCAR3,BEX3,Ccl9,CCN3,CD53,CD74,CGAS,CNRIP1,CXCL12,DDAH2,DUSP4,E130308A19Rik,EIF4E3,EVI2A,FCER1G,FN1,GPR183,HDAC8,HIPK2,HLA-DQB1,IGF1,KANK1,Ly6a (includes others),LYZ,MAGI1,MBP,MMP11,MYOD1,NREP,NUAK1,PITRM1,RNF144A,SEMA3E,SLC2A6,SORT1,SPI1,ST6GAL1,Tmsb4x (includes others),TSPAN6,TUBB2B,VIM	426 (7)
fasudil		chemical drug		-1.943	4.3e-08	ACTA2,ARG1,BMP2,CCL2,Ccl2,CCN2,CD14,CD40,CDKN2A,MMP2,MMP9,MRC1,SLC1A3,TGFB1,TGFB3,TNF,VCAM1	613 (15)
CELA3B		peptidase			4.35e-08	ADAM8,BMP7,COL6A6,CXCL10,FAP,FGF18,FOSL2,IL11,IL18,LGMN,MMP9,NLRP3,OSM,SLC7A11,SOD3,TGFBI,TREM2,WNT4
pioglitazone		chemical drug		-0.849	4.42e-08	ABCG1,ACTA1,ACTA2,ADIPOR2,ANGPTL4,APOE,CAV1,Ccl2,CCN2,CD36,CD80,CD86,CMKLR1,CXCL10,CYP11B2,CYP2B6,EPAS1,FN1,FOSL1,HMOX1,HPGD,IRS1,ITGAM,KLF4,LDLR,LPL,MMP9,NCF1,PLIN2,PPARD,PPARG,PPARGC1B,PTGS2,SCARB1,SCNN1G,SLC27A1,SLC2A1,STAT5B,TGFB1,TNF,TNFRSF11A,UCP2	721 (17)
MYOC	5.369	other		-0.24	4.48e-08	ADAMTS1,CHRDL1,EBF3,EPHA2,FBXO32,FN1,HOXA7,LAMB1,LAMC1,MBP,MFAP2,NFASC,NOL3,PGR,PLXNC1,PRKCB,PTGER4,RAB27B,SFRP1,SLC2A3,SLC7A11,SOX11,SPP1,STC1,TGIF1	616 (17)
IL32		cytokine	Activated	2.214	4.54e-08	CCL2,CCL4,CD274,CD36,CDK6,CTSK,FAS,ITGAM,ITGB2,MMP13,MMP2,MMP3,MMP9,NFATC1,PTGS2,SAMHD1,SPI1,TDO2,TNF,TNFSF11,VIM	611 (15)
GRIN1		ion channel		0	4.54e-08	COL1A1,CSF1,DCN,EPHA3,FN1,FST,GALNT6,GPR151,GRIN2A,HOXD10,HOXD11,LOXL2,LUM,MMP14,MMP2,PAPPA,SOX11,SPARC,STK32B,TNC,TNF	907 (20)
GDF2		growth factor		1.172	4.69e-08	ANKH,CAV1,CHAT,COL1A1,CXCL12,CXCR4,DLK1,FMOD,GATA2,HSPB8,IGF1,JAG1,MMP9,MSX2,NGF,NINJ1,NRCAM,POSTN,RASL11B,Sct,SERPINF1,SHISA3,SLC40A1,SLC6A6,SLC7A5,SLCO2A1,SMAD6,SMAD7,SOCS2,SPP1,TUBB3,UNC5B,VAT1L,VCAM1	787 (20)
epigallocatechin-gallate		chemical drug	Inhibited	-2.872	4.69e-08	ANGPT2,AXL,CACNB3,CCL2,CCL22,CCL3L3,Ccl7,CCN2,CDKN2A,CEBPA,CTSK,CXCL10,DNMT1,ELF1,FAS,FN1,FOSL1,FOSL2,GADD45A,GJA1,HMOX1,Ifi47,IFIT3,IL18,IL6ST,LDLR,MMP13,MMP2,MMP3,MMP9,NFATC1,PDGFRB,PGR,PLAU,PTGS2,SEMA4D,SFRP1,SOCS1,TACSTD2,TAP1,TGFB1,TIMP2,TNF,TNFSF10,TRAF1,VCAM1,VEGFA,VIM	702 (17)
MIR17HG	0.533	other		-0.304	4.72e-08	ACTA2,ALPL,BCL2L11,BLNK,CD274,CELSR1,COL5A1,CPE,FRAS1,FZD1,GDF11,GPC3,HDAC4,HOPX,HOXB4,IL6ST,IL7R,JAG1,KCP,LAMA5,LTBP1,PITX1,PTPRU,RGMA,SEMA3E,Sik1,SMAD6,SORT1,SOX11,TGIF1,ZNF703	698 (7)
fulvestrant		chemical drug		1.561	5.04e-08	AXL,BMP2,CALCB,CASP4,CAV1,CAV2,CCDC80,CCL2,Ccl2,CCN5,CD74,CHTF18,CSF1,CTH,CTSD,CXCL10,CXCL12,Cxcl3,CYP11A1,DHCR24,FOSL2,GADD45A,GJA1,GREB1,HOXC4,HSD17B7,IGF1,INHBB,IRS1,KLF10,LDLR,LPL,MCM2,NHERF1,PGR,POLA2,PPARG,PTGES,PTGS2,RRM1,SLC22A5,SLC7A5,SMPD1,STC1,SUSD3,TGFA,TGFB1,TNF,TTC9,VCAM1,VEGFA,WEE1,WNT4	1045 (23)
INHA	1.726	growth factor		-1.23	5.06e-08	ACTA2,ADAMTS1,CCN2,CCN4,CCND2,COL1A2,COL3A1,COL4A5,COL6A1,CYP11A1,CYP1B1,CYP26B1,EPHX1,FST,INHBB,ITGA3,LTBP1,MMP2,MYL9,MYO7A,Obsl1,PIK3CD,PTGS2,SFRP4,SGK1,SMAD7,TJP1,Tpm2	441 (11)
1-palmitoyl-2-(5-oxovaleroyl)-sn-glycero-3-phosphorylcholine		chemical reagent	Activated	2.257	5.16e-08	ACTA2,BCL2A1,BIRC3,BMP2,CCL2,COL8A1,MMP10,PMEPA1,PTGS2,TGFB1,TNF,TWIST1,VCAM1,VEGFA,VIM	642 (18)
BNIP3L	-0.805	other		1.682	5.23e-08	BLNK,Ccl2,CD22,CST3,Dleu2,GADD45A,GSN,HK2,IL16,ITPR3,PDGFRB,PFKFB3,PIK3CD,PTK2B,RRM2,SFRP1,SGO1,SYK,TGFB1,TIMP2	704 (11)
Growth hormone		group		1.325	5.35e-08	AGT,ANGPTL4,APOE,BMP2,BMP7,CA3,CCND2,CD36,CDH3,CEBPA,COL1A1,COL3A1,CTH,DDR1,DLK1,FKBP5,FN1,FOSL2,GDF15,IBSP,IGF1,KLF10,LDLR,LPL,MMP9,MYOD1,NAMPT,NDRG2,PDK4,PFKFB3,PPARG,PRKAG2,SCARB1,Serpina3g (includes others),SGK1,SLC2A1,SOCS1,SOCS2,SPARC,SPP1,STAT5A,STC1,TF,TGFB1,TGFB3,TNF,TNFSF10,WNT9A	921 (21)
TLR7	2.695	transmembrane receptor	Activated	4.907	5.35e-08	Abi3bp,AGT,Apol9a/Apol9b,BCL2A1,CCL2,Ccl2,CCL4,Ccl7,CD274,CD300A,CD40,CD80,CD83,CD86,CREB5,CXCL10,DIO2,ETV4,FAM181B,FCER1G,FOSL1,IFIT1B,IFIT3,IL10RA,IL21R,INPP5D,ISG20,ITGAX,MCOLN2,MLPH,Ms4a6c,MUSK,Mx1,NCF4,OAS2,OAS3,PHF11,PLAU,PTPN6,SOCS1,SPRY4,TLR7,TNF,TRPM2	667 (17)
miR-199a-5p (and other miRNAs w/seed CCAGUGU)		mature microRNA		-0.666	5.51e-08	ACTA1,ALOX5AP,BCAM,BGN,CELSR1,COL1A1,COL4A5,DCN,DDR1,FN1,ITGA3,ITGB4,JAG1,KLF4,MYL9,NECTIN1,PADI4,PTGS2,TGFB1I1,TGFBR1,WNT6,ZBP1,ZBTB16
SMO	0.235	G-protein coupled receptor		-1.231	5.73e-08	BGN,COL27A1,DIO3,ENPP1,FAS,HDAC6,IL11,LEF1,LGR5,LIMD2,LUM,MYOD1,NFATC1,NRCAM,NRP2,OGN,PPARG,PRDM1,PTCH2,SOX9,SYNM,TGFA,TGFB3,VCAM1,WNT6	687 (19)
FOXC1	4.499	transcription regulator	Activated	2.297	5.82e-08	ALPL,B2M,BCL2L11,COL1A1,CXCL12,CXCR4,ECM1,GATA2,HLA-DQB1,IFIT3,IFITM3,IFNAR2,IFNGR1,ISG20,KLF5,LFNG,MAFB,MMP13,MMP9,MSX2,NFATC4,OAS1,OAS2,OAS3,OASL,OMD,OSR2,PSMB8,PTAFR,SAMHD1,SOX9,SP7,SPP1,TNFSF11,TRIM14,USP18,VILL	753 (21)
FGF10	-2.734	growth factor		-0.488	5.84e-08	CTSB,CTSH,CYP1B1,FGFR2,HSD3B1,IL10RB,LDLR,LFNG,LSS,MMP14,MMP9,PERP,PTGS2,S100A6,SOX9,TACSTD2,TGFB1,Tgtp1/Tgtp2,TIMP3	982 (22)
TNFSF14		cytokine	Activated	3.154	6.02e-08	ACTA2,ADAM8,ADORA2B,BIRC3,Ccl2,CD40,CD86,CXCL10,CXCL12,Cxcl9,GATA6,MMP9,POSTN,TGFB1,TNF,VCAM1	626 (14)
RUNX3	0.088	transcription regulator		-0.724	6.15e-08	ABCC5,Acan,BCL2L11,CCN2,CEBPA,CIITA,COL12A1,CRIM1,EXT1,IL18,IL6ST,ITGAL,ITGAM,ITGAX,JAG1,LILRB3,MMP2,MMP9,NUAK1,PAPPA,RNF150,SLIT2,SPP1,ST3GAL5,TGFB1,THY1,TIMP2,TNF,TPSAB1/TPSB2,VIM,VWF,WT1	823 (20)
C3AR1	6.124	G-protein coupled receptor	Activated	2.377	6.26e-08	CASP4,Ccl2,CCL3L3,CCL4,CD40,CD55,CD80,CD86,COL1A1,COL1A2,CXCL10,DCN,IGF1,LTBP1,LTBP2,MEFV,TGFBR1,TNF	925 (17)
mir-130		microRNA		0.465	6.26e-08	AIF1,ARG1,CCL2,Ccl2,CD274,CD68,CD86,CXCL10,GADD45A,GJA1,IRF8,KLF4,LRIG1,MAFB,MRC1,PTGS2,TGFBR1,TNF	909 (20)
arachidonic acid		chemical - endogenous mammalian		-0.184	6.28e-08	ABCG1,ACSL4,BCL2A1,CD36,CD40,CD80,CD83,CD86,COL1A2,FAS,FOSL1,HMOX1,LDLR,MMP13,MRC1,PLAU,PLTP,PPARG,PRKCB,PTGES,PTGS2,SPP1,TNF,TNFRSF9,TNFSF11,UCP2,VCAM1,VIM	707 (19)
COMMD3-BMI1	0.067	transcription regulator	Inhibited	-2.427	6.36e-08	CDKN2A,CDKN2B,EBF1,GFRA2,Hmga2,HOXA10,HOXA3,HOXA4,HOXA7,HOXA9,HOXB3,HOXB7,HOXC4,HOXC6,HOXC8,HOXC9,LEF1
PTGS1	-0.197	enzyme		0.622	6.36e-08	ANGPT2,ARG1,ATP8A1,Ccl2,CYBB,GJA1,MMP2,MMP9,NCF1,PTGER2,PTGER4,PTGES,PTGS2,STC1,TNF,TNFRSF9,VEGFA	704 (19)
NFATC4	2.088	transcription regulator		0.225	6.42e-08	Acp5,ADSS2,ALPL,BDNF,COL1A1,COL3A1,CTSD,CTSK,FST,NFATC1,PPARG,SPP1,TNF,TRPC6	826 (17)
TCF4	0.413	transcription regulator		1.249	6.42e-08	ADAMTS9,ANGPTL4,ANXA6,ARHGAP4,BEX3,BMP7,CASP4,CD40,CD55,CDK6,CDKN2A,CDKN2B,CELA1,Clec2d (includes others),CLSTN2,CSF3R,CSRNP1,DCK,DPT,E2F8,ELF1,ENPP1,FAS,FGD2,FKBP7,HCST,HYOU1,IFI16,IL16,ITGA3,JAG1,KALRN,LAMA4,LMO2,Ly6a (includes others),MITF,MSX2,OPTN,PARP8,PIK3CD,PIK3CG,PPIF,PRDM1,PTGS2,RASGRP2,RRM2,Serpina3g (includes others),SERPINF1,SLAMF7,SLC66A3,SMAD6,SMAD7,SORBS2,SOX9,SPC24,TLR9,TNF,TNFSF…	527 (11)
AIRE		transcription regulator		-1.286	6.42e-08	AKR1B10,BMP2,C4A/C4B,CALHM6,CCL22,CCRL2,CD274,CD40,Clec2d (includes others),CLEC4E,CSF1,CXCL10,HLA-DRB5,IFIT1B,IFIT3,IL18BP,MMP14,MMP9,NFKBIE,PARP14,SLC7A11,TLR1,TLR2,TLR3,TLR8,TNF,TNFSF10,TRAF1,VCAM1,VWCE	531 (7)
ETV6	0.327	transcription regulator	Inhibited	-3.185	6.79e-08	ACTA2,Ccl9,CXCL10,DPEP1,IFI16,IFIT3,LGALS3BP,Ly6a (includes others),MMP3,Mx1,OAS1,OAS2,OAS3,OASL,PARP14,PHF11,SIGLEC1,SOX11,SP110,SPRY4,TRIM14,VEGFA	418 (7)
PRKD1	-0.024	kinase	Activated	3.989	6.79e-08	Acp5,CCL11,Ccl2,CCL3L3,CCL4,CCND2,CD86,CXCL10,CXCL6,Cxcl9,CYP11B2,ERN1,IBSP,LOXL3,LPL,MMP2,MMP3,MMP9,SP7,TNF,TNFSF11,VCAM1	606 (14)
SATB1	1.395	transcription regulator		-0.523	6.85e-08	BCL2A1,BLNK,CD40,CD86,CEACAM1,CSF3R,CTSD,CYBB,DUSP4,EBI3,EPAS1,EPSTI1,EVI2A,FCGR1A,GDF15,GPT2,HLA-DMB,IKZF1,IL10RA,IL16,IL1R2,IL4R,IL7R,IRF8,PGR,PRKCB,PTGS2,RASGRP2,SGK1,SPI1,TGFA,TNF,TNFSF12,TNFSF13B,TSPAN17,VIM,WARS1	808 (20)
PI3K (family)		group		0.619	7.11e-08	ABCG1,ACTA2,AKR1B10,BCL2L11,BIRC3,CCL2,CD274,CDKN2B,CLDN2,CTSD,CXCL10,CXCL12,CXCR4,FBXO32,HMOX1,MMP12,MMP2,MMP3,MMP9,PTGS2,RDH10,SCARB1,SLC2A1,TIMP2,TJP1,TNC,TNF,TNFSF10,VEGFA	734 (19)
erlotinib		chemical drug		1.25	7.11e-08	AXL,BCL2L11,CCL2,CD14,CD36,CD40,COL8A1,CXCL6,CYBB,FAP,FAS,FN1,IL11,IL13RA2,LIF,MME,MMP10,MMP13,MMP14,MMP3,NFATC1,PLAU,SLC2A3,SOX9,TGFA,TLR2,TLR5,Tmsb4x (includes others),TNF	906 (19)
PLG		peptidase	Activated	3.215	7.19e-08	ARG1,BDNF,CAV1,CCL2,CD40,CLEC7A,CLIC4,COL1A1,CSF1,FCGR2B,IL1RL1,MMP12,MMP9,MRC1,PIP5K1A,PLAU,PTGS2,RAC2,RHO,SYK,TNF,TNFSF11,VAV1	649 (16)
streptozocin		chemical drug	Activated	2.984	7.46e-08	ADIPOR2,ALDH3A2,ALPL,ANGPT2,ATP1A2,Ccl2,CCL3L3,CCN2,CD163,CD36,CD68,CEBPA,COL12A1,COL1A1,COL3A1,CXCL12,DPP4,ENO3,FAS,FBXO32,FN1,GREM1,HMOX1,IGF1,IRS1,JAG1,LPL,MAFB,MMP2,MMP9,MSR1,NCF1,NEXN,PDK4,PF4,PPARD,PPARG,PTGS2,RPS6KA6,SLC1A3,SLC2A1,SLC2A3,SLC6A12,SLC6A2,SLC7A11,SLC7A2,SOD3,SPP1,TGFB1,TGFBR1,TLR2,TNF,TRPC3,VCAM1,VEGFA,VIM	771 (21)
GSN	-1.603	other	Activated	2.345	7.56e-08	ACTA1,ACTA2,COL1A1,COL3A1,FN1,MMP13,MMP2,PLAU,POSTN,SOX9,TGFB1,TNF	860 (22)
colistin		biologic drug		-0.322	7.77e-08	ABCC3,APOD,Bhlhe41,BLNK,BMP7,C1QA,C1QB,CFP,CSF1,CST3,CTSB,FXYD5,HAVCR2,IL10RA,LGALS1,MMP2,NAV2,Nrg1,NUAK1,RTN4RL1,SDC3,SEZ6L,SOCS2,SPIRE1,SPP1,TJP1,TNFRSF11A,TREM2
SREBF1	-0.193	transcription regulator		-0.536	7.94e-08	ABCD2,ACSL4,ACSS1,Bhlhe41,C5AR1,CAMK1D,CD14,CEBPA,COL6A1,CTH,CXCL10,CYP4F2,CYP7B1,DBI,DLK1,FABP5,FAS,FBXO32,FDFT1,FN1,HFE,HK2,HMOX1,HSD17B1,HSPA1A/HSPA1B,IL1R2,LDLR,LPL,LSS,MDK,MSMO1,MYL1,MYOD1,NFIL3,NR1H3,NUPR1,PLTP,PPARG,PTGS2,RBP1,SCARB1,Scd2,SLC22A5,SMPD1,SQLE,TF,TGFB1,TNF,TTN,UCP2,VEGFA,VGF	754 (17)
MAFA	4.327	transcription regulator			7.97e-08	ADCY1,ADCY7,ANKRD1,BCL2A1,CACNA1G,CCL11,Ccl2,CCL22,Ccl7,Ccl8,CD53,CD68,CSF2RB,CTSB,CXCL12,CXCL6,CXCR4,CYSLTR1,DLK1,GNA15,HRH2,HTR2A,LAMB1,LAMC1,NFATC4,NGF,PLAU,PLCB2,PLCD3,PTAFR,RYR2,TNF,VEGFA,ZMIZ1
nicotine		chemical drug		-0.214	8.52e-08	BDNF,BMP2,CACNA1C,CACNA1D,CACNA2D1,CCL2,Ccl2,CCL4,CCN2,CCND2,CD274,CD40,CD80,CD86,CHAT,COL1A1,COL3A1,CTSK,CYP2B6,DBI,DNM1,ERN1,FN1,GCH1,GJA1,GNAO1,GRIN2A,HMOX1,IGF1,ITGAM,KCNK12,LDLR,MMP2,MMP9,MRC1,POSTN,PPARD,PTGER2,PTGS2,RYR2,SERPINF1,SPP1,TFPI2,TNF,TRPC6,VIM,ZFP36	575 (15)
HDAC3	0.038	transcription regulator		-0.095	8.71e-08	Acan,ARG1,BIRC3,BMP2,CD36,CD55,CDKN2A,COL1A2,CXCL10,GDF11,HK2,HLA-A,HMOX1,HP,IBSP,MMP12,MMP9,NFATC1,PLIN2,PRDM1,PTGS2,SLC2A1,SMAD7,SMARCA2,SPP1,TLR9,TNF,USP18,VIM	716 (16)
RNASEH2A	-1.154	enzyme		-0.492	8.91e-08	ACKR3,CXCL10,IFI16,Ifi27l2a/Ifi27l2b,IFIT1B,IFIT3,IFITM3,IFNGR1,IFNGR2,IRF5,ISG20,OAS1,OASL,PTGS2,TLR2,TLR3,TNF,USP18
PNPT1	-1.59	enzyme	Inhibited	-3.761	8.91e-08	Apol9a/Apol9b,Bst2,CXCL10,IFI16,IFIT1B,IFIT3,Irgm1,LGALS3BP,MMP3,OAS1,Oasl2,PARP14,RTP4,Sp100,Tgtp1/Tgtp2,TOR3A,Trim30a/Trim30d,USP18	785 (15)
F7	2.979	peptidase		-0.461	9.09e-08	Ccl2,CCN2,CLDN1,FOSL1,GADD45A,JAG1,KLF5,LIF,MMP13,MMP14,PTGER2,PTGS2,TNF,VCAM1,VEGFA,ZFP36	566 (14)
ARNT2	-0.406	transcription regulator	Activated	2.469	9.12e-08	ABCG1,ANGPT2,ANGPTL4,APOE,BST1,CCR1,Cd52,CD86,CDH3,CELF2,CMKLR1,COL11A1,COL12A1,COPZ2,CPXM2,CYBA,FCGR2A,GATA2,H2-Q5,HLA-A,IFI16,LCP1,MSC,NFATC2,NGEF,PKIB,POSTN,Prl8a2,RGS10,RYR2,SELENBP1,SLC2A1,SLC2A3,Sp100,SYT9,THRB,TNF,TNFRSF9,Tnfsf9,TYROBP,VEGFA,ZDHHC14
IRGM	2.21	enzyme	Inhibited	-3.343	9.26e-08	B2M,CCL22,CGAS,CXCL10,CXCL6,IFI16,IFIT3,IFITM3,IL7R,ISG20,NINJ1,OAS1,OAS2,OAS3,OASL,PSMB8,SAMHD1,TLR3,TNF,TNFAIP2,TNFAIP6,TNFSF10,TRIM14,USP18,ZBP1	671 (14)
IFNLR1	-0.292	transmembrane receptor			9.29e-08	CCL3L3,CCL4,Ccl9,CLEC4D,CLEC4E,CSF1,CXCL10,Cxcl3,CXCL6,IFIT1B,IFIT3,LIF,OASL,PTGS2,TLR2,TNF,TNFAIP2	471 (15)
PTC-209		chemical reagent		-1.819	9.29e-08	ACTA1,CCDC80,CDKN2A,COL16A1,COL1A1,COL1A2,COL3A1,COL5A2,FHOD3,HOPX,LOXL2,LOXL3,MMP2,MYL1,POSTN,RYR2,SORT1
ZNF521	2.169	transcription regulator		-1.408	9.47e-08	Ccl9,CTSK,FXYD5,MRC2,NFATC1,PPARG,SLC39A10,TNFRSF11A,TNFSF11,ZNF423	272 (5)
puromycin aminonucleoside		chemical reagent	Activated	2.612	9.58e-08	A2M,ADAMTS1,C4A/C4B,CD14,CD2AP,CD36,CP,CYBA,CYBB,CYP2B6,FBLIM1,FCGR2A,FXYD5,ITGB4,MRC1,Ms4a6b,NCF1,PLA1A,PSMB8,RCN1,RFTN1,S100A10,SCARB1,SOD3,SPP1,TGIF1,TNFRSF12A,VIM	427 (7)
AEBP1	1.379	peptidase		-0.45	1.03e-07	ABCG1,ACTA2,APOE,Ccl2,CD36,COL1A2,NR1H3,PPARG	834 (16)
ShK-223		chemical reagent	Activated	4.041	1.04e-07	C1QC,C3AR1,CCR2,CP,CSF3R,CX3CR1,DOCK2,FCGR1A,FCGR2A,IL10RB,IL1R2,ITGAM,LAIR1,LGMN,Ly6a (includes others),MAFB,PAK1,PIK3CG,PIK3R5,PLCG2,PTPN6,RTN4RL1,Sik1,SLFN13,TGFBR1,TMCC3,TNFSF13B
calcimycin		chemical reagent		1.063	1.07e-07	BCL2L11,CALCB,CD14,CD40,CD80,CD83,CD86,CYP11A1,FN1,FOSL1,GCH1,HSD17B1,IGF1,IL1RL1,IRF4,MMP13,MSR1,MTHFR,NGF,PPARG,PTGS2,RCAN1,SHC1,SLC2A1,SYT4,TLR2,TNF,TNFSF10,VEGFA	783 (20)
triamterene		chemical drug	Activated	2.539	1.09e-07	A2M,ADAMTS1,BIRC3,C4A/C4B,CD14,CP,FBLIM1,FCGR2A,FXYD5,ITGB4,MRC1,Ms4a6b,PLA1A,PSMB8,RCN1,RFTN1,S100A10,SPP1,TGIF1,TNFRSF12A,VIM
cytarabine		chemical drug	Activated	3.36	1.09e-07	ADGRE5,BCL2L11,CCL3L3,CD180,CD274,CD40,CD55,CD80,CD86,FAS,GADD45A,GPR132,HLA-A,ITPR2,MCC,SESN1,TGFB3,THRB,TLR1,TLR2,TNF	766 (17)
bee venom		chemical - endogenous non-mammalian		0.196	1.11e-07	Ccl2,Ccl7,CYBB,CYTIP,FYB1,GADD45A,GPR35,H2-Q5,IL11,IL13RA2,KLF4,LCP2,MEFV,NFIL3,NLRP3,NUPR1,OASL,OSM,PTGS2,RCAN1,SLC7A11,Slfn2,TNF,TNFAIP2,Tnfsf9,TRAF1	686 (12)
advanced glycation end-products		chemical - endogenous mammalian		1.073	1.12e-07	ABCG1,CCL2,CCN2,CXCL12,DDAH2,FN1,GJA1,MMP13,MMP9,PPARG,PTGES,PTGS2,SERPINF1,SLIT2,SPP1,TGFB1,TNF,VCAM1,VIM	586 (17)
KMT2D	-0.116	transcription regulator		0.296	1.15e-07	AP1S3,B2M,BVES,CASP4,CCL2,CD274,CD55,CD74,CGAS,CTSD,EBI3,ENO3,FAH,FAM117A,FOXQ1,GPX7,GRHL1,HLA-A,HLA-DMB,HLA-G,HOPX,HOXC6,IFIT3,IL10RA,IL10RB,KLF4,LOXL1,MEOX1,MMP9,Mx1,NLRC5,OASL,Oasl2,PAOX,PPARG,PSMB8,SCARB1,SIX4,SLC38A6,SMAD6,STBD1,TAP1,TAP2,TLR3,TLR9,TRPV2,VTN,ZBP1	571 (8)
JQ1		chemical reagent		-1.172	1.16e-07	Acp5,AMPD3,ARL4D,BCL2L11,BIRC3,BTK,Ccl2,CD274,Cd33,CDC6,CDK6,CXCR4,DHCR24,DTX2,ERN1,FBXW7,FDFT1,HAVCR2,HLA-DMB,IFIT1B,IRF4,KLHL29,MMP13,Morrbid,NFATC1,Oasl2,PRDM1,ROR1,RRM2,SHC1,SLC7A11,SPP1,Sprr2g,STRA6,TICAM2,TLR2,TNF,Tnfrsf26,TNFSF10,TRAF1	876 (20)
ADCYAP1		other		-0.921	1.19e-07	ADD3,ARHGEF25,BCAM,BDNF,CAMK4,Ccl2,CCL3L3,CCL4,CD40,CD80,CD86,COL3A1,COL5A1,COL5A2,CXCL10,DIO2,EDIL3,EPHA2,FGFR2,Fndc1,FST,GPC3,GREB1,GREM2,HAPLN1,ITGAM,LAMA1,LUM,MCM2,MME,NFATC2,PLAGL1,POSTN,PRDX6,S100A10,SCARB1,SERPINF1,SEZ6L,SLC1A3,SLC2A1,SPARC,TGFBI,TNF,TSHZ1,TUBB2B,UCP2	799 (21)
LYN	1.765	kinase		-0.391	1.2e-07	BCL2A1,BCL2L11,BDNF,C5AR1,Ccl2,CCL3L3,CCL4,Ccl7,Ccl9,CD22,CD40,CD80,CD86,CDKN2A,CSF1,FCGR2B,MITF,SOCS1,SPHK1,STAT5A,STAT5B,TGFB3,TNF,TRAF1	784 (18)
mycophenolic acid		chemical drug		0.067	1.2e-07	ACTA2,ANPEP,BIRC3,C1orf116,CCL2,CCN2,CCND2,CD274,CD55,CDK6,CLDN1,CXCL6,CXCR4,CYBB,DAPP1,FN1,LDLR,MME,MMP13,MYL11,OLR1,PTGS2,TUFT1,USP53	563 (15)
FLT3LG	2.329	cytokine	Activated	2.484	1.21e-07	ADGRE5,CCR5,CD274,CD40,CD80,CD83,CD86,CEBPA,CXCL12,CXCR4,CYBB,FCGR1A,HOXB4,IL1RL1,IL3RA,IL7R,IRF8,ITGAM,PTPRC,SCNN1G,SOCS1,SPI1,TNF	783 (18)
nifedipine		chemical drug		0.918	1.21e-07	ABCC3,AGT,ANKH,BDNF,BMP2,CACNA1C,CCL2,Ccl2,CYP11A1,CYP11B2,CYP2B6,DUSP4,FGF7,FN1,IRS1,LDLR,NGF,POSTN,PTGS2,SGK1,TNF,VCAM1,VEGFA	777 (22)
AIM2	3.045	other		-0.857	1.26e-07	CD274,CSF1,CSF2RB,FCGR2A,FCGR2B,Havcr1,HLA-A,IFNGR1,IL18,ITGB2,Ly6a (includes others),PDGFRB,TLR7,VSIR,WT1	833 (18)
Sos		group			1.28e-07	ANK3,ASAP1,BCAR3,COBLL1,COL16A1,CRABP2,EPS8,FBLIM1,GM2A,HDAC6,HMOX1,HPGDS,HSD3B1,HSPB8,LGALS3BP,MAP4K4,MMP10,MMP3,MPZL2,NET1,NFIL3,Nrg1,PAOX,PLAU,PMEPA1,PTGS2,PXK,RAB11FIP1,RAP1GAP,RBP1,RGMA,S100A3,SEMA3E,SEMA4D,SIRPA,SLPI,SMAD7,STX11,TGFB1,TNMD,UTRN	756 (17)
IRF4	4.799	transcription regulator		-1.806	1.28e-07	Acp5,ALPL,AP3M2,ARG1,B2M,BIRC3,Ccl2,CD68,CDC14A,CDK6,CDKN2A,CIITA,CTSS,CX3CR1,CXCL10,CXCR4,DBI,DOCK8,HAVCR2,IL17RA,IL33,IL7R,INPP5D,IRF4,IRF5,ISG20,ITGAL,LEF1,NFATC2,OAS1,PHF11,PRDM1,PTGER4,SLC2A1,SPP1,TNF,TNFRSF9,TNFSF10,TNFSF13B,TRAF1,TRIM65	828 (18)
HDAC1	-0.215	transcription regulator		-1.039	1.29e-07	ABCD2,Acp5,ALOX5AP,AMPD3,ANGPT2,AXIN2,BDNF,CAVIN2,CCND2,CDC6,CDKN2A,CEACAM1,CEBPA,CLDN1,COL1A1,COL1A2,CTSK,FAS,FN1,HLA-A,ITGB4,LGR5,LGR6,LMO2,MCM10,METTL9,MME,MMP9,MYH4,MYO1F,NEXN,NFATC1,PDGFA,PFKFB3,PLAU,PPARD,PPARG,PTGS2,PTPN6,RGS10,RRM2,SFRP1,SGK1,SMAD7,SOX11,SOX9,SPP1,Sprr2h,SYT4,Tcam1,TNF,TNS1,TUBB3,VEGFA	962 (23)
lenalidomide		chemical drug		0.73	1.3e-07	BLNK,CAPN1,CAV1,CAV2,CD68,CEBPA,DTNA,ERN1,FN1,HIPK2,HLA-DQA1,HS3ST3B1,IFIT3,IGSF11,IKZF1,IL3RA,IRF4,IRF8,KLF4,LEF1,LHFPL2,LPL,MAN1C1,MGLL,NFATC1,NFIB,PPIF,PTPRC,RASSF4,RGS16,ROR1,RRM1,RRP1B,RTP4,S100A16,SEMA5A,SLC7A2,SOX9,SPI1,TNF,TNFSF13B,TNS3,UTRN,VIM,WNT10A,WNT4,WNT9A,ZWILCH	865 (18)
SUCNR1		G-protein coupled receptor		0.777	1.31e-07	ACTA2,COL1A1,COL1A2,COL3A1,COL5A1,COL5A2,LAMA5,LAMB1,LAMB2,LAMC1,MYH4
HOXC6	8.761	transcription regulator		0.775	1.35e-07	BCO2,BMP7,COL23A1,DCN,ERRFI1,FGFR2,HOXC6,MEGF10,MME,PAK1,PLXDC1,SIPA1L1,SLC1A3,TNFAIP8,VCAM1,ZBTB7C
ACE2		peptidase		-0.92	1.35e-07	ACTA2,AGT,CCL2,Ccl2,Ccl7,CCN2,CXCL10,Cxcl9,CYBB,FN1,GAD1,MMP2,MMP9,PTGS2,SMAD7,TNF	632 (13)
TO-901317		chemical reagent		1.049	1.36e-07	ABCG1,Acp5,ADAM11,ADIPOR2,ALDH3A2,Apoc1,APOD,APOE,ASS1,CASP4,CCL2,Ccl2,Ccl9,CYP11A1,CYP7B1,EPHX1,FABP5,FDFT1,HK2,HMGCS2,HP,HSD3B1,IGF1,KNG1,LDLR,LIPG,LPL,LTC4S,MGLL,MMP9,MPEG1,Naip1 (includes others),NR1H3,Orm1 (includes others),PFKFB3,PGLYRP1,PLTP,PPARG,PSMB8,PTGS2,SCARB1,Scd2,TGFB1,TIMP3,TNF,VEGFA	638 (19)
ML290		chemical reagent	Inhibited	-2.891	1.4e-07	ACTA2,CAV1,COL1A1,COL1A2,COL3A1,COL5A1,COL6A3,INHBB,NFIB,PDGFRB,TGFB1,TIMP3
S-(2,3-bispalmitoyloxypropyl)-cysteine-GDPKHPKSF		chemical reagent	Activated	2.12	1.4e-07	CCL2,CCL4,CD40,CD80,CD86,CXCL10,MMP9,PTGS2,SLC40A1,TLR1,TLR2,TNF	767 (16)
RHOA	-0.196	enzyme		1.811	1.45e-07	ACTA1,ACTA2,AGT,ANLN,CCN2,CDKN2A,CDKN2B,COL1A1,COL3A1,CTSD,CXCL10,ECT2,FAS,FN1,GDF15,IBSP,MMP13,MMP14,MMP9,MYL11,MYOD1,PAK1,PIK3CG,PLAU,SCARB1,SOX9,TGFB1,VCAM1	717 (22)
QKI	0.084	other		1.933	1.45e-07	ACTA1,ANKRD1,CAV1,CD274,CD36,CDK6,CTSS,CXCL10,DHCR24,FDFT1,FN1,GPM6B,HLA-DQA1,HLA-DQB1,HSD17B7,IFIT3,ITGAM,ITGAX,LSS,MSMO1,PTPRO,Scd3,TAP1,TNC,TNFSF10,TUBB2B,VCAM1,VIM	830 (16)
mirdametinib		chemical drug		-0.603	1.45e-07	BCL2L11,COL15A1,COL5A1,COL6A2,DEPTOR,FN1,KLF4,LAMA5,LAMB1,LAMC1,MRC1,OGN,POSTN,TF,TGFB1,TGFBI,TNC,TREM2,TYRO3,VCAM1,VWA1	505 (13)
fenamic acid		chemical reagent	Activated	2.204	1.45e-07	A2M,ADAMTS1,BIRC3,C4A/C4B,CD14,CP,FBLIM1,FCGR2A,FXYD5,ITGB4,MRC1,Ms4a6b,PLA1A,PSMB8,RCN1,RFTN1,S100A10,SPP1,TGIF1,TNFRSF12A,VIM
FOXC2	1.178	transcription regulator	Activated	2.204	1.47e-07	ACTA2,ALPL,ANGPT2,CEBPA,COL1A1,CXCL12,CXCR4,FN1,IRS1,LEF1,LFNG,LPL,MMP13,MMP2,MMP9,OMD,PDGFRB,PPARG,PTGS2,SOX9,SP7,SPP1,TNFSF11,VILL,VIM	827 (22)
SMARCB1	-0.273	transcription regulator	Activated	2.617	1.49e-07	A2M,ADD3,ARHGAP4,BAG3,BCL2L11,BMP2,C4A/C4B,CDC6,CDKN2A,CEACAM1,COL1A1,COL5A2,CSF1,CTTN,CXCR4,DAPK1,DOCK8,EN1,F10,FAS,FCGR1A,FCGR2A,FGFR2,GJA1,GPC3,GSN,HOXC8,HP,IFI16,IFNAR2,LBP,MCM10,MCM2,NUP210,OAS1,OAS3,PERP,PGLYRP1,PLXNB2,POSTN,PPARG,SOX9,SPARC	942 (20)
UCP1		transporter		-1.928	1.51e-07	ADGRE1,AIF1,ANKRD1,ARHGEF2,CD68,CPNE2,CTH,CXCL10,CYB5R1,DKK3,ERN1,FBXO32,FGF7,GADD45A,GDF15,GREM2,HSD17B7,IFIT1B,IFIT3,KCNAB1,MME,MYH4,NUPR1,OAS3,PHGDH,PYCR1,SLC6A9,SND1,SPI1,STBD1,SYNM,TGFB1,TLR3,TLR7,TLR9,TNF,UCP2	697 (19)
SPDEF		transcription regulator		-1.857	1.52e-07	BIRC3,CCN2,CD40,COL16A1,COL1A1,COL4A5,COL5A1,COL5A2,COL6A1,COL6A2,COL6A3,DKK3,IL33,ITGA3,LAMB2,LAMC1,LEF1,PLAU,SDC1,TGFB1,TNC,VIM	853 (19)
histamine		chemical - endogenous mammalian		1.14	1.53e-07	BMP2,CCL2,Ccl2,CCL4,CD40,CD80,CD86,CLDN1,CXCL10,CXCR4,GDF15,IL16,IL18,ITGA4,LDLR,NGF,PAK1,PTGES,PTGIS,PTGS2,STIM1,TJP1,TNF,TNFSF11	724 (14)
POR	0.58	enzyme		-0.726	1.55e-07	ABCC3,ACTA1,ALDH1A1,CD36,CD74,CHMP4C,CIITA,CYP2B6,CYP7B1,DHCR24,FDFT1,FOXC1,GREB1,HLA-A,HLA-DMA,HLA-DQA1,HLA-DQB1,HLA-DRB5,HMOX1,HSD3B1,LDLR,LGALS1,LPL,LSS,MSMO1,MSX2,Naip1 (includes others),NOCT,PDK4,PFKFB3,PLA2G7,PPARG,Scd2,SLC22A5,SLC23A2,SQLE,SUSD2,TMEM229B,TUBB2B,VEGFA	538 (13)
BTK	4.834	kinase	Activated	3.385	1.58e-07	BCL2A1,BTK,CCL4,CCND2,CD274,CD40,CD86,CDK6,CDKN2A,CEBPA,CXCL10,CXCR4,FABP5,HMOX1,IFIT3,IFNGR2,IL10RA,IL18,IL21R,IRF4,ISG20,ITGAX,NFATC1,OAS2,OAS3,SLC2A3,SPI1,TLR9,TNF	798 (15)
TET3	0.378	enzyme	Inhibited	-3.769	1.59e-07	ADAMTS9,ADGRE1,ANKRD1,CCL2,Ccl2,CCL22,Ccl7,CCN2,CCND2,CCR1,CCR2,CCR5,CD68,CD86,CDKN2A,Cxcl9,EPAS1,FOSL1,LEF1,MRC1,MSR1,SFRP4,SMAD7,TGFB1,TLR7,WNT10A,WNT4	508 (14)
rolipram		chemical drug		-1.422	1.75e-07	BCL2L11,BDNF,CCL2,CD80,CD86,CXCR4,IL1R2,MMP9,NLRP3,P2RX7,PGR,PTGS2,SYNPO,TGFB1,TLR5,TLR7,TLR8,TNF	838 (19)
emodin		chemical drug	Inhibited	-2.59	1.76e-07	ARG1,Ccl2,CCR1,CD86,CXCL10,CXCR4,CYP1B1,FN1,IRF4,IRF5,LPL,MMP2,MMP9,MRC1,SOCS1,TNF,TREM2,TWIST1,VCAM1,VIM	884 (21)
Sn50 peptide		chemical toxicant		-1.498	1.76e-07	APOE,BCL2A1,BIRC3,Ccl2,CCN2,CXCL10,FAS,GJA1,HMOX1,IFNGR2,LIPG,MMP2,MMP9,PPARG,PTGS2,SLC1A3,STC1,TNF,TNFSF10,VCAM1	612 (14)
SMAD1	0.005	transcription regulator	Activated	2.364	1.91e-07	ACTA2,ALPL,CCN2,CDKN2B,COL1A1,COL1A2,CSF1,IBSP,IL11,PDGFA,SMAD6,SMAD7,SOX9,SP7,SPP1,VCAM1,VEGFA	799 (23)
ETV4	2.862	transcription regulator		1.158	1.92e-07	ACTA2,B4GALT5,CAV1,CDKN2A,CXCR4,ETV4,FN1,GGT1,HPGD,MMP14,MMP9,PTGS2,SPP1,TWIST1,VIM	426 (7)
PIK3R1	0.461	kinase		-0.027	1.93e-07	ACTA2,CCL4,CCND2,CD36,COL1A2,CXCL10,CXCL12,ERN1,GCH1,HMOX1,MITF,MMP2,MMP9,PDGFRB,PIK3CD,PLAU,PPARG,PTGS2,SLC2A1,TGFB1,TGFB3,TNF,VCAM1,VEGFA	742 (15)
cyclic AMP		chemical - endogenous mammalian		-0.443	1.96e-07	ACTA2,ADRA2A,AFAP1L2,AOC3,ARG1,ASS1,BDNF,BMP2,CCL2,CCN2,CCND2,CD80,CD86,CEBPA,CYP11A1,CYP11B2,DHCR24,ENO2,FCGR1A,FN1,FOSL2,GABRB3,GATA6,GCH1,GJA1,IGF1,IL33,ITPR3,LGALS3BP,MITF,MME,MMP10,MMP9,NFATC1,NGF,PGR,PTGER2,PTGS2,RPS6KA5,SCARB1,SLC2A1,SOX9,TF,TGFA,TGFBR1,TNF,TNFSF10,VGF,VWF,WT1	636 (17)
NS-398		chemical reagent		-0.77	1.96e-07	ALPL,ANGPT2,ARG1,BCL2L11,BMP2,CD40,CD80,CD86,CDKN2A,COL1A2,CXCR4,GATA6,HAPLN1,IGF1,MAGI1,MMP14,MMP2,MMP9,PPARG,PSMB8,PSMB9,PTGES,PTGS2,SPP1,TFPI2,TNF,VEGFA	611 (14)
HOXA9	-2.676	transcription regulator		-0.184	1.97e-07	ADD3,ALDH1A1,BCL2L11,CCL2,CD36,CDC6,CDKN2A,CELF2,CTH,CYBB,ENPP1,EPS8,FCGRT,FZD1,GATA2,GPR183,HOXA9,HOXB2,HOXD10,HOXD11,IGF1,IL7R,LAT2,LY86,LYN,LYZ,MAFB,NEB,NFIA,PIK3CD,PTPRC,RAB31,SCUBE1,SERINC2,SPP1,Tmsb4x (includes others),USP1,VIM	322 (7)
E. coli lipopolysaccharide		chemical - endogenous non-mammalian	Activated	3.223	1.97e-07	BCL2L11,CCL2,Ccl2,CCL22,CCL4,CD40,CD80,CD83,CD86,CEBPA,CXCL10,CXCL6,EBI3,IL18,IL1R2,MMP9,PTGS2,TF,TGFB1,TNF,TREM2,VCAM1	613 (17)
BTNL2		transmembrane receptor	Activated	2.985	1.97e-07	ACSBG1,ACTR3B,Apol9a/Apol9b,CD109,CD74,CHD7,DAPP1,FGL2,FGR,GPR34,Hspa1b,IFITM3,IFNGR1,IL1RL1,KCNK6,LDLRAD4,MBNL3,PLXDC1,RALGDS,TGFBR1,TNF,TNFSF10	499 (7)
PBRM1	-0.144	other		0.168	1.99e-07	ABLIM3,ADAMTS9,BCL2A1,CCL2,CD274,CRABP2,CXCL10,GCH1,IL11,JAG1,SOX9,TMEM132A,TNF,TNFRSF9,VEGFA,VIM	385 (7)
IFNE		cytokine		1.229	1.99e-07	CD40,CD80,CD83,CD86,CXCL10,HEXB,IFITM3,ISG20,PTGER2,PTGER4,PTGS2,SLC2A1,SLC7A2,TLR3,USP18,ZBP1	587 (17)
tazemetostat		chemical drug		0.761	1.99e-07	ADAMTS1,ANKRD1,BAIAP2,BDNF,BMP5,CAMSAP3,CCND2,CDK5R1,CDK6,CRABP2,E2F8,EFNB1,EPHA3,FES,FN1,FOXC1,GATA6,GDPD5,HDGFL3,HOXA10,HOXC8,IGSF9,KIF5C,KLF4,LEF1,LGALS1,LGR5,LRIG1,LTBP1,LYZ,MAP4K4,MAPK12,MCM2,NFASC,NFATC1,NFIB,OLFM1,PAK1,PAK3,PDGFA,PGR,PIK3CD,RAPGEF2,RCC2,RET,SGK1,SHC1,SLC43A1,SLC7A1,SPP1,STAT5B,TAP2,TNC,TUBB3,TYRO3,UNC13A	612 (13)
NR4A3	-0.262	ligand-dependent nuclear receptor		0.157	2.06e-07	ACTA2,ADAM8,ADGRE1,ASPN,AXIN2,BIRC3,Ccl2,CCN3,CCND2,CD300C,CEBPA,CLDN2,COL16A1,COL1A1,COL6A1,COL6A2,CTHRC1,ELFN1,ENO3,FBXO32,FHL2,FN1,IFI16,IGF1,IL34,JAG1,LOXL2,MMP12,MMP2,MYH4,NGF,NRCAM,PDK4,PDP1,PGR,PPARGC1B,PTGS2,SH2D1B,Sorbs2os,Stra6l,SYT4,TGFB3,TMT1B,UCP2	924 (23)
SERPINF1	5.601	other		-0.826	2.09e-07	ACTA2,AXIN2,BCL2A1,BDNF,CCN2,CEBPA,CYBA,CYBB,ENO2,LOXL1,LOXL2,NGF,PPARG,RHO,SERPINF1,TGFB1,TJP1,TNFSF10,VIM	800 (21)
USP18	1.934	peptidase	Inhibited	-3.091	2.09e-07	Acp5,AIM2,BCL2L11,Ccl2,CCL3L3,CCL4,CCR1,CTSK,CXCL10,FPR1,IFITM3,ISG20,NFATC1,OAS1,OASL,SGK1,SOCS1,TNFAIP2,TNFSF10	594 (20)
CD180	5.098	other		-1.992	2.12e-07	ACTA1,ACTA2,BCL2A1,CD80,CD86,COL1A1,COL1A2,IRF4,TLR9,TNF	795 (17)
P2RX4	2.056	ion channel	Activated	2.164	2.12e-07	BDNF,Ccl2,COL1A1,COL3A1,MMP3,MMP9,TJP1,TNF,TWIST1,VIM	642 (18)
HECTD2	-0.07	enzyme		-0.102	2.12e-07	B2M,Ccl2,CDK6,CXCL10,FN1,IL1RL1,IL6ST,PTGS2,SPP1,TNFAIP2
NBEAL2	0.907	other		-0.784	2.12e-07	CCL3L3,CCL4,Ccl7,CXCL10,CXCL16,GATA2,IRF8,MITF,PF4,VWF	815 (15)
phenyl-N-tert-butylnitrone		chemical reagent		-1.002	2.12e-07	CD40,CD80,CD83,CD86,FN1,HMOX1,HSPA1A/HSPA1B,PTGS2,TGFB1,TNF	951 (20)
hemozoin		chemical - endogenous non-mammalian	Activated	3.47	2.13e-07	CCL2,Ccl2,CCL3L3,CCL4,CCR1,CCR2,CCR5,CD80,CD83,CXCR4,HMOX1,MMP9,TNF	773 (14)
phytohemagglutinin		chemical drug	Activated	2.412	2.24e-07	AGT,AIF1,CACNB2,CACNB3,CCL2,CCL4,CCND2,CCR2,CD83,CGAS,COL1A2,COL4A5,CSF1,CXCL10,CXCL12,CXCR4,FAS,FGR,FOLR2,FOSL2,GABRB3,GATA2,GGT1,GPLD1,HAVCR2,HPGD,IFNGR2,IL1R2,IL21R,IL2RG,IL7R,INPP1,LAMB2,LBP,MAP1A,MBP,MMP11,MMP12,MMP9,PARD3,PDE1B,PTPRC,SCARB2,SHC1,SLC16A2,SLC6A8,SPHK1,SPP1,STAT5A,TFPI,TIMP3,TNF,TNFSF10,TRAF1	820 (15)
quercetin		chemical drug	Inhibited	-2.938	2.24e-07	ACTA2,ARRDC4,BDNF,BIRC3,CAPN1,CAV1,CCL2,Ccl2,CCN2,CDK5R1,COL1A1,CXCL10,CYP11A1,CYP1B1,DAPK1,FN1,FZD1,HIPK2,HMGCS2,HMOX1,HSF4,ITGAL,KLF10,KLF4,LDLR,LPL,MAFB,MMP12,MMP13,MMP9,MRGPRF,PHGDH,PLAU,PRDX5,PTGS2,SLC16A6,SLC48A1,SMAD7,SOX9,SRD5A1,TLR7,TNF,TNFRSF11A,Tnfsf9,VCAM1,WNK1	790 (18)
NFATC1	1.585	transcription regulator	Activated	2.273	2.32e-07	Acp5,BMP7,CCND2,CD40,CDC6,COL1A1,CTSK,CX3CR1,CYBB,CYP1B1,FAS,GPC6,HMOX1,IL33,ITPR2,MYH4,NFATC1,PPARG,PRDM1,PTGS2,RCAN1,SELPLG,SLAMF6,SPP1,TNF,TNFSF10,TNFSF11,UTRN,VCAM1	735 (15)
ROCK		group		1.643	2.42e-07	ACTA1,ACTA2,BMP2,CCL2,CCN2,COL1A1,COL3A1,FN1,IBSP,MYL11,MYOD1,PPARG,SORT1,SOX9,SPP1,TGFB1,TJP1,VCAM1	747 (21)
YTHDF1	-0.348	other		-1.488	2.42e-07	ACTA2,CCL11,CCL2,Ccl2,CCL22,CCL3L3,CCL4,Ccl7,CTSZ,CXCL10,CXCL16,E2F8,FN1,IL16,MYO7A,NLRP1,SMPD1,SORT1	513 (7)
PF543		chemical drug	Inhibited	-3.771	2.42e-07	Acan,ACTA2,CCN2,CCN4,CCR2,CCR5,COL16A1,DIO2,FGR,FN1,GDF15,IGF1,ITGAX,Nxpe5,TGFB1,TLR1,TNC,TNFRSF12A	437 (11)
LRRFIP2		other		1.633	2.43e-07	ANPEP,ARHGAP45,ARHGEF19,CD74,CDK6,CEMIP,COL12A1,COL4A5,COL5A2,DNAJA4,EDIL3,EPDR1,IL7R,ITM2A,LAMC1,LOXL2,LUM,PMEPA1,PTGIS,RHOU,SELENBP1,SEMA5A,SLC7A5,TNC
VDR	0.563	transcription regulator		1.086	2.46e-07	ABCC3,ACTA2,AGT,ANGPT2,ANLN,BMP2,BMP7,Ccl2,CCND2,CD14,CD36,CDC45,CLDN1,CLDN2,Clec2d (includes others),COL1A1,CSF1,CXCL10,CYP2B6,DOK1,GADD45A,GATA6,HK2,IL18,LBH,LDLR,LEF1,LGALS1,LPL,MAGI1,MSX2,NDC1,NFATC1,NGF,NUPR1,PLIN2,PPARG,PPARGC1B,PTGS2,PYY,RNF144A,SLC7A7,SOCS1,SPP1,TJP1,TLR2,TNFSF11,TXN,UCP2,VEGFA	770 (19)
PAX5		transcription regulator		1.139	2.49e-07	BLNK,BTK,CD22,CD40,CD72,CIITA,CNR2,Dleu2,FN1,GRHL1,HK2,HK3,IL6ST,MMP2,PRDM1,SDC1,SLC16A10,SLC2A1,SLC2A3,SLC2A6,VIM	580 (11)
TGFA	-3.446	growth factor		-0.779	2.52e-07	BIRC3,CCL2,CCN2,CXCL10,ERRFI1,FGF7,FOSL2,HSD17B1,ITGAM,MMP13,MMP9,PLAGL1,PTGS2,PYY,S100A10,SLPI,SOX9,TGFA,TGFB1,TLR5,TLR9,VEGFA,VIM	903 (20)
FOXA1		transcription regulator		-0.288	2.54e-07	ACKR3,ACTA2,BMP2,CCL2,CDKN2A,COL9A2,CXCL10,EN1,ENO2,EPB41L3,EPHX1,FGFR2,FOSL2,FOXC1,GIPR,GREB1,H19,HK2,HMOX1,ISG20,JAG1,LAMC1,LYN,MYL9,NFIL3,PDGFRB,PFKFB3,PGR,PYY,RPRM,SELENBP1,SLC2A1,SLPI,SOX9,STAT5A,STBD1,STC1,TF,TGFB3,THBS3,TNF,TNFRSF12A,TNFSF12,Tpm2,VEGFA,ZFP36	908 (23)
Il3		cytokine		0.954	2.54e-07	ADAM19,ADGRE1,ANPEP,BCL2L11,CCND2,CD14,CD68,CSF1,CSF3R,FAS,IGF1,ITGAM,Ly6a (includes others),LYZ,MMP13,MMP3,NFIL3,OSM,SOCS1,SOX9,SPP1,TNFSF11	952 (22)
NUP98-NSD1		fusion gene/product	Inhibited	-2.419	2.55e-07	C3AR1,C5AR1,C5AR2,Ccl6,CDK6,Hmga2,HOXA10,HOXA7,HOXA9,LYZ,MSR1
PAX3-FOXO1		fusion gene/product	Inhibited	-2.029	2.79e-07	ABAT,ACTA1,ADRA2A,ANLN,AXL,CACNA2D1,CCND2,CD276,CDKN2B,CHD7,CSF1,CXCR4,DAPK1,DBI,DDAH2,EDIL3,EPB41L3,FABP5,FDFT1,FGFR2,FOSL1,GREM1,Hmga2,HMOX1,HSPA1A/HSPA1B,IL4R,IL6ST,IMPA2,INPP1,IRS1,JARID2,KLF5,Ly6a (includes others),MEOX1,MEOX2,MYL1,MYL11,MYOD1,NFIB,NRCAM,OGN,PRRX1,PSRC1,PYGM,SDC1,SGO1,SHB,SLC7A5,SMPDL3A,SPP1,ST3GAL5,TIMP2,VIM	607 (13)
CDK19	0.316	kinase	Inhibited	-2.041	2.79e-07	ABAT,BAIAP2,CCND2,CDKN2A,CTSD,CYFIP2,DRAM1,EPHA2,EPHX1,FAS,FBXW7,FDFT1,FST,GADD45A,HMOX1,ITGB4,KLF4,KLF5,LIF,LSS,NINJ1,PDGFA,RAP2B,SDC1,SESN1,SLC7A11,SPHK1,TGFA,TGFB1	479 (11)
tunicamycin		chemical - endogenous non-mammalian		0.952	2.79e-07	Acan,ACTA2,ADIPOR2,ARHGEF2,AXL,BIRC3,CAD,CAMKK2,CASP4,Ccl2,CD36,CDH13,COL6A1,DERL3,EDEM2,ERN1,FN1,GADD45A,GPT2,HAPLN1,HMGCS2,HMOX1,ITPR3,KLF4,LGR5,MFSD2A,MMP3,MMP9,MTHFR,NARS1,NFATC1,NFIL3,NR1H3,Nrg1,PADI4,PDGFRB,PLIN2,PPARG,PTGS2,SDC1,SLC2A1,SLC7A1,SLC7A11,SYVN1,TGFA,TJP1,TLR2,TNF,TRPC6,VCAM1,VEGFA,WARS1	832 (22)
REL	1.19	transcription regulator	Activated	2.363	2.87e-07	ACSL4,ANLN,ATP11A,B2M,BCL2A1,CCL2,CCL4,CCND2,CD40,CD80,CD86,CDC6,CIITA,CLDN10,COTL1,CXCL10,Cxcl9,DNASE1L1,FAS,FN1,FOSL1,GPT2,HLA-A,IFIT1B,IL18,IRF4,IRF5,IRF8,KCNK6,MED12L,MLLT3,MMP9,NFATC1,PARP14,PCBP4,PFKM,PHGDH,RDH10,SLC25A27,SORBS1,STAT5B,TNF,TNFRSF13B,TNFSF10,TNFSF13B,VIM	672 (14)
I-BET-151		chemical reagent	Inhibited	-2.034	2.87e-07	ALOX5AP,CHAD,CPNE2,CXCL6,DPP4,EMID1,MN1,NFIX,NIBAN2,PTPRE,RAB27A,SELPLG,SLC9A9,TIFAB,TRERF1,UCK2
MM-589		chemical reagent	Inhibited	-2.102	2.87e-07	ACTA1,CCDC80,COL16A1,COL1A1,COL1A2,COL3A1,COL5A2,FHOD3,HOPX,LOXL2,LOXL3,MMP2,MYL1,POSTN,RYR2,SORT1
CD274	3.159	enzyme	Activated	2.112	2.93e-07	ACTA2,AOC3,AXIN2,CCL3L3,CCN2,CD274,CD86,COL1A1,ERN1,FN1,GJA1,IFIT3,IGF1,LEF1,MMP14,OAS1,OAS2,PDGFA,PTGS2,TGFB1,THBS2,TNF,TNFSF10,VCAM1,VEGFA,VIM,WNT9A	854 (23)
KLF5	-5.824	transcription regulator		0.766	2.93e-07	ACTA2,ANO1,ARG1,CGREF1,CSRNP1,CXCL12,CXCL6,CXCR4,DHCR24,EPAS1,FGF18,KLF5,LAMA1,LGR5,MEOX2,MMP9,NIBAN2,PDGFA,PPARD,PPARG,PTGES,SMAD7,SORCS2,SP140,TWIST1,UCP2,WNT10A	963 (22)
hydroxypropyl-beta-cyclodextrin		chemical drug		-1.169	2.93e-07	ABCG1,APOD,APOE,C2,CCL2,CCL3L3,CD68,CLIP2,CSF1,CTSB,CTSD,CX3CR1,CXCL14,CXCL6,ITGAX,LAMA5,LDLR,LIPA,MYLIP,NFATC4,PLTP,SCARB1,SDC1,TLR8,TNF,TREM2,VCAM1	750 (19)
CpG ODN 2006		chemical reagent	Activated	4.211	3.01e-07	BCL2A1,BIRC3,BLNK,CCL2,CCND2,CD22,CD274,CD40,CD55,CD80,CD86,CXCL10,DOCK10,EPSTI1,GPR183,HCK,IFIT3,ISG20,LAT2,LGALS1,LYN,MAFB,MYO1G,NCKAP1L,NFAM1,OAS1,OASL,PIK3CD,PRKCB,PTPN6,RFTN1,SELPLG,SLAMF7,TGFB1,THEMIS2,TLR5,TLR7,TLR9,TNF,TNFAIP6,TNFRSF13B,TNFSF10,TNFSF13B,TRAF1,TYROBP,USP18,VAV1,VCAM1	582 (16)
miR-34a-5p (and other miRNAs w/seed GGCAGUG)		mature microRNA	Inhibited	-2.176	3.01e-07	ACTA2,AXIN2,AXL,BIN2,BVES,CCN5,CCND2,CD55,CDK6,COL1A1,DENND1C,DOCK8,FN1,GFRA1,HCST,JAG1,KLF4,LEF1,LGALS3BP,MCM10,MMP9,PLCB2,PPARG,PPM1H,PTPN7,PTPRE,ROR1,SELPLG,SLCO3A1,STIM1,TGFBR1,TRAM2,TSPAN13,VEGFA	414 (7)
L2HGDH	0.393	enzyme	Inhibited	-3	3.04e-07	AIF1,CCL3L3,CCL4,Ccl6,CD68,CLEC7A,CYBB,ITGAX,TNF
IL1R1	0.714	transmembrane receptor		0.558	3.09e-07	ABCC3,ABCC5,ACTA2,ADGRE1,Ccl2,CCL3L3,Ccl7,CXCL10,CXCL12,Cxcl9,IGF1,IL18,IRS1,LBP,MMP2,MMP9,PTGS2,TGFB1,TNF,TRAF1	648 (14)
PTK2	-0.568	kinase		0.941	3.09e-07	ACTA1,ACTA2,BIRC3,Ccl2,COL1A1,COL1A2,FN1,IRS1,LDLR,MMP2,MMP9,PDGFRB,PRRX1,PTK2B,SPP1,TIMP3,TJP1,TNC,TNF,VCAM1	839 (18)
let-7a-5p (and other miRNAs w/seed GAGGUAG)		mature microRNA	Inhibited	-3.111	3.13e-07	ACTA2,ADAMTS14,ADAMTS15,BDNF,CCND2,CDK6,CDKN2A,CEBPA,COL1A1,COL1A2,COL24A1,COL27A1,COL3A1,COL4A5,COL5A1,COL5A2,COL8A1,DOCK5,FN1,HMGA1,Hmga2,HMOX1,HYOU1,ITGA4,KLK10,LAMC1,LOXL2,MMP9,OTULINL,PDGFA,PRDM1,PTGS2,RASSF2,RDH10,SLC1A4,SLC25A13,SPARC,TGFBR1,TNF,VIM	780 (16)
MKNK1	0.912	kinase		1.941	3.2e-07	ACOT7,ADAMTSL3,AIM2,ANGPTL4,BAG3,CDKN2A,Cdsn,CP,CTH,Dnm3os,DPYSL3,GNAO1,HS6ST2,HSPA2,IFI16,ITM2A,KCTD12,LAMB2,LAMC1,MMP10,MMP3,MMP9,MYO6,NRCAM,NREP,NUP210,PDK4,PLTP,PLXNB2,PRKAR1B,RUFY4,Scd2,SFRP1,SPARC,TF,TNF,VIM	478 (6)
BANF1	-0.205	other	Inhibited	-2.514	3.23e-07	BAG3,CAV1,CCL2,CGAS,HLA-A,HLA-E,IFI16,IFIT3,IFITM3,IFNAR2,IL7R,IRF5,ISG20,OAS1,OAS2,OASL,SHB,SOCS1,TLR3,TNFSF10,VEGFA	472 (13)
clopidogrel		chemical drug		-1.528	3.23e-07	ACKR3,ATOH8,C1QTNF6,CCL2,Ccl2,COL1A1,COL5A1,CTH,CXCL12,GPT2,HOXA3,INAVA,LAMA5,LGR6,MMP2,NUPR1,RASL11A,RASSF8,RGS16,SLC1A4,VEGFA	416 (7)
doxycycline		chemical drug		-0.617	3.25e-07	ADGRE1,BMP2,Ccl2,CD86,COL3A1,CSF3R,CXCL12,FGF7,HOXA10,HSPA1A/HSPA1B,ITGAX,MITF,MMP12,MMP2,MMP9,NGF,NHERF1,PRDM1,PTGS2,SDC1,SLC7A5,SOCS1,SOX11,SPI1,TLR2,TWIST1	608 (15)
diphenyleneiodonium		chemical reagent	Inhibited	-2.877	3.26e-07	ACTA2,AGT,ALOX5AP,BMP2,CCL2,Ccl2,COL1A1,EPAS1,FN1,GDF15,HMOX1,IL18,MMP12,MMP13,MMP9,NLRP3,PTGS2,TGFB1,THBS2,TRPC6,UCP2,VEGFA	744 (19)
DCN	1.957	other		-0.552	3.31e-07	BGN,CCN2,COL1A2,CXCL10,FST,HLA-DQA1,HLA-DQB1,IRS1,MMP13,MMP2,MMP9,SDC1,TFEB,TGFB1,TIMP3,TNF,VCAM1,VEGFA	910 (18)
HNF1B	-2.136	transcription regulator		-0.954	3.33e-07	ATP10A,AXIN2,BGN,CCDC80,CLDN1,COL5A1,COL5A2,DIAPH3,EPS8,EXT1,FBLIM1,FHOD3,FN1,FZD1,GADD45A,GATA6,ITGA3,JAG1,LAMB1,LIPG,LUM,MAFB,MMP10,MMP2,MPZL2,OLFM1,PDZK1IP1,PLAU,PTGER4,PTGIS,RASSF7,S100A3,S100A6,SCNN1G,SPARC,TACSTD2
staurosporine		chemical drug		-0.421	3.36e-07	CCL4,Ccl6,CD53,COL1A1,COL1A2,CREG1,CSF3R,CYP11A1,CYP11B2,FAS,FCGR2A,FOSL1,GATA2,H19,HMOX1,IGF1,INHBB,ITGB2,KLF10,MME,MMP13,MMP2,MMP9,NCF1,PLAU,PRDM1,PTGS2,RCAN1,VEGFA	882 (21)
PPARA		ligand-dependent nuclear receptor		1.057	3.49e-07	ABCD2,ACTA1,ALDH3A2,ALDH9A1,ANGPTL4,APOE,ARG1,ASS1,BDNF,C1QA,C1QB,C2,CA9,Ccl2,CD36,CDKN2A,CEACAM1,CEBPA,CGAS,Clec2d (includes others),COX6B2,CTH,CXCL12,CYBA,CYBB,CYP2B6,CYP7B1,DBI,DIO2,FABP5,FDFT1,GRIN2A,Gstt1,HLA-DQA1,HLA-E,HMGCS2,HMOX1,HSD3B1,IFITM3,LIPG,LPL,LSS,MGLL,MMP9,MSMO1,NCF1,NR1H3,Orm1 (includes others),PAQR7,PDK4,PLA2G7,PLIN2,PLTP,PPARD,PPARG,PRDX6,PTGS2,SCARB1,SELENBP1,SERINC2,SLC27A1…	699 (19)
CXCL8		cytokine	Activated	2.853	3.58e-07	ACKR3,ACTA2,ARG1,CD74,CDKN2A,COL12A1,COL1A1,COL3A1,CPE,FAS,ITGAL,ITGAM,ITGAX,ITGB2,KLF4,MAPK12,MMP10,MMP2,MMP9,PTGS2,SLC2A3,SOCS1,TGFBR1,TNF,VCAM1,VEGFA,ZFP36	917 (19)
MMP13	8.332	peptidase	Activated	2.236	3.72e-07	Ccl2,CCL4,COL1A1,IBSP,TGFB1,TNF	828 (19)
OLR1	-2.292	transmembrane receptor	Activated	3.162	3.76e-07	CCL2,CCN2,CD68,CYBA,CYBB,FN1,ITGAM,MMP3,NCF1,OLR1,RBP1,SPP1,STRA6,TGFB1,TGFBR1,TNF,VCAM1	658 (17)
naringenin		chemical - endogenous non-mammalian	Inhibited	-2.729	3.76e-07	ACTA2,BDNF,CCL4,COL1A1,COL3A1,CXCL10,GJA1,HMOX1,LDLR,LYN,MMP2,MMP9,PGR,PTGS2,TGFB1,TLR2,VIM	757 (21)
CSF		group	Activated	2.524	3.77e-07	BCL2A1,CCL4,CCR1,CCRL2,CD22,CD274,FCGR1A,IL10RA,IL1R2,IL2RG,IL3RA,IL6ST,PPARG,SLPI,TNF,TNFAIP6,TNFRSF9,TRAF1,WFDC5
LPL	6.072	enzyme		1.573	3.77e-07	ACTA2,CCL2,CD36,CSF1,IRS1,ITGAX,LDLR,LPL,MSR1,PDK4,PPARG,SCARB1,SLC27A1,SLC2A1,TGFB1,TNF,UCP2,VCAM1,VEGFA	814 (23)
GNB1	-0.002	other	Inhibited	-2.813	3.77e-07	CAV1,CCL3L3,CCL4,CCN2,CD80,CD83,COL1A2,CXCR4,CYTIP,FOSL2,IL1R2,LTBP1,MAFB,PDGFA,PLAU,PRDM1,PTGER4,TGFB3,TIMP2	592 (16)
HIC1	0.532	transcription regulator		1.759	3.77e-07	ACKR3,ACTA2,ADORA2B,CCN3,CXCL14,CYP7B1,EPHA2,FHL2,FST,KAZN,LIF,MMP12,SLC7A11,SMPDL3A,SOX9,SPP1,TNFAIP8,TNS3,TRIM16	412 (7)
SAMSN1	2.348	other	Activated	3.674	3.82e-07	CCL3L3,CCL4,Ccl7,CCND2,CD40,CXCL10,Cxcl9,FGL2,IFIT1B,IFIT3,IL18,IRGM,ISG20,OASL,PLA1A,PTGS2,SDC1,SLCO3A1,SLFN12L,SOCS1,STAT5A,TLR3,TNF,Trim12a	603 (15)
PTPN11	-1.225	phosphatase	Inhibited	-2.06	3.84e-07	ACSL4,Ccl2,CD14,CD68,CEBPA,CSF1,CSF3R,CYBB,FCGR1A,FCGR2A,FCGR2B,FCGR3A/FCGR3B,GATA2,HP,IFI16,IFIT1B,IFIT3,LYN,MMP12,MMP19,Ms4a4c (includes others),NFATC1,OASL,PDGFRB,PERP,RPRM,Slfn1,TNF	650 (23)
MEF2A	-0.37	transcription regulator	Activated	2.254	4.03e-07	ACTA1,ARHGEF19,ASB4,BDNF,CXCL10,Cxcl9,ENO3,GATA2,Ifi47,IFIT1B,IFIT3,IKZF1,ISG20,MEOX2,MMP10,Mx1,NLRC5,OAS1,Oasl2,PKNOX2,SMAD7,TGFB1,TGFB3	376 (7)
Go 6976		chemical drug	Inhibited	-2.19	4.05e-07	ACTA1,BMP2,Ccl2,CCL4,CD55,CD83,CXCL10,CXCL6,CYBB,FN1,HMOX1,MMP2,MMP9,PTGS2,SP7,STC1,TNF,TNFRSF9,TRAF1,VCAM1	658 (14)
CARD9	4.893	other	Activated	2.535	4.05e-07	C5AR1,Ccl2,CCR1,CCR5,CD36,CLEC4E,CLEC7A,CXCL10,Cxcl3,Cxcl9,FCGR1A,TLR2,TLR9,TNF	745 (15)
HOXC8	8.328	transcription regulator		-0.61	4.05e-07	ADAM19,ANKRD1,ASS1,Ccl2,Ccl7,CXCL10,GREM2,HOXC8,IL1R2,Ly6a (includes others),PLAGL1,SERPINF1,SLC16A3,SPP1
IRAK3	-1.434	kinase		1.986	4.05e-07	ACTA2,BCL2A1,Ccl2,CCN2,CCR2,CD274,COL1A1,INPP5D,IRF5,NLRP3,SOCS1,TGFB1,TNF,VIM	865 (18)
PAK1	3.373	kinase		1.033	4.05e-07	CDKN2A,CTSD,FBXO32,FN1,FOSL1,ITGAM,ITGB2,MMP14,MMP9,PFKM,PGR,SCARB1,TFPI,VEGFA	840 (19)
FGF21		growth factor	Inhibited	-2.239	4.16e-07	ARG1,CD68,COL1A1,COL3A1,DIO2,ERN1,FAS,FGFR2,HMGCS2,IGF1,ITGAM,LDLR,MMP2,MMP9,MYLIP,PDK4,PHGDH,PPARGC1B,SLC2A1,TGFB1,TNF,VIM	780 (22)
captopril		chemical drug		-0.531	4.16e-07	A2M,AGT,BGN,C4A/C4B,CP,DLK1,FBLIM1,FCGR2A,HMOX1,LTBP2,MMP9,MRC1,Ms4a6b,MYO6,POSTN,PSMB8,PTGS2,S100A10,SPP1,TGFB1,TGFB3,TNFRSF12A	793 (19)
PAX7		transcription regulator		-0.071	4.18e-07	ASS1,ATP11A,C1QTNF3,CAMK1D,CNTFR,CRLF1,CXCR4,DEPTOR,FAM107B,GCH1,KCNK2,MYO1D,NFIX,OLFM1,PARM1,PLAGL1,PPARG,PRRX1,RASA3,SEMA3E,SYNE2
gentamicin		chemical drug	Activated	2.422	4.24e-07	ABAT,ABCC3,ALDH1A1,ALPL,APOD,Bhlhe41,BLNK,BMP7,C1QA,C1QB,C4A/C4B,CCL2,Ccl2,CFP,CSF1,CST3,CTSB,CTSD,CXCL10,DPEP1,DPP4,FXYD5,GADD45A,GATM,GDF15,Gpr15lg,GUCA2A,HAVCR2,HMOX1,HSPA1A/HSPA1B,HYOU1,IL10RA,LGALS1,MAPKAPK3,MMP2,MYO1G,NAV2,NEURL3,Nrg1,NUAK1,PHGDH,PLIN2,PSMB8,RTN4RL1,SDC3,SEZ6L,SLC22A5,SOCS2,SPIRE1,SPP1,SUOX,TAP1,TGFB1,THY1,TJP1,TNF,TNFRSF11A,TREM2,VCAM1	773 (18)
SAA		group	Activated	3.16	4.24e-07	ARG1,BCL2L11,CCL2,Ccl2,CSF1,IL33,IRF4,MMP13,MRC1,NLRP3,PTGS2,TFPI,TLR2,TNF,VCAM1	637 (16)
CDK6	-1.907	kinase		1.31	4.35e-07	ADCY7,AGT,ATP2A1,BIRC3,BMP5,CA9,CD36,CDK6,CDKN2A,CDKN2B,CREB5,FGF11,FGF18,FMOD,FN1,GADD45A,IPMK,ITGA11,MTHFR,PRKCB,PTGS2,PYGM,RASSF5,SOCS1,TAP1,TGFA,TGFBR1	852 (21)
platelet activating factor		chemical - endogenous mammalian		1.817	4.49e-07	ANGPT2,CCL2,FN1,ITGAM,ITGB2,MMP14,MMP2,MMP9,MYL11,PLA2G7,PLAU,PTAFR,PTGS2,SELPLG,TIMP2,TNF,VEGFA,VIM	572 (17)
INHBA	0.425	growth factor		-0.385	4.59e-07	ACTA2,ANKRD1,BMP2,CCL2,CCN2,CCND2,CCR2,CDKN2B,CHD7,CXCR4,CYP11A1,DTNA,F13A1,FN1,FOLR2,FRS2,FST,GDF3,HLA-G,HSD17B1,IGF1,INHBB,IRX1,ITGA11,KAZALD1,KLF4,MAFB,MMP2,PCSK5,PDGFA,PGM2L1,PRDM1,RGS16,SMAD6,SMAD7,SOCS1,TENT5B,TMEFF2,Tpsab1,TPSAB1/TPSB2,VEGFA,VIM	780 (19)
lactosylceramide		chemical - endogenous mammalian	Activated	2	4.7e-07	Ccl2,Ccl7,CD40,CIITA,CXCL10,Cxcl9,HLA-DQA1,TLR2,TNF,TNFRSF11A,VCAM1	645 (15)
PTPN3	-1.554	phosphatase	Activated	2.03	4.7e-07	ANGPTL4,CDKN2B,COL1A1,FN1,IL11,JAG1,MMP10,MMP9,SMAD7,TGFBI,TGFBR1	835 (16)
glucocorticoid		chemical drug		-0.059	4.71e-07	AGT,BCL2L11,BDNF,CCL2,CCN2,CD163,CD74,CLEC11A,CLIP2,COL1A1,CSF1,CXCR4,CYP11A1,CYP2B6,DBP,FAS,FN1,GCH1,HMOX1,IBSP,IL10RA,IL11,IL16,IL18,IL1R2,INPP5D,IRF8,LAT2,LPL,MMP13,MMP3,MMP9,NCF1,NGF,OAS1,OGN,Orm1 (includes others),PER3,PPARG,PTGS2,SGK1,SLPI,SPP1,STC1,STX11,TDO2,TGFB1,TLR2,TNF,TNFSF11,VCAM1,VEGFA,VIM,ZBTB16	798 (16)
AMPK		complex		-1.693	4.83e-07	BCL2L11,BMP2,CCL2,Ccl2,CCND2,CIITA,CLDN1,CXCL10,CXCL12,CYBB,CYP2B6,CYP4F2,DUSP4,FBXO32,GJA1,HMOX1,MMP9,NCF1,PFKFB3,PPARG,PTGS2,SLC2A1,SLC6A8,STIM1,TJP1,TNF,UCP2,VCAM1,VIM	691 (19)
NCOR1	0.202	transcription regulator		-1.087	4.87e-07	CDKN2A,CEBPA,CSF3R,CXCL10,EBF1,FOXQ1,HOXC6,HP,IFIT1B,IFIT3,IKZF1,LYZ,MMP9,MYOD1,OAS1,OAS2,OAS3,Oasl2,PDK4,PPARG,PRDM1,PTGS2,SERPINF1,SLC25A45,Sult5a1,ZBP1	787 (25)
NAMPT	-3.435	cytokine		1.375	4.87e-07	AKR1B10,ALDH3A2,ALDH5A1,AXIN2,AXL,BDNF,CD68,CXCL10,EPHA2,FN1,GDF15,HMOX1,HPGD,HSD3B1,IL16,LEF1,LGR5,MITF,MMP3,MMP9,NAMPT,PDGFRB,SOCS2,TFPI,TGFB1,TNF	680 (17)
GW9662		chemical reagent		-0.684	4.87e-07	ANGPTL4,CAV1,CCL2,CCN2,CD14,CD36,CD83,CD86,CEACAM1,CEBPA,CX3CR1,FADS3,FN1,GDF15,GIPR,KLF4,PLIN2,PPARG,PRODH,PTGES,PTGS2,SDC1,TGFB1,TNF,UCP2,VCAM1	711 (20)
BDNF	-3.589	growth factor		-0.526	4.92e-07	ACOT7,ATP2A1,BAG3,BCL2L11,BDNF,BMP2,BMP7,CAV2,CCND2,CD36,CD40,CD80,CHAT,CP,CXCR4,CYGB,DPYSL3,DUSP4,GNAO1,GRIN2A,HSPA2,INHBB,KLF10,KLF4,LAMB2,LAMC1,LGALS1,LIMK1,MBP,MYO6,MYOD1,PFKFB3,PLTP,PLXNB2,PRKAR1B,PRSS12,REEP5,RPRM,RYR2,S100A10,SBK1,SCARB1,SEMA3E,SFRP1,SFRP2,Sik1,SLC16A7,SORL1,SPARC,SPP1,SYNPO,Tmsb4x (includes others),TNF,TRPC3,TUBB3,VGF,VIM	901 (24)
CNR1		G-protein coupled receptor		1.228	4.94e-07	ALPL,APOE,BDNF,BMP2,BMP7,CA9,Ccl2,Ccl8,CEACAM1,CXCL10,CYP7B1,EPS8,ERRFI1,GAD1,IGF1,KLK7,LAMA1,MDK,MMP13,PDGFRB,PLAU,PTGS2,PTK2B,RGMA,S100A6,SCARB1,SIX1,SLIT2,TGFB1,TJP1,TNF,UPK1B,WNT6	873 (24)
NR5A2	-0.066	ligand-dependent nuclear receptor		-1.998	4.96e-07	ABCC3,ACTA2,C1QB,C3AR1,C5AR1,CCL22,Ccl7,Ccl8,CELA1,CFP,CXCL10,CXCL16,Cxcl9,CYP11A1,CYP11B2,CYP7B1,GATM,GPT2,HP,Hspa1b,LDLR,MMP3,MMP9,PGR,SCARB1,TGFB1,TGFB3,TNF,TNFRSF12A,TNFSF10	560 (18)
ACSL4	-1.543	enzyme		0.617	5e-07	CAMK1D,Ccl2,CDKN2B,COL12A1,DOCK5,ENPP1,FAH,HOXA10,LAMB1,LIF,PGR,PPARG,PTGS2,RHOU,SELENOM,SERPINF1,SPP1,TFPI,WT1	547 (16)
LMNB1	-0.363	other	Activated	2.449	5e-07	B2M,BDNF,Ccl2,CCN5,CXCL12,GJA1,HS6ST2,LDLR,MSMO1,PAPPA,PLIN2,PPARG,RCN1,REEP5,SLIT3,SQLE,TGFBI,THBS2,VIM	1004 (21)
GSK2816126		chemical drug		0.769	5e-07	ALPL,BMP5,Ccl2,CNMD,CTNNAL1,CXCL10,DLK1,DLX3,GPC1,GPC3,HIVEP3,IBSP,KLF5,SP7,SPARC,SPP1,TNF,TNFRSF11A,TNFSF10	591 (13)
concanavalin a		chemical drug	Activated	4.047	5.01e-07	BCL2A1,BCL2L11,CCL11,Ccl2,CCL3L3,CCL4,CCR2,CD3E,CD86,CXCL10,Cxcl9,EBI3,FAS,HTR2A,IL18,IL18BP,IRF4,ITGB2,LGALS1,MMP14,MMP9,NFATC2,NGF,PRDM1,PTGS2,PTPN7,SPP1,TGFB1,TLR3,TNF,TNFSF10	606 (14)
NUPR1	1.879	transcription regulator		0.832	5.27e-07	ABCC5,ACSS1,ACTA2,ACTR3B,ALDH5A1,ALOXE3,ANK3,BRINP3,CAMK2N1,CASTOR2,CD68,COL1A1,COL1A2,COL3A1,CREB5,CXCR4,DEPTOR,DHCR24,E2F8,ENO2,FHL2,GADD45A,GCH1,GDF15,HDAC8,HFE,HIVEP3,HK2,HSPA2,ITPR3,JADE2,KLF4,LHFPL2,LIF,MAGI1,MCM10,MEGF9,MGLL,MMP10,MMP12,MSANTD3,NFIB,NFIL3,NRROS,NUPR1,PER3,PFKFB3,PODNL1,POLA2,POLQ,PPFIBP2,RFTN2,RYBP,SAMHD1,SERF1A/SERF1B,SHCBP1,SHROOM3,SIX4,SLC16A10,SLC16A6,SLC2A1,SLC2A12,SL…	502 (7)
IRAK4	0.169	kinase		1.218	5.28e-07	BIRC3,Ccl2,CD80,CD86,CSRNP1,CXCL10,CXCL16,CXCL6,ERRFI1,IFIT1B,IFNGR1,IRF4,IRF5,LIF,NLRP3,NOCT,OLR1,PPARG,RGS16,SOCS1,TNF,ZFP36	802 (15)
EGLN1	0.373	enzyme		0.226	5.37e-07	Acan,ANGPT2,CAV1,Ccl2,CD86,CDKN2B,CXCR4,EPAS1,JAG1,MMP13,MMP3,NGF,PTGS2,SLC2A1,SOX9,TGFB1,TGFB3,TGFBR1,TNF,VCAM1,VEGFA	718 (18)
Map3k7	0.079	kinase		1.263	5.37e-07	Ccl2,CCL3L3,CCL4,Ccl7,CXCL10,Cxcl9,FGL2,H19,ISG20,MLLT3,MMP9,NFATC2,NGF,OSR1,PTGS2,SESN1,SOX9,SPHK1,TLR3,TNF,VCAM1	689 (19)
corticosterone		chemical - endogenous mammalian		1.538	5.42e-07	ANGPTL4,BDNF,CAV1,Ccl2,CCN2,COL1A1,COL1A2,COL3A1,COL5A1,COL6A1,COL6A2,CYBA,CYP11A1,DBP,DIO2,DOCK8,FGF7,FKBP5,H19,HTR2A,IRS1,LIF,MFSD2A,MMP9,PDK4,PPARG,PTGS2,SCARB1,SFRP1,SGK1,SLC6A2,SPATA13,TLR2,TNF,UCP2	673 (20)
POU2AF1		transcription regulator		0.219	5.77e-07	CCL22,CCR5,CD74,CD83,CD86,Clec2d (includes others),CXCR4,DAPK1,FGL2,HLA-A,HLA-DMA,IFIT3,IL4R,IRF4,IRF8,LEF1,LFNG,LGALS1,MS4A6A,NLRC3,PRDM1,PTPRS,RBP1,S100A10,SPI1,SPP1,STAT5A,STAT5B,TGFB1	876 (20)
lipoxin A4		chemical - endogenous mammalian		-1.216	5.8e-07	ACTA2,CCL2,Ccl2,CCR5,FN1,GREB1,HMOX1,IL18,IRF5,LIMK2,NLRP3,PGR,PTGS2,TGFB1,TIMP2,TNF	595 (17)
Ro31-8220		chemical drug		-1.179	5.8e-07	CCL2,CD55,CLDN1,COL1A1,COL1A2,DUSP4,FN1,HMOX1,MMP2,PTGS2,ST6GAL1,TNFSF10,TNFSF11,TRAF1,TWIST1,VCAM1	663 (14)
DCLK1	2.951	kinase		1.924	6.11e-07	ALDH1A1,BIRC3,CD68,CTSD,CXCR4,IL18,KLF4,KLF5,MMP9,PTGS2,SOX9,TRAF1,TWIST1,VIM
Scd2	-1.464	enzyme		-1.846	6.11e-07	CCN4,IFIT3,IRGM,ISG20,LGALS3BP,Ly6a (includes others),OAS2,OAS3,OASL,PARP14,PPARG,SLFN13,Trim12a,ZBP1	417 (10)
CFI-402257		chemical drug	Activated	2.286	6.11e-07	CCL2,CD55,GMFG,IGF1,IL6ST,MMP10,MMP12,MMP13,MMP14,MMP2,MMP3,PLAU,PTGES,TIMP2	568 (13)
PNPLA2	1.142	enzyme		-1.4	6.33e-07	ADGRE1,ARG1,Ccl2,CD36,CD68,CEBPA,COL1A1,HMGCS2,IRS1,ITGAX,LPL,MRC1,MSR1,PDK4,PLIN2,PPARG,PPARGC1B,RHO,SLC2A1,TGFB1,TNF,UCP2,ZNF423	703 (19)
FOXL2	-1.678	transcription regulator		0.868	6.33e-07	AVPR2,BCL2A1,BMP2,CCL3L3,CDKN2A,CXCL6,CYP26B1,DLX3,FAS,FST,HRH2,IGF1,IL11,KLK9,LIF,MYO6,NFATC2,OSR2,PTGER2,PTGS2,SLC35F2,SMAD6,SOX9	720 (18)
Fcer1		complex	Activated	2.705	6.59e-07	BCL2A1,CCL2,Ccl2,CCL3L3,CCL4,Ccl7,Ccl9,CD83,CSF1,FCGR2B,IL16,IL33,LIF,MRC1,NFATC1,NFATC2,SPHK1,TNF,TNFRSF9	838 (20)
SPIB		transcription regulator	Activated	2.692	6.62e-07	APOE,BLNK,Bst2,BTK,CCR2,CCR5,CD300C,CD80,CD86,Gm6377,GNA15,HSPA1A/HSPA1B,Hspa1b,IL18,IRF4,LGR5,LILRB3,MARCHF1,NAV2,NET1,P2RY12,P2RY6,PRDM1,PRDX5,SLAMF9
rottlerin		chemical drug		-1.06	6.67e-07	BIRC3,Ccl2,CD274,CDK6,CDKN2A,CIITA,CLDN1,COL1A1,COL3A1,DNMT1,FKBP5,HMOX1,LPL,MMP13,MMP2,MMP9,PTGS2,TJP1,TNF,TRIM29,VCAM1,ZFP36	559 (15)
TBX21		transcription regulator	Activated	2.01	6.68e-07	CCL2,CCL3L3,CCL4,CCR5,CD300LF,CD83,CDC45,CDC6,CDK6,CX3CR1,CXCL10,DENND1B,E2F7,HAVCR2,IKZF1,IL18,IL1RL1,IL6ST,IL7R,PRDM1,PTGER4,SELPLG,SLAMF7,SLC40A1,SPHK1,SPP1,TNF,TNFSF11	759 (17)
cytokine		group	Activated	3.51	6.75e-07	C5AR1,CCL2,CCL22,CCN3,CD40,CD80,CD86,CSF1,FAS,HMOX1,LIF,LIPG,Ly6a (includes others),MMP12,MMP13,MMP2,MMP3,MMP9,Mx1,NGF,PLAU,PTGS2,SGK1,SLC2A1,SOCS1,SOCS2,SPARC,STAT5A,TLR2,TNFAIP6,TNFSF11,VCAM1,VWF	628 (14)
Creb		group		1.898	6.84e-07	ACTA2,ANK3,ARG1,BDNF,C3AR1,CACNA1C,CCN4,CD14,CD80,CEBPA,COL8A1,CTH,CTSB,CXCL10,CYP11B2,DUSP4,ELL,EPHA3,FAS,FCER1G,Fcrl2,FHDC1,FOSL1,GJA1,GJA5,GPR50,GRK3,HLA-G,HPGD,HSPB8,IFI16,IGF1,IL11,IL33,ITGAM,LDLR,MBP,MITF,MMP2,MSX2,PCOLCE,PPARG,PTGS2,PYCR1,RET,RRM2,RYR2,SLC2A1,SLC7A11,SLIT2,SOX9,SYNPO,SYT9,TF,TFEB,TNF,TNFSF11,VEGFA,ZBP1	963 (24)
MYRF	0.775	transcription regulator		0.483	6.85e-07	ANXA6,ARHGEF25,BCL2L11,CCDC149,CCN2,CEACAM1,Ces2e,CHMP4C,GDF15,HPGDS,KLHL21,MBP,NGEF,NOTUM,PDK4,PRDM1,PTPRE,RHOU,SERF1A/SERF1B,SOWAHC
RELB	0.926	transcription regulator		0	6.98e-07	ACKR3,APOE,B2M,BIRC3,C1orf162,CCL11,Ccl9,CCR1,CD40,CIITA,CXCL12,FYB1,IFI16,IFT140,IRF4,KLHL29,MAGI3,Nebl,PGLYRP1,PPARGC1B,PPFIBP2,Ppp1r12b,PRDM1,PTGS2,SEMA5A,TGFA,TNF,TNFAIP2,TTN,WHRN	730 (18)
OCLN		other		-1.782	7.03e-07	CAV1,CCL2,CCL4,CLDN1,CXCL10,MMP14,MMP2,MMP3,MMP9	496 (11)
HOXA13		transcription regulator		-0.113	7.12e-07	ALDH1A1,AXIN2,BMP2,BMP7,Dppa1,EMP2,GJA1,JAG1,KLK7,LEF1,MAB21L1,PTGS2,SHROOM3,SOX9,VILL,WNT4,WNT6
TEAD3	0.023	transcription regulator	Activated	2.668	7.12e-07	ACTA1,ACTA2,CCN2,COL3A1,COL5A2,FIBIN,FJX1,KAZN,LOXL1,MYH4,NUAK1,PCDH18,PDGFRL,POSTN,PTPRO,SAMD5,SLFN5
NFE2L2	0.375	transcription regulator		0.743	7.4e-07	ABCC3,Acp5,ADAMTS1,AGT,AKR1B10,ARG1,BDNF,CA3,CCL11,Ccl2,CCL4,CCN2,CD36,CD86,CEBPA,CELA1,CNMD,COL1A1,COL3A1,CREG1,CSF1,CTSD,CTSK,CXCL10,CXCL6,CYBB,EPAS1,EPHX1,F10,FKBP5,FN1,FXYD1,Gstt1,Havcr1,HIPK2,HMOX1,HSD3B1,HYOU1,IFIT1B,IFNGR2,IL1R2,IL6ST,INMT,LPL,MGLL,MITF,MMP10,MMP12,MMP14,MMP2,MMP9,MSMO1,NARS1,NCF1,NGEF,NOCT,P2RX4,PHGDH,PLIN2,PPARG,PPARGC1B,PRKCB,PTGS2,Ptprd,PTPRO,RGS11,SCARB1,SHC1,SLC16A2,…	865 (17)
HSF1	-0.179	transcription regulator		-0.85	7.47e-07	Abi3bp,B2M,BAG3,BMP7,CCN2,CD274,CD36,CDC6,CELSR1,COL6A2,DNAJA4,DNMT1,DPT,E2F8,FGF7,FMOD,GREB1,HCK,HMOX1,HSPA1A/HSPA1B,Hspa1b,HSPB8,IL7R,INHBB,IRS1,JARID2,LAMA4,LDLR,LIF,LPL,LRIG1,MCM2,MITF,MMP19,NFATC2,PLIN2,POLA2,POSTN,PPARG,RRAD,SHC1,SLIT3,TEX15,THBS2,TNF,TNFSF11,VCAM1	906 (15)
CAMP		other	Activated	2.641	7.67e-07	BMP8A,C5AR1,CCL2,Ccl2,CCL4,Ccl7,CD80,CD83,CD86,CSF1,CSF3R,CXCL10,CXCR4,EPHA3,IL18,IL1R2,IRF8,ITGAM,ITGAX,ITGB2,PDGFRB,PTGS2,TGFB1,TLR2,TNF,TNFAIP2,TNFSF13B	638 (17)
RARA	-0.472	ligand-dependent nuclear receptor		0.717	7.97e-07	ABHD2,ALDH1A1,BMP8A,CD14,CD53,CD84,CEBPA,CP,CRABP2,CTSS,CYP26B1,E2F7,E2F8,FOLR2,FOSL2,FOXC1,GDF15,GJB4,GREB1,HLA-G,HOXA10,HOXA3,HOXA4,HOXB4,HOXB7,HOXD10,IFIT1B,IL16,ITGA4,KLF4,LAMB1,LGALS1,LGALS3BP,MAFB,MALL,MMP11,NAV2,OAS1,PIK3CG,PTGS2,RASGRP4,RBP1,RET,RGS3,RTP4,SAMHD1,SESN1,SIPA1L1,SLC16A2,SLC17A9,SLC7A11,SMPD1,SP110,SPP1,STRA6,TGFB1,TMT1A,TNF,TTC9,ZNF703	856 (25)
urethane		chemical toxicant		-0.569	8.11e-07	ARG1,CCL3L3,Ccl6,Ccl9,CCR5,CD274,CDKN2A,CDKN2B,CEBPA,HMOX1,PLA2G7,PTGES,PTGS2,SFRP1,VEGFA,VIM	838 (20)
mir-182		microRNA	Activated	2.888	8.39e-07	ARG1,CCL2,Ccl8,CD163,CD200R1,CD68,CDH4,CDK6,CLEC7A,CXCL12,FN1,IL4R,IRF4,ITGA4,JAG1,KLF4,MRC1,NFASC,NLGN2,TJP1,VIM,VWF	713 (17)
LTB4R		G-protein coupled receptor		1.08	8.53e-07	Ccl2,CCL3L3,CD36,CLEC7A,IRF5,LDLR,MMP2,MMP9,MRC1,NR1H3,PTGS2,TNF,VEGFA	746 (19)
linsidomine		chemical drug		0.567	8.53e-07	CD80,CD86,CDKN2A,ETV4,HMOX1,MMP13,PDGFA,PPARD,PPARG,PTGS2,SLC23A2,TNF,VEGFA	697 (17)
DUSP10	-0.117	phosphatase		0.36	8.6e-07	ACTA2,ARG1,COL1A1,COL3A1,FN1,KLF5,MMP9,MRC1,SMAD7,TNF	871 (19)
DDR2	0.003	kinase	Activated	2.572	8.6e-07	AXL,COL1A1,DUSP4,ETV4,LOXL2,MMP13,MMP14,MMP2,MMP3,POSTN	660 (18)
gentamicin C		chemical drug	Activated	2.524	8.63e-07	A2M,ADAMTS1,BIRC3,C4A/C4B,CD14,CP,FBLIM1,FCGR2A,FXYD5,MRC1,Ms4a6b,PLA1A,PSMB8,RFTN1,S100A10,SPP1,TGIF1,TNFRSF12A,VIM
dopamine		chemical - endogenous mammalian	Inhibited	-3.759	8.63e-07	ASIC2,BDNF,CCL2,Ccl2,CCL22,CCL3L3,Ccl7,CDC14A,CHAT,CSRNP1,CTSK,CXCL10,Cxcl9,DRD4,FST,GAD1,GATA2,GIPR,GPC3,GRM4,HIVEP3,HMOX1,IFI16,KCNK2,KCNK6,KLF4,LDLR,NCF1,NFATC1,PDE1B,SCN1B,SLC1A3,TFAP2C,TGFA,TNF,Tnfsf9,VEGFA	646 (18)
1,25-dihydroxyvitamin D		chemical drug		0.647	8.73e-07	CCND2,CSF1,DLK1,FST,IGF1,MAPK12,MMP3,MN1,PTPRC,SLC7A5,SOCS1,SPI1,TLR1,TLR2,TLR3,TLR5,TLR7,TLR8,TLR9,TNF,VIM	565 (14)
HAVCR1		other		0.266	8.74e-07	ANPEP,APBB1IP,B2M,CAPN1,CCN3,CDK6,CEMIP,ENO2,FHL3,HK2,IL1R2,IL6ST,LBP,LOXL2,LYN,NAMPT,PFKFB3,PLIN2,PSMB8,PSMB9,SPARC,TAP1,TAP2,TNF,UPK1B,VEGFA	418 (7)
KLF15	1.771	transcription regulator		0.048	8.83e-07	ACSS1,AGT,ALPL,BCAM,CCL2,Ccl2,CCN2,CD36,CMKLR1,DIO3,FABP5,HTR2A,LUM,NGF,PDK4,PPARG,SLC27A1,SYNPO,TNFSF10,VCAM1	720 (23)
FLT3		kinase		-1.265	8.83e-07	BCL2L11,CCND2,CD55,CXCL10,CYBA,CYBB,GFRA2,HOXB3,IFIT3,IFNAR2,IFNGR1,IL3RA,IL6ST,IL7R,LYZ,Mx1,PTPN6,SLC2A1,TNF,ZNF521	820 (21)
chloroquine		chemical drug		-0.56	8.96e-07	ALDH1A1,BCL2L11,CD36,CD40,CD83,CD86,COL1A1,COL1A2,CTSD,CXCL10,DRAM1,FN1,GJA1,IRS1,MMP13,RCAN1,SOCS1,TLR3,TLR9,TNF,TNFSF10,TNFSF13B,TXN,VEGFA	804 (15)
miR-338-3p (miRNAs w/seed CCAGCAU)		mature microRNA	Inhibited	-2.673	9.07e-07	ADAMTS14,ADAMTS15,COL1A1,COL1A2,COL4A5,COL5A1,COL5A2,COL8A1,LAMC1,LOXL2,PDGFA,SPARC,TGFBR1,VIM
SREBF2	-0.943	transcription regulator		-0.842	9.22e-07	CAMK1D,CCN2,CXCR4,CYP4F2,CYP7B1,DBI,DHCR24,FABP5,FDFT1,HLA-A,HSD17B1,IFIT3,IFNGR1,LDLR,LIPA,LSS,MSMO1,NLRP3,OAS1,OAS3,PLIN2,PPARG,SQLE,TAP1,TAP2,TIFA,VCAM1	610 (19)
mir-155		microRNA		-1.173	9.44e-07	ACTA2,ARG1,CCL2,CD163,CD68,CEBPA,CLDN1,COL1A1,CXCL10,HK2,HMOX1,IFIT3,INPP5D,IRF4,IRF8,ISYNA1,JARID2,MME,MMP3,MRC1,Mx1,P2RX7,PPARG,PTGS2,SLC2A6,SOCS1,SPI1,TGFB1,TNF,TWIST1,VIM,WEE1	810 (15)
N-formyl-Met-Leu-Phe		chemical reagent		1.496	9.65e-07	ANLN,CCL2,CCL4,CCR5,CYBB,FCGR1A,ITGAM,ITGB2,OSM,PTGS2,RAC2,SELPLG,SIRPA,SOCS1,TNF,TYRO3,VEGFA	669 (18)
USP8-IN-22e		chemical - protease inhibitor	Activated	2.813	9.66e-07	B2M,CD274,HFE,HLA-A,PSMB8,PSMB9,TAP1,TAP2
CLEC1B		transmembrane receptor	Activated	2.828	9.66e-07	ANGPTL1,CXCL12,LCP2,PF4,PLCG2,SPP1,SYK,TNC
FSCN1	0.411	other		-1.941	9.66e-07	AXL,CXCL10,FN1,LOXL2,MITF,MMP2,SLC7A11,SOX9	592 (12)
LY86	5.627	other		-0.126	9.66e-07	ACTA1,CD14,CD180,CD80,CD86,COL1A1,COL1A2,TNF	649 (7)
1-((2-chlorophenyl)diphenylmethyl)-1H-pyrazole		chemical reagent	Inhibited	-2.425	9.66e-07	Acp5,CCL2,CTSK,MMP2,MMP9,PGR,TNF,VIM	625 (20)
linsitinib		chemical drug	Inhibited	-2.037	9.73e-07	ACTA2,CCN2,COL1A1,COL5A3,COL7A1,FN1,TNFSF10	813 (15)
ARHGAP5	0.131	enzyme		1.746	9.73e-07	ACTA2,CCN2,COL1A1,COL3A1,COL6A1,FN1,LAMA1	816 (14)
VIP		other		-1.213	1.06e-06	CCL2,Ccl2,CCL3L3,CCL4,CD274,CD40,CD80,CD86,CXCL10,IGF1,IL11,IL1RL1,LGALS1,LYZ,NFATC2,PTGS2,SLC1A3,SORT1,TJP1,TLR1,TLR6,TLR8,TLR9,TNF,TNFRSF11A,VIM	672 (14)
MAP2K6	-1.241	kinase		1.272	1.1e-06	ACTA1,ACTA2,BGN,CCL2,Ccl2,CD40,CD83,CD86,CXCL10,IL13RA2,IRS1,LDLR,MMP13,MMP2,MMP3,MMP9,MYOD1,PLAU,PTGS2,SLC1A3,TNFSF10	778 (19)
RPSA	0.203	translation regulator	Inhibited	-2.421	1.12e-06	Ccl7,HLA-A,Ifi47,IFIT3,ISG20,LGALS3BP,MMP2,OAS1,OAS3,OASL,PSMB8,PSMB9,PTGS2,TAP1,TNF,TRAF1	843 (18)
ADRA1B		G-protein coupled receptor			1.12e-06	ACTA1,BDNF,COL3A1,DDAH1,FABP5,FGF7,FN1,IL6ST,LIF,MSX2,MYL11,NFIX,PAK1,PRRX1,Scd2,VEGFA	796 (22)
STK11	0.178	kinase	Inhibited	-2.196	1.2e-06	A2M,ALDH9A1,ASS1,BCL2L11,BMP5,CAMKK1,CCL2,Ccl2,CD274,CEBPA,COL3A1,CSF3R,CTSD,Cxcl3,CXCL6,CYP2B6,DNMT1,ECM2,ETV4,FGFR2,FN1,FOSL1,GADD45A,GALM,HDAC4,IL33,KLHL29,LUM,MMP2,MMP9,NET1,NRCAM,PDGFRL,PHGDH,POLA2,PPARG,PTGS2,PYCR1,RASGRP1,RASSF2,RPIA,RRM1,RRM2,SORL1,SPP1,SYT4,TGFA,TNFSF10,UCK2,UMPS,VEGFA,VIPR2,ZNF462	891 (20)
EWSR1-FLI1		fusion gene/product	Inhibited	-2.612	1.21e-06	BIRC3,CALCB,CAV1,CCN2,CDKN2B,COL3A1,COL5A2,FIBIN,FJX1,HPGD,IL11,KAZN,LOXL1,NREP,NUAK1,PCDH18,PDGFRL,PMEPA1,POSTN,PTPRO,SAMD5,SLFN5,ZFHX4	526 (9)
CTSS	6.369	peptidase	Activated	2.813	1.25e-06	BCL2L11,Ccl2,CTSK,CXCL12,CYBA,CYBB,FAS,FBXO32,IL18,MMP9,PPARG,TNF,TNFSF10,UTRN,VCAM1	774 (18)
IGF2	1.073	growth factor		0.164	1.29e-06	ARHGEF2,ARL4A,BMP2,Ccl2,CCN2,CD36,CDC45,CDC6,CXCR4,CYP1B1,FN1,GADD45A,GATA6,GCH1,H19,IGF1,IL11,MCM2,MMP10,MMP11,MMP12,MMP3,MYOD1,NGF,OGN,PTGS2,RGS16,RRM1,RRM2,SKAP2,SPP1,TGFBI,TGIF1,THBS2,VEGFA	779 (17)
NPPB		other		-0.286	1.3e-06	CCN2,COL1A1,COL3A1,CYP11B2,FDFT1,FN1,HSD3B1,LDLR,LSS,MSMO1,SCARB1,SMAD7,TGFB1	1005 (26)
FBXO32	3.482	enzyme		0	1.31e-06	ADSS1,AXIN2,BCL2L11,CCND2,Cxcl3,CXCL6,GADD45A,HYOU1,ISYNA1,ITGA3,KLF5,LBP,LEF1,MMP3,MSX2,PTGES,PTGIS,PTGS2,PYCR1,RAB27A,SLC33A1,TFPI2	752 (13)
nitrofen		chemical toxicant		1.069	1.32e-06	CACNA1D,CLIC4,EPAS1,FGFR2,FOXQ1,HYOU1,PLD3,SCN3B,SCNN1G,TGFB1I1,TGFB3,TIMP2,TIMP3,VEGFA
bryostatin 1		chemical drug	Activated	2.136	1.32e-06	ARG1,BIRC3,CD22,CD40,CD80,CD86,CLDN1,CXCR4,IFNGR2,IL2RG,PRKCB,TJP1,TNF,TRAF1	675 (13)
Ifn gamma		complex	Activated	3.077	1.34e-06	AGT,CCL2,Ccl2,CD86,CDKN2A,CXCL10,CXCL16,Cxcl9,CYBB,FAS,IL17RA,IL18BP,IL33,IRF8,LIF,Ly6a (includes others),MAP4K4,MMP9,PPARG,SOCS1,TLR3,TNF,TNFRSF9,TNFSF10	763 (16)
WNT1		cytokine		0.108	1.35e-06	ACTA2,AXIN2,CCDC80,CCN4,CCN5,CCND2,CDKN2A,CEBPA,COL3A1,DDIT4L,EFNB1,ETV4,FN1,IGF1,KLF5,LBH,LEF1,MMP3,MUSK,PPARG,PTGS2,RHOU,SPP1,STAT5A,STRA6,TGFBR1,TJP1,Tnfsf9,TREM2,TWIST1	953 (21)
RAF1	0.213	kinase		1.899	1.36e-06	ACOT7,ANKRD1,BCL2L11,CCN5,CD37,CD74,CDC6,CDKN2A,CDKN2B,CLDN1,CTSH,DCBLD2,DIO2,DUSP4,FAS,ITGAM,ITGB4,LIF,LPGAT1,MGLL,MMP13,MMP3,MMP9,NGF,NINJ1,OPCML,PLAU,PRDM1,PTGS2,RET,RPS6KA5,RRM2,SDC1,SELENBP1,SLC16A7,SQLE,TFPI2,TNF,Tpm2,TRAF1,VEGFA	865 (18)
PML	0.478	transcription regulator	Activated	2.989	1.36e-06	ACSL4,APOE,CDKN2A,CDKN2B,CIITA,CPE,CXCR4,DNAJA4,EPSTI1,FAS,GADD45A,HLA-DMB,HMOX1,HSD17B7,IBSP,IFIT3,ISG20,LDLR,LPL,LYZ,MMP10,Mx1,OAS1,OAS2,OAS3,PDK4,PSMB8,PSMB9,TAP1,TAP2,TNF,TXN,UCP2,VIM	521 (16)
SHH		peptidase		-0.638	1.37e-06	ADAMTS1,ANGPT2,BMP2,BMP7,BMPR1B,C1QA,CALCB,CAV1,Ccl9,CCND2,CSF1,DTX1,EBF1,EHBP1,FN1,GATA2,GPC1,HAND2,HK2,HMGA1,HOXD11,IGF1,LFNG,MAGI1,MCM2,MYOD1,NR2F2,PPARG,PTCH2,SALL1,SFRP1,SFRP2,SOX9,SP7,SPP1,TGFB3,TJP1,TUBB3	980 (22)
TGFB2-AS1		other	Inhibited	-3.714	1.39e-06	ALDH1A1,ANGPTL2,ARRDC4,CCR1,CDKN2A,CDKN2B,CP,CTSB,CTSH,FHL2,GMFG,HFE,HOXC9,LUM,MARCHF1,MN1,PDP1,PMEPA1,SMAD9,TBX15,TGFBR1	631 (11)
CISH	-1.179	other		-0.966	1.39e-06	CCL3L3,CCL4,CCRL2,CD14,CLEC4E,CSF1,CSF3R,CXCL10,Cxcl3,CYP4F2,HMOX1,OLR1,OSM,PRDM1,PTGS2,SLC7A11,SORL1,SPHK1,SPP1,TGFBI,TNF	737 (16)
phenylbutazone		chemical drug		1.838	1.41e-06	A2M,ADAMTS1,C4A/C4B,CP,FBLIM1,FCGR2A,FXYD5,ITGB4,MRC1,Ms4a6b,PLA1A,PSMB8,PTGS2,RCN1,S100A10,SPP1,TNFRSF12A,VIM	373 (7)
CTR9	-0.479	other		0.113	1.42e-06	CXCL12,EPAS1,GREB1,HOXA9,PGR,PTGES,RAB31,RASGRP1,SDC1,TRIM29,USP53	786 (16)
MLN120B		chemical drug	Inhibited	-2.728	1.42e-06	Ccl2,CD3E,CD68,CTSB,CTSK,CXCL6,MMP13,MMP3,PTGS2,TNF,TNFSF11	629 (11)
NQO1	2.024	enzyme		-1.767	1.44e-06	BIRC3,C5AR1,Ccl6,Ccl8,Ccl9,CCR1,CCR2,CEBPA,CSF3R,CXCL12,CXCR4,DOCK2,ENO2,FPR1,HK2,MMP9,PTGS2,SLC2A1,SPI1,VCAM1	914 (14)
FANCC	0.136	other		-0.254	1.44e-06	AXIN2,CXCL12,CYP7B1,FHL2,GDF15,GSAP,JAG1,MYL1,NUAK1,OAS1,PRKCB,PTGS2,PTPRC,SCHIP1,SFRP1,SKAP2,SNX7,TACSTD2,TBC1D9,TNF	890 (19)
BMP6	-0.513	growth factor		-0.871	1.45e-06	ACTA2,ADAMTS1,ADD3,CAVIN2,CCN2,CYP11A1,CYP1B1,EPHX1,ERRFI1,FOSL1,GDF3,Hmga2,HMOX1,IBSP,INHBB,KLF4,MMP13,MSX2,PMEPA1,PTGS2,SLC39A10,SMAD7,Tgtp1/Tgtp2,TNFRSF12A,VEGFA	732 (21)
tyrphostin AG490		chemical drug		-1.331	1.45e-06	A2M,ACTA2,AGT,BIRC3,BMP7,CCL2,Ccl2,CCN2,CD274,CD68,CTSK,CTTN,HPGD,IGF1,IL13RA2,LMO2,LYN,MMP9,PTGS2,S100A10,SPP1,TNF,TNFSF10,TWIST1,VEGFA	653 (17)
NREP	3.652	other		-0.902	1.49e-06	ACTA2,COL3A1,ITGA3,MMP2,MMP9,PDGFA,PDGFRB,TGFB1,VEGFA	285 (7)
MAPKAP1	-0.222	other	Activated	2.216	1.49e-06	CXCL10,CXCR4,DAPK1,IFI16,Mx1,OAS2,PHF11,Slfn2,SLFN5	363 (9)
topotecan		chemical drug		-1.869	1.49e-06	ABCG1,AIF1,ARHGAP24,ASAP3,BCL2A1,Bhlhe41,BIRC3,C4A/C4B,CACNA1C,CAMK1D,CCDC88B,CCL2,Ccl2,CCL4,CCR2,CD14,CD276,CD40,CD83,CREB5,CSF1,CSMD1,CXCL10,DCK,EFNB1,EXOC6B,FAM3C,FAS,GCH1,GDF15,GPC6,HLA-DQA1,HLA-E,HSPA1A/HSPA1B,IFIT3,IL17RA,IRS1,KALRN,KIAA0040,MMP14,Ms4a4c (includes others),NCKAP5,NFATC4,NFIA,NINJ1,PIK3CD,PIK3R5,PTGS2,RBMS3,RDH13,RPS6KA5,SLC2A1,SLC7A5,SOCS1,TNF,USP1,VEGFA,ZFP36	825 (20)
CYP19A1		enzyme		-0.999	1.53e-06	ASPG,BDNF,Ccl2,CD14,CD68,CXCL10,FKBP5,HLA-A,HLA-E,HSD17B1,IGF1,IRS1,ITGAX,LPL,PGR,PLIN2,PPARG,PTGS2,S100A10,SCARB1,SOX9,TDO2,TGFA,TGFB1,TNF,VEGFA	874 (21)
LGR4	-0.695	transmembrane receptor		-0.451	1.53e-06	AXIN2,BLVRB,CD14,CXCL10,CYP11A1,HAL,LEF1,MMP9,PLBD1,SFRP4,SLC13A3,SLC16A10,TNF,TWIST1,VIM,WNT4	873 (22)
CALR	-0.919	transcription regulator		0.768	1.53e-06	Ccl2,CEBPA,COL1A1,COL1A2,COL3A1,CRABP2,CTTN,FN1,GJA1,GJA5,LPL,PTGS2,RYR2,SCNN1G,TGFB1,TNF	743 (21)
S100A4	-2.081	other	Activated	2.934	1.53e-06	ACTA2,Ccl9,CLIC4,COL1A1,FN1,MMP13,MMP14,MMP2,MMP9,PF4,PLAU,TIMP2,TJP1,TWIST1,VCAM1,VIM	646 (19)
2-bromoethylamine		chemical reagent	Activated	2.135	1.53e-06	A2M,ADAMTS1,C4A/C4B,CD14,CP,FBLIM1,FCGR2A,FXYD5,MRC1,Ms4a6b,PLA1A,S100A10,SPP1,TGIF1,TNFRSF12A,VIM
parthenolide		chemical drug		-0.183	1.53e-06	ANKRD1,AXIN2,CCL2,Ccl2,CCN2,HMOX1,LEF1,LIF,LTC4S,MITF,MMP9,PDK4,PTGS2,TNF,TNFSF11,VCAM1	620 (14)
BID	0.674	other	Activated	3.162	1.59e-06	C3AR1,C5AR1,Ccl2,CTSB,CTSD,CTSH,CTSK,CTSS,ITGAX,MMP12	969 (17)
HMGB1		transcription regulator	Activated	2.97	1.64e-06	CCL2,CCL4,CD163,CD274,CD40,CD80,CD83,CD86,CDKN2A,CXCL6,HLA-G,IRF5,IRS1,MMP3,MMP9,MRC1,PTGES,PTGS2,SMAD7,TIMP3,TLR2,TNF,TNFSF11,VCAM1	711 (18)
TSHZ3	-1.206	transcription regulator		1.368	1.73e-06	ADCY1,AMPD3,BHLHE22,CASP4,COL23A1,COL5A1,FMOD,FOSL2,GDF10,HS3ST3B1,KCTD12,PODN,PTK2B,RAMP3,SLA,STAC2,TSHZ2
salicylic acid		chemical drug		-1.288	1.73e-06	BDNF,BGN,CCL4,CCN2,CEBPA,CSF1,CXCL10,FKBP5,GDF15,MMP9,OLR1,PTGS2,SCARB1,TGFB1,TNF,TNFSF10,VCAM1	566 (15)
SFTPA1		transporter	Inhibited	-2.341	1.74e-06	ANGPTL4,ANPEP,ARRB2,Ccl2,CCN2,COL1A1,CRLF1,CXCL10,CYP1B1,ECM1,ERN1,IL1RL1,LRIG1,MRC1,NAMPT,PDK4,PLIN2,SFRP2,TGFB1,TNF,TWIST1	717 (19)
POSTN	5.334	other	Activated	2.425	1.75e-06	ACTA2,Ccl2,DLK1,FN1,LOXL1,LOXL2,LOXL3,MMP13,MMP2,MMP9,PDGFA,SP7,SPP1,TGFB1,VIM	913 (22)
phorbol esters		chemical - other		1.515	1.83e-06	B2M,CRYAA/LOC102724652,CXCL6,FGFR2,HK2,HOXB7,ITGAM,LIF,MMP10,MMP3,MMP9,OSM,PDGFA,PLAU,PRKCB,PRKCG,PSCA,PTGS2,PTPRO,TGFB1,TNF,TNFSF10,TXN	765 (17)
S-nitroso-N-acetyl-DL-penicillamine		chemical reagent		-1.481	1.84e-06	CCL2,CXCL12,ETV4,FAS,HMOX1,HSPA1A/HSPA1B,IL18,LDLR,PPARD,PRDM1,PTGS2,S100A10,SLC2A1,SPP1,TGFB1,TGFB3,TNF,VEGFA	730 (19)
vitamin E		chemical drug	Inhibited	-2.87	1.87e-06	ACTA1,ACTA2,CAV1,CCL2,Ccl9,CD36,CD53,LPL,MMP14,MMP2,NFIL3,PTGS2,SCARB1,SPP1,TGFB1,TNF,UCP2,VCAM1,VEGFA	792 (21)
RIPK1	0.079	kinase		0.298	1.87e-06	ADSS2,ARG1,ASS1,CAD,CCL2,Ccl2,CCL3L3,CXCL10,Cxcl3,Cxcl9,IL33,MAP3K14,MMP12,MMP9,MRC1,SLC1A3,SOX9,TNF,VEGFA	515 (17)
SIRT6	0.063	enzyme	Inhibited	-3.028	1.88e-06	ACSL4,ACTA2,ADGRE1,AKT3,ANKRD1,BIRC3,Ccl2,CCN2,CD36,CD68,COL1A1,COL3A1,CSF1,DBP,FN1,IGF1,IL1RL1,LSS,MMP9,PLIN2,PTGS2,SLC40A1,TDO2,TGFB1,TGFBR1,TNF,UCP2	950 (24)
miR-17-5p (and other miRNAs w/seed AAAGUGC)		mature microRNA	Inhibited	-2.378	1.88e-06	ACTA2,BCL2L11,BLNK,BMP2,C1QTNF1,Ccl2,CCND2,CD274,CDK6,CDKN2B,CRIM1,FN1,MMP13,MMP3,MYLIP,OLFML1,PPARG,RRM2,SLC16A6,SLC1A3,TAC3,TBC1D2,TIMP2,TLR7,TNF,VEGFA,VIM	820 (16)
RAC1	-0.338	enzyme	Activated	2.192	1.88e-06	Acan,ACTA2,AGT,ANKRD1,Ccl2,CCN2,CD86,CIITA,COL1A2,FAS,FN1,FOSL1,GREB1,GSN,HMOX1,IL33,KLF4,MMP10,MMP13,MMP14,MMP2,MMP9,PAK1,PTGS2,SHC1,SOX9,TGFB1,VCAM1,VEGFA	704 (17)
GLIS2	-0.413	transcription regulator	Inhibited	-3	1.94e-06	Ccl2,CCL22,CCN2,COL1A1,CXCL10,IL33,LTBP2,MMP14,OSM,SPARC,TGFB1,TNFSF13,VIM	607 (12)
TSC2	-0.038	other		-1.737	2.08e-06	A2M,AXIN2,CACNA1D,CBLN1,Ccl2,CCND2,CD68,CP,CREG1,CTSK,CXCL10,CXCL12,GSN,HK2,HMGCS2,HMOX1,Ifi47,IFIT1B,IFITM3,IRS1,LGR5,PDGFRB,PDK4,PGM2L1,PKIB,PLAU,PRELP,RASSF4,RTN4RL1,S100A6,SLC2A1,SMPDL3A,UCP2,ZFP36	741 (19)
cytochalasin D		chemical toxicant		-1.521	2.08e-06	Acan,ACTA1,ACTA2,ANLN,CCL2,CCN2,HOXB2,HOXB3,ITGA11,MMP14,MMP2,MMP9,PTGS2,SLC9A5,TIMP2,TNF	881 (22)
HDAC4	-3.015	transcription regulator		-0.588	2.09e-06	ACTA1,ACTA2,ANGPTL4,BDNF,C1QC,CACNA1C,CACNA2D1,CALCB,CDKN2A,CHRDL1,CYFIP2,FOSL1,FST,GADD45A,HDAC4,IFITM3,KLHL2,MBP,MMP10,MMP13,MMP2,MMP9,NRCAM,PRKCB,PTGS2,SLC2A1,TNF,TNFRSF12A,TSPAN13,VCAM1,VEGFA	763 (18)
SIM1		transcription regulator	Activated	3.184	2.14e-06	ABCG1,ANGPT2,ANGPTL4,APOE,BST1,CCR1,Cd52,CD86,CDH3,CELF2,CMKLR1,COL11A1,COL12A1,COPZ2,CPXM2,CYBA,DIO2,FCGR2A,GATA2,H2-Q5,HLA-A,IFI16,LCP1,MSC,NFATC2,NGEF,PKIB,POSTN,Prl8a2,RGS10,RYR2,SELENBP1,Sp100,SYT9,THRB,TNF,TNFRSF9,Tnfsf9,TYROBP,ZDHHC14
PLA2G2D		enzyme		-1.294	2.32e-06	ARG1,Ccl2,CCR2,CD68,ITGAM,ITGAX,MRC1,TNF	800 (21)
B4GALNT1	-1.145	enzyme	Inhibited	-2.789	2.32e-06	C1QA,C1QB,C1QC,C3AR1,C4A/C4B,C5AR1,TNF,VEGFA
TCR		complex		1.437	2.33e-06	ABCD1,AIM2,AKT3,APOD,APOE,BCL2A1,BCL2L11,BIN1,BIRC3,CCL22,CCL3L3,CCL4,CCR1,CCR2,CCR5,CTSB,CXCL10,CXCR4,CYTIP,FAS,IFIT3,IFNGR1,IL16,IL1RL1,IL4R,IL7R,IRF4,ISG20,LCP2,LIPA,NFATC1,NFATC2,OAS1,OASL,P2RX7,PIK3CD,PRDM1,PRDX6,PTK2B,PTPRC,RASGRP1,SCARB2,SLC2A1,SLC2A3,SMAD7,SOCS1,SOCS2,SPHK1,SPP1,STAT5A,TGFB1,TLR3,TLR7,TLR9,TNF,TNFRSF12A,TNFSF11,TNFSF13B,UNC13D,VAV1	849 (16)
TNFRSF11B	-1.059	transmembrane receptor		0.788	2.34e-06	BMP2,Ccl2,COL1A1,IGF1,IL11,MMP9,MSX2,SDC1,SPP1,TNFRSF11A,TNFSF11	728 (17)
ITGA1	-1.272	other		1.363	2.34e-06	CAV1,CD36,COL9A2,DCN,MMP2,MMP3,MMP9,PPARG,PTGS2,TNF,TNFSF11	705 (20)
EBF1	2.808	transcription regulator		1.888	2.38e-06	AKT3,CCL22,CCL3L3,Ccl9,CCR2,CD300A,CD68,CEBPA,COL1A1,CXCL10,CXCL12,Cxcl9,EBF1,HK2,INPP5D,IRF8,IRS1,LEF1,Ly6a (includes others),MPEG1,NFIL3,PIK3CD,POSTN,Pou3f1,PPARG,PRDM1,PRKAG2,PRKAR1B,PTPRC,SFRP2,SOCS1,TLR2,TLR3,TNFSF11	740 (21)
dexmedetomidine		chemical drug	Inhibited	-2.251	2.39e-06	CCL2,Ccl2,CDK6,COL1A1,COL1A2,COL6A6,CSF1,EPHA2,FGF18,FN1,ITGA3,ITGB4,PTGS2,SPP1,THBS2,TLR2,TNC,TNF	817 (22)
SCGB3A2		other	Inhibited	-2.433	2.42e-06	CTSD,CTSS,MMP12,MMP14,MMP2,SMAD7	511 (9)
miR-874-3p (miRNAs w/seed UGCCCUG)		mature microRNA		-1.404	2.42e-06	ACTA2,ADAM19,Ccl2,COL1A1,FN1,NUPR1
TMPO	-1.247	other	Activated	2.449	2.42e-06	ASPN,COL11A1,COL12A1,COL1A1,COL3A1,TIMP2
DMP1		other		-1.284	2.42e-06	ADD3,ALPL,BMP2,C1QB,Cbr2,CDKN2A,CSDC2,CX3CR1,F13A1,Fcrl2,LIPG,PIANP,SLC6A9,SMAD6,SPP1	316 (7)
ATP2B2		transporter		-0.258	2.42e-06	A2M,CBR3,CLIP3,GADD45A,HIPK2,LOXL1,MMP14,MMP2,Mxra7,NUPR1,PSRC1,SLC66A3,SOD3,Tgtp1/Tgtp2,ZBP1
LGALS1	1.964	other	Activated	2.278	2.48e-06	ACTA2,ANK3,Ccl2,CCND2,CCR1,COL1A1,CXCL14,CXCL16,FN1,HLA-G,IFNGR1,IFNGR2,LGALS1,MMP10,MMP12,MMP13,MMP2,MMP3,MMP9,SPP1,TGFB1,TNF	667 (16)
MTDH	-0.091	transcription regulator		1.87	2.54e-06	ACTA1,ACTA2,ANGPTL4,ARG1,CCN2,CCN4,CD14,CD36,CYFIP2,FGFR2,GPC3,GSN,HK2,HMGCS2,HMOX1,ITGA3,KNG1,LDLR,MGLL,MMP2,MMP9,MSMO1,MYL9,Orm1 (includes others),PPARG,RBP1,Scd2,SELENBP1,SOCS1,SPP1,TWIST1,UCP2,VIM	991 (21)
FGFR1	-0.249	kinase	Activated	2.246	2.54e-06	Acan,BDNF,BMP7,CCND2,COL1A1,COL3A1,EBI3,ERN1,FGF7,HK2,IL11,ITGB4,KAZALD1,LIF,MBP,MFAP4,MMP13,MMP14,MMP3,NR1H3,PITX1,PLAU,PLXNB2,POU2F2,PRDX6,PTGS2,SPARC,TGFB1,TGFBI,TNC,TUBB3,TXN,VIM	876 (19)
LGALS3	0.812	other	Activated	3.758	2.61e-06	ARG1,CCL2,Ccl2,CCL3L3,CCR1,CCR2,CEBPA,COL3A1,COL5A2,CTSH,FAS,FN1,GFRA1,IGF1,ITGAM,ITPR3,MRC1,MSR1,NFATC2,PPARG,PRDM1,SPP1,TGFB1,TNF,VCAM1,WNT9A	746 (18)
pirinixic acid		chemical toxicant		-0.027	2.67e-06	ABCC3,ACSL4,ADIPOR2,AKR1B10,ALDH3A2,ALDH9A1,ANGPTL4,APOE,ATP11A,BMP7,CCL2,Ccl2,CD36,CDKN2A,CEACAM1,COL1A1,CTSB,CXCL12,CYP2B6,CYP7B1,DBI,DPP4,FABP5,FAS,FBXO32,FCER1G,GADD45A,Gm26588,HLA-DQA1,HLA-E,HMGCS2,HMOX1,HOXA7,HOXC6,Hspa1b,IFITM3,IRF8,ITGAM,KLF10,LDLR,LPL,MGLL,MMP13,MMP9,MPDZ,NR1H3,Orm1 (includes others),PCSK5,PDK4,PERP,PLIN2,PLTP,PPARG,PTAFR,PTGS2,PTPRC,PTPRS,RPIA,SLC22A5,SLC27A1,ST3GAL5,TH…	589 (17)
CAV1	1.958	transmembrane receptor		1.643	2.68e-06	ARG1,BCL2L11,CAV1,CAV2,CD14,CD276,CD36,CD86,CDKN2A,CTSD,CXCL10,EDIL3,FAS,FN1,GRIN2A,HK2,HMOX1,INHBB,NFATC1,SLC2A3,SLC7A2,SMAD6,ST6GAL1,TFPI,TGFB1I1,TGFBR1,TJP1,TNC,TNF,VCAM1,VIM,WNT6	962 (22)
RET	2.813	kinase	Activated	3.521	2.68e-06	ACTA1,CCL2,Ccl2,CCN3,CDKN2A,COL1A1,COL1A2,CSF1,CTSB,CXCL12,CXCR4,DCN,GFRA1,GJA1,HOPX,HSPA1A/HSPA1B,MEOX2,MMP10,MMP14,MMP3,MMP9,MYO18B,PER3,PLAU,RET,RNF19A,STC1,TIMP3,TNC,TNF,TTN,VGF	793 (15)
ALOX15	3.668	enzyme	Activated	2.099	2.7e-06	ABCG1,AXIN2,Ccl2,CCL3L3,CCL4,CD36,FN1,FOSL1,HMOX1,MMP2,PPARD,PPARG,TNF,VCAM1	717 (20)
piceatannol		chemical - endogenous non-mammalian		-0.529	2.7e-06	ANGPT2,BCL2L11,BIRC3,CCL2,Ccl2,CCND2,CDKN2A,FAS,HMOX1,MMP9,NFATC1,PTGS2,TIMP2,TNF	642 (17)
MAP3K7		kinase	Activated	3.063	2.71e-06	ACTA1,BIRC3,Ccl2,Ccl7,CD14,CXCL10,CXCL6,GCH1,HMOX1,IFIT3,MMP13,MMP3,MYOD1,OAS2,OASL,PTGS2,SLPI,SPTBN1,TNF,TNFSF10,TNFSF13B	838 (14)
RORA	1.38	ligand-dependent nuclear receptor		-0.301	2.72e-06	ABCD2,ACSL4,ADIPOR2,APOE,Ccl2,CCL3L3,CCL4,Ccl8,CD36,CDC6,CDKN2A,CXCL10,Cxcl9,CYP2B6,CYP7B1,DHCR24,FDFT1,GADD45A,HPGD,HSD17B7,HSD3B1,IGF1,IL18,NAPSA,NNMT,NOCT,PLIN2,PRDX6,PTGS2,Scd2,SELENBP1,SLC16A10,SLC16A7,SLC2A3,Sult5a1,TLR3,TNF,UCP2,USP53,VIM	719 (16)
FN1	3.039	other	Activated	3.767	2.72e-06	ACTA2,APOE,BIRC3,CCL2,CCL4,CCN2,CD83,CDK6,CLIC4,COL1A1,CORO1A,CTSD,DHCR24,FN1,GFRA2,GJB3,IRS1,ITGA4,ITGAM,MMP13,MMP14,MMP2,MMP3,MMP9,PGR,PLAU,RASSF2,SDC1,SLC2A1,SLC9A1,SOX9,SPARC,SPP1,TGFB1,TIMP2,TLR2,TNF,TNFAIP2,USP13,VIM	868 (22)
manganese		chemical - endogenous mammalian		-0.476	2.72e-06	BDNF,BMP2,BMPR1B,C5AR1,CCL2,COL3A1,DHCR24,HSPA1A/HSPA1B,ITM2C,LDLR,MYLIP,P2RX7,PPARG,PTGS2,PTK2B,RGS9,SLC40A1,SLC6A9,SLIT2,TGFB1,TIMP3,TNF,VIM	877 (20)
TAF4B	-1.521	transcription regulator		1.947	2.75e-06	CCN2,CCND2,FN1,FST,INHBB,MMP13,MMP3,RET,SPP1,TGFB1,TGFB3,ZBTB16
ITGB2	5.098	transmembrane receptor		0.483	2.79e-06	ACTA2,BCL2A1,Ccl2,CCL4,CD86,CXCL10,FN1,ITGA4,ITGAL,MMP9,PTGS2,RAC2,TGFB1,TNF,VCAM1,VEGFA	622 (18)
candesartan		chemical drug		-1.536	2.79e-06	ACTA1,AGT,Ccl2,COL1A2,COL3A1,FN1,FOSL2,MMP14,MMP2,NCF1,OLR1,PDGFRB,SPP1,TGFB1,TNF,TRPC3	768 (20)
Fibrinogen		complex	Activated	2.138	2.8e-06	CCL2,Ccl2,CCL3L3,CCL4,CD40,FCGR3A/FCGR3B,ITGAM,MMP14,TLR2,TNF	667 (18)
CpG ODN 2395		chemical reagent	Activated	3.138	2.8e-06	Ccl2,CCL3L3,CCL4,CD14,CD40,CD86,HMOX1,IL4R,TNF,TNFRSF13B	638 (16)
MVP	-0.101	other		-0.84	2.8e-06	Acp5,CD83,CD86,CTSK,CXCL6,MITF,MMP9,NFATC1,SPI1,TNF	869 (23)
SCX	3.462	transcription regulator		0	2.8e-06	Acan,COL1A1,HAPLN1,MMP3,POSTN,SCX,SOX9,SPP1,TIMP3,TNC
ZC3H12C	0.087	other	Inhibited	-2.077	2.84e-06	CCR2,CCR5,CLEC4E,Gm12250,GPR34,Igtp,IRGM,Ly6a (includes others),MPEG1,PLA2G7,Tgtp1/Tgtp2,TLR8,TNF	496 (13)
ITGAM	6.436	transmembrane receptor		1.699	2.84e-06	APOE,BCL2A1,C5AR1,Ccl2,CCL3L3,CCL4,CD80,CD86,CXCL10,PTGS2,TGFB1,TNF,ZBP1	631 (18)
prexasertib		chemical drug		1	2.9e-06	AIM2,BIRC3,CDKN2B,CSRNP1,GDF15,HMOX1,IFIT3,KLF4,MMP9,NLRP1,OSM,PTGS2,SFRP4,SGK1,SIGLEC1,SLIT3,TNF,TNFRSF9,TRAF1,ZFP36	722 (16)
FZD9	3.76	G-protein coupled receptor		1.671	2.92e-06	Ccl2,CXCL10,CXCL14,CXCL6,IFI16,Ifi27l2a/Ifi27l2b,IFIT1B,Oasl2,SPRY4	509 (7)
LAMA5	-3.279	other	Activated	2.93	2.92e-06	Ccl2,CCL3L3,CCL4,Ccl7,CCR1,CXCL10,MMP14,MMP9,TNF	552 (12)
rofecoxib		chemical drug		0.385	2.92e-06	ANGPT2,BCL2L11,MMP2,NCF1,NGF,PTGES,PTGS2,TBC1D9,VEGFA	794 (17)
SLC47A1	1.331	transporter		-1.89	3e-06	ACTA2,Ccl2,COL1A1,Havcr1,NLRP3,TNF,VIM	756 (12)
PCI-34051		chemical reagent	Inhibited	-2.63	3e-06	ACTA2,BMP7,COL1A1,FN1,MMP2,MMP9,VIM	714 (19)
SLR14		chemical reagent	Activated	2.611	3e-06	CD274,CXCL10,CXCL6,H2-Q5,HLA-A,IL18,TNF
IGFBP2	-4.109	other	Activated	3.012	3e-06	Acan,ARRB2,CCL2,COL11A1,DDAH1,EMP2,FN1,GDF15,LGR5,MMP13,MMP2,NUP210,POSTN,PTGFRN,RBMS3,TGFB3,THBS2	819 (20)
PRKCB	3.453	kinase	Activated	2.86	3.03e-06	Acp5,ACTA1,CCL11,CD40,CD80,CD83,CD86,COL1A2,FN1,IGF1,MMP2,MMP9,Mx1,MYL11,PFKFB3,PRKCB,PTGS2,TCIRG1,TGFB1	529 (16)
calphostin C		chemical drug		-1.485	3.03e-06	ACTA2,AGT,AXIN2,CCL2,CD36,LDLR,LPL,MMP13,MMP9,MSR1,NGF,PLAU,POU2F2,PPARG,PTGS2,SCARB1,SLC2A1,TNF,VEGFA	776 (22)
N-ethyl-N-nitrosourea		chemical toxicant	Activated	3.77	3.08e-06	Bst2,CCL11,CCL2,CSF1,CXCL6,Cxcl9,IFIT1B,IFIT3,IFITM3,ISG20,Mx1,OAS1,OAS2,Oasl2,PF4,PSMB8,SPP1,TNF
CBX5	-0.658	transcription regulator		-0.962	3.09e-06	AXIN2,CD68,CDC6,CEACAM1,CEMIP,CYP1B1,CYP2B6,FOXQ1,GASK1B,HDGFL3,LEF1,OAS1,OLR1,PPARG,PPFIBP2,PSMB8,QPRT,RNF39,SELENBP1,SLC2A10,SLC2A3,SLC7A7,STAT5A,SYTL2,TACSTD2,TGFBI,TICAM2,TSPAN13
mir-1		microRNA		-1.221	3.12e-06	BDNF,CACNB2,CCL2,CCND2,CORIN,CXCL12,EIF4E3,FBXO32,FN1,GJA1,HCN4,HDAC4,IGF1,Irx5,JAG1,MAN1C1,MMP9,MYOD1,PDGFA,PFKFB3,SFRP1,SH3BGRL3,SOX9,TNF,TNS3,UTRN,VEGFA	623 (16)
Histone h4		group			3.26e-06	ACTA1,AGT,CCL4,CD40,CDC6,CDKN2A,CIITA,CXCL10,FAS,HOXA9,KALRN,KIF5C,LEF1,MMP9,Mx1,NLGN2,OAS3,PPARG,PTGS2,RASGRP1,RRM2,SFRP1,SPHK1,SPP1,SYNPO,TBX15,TGFBR1,TNF,TNFSF10,TNFSF11,VCAM1	830 (16)
DPP4	-4.051	peptidase		1.185	3.31e-06	ACTA2,Ccl2,CCL3L3,CD86,CXCL10,Cxcl9,DHCR24,FAP,MMP14,MMP2,Mx1,PLAU,TGFB1,TIMP2,TNF	852 (22)
budesonide		chemical drug	Activated	2.5	3.34e-06	ABLIM3,ADIPOR2,B2M,B4GALT5,BCL2L11,CAMK2N1,CCL11,Ccl2,CCL3L3,CD68,CDA,CDK5R1,CXCL10,ECT2,EPB41L4A,GNA15,GNAO1,GPT2,GRHL1,HPGDS,IFITM3,IL18,ITGAM,LAPTM5,LCP2,LGMN,LIMK2,MEGF9,MGLL,MSMO1,MYO6,NAMPT,NIBAN2,PARD3,PCSK5,PFKFB3,PRDM1,PRKCG,PSCA,RAP1GAP,SAMD5,SLC16A9,TFPI,TLR2,TNF,TNFAIP6,TOR1AIP2,TPSAB1/TPSB2,TSPAN6,TUFT1,WNK1	657 (17)
NOTCH3	0.87	transcription regulator		1.117	3.35e-06	ACTA2,APOD,COL15A1,COL3A1,COL5A1,COL5A3,COL6A2,COL8A1,DTX1,EPAS1,FN1,ITGA11,ITGA3,ITGAX,MMP9,MSR1,PBX1,PDGFRB,SPARC,VEGFA,VIM	664 (16)
MACROH2A1	-0.101	other	Inhibited	-2.034	3.35e-06	CCND2,CD36,CDK5R1,CDKN2B,CTHRC1,FGD3,FN1,GADD45A,IFNAR2,IL16,IRS1,LPL,PLAU,PPARG,PTPRO,SLC2A1,SLC7A2,SOCS2,SPARC,TNFSF12,TWIST1	770 (14)
folic acid		chemical - endogenous mammalian		1.171	3.35e-06	ACTA2,BDNF,Ccl2,COL1A1,COL3A1,CYBB,DNMT1,FN1,FZD1,HDAC4,HDAC6,LGALS1,MMP2,MMP9,NLRP3,SFRP1,TGFB1,TNF,VCAM1,WNT4,WNT6	783 (20)
methotrexate		chemical drug	Inhibited	-2.13	3.48e-06	ABCD1,ACSL4,ADIPOR2,ANKH,ASS1,BDNF,C1QB,C2,CASP4,CCL11,CCL2,CCL4,CLDN2,CLEC11A,CSF1,CTSS,CXCL10,CXCL12,ENO3,EPAS1,FAS,FGF7,FPR1,GSN,HMGCS2,HMOX1,IL18,IL4R,LBP,LPL,MITF,PBX1,PPARD,PRKCB,PTGS2,RHO,SPP1,STAT5B,TGFB1,TIMP3,TLR3,TNF,TNFSF11,VCAM1	850 (16)
STAT5a/b		group		0.603	3.62e-06	ARG1,BCL2A1,BCL2L11,CAVIN2,CCND2,CD36,CDKN2A,EBF1,F2RL2,FCER1G,FCGR1A,GATA2,IGF1,IL4R,IRAG2,LCP2,OSM,PARVB,PF4,PRDM1,PTGS2,RBP1,RFTN1,SLC2A3,SOCS1,TLR2,Tmsb4x (includes others),VWF	611 (14)
HMOX1	3.273	enzyme		-0.881	3.62e-06	ABCG1,ACTA2,ANGPT2,BDNF,CCL2,Ccl2,CD14,CD274,CDK6,CNMD,COL1A1,CXCL10,CXCL12,HMOX1,IGF1,ITGAM,MMP9,MRC1,MSR1,NCF1,PTGS2,SPARC,TGFB1,THBS2,TNF,VCAM1,VEGFA,ZFP36	800 (20)
5-N-ethylcarboxamido adenosine		chemical reagent	Inhibited	-2.71	3.68e-06	ACKR3,ADORA2B,ARG1,BAG3,CCL2,Ccl2,CCL3L3,CCN2,CDKN2B,CIITA,COL1A2,CSF2RB,FZD1,GADD45A,HK2,HLA-DQA1,HLA-DQB1,HMOX1,IFIT3,MMP11,NFIL3,RGS3,TGFB1,TNF,VEGFA,VIM	892 (16)
inosine		chemical - endogenous mammalian		1.011	3.71e-06	A2M,AIF1,C1QA,C1QB,C1QC,C2,C4A/C4B,CCL3L3,CD68,DPP4,IFITM3,LCP1,LGALS3BP,Ms4a6b,TNF,VIM
IFIH1	1.061	enzyme	Activated	3.052	3.71e-06	Bst2,CCL11,CCL2,Ccl2,CCL4,Clec2d (includes others),CXCL10,FAS,IFIT1B,Ly6a (includes others),Mx1,OAS1,OAS2,SIGLEC1,TNF,USP18	552 (17)
CBFB	0.736	transcription regulator		0.187	3.72e-06	AGPAT4,ARL4C,BCL2L11,CCR5,CEBPA,GPLD1,ITGAL,LGALS3BP,LGMN,MMP13,MMP9,PPARG,PTGER4,SOCS2,SP7,SPP1,TGFBR1,TLR7,TNFAIP8L2,TNFSF11,TPSAB1/TPSB2,TWIST1	641 (14)
beta-galactosidase		group			3.74e-06	CACNA1C,COL3A1,COL4A5,COL5A2,COL6A3,COL9A2,CXCL12,NFIB,RPS6KA6,SLIT2,SLIT3
mir-140		microRNA	Inhibited	-2.47	3.74e-06	ACTA2,CCN2,COL3A1,HDAC4,LEF1,LOXL2,OGN,TGFB1,TNF,VEGFA,VIM	416 (7)
ADAMTS12	2.625	peptidase		-1.265	3.74e-06	CCL11,CLEC4E,CXCL10,IL11,IL33,LGALS1,MMP13,MMP3,S100A6,SOX9,TNFAIP2
PP1		chemical drug		-1.016	3.78e-06	ANGPT2,BCL2L11,CCND2,CDC6,CXCL16,CXCR4,GJA1,HMOX1,MMP2,PTGS2,SIRPA,TJP1,TNF,VCAM1	620 (18)
2'3'-cyclic guanosine monophosphate-adenosine monophosphate		chemical - endogenous mammalian	Activated	3.097	3.78e-06	AIM2,CCL3L3,CCL4,CD86,CGAS,CIITA,CXCL10,IFIT1B,IL18,NLRP3,OAS1,OAS2,SOCS1,TNF	499 (18)
plerixafor		chemical drug		-0.924	3.78e-06	ACTA2,CCL22,CCN2,CDA,CXCL12,CXCL6,CXCR4,DCK,KLF4,Ly6a (includes others),MMP13,MMP3,MMP9,TGFB1	834 (19)
CAT	0.716	enzyme	Inhibited	-2.426	3.92e-06	AGT,AIF1,BCL2A1,BDNF,CAV1,CCL2,Ccl2,CD36,COL1A1,CYP1B1,FN1,HMOX1,MMP9,PTGS2,TNC,VCAM1,VIM	693 (18)
LIN28B		other		0.936	3.94e-06	AXIN2,CCN2,CCND2,CTTN,Hmga2,ITGB4,LGR5,MMP14,NFIC,NFIX,SCX,SOX11,SOX9,TGFBR1,THRB,TNF,TWIST1,VIM	427 (7)
ZFP36	-1.681	transcription regulator	Inhibited	-2.567	4e-06	BIRC3,CCL3L3,CD36,CDC6,COL3A1,CTSS,CYBB,E2F8,FOSL1,LMO2,MEFV,MMP2,OSM,PLAU,PRDM1,PTGS2,SOCS1,SPP1,TMCC2,TNF,TRAF1,VCAM1,ZFP36	792 (16)
Klrk1	2.877	transmembrane receptor		1.848	4.11e-06	CCL3L3,CCL4,CCR5,CSF1,HOPX,IFNGR1,IL1RL1,IRF8,Ly6a (includes others),PRDM1,SEMA4A,SPP1,TNF	906 (20)
2,4-dinitrofluorobenzene		chemical toxicant		1.758	4.11e-06	ARG1,Ccl2,CCL3L3,CCL4,CXCL10,Cxcl9,HPGDS,IL18,PTGES,PTGS2,SLC7A11,Sprr2d,TNF	819 (16)
TPH1	0.192	enzyme	Activated	2.405	4.13e-06	CCR5,FAM3C,Gvin1 (includes others),HMOX1,HSPA1A/HSPA1B,IFI16,IL1R2,LDLRAD4,LGMN,LUM,PLA2G7,PPFIBP2,RRM2,SH2D1B,SHCBP1,SLAMF6,SLC16A6,SUSD3,TF,Trim12a,Trim30a/Trim30d
VE-821		chemical reagent		-0.093	4.14e-06	GPR50,IL11,ISG20,ITGAM,KLF4,MMP12,MMP13,MMP3,OASL,PRDM1,TNF,TRAF1	676 (7)
VTN	5.151	other		0.438	4.14e-06	COL1A1,COL1A2,IRF8,IRS1,ITGA4,ITGAM,MMP2,MMP9,PLAU,PTGS2,S100A10,TNF	868 (21)
GATA1		transcription regulator	Activated	2.033	4.3e-06	ALOX5AP,ANGPT2,ARHGAP4,BCL2L11,BLVRB,CCND2,CCR1,CCR5,CD36,CDK6,CDKN2A,CEBPA,CIITA,CREG1,CYBB,ENPP1,F10,FYB1,GATA2,HIPK2,IKZF1,IL1RL1,IL6ST,IL7R,INHBB,IRF8,ITGAX,LMO2,LYL1,LYZ,MBP,MITF,MSX2,NFIL3,PBXIP1,PF4,PLEK,POLA2,PTPN6,RRM1,SP140,STAT5A,TAC3,TFEB,TFR2,TGFB1I1,TRIM29,UMPS,VWF	623 (20)
propylthiouracil		chemical drug	Inhibited	-4.13	4.32e-06	ABCC3,ADSS1,ANK3,BDNF,C1QB,C1QTNF3,CELA1,CORO1A,CPE,CRLF1,DIO2,DLK1,EPHA3,FBLIM1,GSN,IGF1,ITM2A,KIF5C,LAPTM5,LGALS1,Ly6a (includes others),Meg3,MLLT11,MMP11,MRC1,MYL11,NFIB,NNMT,Orm1 (includes others),PRODH,RAB3D,RBP1,SERTAD4,SFRP2,SLC13A3,SLC16A10,ST6GAL1,STAT5A,SYNPO,TUBB2B
PLAUR	-1.173	transmembrane receptor	Activated	3.211	4.48e-06	ACTA2,C5AR1,CCL2,Ccl2,CTSB,CYBB,FOSL1,ITGAM,MMP2,MMP3,MMP9,PLAU,SOCS1,TNF,VIM	833 (18)
IL27RA	2.109	transmembrane receptor		-1.394	4.48e-06	Ccl2,CCL4,CCR5,CD274,CD40,CD80,CD86,CXCL10,Cxcl9,EBI3,FAS,PIK3CD,PRDM1,TNF,USP18	636 (17)
ZFTA-RELA		fusion gene/product		1.807	4.48e-06	BIRC3,BMP2,CASP4,Ccl2,CCL3L3,CSF1,CXCL10,FN1,IL4R,LSP1,PTGS2,S100A6,SMAD7,STAT5A,TAP1
dinoprost		chemical - endogenous mammalian		0.503	4.51e-06	Acan,CCND2,CD36,CYP11A1,FOSL2,HMGCS2,HSPA1A/HSPA1B,LIPA,LPL,MMP9,NFIL3,PGR,PTGS2,PTK2B,SCN1B,SPP1,TGFA,TGFB1,TIMP3,VEGFA	904 (23)
ALOX5	-1.057	enzyme		1.816	4.52e-06	ACKR3,ANK3,BCL2A1,BMPR1B,CCL2,Ccl2,CCL3L3,Ccl7,CD36,COL22A1,COL5A3,COL8A1,CTSK,EVI2A,FAP,FCGRT,GALM,GLP2R,GPR132,H19,HSPA1A/HSPA1B,LAMA4,LSP1,MLLT3,MMP12,MMP9,MOB3B,MSR1,MYL1,NFATC1,NPL,PDGFA,PTGS2,RASGRP4,RGS16,SCARB1,SELENBP1,SERPINF1,SLC1A3,SLC6A17,SLFN5,SOCS1,SPP1,ST6GAL1,TGFB1,THSD7A,TNF,TNFAIP6,TNFRSF9,TSHZ2,UNC13A,VGF,ZNF608	941 (19)
VGLL3	-1.477	other		1.988	4.74e-06	ANKRD1,CCN2,COL12A1,COL1A1,COL1A2,MMP3,OSR2,Ptprv,SOX9,SPP1
miR-186-5p (miRNAs w/seed AAAGAAU)		mature microRNA	Inhibited	-2.498	4.74e-06	CCN5,CTDSPL,FGR,LTBP2,MMP12,NFAM1,TGFBR1,TWIST1,VIM,ZFHX4
ITGB3	0.625	transmembrane receptor		0.118	4.82e-06	CD274,CD36,CD40,CEACAM1,COL1A1,COL1A2,CSF1,FN1,ITGA3,MMP14,MMP2,MMP9,OSM,PLAU,PTGS2,SMAD7,SPARC,TGFB1,TGFBR1	828 (20)
SASH1	0.437	other	Activated	2.982	4.82e-06	CCL4,CCND2,CD40,CXCL10,FGL2,IFIT1B,IFIT3,IL18,IRGM,ISG20,OASL,PLA1A,PTGS2,SLCO3A1,SLFN12L,SOCS1,TLR3,TNF,Trim12a	433 (9)
IFITM3	1.672	other		-1.25	4.82e-06	C3AR1,Ccl2,CCN2,CDH13,CTSH,Cxcl9,EPHA2,FAP,Mx1,OAS1,PDGFA,RAMP3,SEMA3E,SPHK1,SPP1,TLR3,TNF,TNFRSF12A,VEGFA	535 (7)
SERPINE1	-0.45	other	Activated	2.56	4.83e-06	ACTA2,ANKRD1,CCN2,CD14,CDKN2A,CSF1,CXCL10,CXCL16,CXCL6,DBP,DLK1,DUSP4,FN1,HLA-DQB1,MMP3,PLAU,TGFB1,TGFBR1,TLR2,TNF,VCAM1,VIM,ZFP36	873 (18)
CCN5	7.149	growth factor	Inhibited	-2.285	4.9e-06	ACTA2,AXIN2,CCN2,CEBPA,CLDN1,FN1,KLF4,LPL,PDGFA,PPARG,SPARC,TGFB1,TGFBR1,TWIST1,VIM,ZNF423	860 (20)
PRKCA	-0.216	kinase	Activated	2.467	4.95e-06	ACTA1,ARL4C,CAV1,CCL2,CCN2,CD36,CD55,CIITA,COL1A1,CTSB,CXCL10,CYBB,DTX1,FN1,GDF15,HSPA1A/HSPA1B,IFIT3,LPL,MMP3,MMP9,MYL11,OASL,PTGS2,SP7,TGFBR1,TNF,VCAM1,VEGFA	520 (14)
BGLAP		other		-1.238	5.02e-06	ADGRE1,CD68,CD74,CIITA,DIO2,DLK1,NLRP3,TNF	517 (12)
tributyrin		chemical drug		-0.387	5.02e-06	BCL2A1,BIRC3,C1orf116,CCL2,CCN2,CD274,CD55,CLDN1,CXCL6,CXCR4,DAPP1,HDAC4,MME,MMP13,OLR1,PTGS2,TUFT1,USP53	476 (12)
MMP1		peptidase		1.749	5.02e-06	BDNF,CDKN2A,CXCL12,FGFR2,FN1,IGF1,MMP9,MYOD1,NGF,PDGFA,PLAU,PLTP,PTGES,PTGS2,TGFB1,TGFBR1,TNF,VIM	868 (19)
lomustine		chemical drug	Activated	2.357	5.02e-06	A2M,BIRC3,C4A/C4B,CD14,CP,FBLIM1,FCGR2A,FXYD5,ITGB4,PLA1A,PSMB8,RCN1,RFTN1,S100A10,SPP1,TGIF1,TNFRSF12A,VIM
ICAM1	-1.012	transmembrane receptor		1.914	5.07e-06	ACTA2,CCL3L3,CCL4,CD80,CD86,DCBLD2,GJA1,ITGA4,ITGAL,KLF4,MMP10,MMP9,TGFB1,TNF,VCAM1,VEGFA,VIM	635 (17)
LTBR	-0.289	transmembrane receptor		1	5.07e-06	ACTA2,BIRC3,BST1,Ccl2,CD74,CD80,CD86,CXCL12,GPM6B,LYZ,PCDH17,PDGFRB,PLXNB1,TNF,TNFSF13B,Trim30a/Trim30d,VCAM1	648 (13)
phosphate		chemical - endogenous mammalian		-1.1	5.12e-06	A2M,ACTA2,ALPL,ANKH,AXL,BMP2,COL5A1,DCN,DIO2,ECM1,ENPP1,ETV4,FGFR2,FOSL1,GDF10,HK2,HMOX1,OGN,POSTN,SPP1,SPRY4,STC1,TGFB1,Tpm2,ZFHX3	695 (20)
Tlr		group	Activated	2.875	5.13e-06	ARG1,C5AR2,CASP4,CCL2,Ccl2,CCL4,CD40,CD80,CD83,CD86,CXCL10,GPR34,HLA-A,IL33,IRF4,JAG1,P2RX4,PTGS2,RGS14,RGS16,RGS18,SOCS1,SPHK1,TNF,TNFSF13,TNFSF13B	567 (15)
IGF2BP1		translation regulator		1.521	5.23e-06	AXIN2,BDNF,COL1A1,COL1A2,COL5A1,COL6A2,COL6A3,CYFIP2,GADD45A,LGALS1,LUM,SOX9,TIMP3,TNC
C-21		chemical drug	Inhibited	-2.013	5.39e-06	ACTA2,Ccl2,CCN2,CX3CR1,MMP9,NCF1,SPP1,TGFB1,TNF	530 (16)
elastase		group	Activated	2.429	5.39e-06	Ccl2,CCL3L3,HMOX1,MMP12,MMP2,MMP3,MMP9,TGFB1,TNF	710 (20)
LOXL1	2.788	enzyme	Activated	2.975	5.39e-06	ACTA2,Ccl2,COL1A1,MMP12,MMP2,MMP9,PDGFRB,STOX2,TNF	813 (17)
DMH1		chemical reagent		-1	5.39e-06	ACTA2,BDNF,CAV1,Ccl9,IL18,LOXL2,MMP2,MRC1,PTGS2
YBX1	0.554	transcription regulator		-0.818	5.54e-06	ACTA2,Ccl2,CDK6,CDKN2A,COL1A1,COL1A2,CYP11A1,DCLK3,EPHA2,FGF7,Havcr1,HLA-DQB1,HSD17B1,IRF5,KLF4,MMP12,MMP2,MMP3,OSM,PAPPA,PDGFRB,PTGS2,RRM2,SLC2A3,SPON1,SV2C,TGFB1,TGFBR1,TRIM14	1012 (21)
FGF7	3.665	growth factor	Activated	2.418	5.58e-06	ABCC3,ACTA2,ADSS2,CAD,CDKN2A,CEBPA,COL1A1,CSF1,FABP5,FGFR2,MMP13,MMP2,MMP9,Nrg1,PLAU,PTAFR,S100A10,SDC1,TGFB1,VEGFA	609 (18)
Activin (family)		group		1.126	5.75e-06	ADGRE5,BCL2L11,CCL22,CCN2,CD55,CDKN2B,CLEC3B,COL1A1,CSF1,CXCR4,CYP26B1,DDAH1,FBXO32,FST,IFNGR1,IL10RA,INHBB,INPP5D,MAFB,Meg3,MFAP4,NFATC1,PMEPA1,PODNL1,RHOU,SCX,SLIT2,SOCS1,SSPN,TNF,TNFRSF12A	752 (18)
RNY3		other	Activated	3.317	5.82e-06	CXCL10,EPSTI1,IFIT3,IFITM3,OAS1,OAS2,OAS3,OASL,RTP4,SIGLEC1,SPATS2L	630 (7)
MDK	2.299	growth factor	Activated	2.099	5.84e-06	ACTA2,CCL2,Ccl2,CSF1,CXCL16,FOSL1,LGALS1,LIF,PTPRC,S100A6,SPP1,TGFB1,TNF	709 (19)
OTUB1		enzyme		1.103	5.84e-06	ANKRD1,ASAP1,CCN2,CCND2,CD274,CRIM1,GADD45A,GREB1,MOB3B,NUAK1,PGR,PTGS2,SMAD7	876 (20)
PML-RARA		fusion gene/product		-1.977	5.84e-06	CDKN2A,CYTH4,FGR,HK3,HMOX1,JAG1,MYO1F,PSMB8,PSMB9,S100A10,SPI1,TNF,VCAM1	337 (7)
Nfat (family)		group	Activated	3.077	5.99e-06	CCL2,CCL3L3,CD40,CTSK,CYBB,DHRS9,DKK3,DOCK10,FAS,FGF18,HAVCR2,IRF4,ITPR2,LBH,PDGFA,PGM2L1,PTGS2,RCAN1,RGS3,SLC7A1,TNF,TRAF1,TUBB3,VCAM1	802 (19)
ZMPSTE24	-0.28	peptidase		-1.902	6.01e-06	CCL22,Ccl6,Ccl8,Cmah,CXCL14,GADD45A,IGF1,NLRP3,RGS16,SESN1,SIRPA,SOCS1,SOCS2,STAT5B,TNF	855 (15)
ADRA1D		G-protein coupled receptor			6.01e-06	BDNF,COL3A1,DDAH1,FABP5,FGF7,FN1,IL6ST,LIF,MSX2,NFIX,PAK1,POLA2,PRRX1,Scd2,VEGFA	789 (16)
TNC	6.199	other	Activated	2.164	6.01e-06	ACTA1,CCL2,Ccl2,CCL3L3,CCL4,COL1A1,COL1A2,CXCL12,CXCL6,LGR5,MBP,MMP14,MMP2,TNF,TNFSF11	892 (19)
acetovanillone		chemical drug		-1.777	6.01e-06	CACNA1G,CCL2,CCND2,CXCL10,CXCL12,HMOX1,MMP2,MMP9,MSR1,NCF1,OLR1,PTGS2,RYR2,TXN,UCP2	539 (15)
PDGFB	1.384	growth factor	Activated	2.339	6.03e-06	ACTA2,ADAMTS7,CCN3,COL1A1,COL1A2,COL3A1,FGF7,FN1,HMGA1,MMP2,MMP3,MMP9,PDGFRB,PTGS2,SERPINF1,SPP1,THBS2,TNC,VEGFA	927 (24)
collagenase		group	Activated	2.891	6.12e-06	CCL11,Ccl2,CCL3L3,CCL4,Ccl7,CXCL10,CXCL12,CXCL6,FOSL1,ITGA4,TNF,VCAM1	694 (12)
CD83	3.781	transmembrane receptor		-0.543	6.12e-06	CD36,CD80,CD86,CTSK,KLF4,MMP9,MRC1,MRC2,MSR1,NFATC1,PTGS2,TNFSF11	624 (12)
MECOM	1.297	transcription regulator		-1.085	6.12e-06	CA3,CEBPA,DCN,GATA2,ITGB4,ITPR2,Ly6a (includes others),MAP3K14,PBX1,SOX9,SPARC,ZFPM2
SMAD5	-0.008	transcription regulator		-0.487	6.12e-06	ALPL,BMP2,CCN2,CSF1,DLX3,GATA2,IL3RA,PDGFA,SMAD6,SP7,VCAM1,VEGFA	897 (20)
CDK5	0.591	kinase		0.73	6.36e-06	AXL,BDNF,CCL3L3,CCL4,CD14,CD274,CREB5,DTNB,EBF1,EPHA3,FRMD4A,KCND3,LPL,MBP,MITF,RRM2,TTN,ZBP1	882 (24)
TSPO	0.856	transmembrane receptor		1.886	6.36e-06	ALOXE3,CASP4,CCL2,CD74,CXCL16,CYBB,CYP1B1,CYP4F2,IFITM3,MSMO1,NLRC5,OASL,PSMB8,PTGES,PTGS2,TNF,VCAM1,ZBP1	286 (7)
MAP3K1	0.267	kinase	Activated	2.464	6.42e-06	BIRC3,CCN3,COL3A1,FAS,HMOX1,LDLR,LOXL3,MMP13,MMP3,PGR,PLAU,PPARD,PTGS2,TGFB1,TNC,TNF	645 (17)
TCF12	-0.072	transcription regulator		1.571	6.42e-06	BLNK,CCR2,CD200R1,CD3E,CDKN2A,CDKN2B,CELA1,FN1,GJA1,IL10RA,IL1RL1,IL21R,IL7R,IRF4,ITGA4,LDLRAD4,Ly6a (includes others),MFSD13A,NFKBIE,PPARG,PTPRU,SEMA4A,THY1,TLR1,TUBB3,VEGFA,VGF,VIPR2,ZBTB16	429 (10)
let-7		microRNA		-1.881	6.7e-06	ACTA2,ALDH1B1,ANKH,BDNF,CDC45,CDC6,CDK6,COL1A1,COL1A2,COL24A1,COL27A1,COL3A1,COL5A2,CPED1,E2F8,FN1,FOSL1,GPX7,GREB1,HK2,HMGA1,HMOX1,IGF1,ITGA4,LEF1,LRIG1,MCM10,MCM2,PLAGL1,PTGS2,RCAN1,RDH10,RRM1,RRM2,RRP1B,SLC1A4,SLC25A13,SOX9,TGFBR1,TNF,VIM,ZFP36	829 (17)
benzo(a)pyrene		chemical toxicant		-0.337	6.77e-06	2010204K13Rik,ASPN,BCL2L11,CDK5R1,CELF2,COL8A1,CYP1B1,ECT2,EPHX1,FST,FZD1,GNAO1,GPC1,HK2,HMOX1,HP,HS6ST2,HSPA1A/HSPA1B,Hspa1b,IGF1,INHBB,LCP1,LIMK2,Mx1,PPIF,PRKCG,PTGER2,PTGS2,RAP1GAP,SELENBP1,SEMA5A,SFRP4,SLC1A4,SOD3,TF,TGFB1,TNFAIP2,VEGFA,WT1,YPEL3	721 (18)
hydroxyurea		chemical drug		0.24	7.1e-06	BCAM,CCL2,CCND2,CDC45,CDC6,CDKN2A,GADD45A,GPR132,GPR50,IL11,ISG20,KLF4,MCM2,MMP12,MMP13,MMP3,OAS1,OASL,POLA2,PRDM1,Prl8a2,RRM2,TGFB3,TNF,TRAF1,WEE1	821 (18)
resatorvid		chemical drug		-1.115	7.15e-06	CCL2,Ccl2,Cxcl3,HK2,MAP4K4,MMP9,NLRP3,PTGS2,SCARB1,SLC2A1,SLC2A3,TLR7,TNF,VCAM1	784 (20)
daporinad		chemical drug		-1.715	7.15e-06	ALDH1A1,AXIN2,CCL2,CCR1,CD274,LGR5,LIF,LRIG1,MCM10,NAMPT,RCAN1,SOX11,TNF,TNFSF11	888 (14)
PHACTR1	1.074	other		0.087	7.15e-06	ANGPT2,ANGPTL4,CCN2,CCN3,CD36,EFNB1,GDF15,HMOX1,KLF4,PTGS2,STC1,TMEM119,VCAM1,VEGFA	517 (11)
PRELP	2.294	other			7.15e-06	CHAD,COL1A1,COL6A1,COL9A2,CSF1,FGF18,FN1,IRS1,ITGB4,PDGFD,PIK3AP1,SPP1,TNXB,VEGFA	356 (7)
mitoxantrone		chemical drug		-0.659	7.15e-06	BCL2L11,COL1A1,COL1A2,CXCL10,Cxcl9,FAS,IFI16,Mx1,OAS2,PERP,PTGS2,SFRP2,TNF,VEGFA	787 (15)
S-nitrosoglutathione		chemical toxicant		-0.558	7.15e-06	BIRC3,CCL2,CD86,CXCL10,GJA1,IGF1,IRS1,ITGAM,LIF,PPARG,PTGS2,S100A10,TNF,VCAM1	772 (20)
pilocarpine		chemical drug		-0.135	7.15e-06	AXIN2,BDNF,CD68,CX3CR1,GAD1,HK2,KCNQ3,NGF,NLRP3,PDK4,SFRP1,TLR9,TNF,TREM2	705 (16)
INS		other		-1.284	7.42e-06	Acan,ACTA2,AGT,ALDH3A2,ANO1,Ccl2,CCN2,CD36,CRABP2,DEPTOR,ERRFI1,F7,FADS3,FAS,FOSL1,FOSL2,IGF1,IRS1,LPL,NR1H3,PLIN2,PPARG,PTGS2,RASL12,RDH10,SLC1A3,SLC2A1,SMPD1,SOX9,TGFB1,Tmsb4x (includes others),TNF,VEGFA	848 (23)
SLFN12L	2.928	enzyme		-0.106	7.65e-06	DPP4,SLC2A1,Slfn1,SLFN12L,SLFN13,Slfn2,SLFN5
TNNI3		transporter	Activated	2.646	7.65e-06	CCL11,Ccl2,CCL3L3,CCL4,CCR1,CCR2,CCR5
ORMDL3	1.293	other	Activated	2.447	7.76e-06	ADAM8,CD48,CXCL10,MMP9,OAS1,OAS2,OAS3,TGFB1,TNF,TNFSF13B	732 (12)
CYP2E1	6.675	enzyme	Activated	2.565	7.76e-06	C3AR1,C5AR1,Ccl2,CD14,COL1A2,FGL2,HMOX1,NCF1,PTGS2,TNF	714 (24)
dipyridamole		chemical drug	Inhibited	-2.345	7.76e-06	BDNF,CCL2,HMOX1,MMP2,MMP9,PTGS2,SPP1,TGFB1,TIMP2,TNF	821 (19)
HNRNPK	-0.504	other		0.037	7.98e-06	AGT,CAVIN2,CCN2,COL12A1,IGSF10,IL2RG,KNG1,LDLR,MMP10,MMP3,PPARG,PRELP,PTGS2,Tmsb4x (includes others),UCP2	748 (12)
Srgn	-0.28	other	Activated	3.101	7.98e-06	ADGRE1,CD300LF,CD68,CD83,GPR65,HLA-DRB5,IL21R,Irgm1,ITGAM,ITGAX,LYZ,MMP9,NEURL3,SBK1,TPSAB1/TPSB2
CYBB	4.862	enzyme	Activated	2.573	8.19e-06	CCL2,Ccl2,CCN2,COL3A1,CXCL10,CXCL12,CYBA,CYBB,PPARG,PTGS2,TGFB3,TNF,TNFRSF11A	768 (16)
PAK2	-0.543	kinase		0.832	8.19e-06	ASS1,GADD45A,HMGA1,IFI16,IGF1,LDLRAP1,PGR,PRKCI,S100A6,SMAD7,SMAD9,SMARCA2,WRN	769 (12)
RNF2	-0.22	transcription regulator		-1.657	8.32e-06	AKR1B10,CBX4,CCND2,CDC14A,CDKN2A,GATA6,GDF15,GREB1,HOXA10,HOXB3,HOXB4,HOXC5,HOXC6,MCC,PKIB,RYBP,TMEFF2	88 (4)
S1PR4		G-protein coupled receptor	Activated	2.523	8.34e-06	ADORA2B,Ccl2,CCN4,COL1A2,COL6A3,CSF2RB,IFI16,LRMDA,LTBP2,MPZL3,MRGPRF,OLFML2B,SHROOM3,Sult5a1,SUSD2,VTN
sirolimus		chemical drug	Inhibited	-2.133	8.4e-06	Acp5,ACTA2,ADSS2,ARG1,ASS1,B2M,BCL2A1,BCL2L11,BMP2,C5AR1,CACNA1D,Ccl2,CCL3L3,CCN2,CCND2,CCR5,CD274,CD36,CD40,CD68,CD80,CD86,CDA,CDK6,CDKN2A,CEBPA,COL1A1,COL1A2,CREG1,CSF1,CTSK,CX3CR1,CXCR4,EBI3,FAS,FCER1G,FN1,FPR1,HK2,Hmga2,HMGCS2,HMOX1,IGF1,IL16,IL33,IL4R,IRS1,LAMB1,LGR5,MAPK12,MBP,MMP13,MMP14,MMP2,MMP3,MMP9,MRC1,Nebl,NLRP3,PARP14,PDGFRB,PLAU,PLIN2,POSTN,PPARD,PPARG,PRDX5,SLC27A1,SLC2A1,SLC2A3,S…	1006 (23)
ADA	-1.262	enzyme		-1.8	8.86e-06	ADORA2B,CCL11,Ccl2,COL1A2,DCK,MMP12,MMP9,SPP1,TGFB1,TNF,VEGFA	740 (20)
SPNS2	1.601	transporter		-0.687	8.87e-06	ARG1,ENO2,FOSL1,HMOX1,MMP14,NET1,PRDX5,PRDX6,PTGES,SLC23A2,SLC7A11,TNF
C1QA	5.983	other	Activated	2.205	8.87e-06	C3AR1,C4A/C4B,C5AR1,Ccl2,CD163,CD274,CD68,CD80,CXCL10,S100A10,TNF,VIM	773 (15)
HLX	0.261	transcription regulator		-1.869	8.87e-06	ANKRD1,BMP2,CDKN2A,CLDN1,CTSS,CYP1B1,GDF15,IL4R,PAPPA,PRDM1,THY1,UNC5B
PRKD		group	Activated	2.115	8.87e-06	CCL11,Ccl2,CCL3L3,CCL4,CXCL10,CXCL6,Cxcl9,LPL,PDK4,PPARD,PTGS2,TNF	699 (15)
UPF2	0.09	other		-1.029	8.87e-06	BMP5,CACNA1D,CACNB2,CAMK2N1,CXCL10,CYFIP2,KANK1,PTGS2,PYGM,RCAN1,TFR2,TSPAN13
ADGRF5	0.126	G-protein coupled receptor	Inhibited	-2.433	8.96e-06	Ccl2,CCL3L3,CSF1,MMP2,MMP9,TNF	621 (17)
ralimetinib		chemical drug		-0.447	8.96e-06	CXCL6,IL13RA2,KLF4,MMP13,SPP1,TNF	436 (7)
nitrofurantoin		chemical drug	Activated	2.01	9.15e-06	A2M,ADAMTS1,APOE,ASS1,C4A/C4B,CCL3L3,CP,CST3,CTSB,CTSS,CXCL10,DBI,FAS,FGF7,GADD45A,HMGCS2,HMOX1,IGF1,ITGB4,LBP,MMP12,MMP14,PRKCB,S100A10,SDC1,SELENBP1,SPP1,TIMP3,TNFRSF12A,TXN,VCAM1,VEGFA
MAPK7	1.18	kinase		-0.569	9.16e-06	ADAMTS1,BCL2A1,BDNF,CCN2,CCN3,CXCL10,Cxcl9,DHCR24,HMOX1,HSD17B7,KLF4,LDLR,LSS,MSMO1,PDE3A,PTGER2,PTGS2,SQLE,TNF,VEGFA,VIM	725 (20)
ITK		kinase		1.863	9.16e-06	ARL4D,CRIM1,CX3CR1,FAS,FCER1G,HLA-A,IFNGR1,IL10RA,LAT2,Ly6a (includes others),LYN,MYO1F,PRKCB,Serpina3g (includes others),SLAMF7,SLC2A1,SRGAP3,TF,TNF,TNFSF10,ZBTB16	752 (21)
miR-21-5p (and other miRNAs w/seed AGCUUAU)		mature microRNA		-1.276	9.3e-06	ACTA2,CD274,CDK6,FAM3C,FAS,FGF18,HK2,JAG1,MITF,MMP2,NFIB,PRRG4,SESN1,SLC16A10,SMAD7,SOCS1,SOD3,TIMP3,TNF	609 (16)
CHD4	-0.038	enzyme		-0.168	9.3e-06	ANGPTL4,CDA,CPNE6,DAPK1,FAS,HMCN2,HMOX1,HOXA9,PDE1B,Pou3f1,RRAD,RRM2,SCN3B,SFRP4,SOCS2,SQLE,STAT5A,TIMP2,VEGFA	778 (12)
3-deoxy-2-octulosonic acid(2)-lipid A		chemical - endogenous non-mammalian		1	9.47e-06	Ccl2,CXCL10,DHCR24,FDFT1,IFIT1B,LSS,PTGES,PTGS2,SQLE	648 (14)
TBX3	-0.852	transcription regulator		1.034	9.47e-06	CD274,CDKN2A,COL7A1,E2F7,E2F8,GATA6,GJA1,GJA5,LBH
CTSK	1.622	peptidase	Activated	2.416	9.47e-06	CCL2,Ccl2,CDKN2A,NLRP3,PPARG,PTGS2,TLR2,TLR7,VIM	835 (20)
superoxide		chemical - endogenous mammalian	Activated	2.747	9.47e-06	AVPR1A,CAV1,CYBA,FN1,HMOX1,MMP9,PTGS2,TLR8,TNFSF11	691 (18)
melatonin		chemical - endogenous mammalian		0.018	9.57e-06	Acp5,ASRGL1,BMP2,CCL2,Ccl2,COL1A1,CXCL10,CXCL6,CYP11A1,DDAH2,DIO2,DIO3,FAS,GJA1,HMOX1,HPGD,IBSP,IGF1,IRS1,MMP9,NLRP3,PF4,PTGS2,SOX9,SP7,SPARC,SPP1,TLR3,TNF,TNFSF11,VCAM1,VIM,WNT4	664 (17)
CIITA	3.771	transcription regulator		1.495	9.67e-06	B2M,CD74,COL1A1,COL1A2,FN1,HLA-A,HLA-DMA,HLA-DMB,HLA-DQA1,HLA-DQB1,HLA-DRB5,MMP9,TGFB1,TNFSF11	779 (21)
SUMO2		enzyme		0.607	9.67e-06	AGT,Bst2,CAV1,CAV2,CCN3,CCND2,CEACAM1,CTH,CXCL16,HLA-G,HMGA1,IRS1,MMP14,TNC	857 (15)
EOMES		transcription regulator		-1.674	9.94e-06	ACTA2,BHLHE22,CEMIP,COL3A1,COL6A3,CXCR4,DUSP4,FOXC1,H19,HOXA10,HOXA9,ITGA4,KCNQ3,MEOX1,NAV2,NRP2,PCDH19,PITX1,PRDM1,SLC39A2,TFPI2,TGFBI,TNFSF10,TSHZ1,ZNF521
CD209		other		0.879	9.95e-06	CCL4,CD80,CD86,MMP2,MMP9,PTGS2,TJP1,TNF	731 (19)
Z-551		chemical reagent		-1.997	9.95e-06	ADGRE1,Ccl2,CD36,CD68,ITGAM,LPL,TNF,UCP2	430 (7)
GW-788388		chemical reagent	Inhibited	-2.813	9.95e-06	ACTA2,Ccl2,CCN2,COL1A1,COL3A1,MMP2,MMP9,TGFBR1	510 (9)
KL		enzyme	Inhibited	-3.007	1e-05	ACTA2,AXL,Ccl2,CCN2,CRYAA/LOC102724652,CYBB,FN1,IGF1,IRS1,MITF,MMP2,MMP9,SCX,TGFB1,TNF,TYRO3,VEGFA,VIM	800 (21)
Hdac		group		-1.114	1.04e-05	ADAMTS1,BDNF,BMP2,CRABP2,CXCR4,DKK3,FBXO32,FOSL1,GAD1,HOXA11,HOXD11,HPGD,IGF1,KLF10,MEOX1,MEOX2,MMP14,MYOD1,OSR1,PBX1,Peg12,PIK3R5,RGS10,SFRP1,SFRP2,SMARCD3,SPP1,TNF,TNFSF10,TRPC6,WNT4,WT1	953 (23)
mir-23		microRNA		-0.648	1.05e-05	CELF2,FBXO32,GATM,HK2,HMGA1,HOXB4,HOXD10,IGF1,MMP2,MMP9,PFKM,PRODH,PTK2B,SPP1,TNF	760 (13)
FBN1	0.552	other		-1.849	1.05e-05	ADAMTS1,C2,CCN2,COL1A2,COL3A1,COL6A3,LAMC1,LTBP1,MMP2,MMP3,MMP9,OAS2,OAS3,PPARG,TIMP3	997 (20)
alendronic acid		chemical drug		0.687	1.05e-05	ALPL,CCL11,Ccl2,EFNB1,ENPP1,FCGR3A/FCGR3B,IBSP,ITGAM,LBP,MMP9,NLRP1,SPP1,TNF,TNFSF11,VEGFA	882 (20)
IL22		cytokine		0.791	1.06e-05	ABCG1,ACTA2,ANPEP,CCL22,CCL3L3,CCL4,CD274,CLDN1,CLDN2,CXCL10,CXCL12,Cxcl3,CXCL6,Cxcl9,CYBA,DCLK1,HMOX1,HP,IL33,LBP,MMP3,MMP9,PDGFA,PFKFB3,PRDX5,PTGS2,TIFA,TNF,TNFSF11,WFDC5	666 (19)
PLK1	-0.636	kinase			1.08e-05	ACKR3,ACTA2,ANKRD1,BCL2L11,EPHA2,IFI16,MCM2,Ptprv,SMAD7,TGFB1,TGFB1I1,TGFB3,TGFBI,TGFBR1,TNFAIP6,VIM	879 (19)
STEAP3	0.727	transporter		-0.081	1.08e-05	ACER2,CCN2,COL1A1,COL3A1,CYP1B1,ERRFI1,HAND2,MMP3,NUPR1,S100A10,SH3PXD2B,SHB,SORBS2,TGFBR1,TNFRSF12A,VEGFA	397 (7)
AIP	-0.171	transcription regulator	Activated	2.376	1.08e-05	ACKR3,ADGRG6,C3AR1,CDKN2A,CMKLR1,CX3CR1,CYP1B1,CYSLTR1,PDE1B,PDE3A,PLAGL1,PROKR1,RASGRP1,RET,RGS16,RGS18	424 (7)
IRF5	1.886	transcription regulator		1.183	1.11e-05	CCL4,COL1A1,COL3A1,CXCL10,CXCR4,IFIT3,IFITM3,IRF5,ISG20,NAMPT,OAS1,OAS2,OASL,Oasl2,PRDM1,PTGS2,SP110,TGFB1,TNF,TNFSF10,VEGFA	782 (20)
NVP-TAE684		chemical drug		-0.11	1.13e-05	BCL2L11,CCND2,CD274,CDKN2B,COL3A1,COL5A2,FOSL2,MITF,PFKFB3,RET,SPARC,TGFB3,VIM	558 (17)
GJA1	-3.271	transporter		-0.654	1.13e-05	BMP2,CCL2,CCN3,CD40,CDKN2A,GJA1,MBP,PTGS2,SPP1,TJP1,TNF,VEGFA,VIM	825 (22)
HAVCR2	-1.915	other	Inhibited	-2.835	1.13e-05	AIM2,BAG3,CASP4,CCR5,CD80,CD86,CX3CR1,CXCR4,IL18,IL7R,NLRP3,PRDX5,TNF	834 (17)
SELP	0.088	transmembrane receptor		1.976	1.13e-05	BCL2A1,BST1,CCL2,CCL3L3,CCL4,CDKN2A,CXCR4,CYP1B1,HCK,IGF1,IL1R2,IL4R,TNF	723 (17)
AS1842856		chemical reagent		-1.934	1.13e-05	Acan,BCL2L11,CCL2,CXCL10,FBXO32,IL7R,MMP3,PLAU,PTGS2,SOX9,TJP1,TNFSF10,VCAM1	406 (7)
1-chloro-2,4-dinitrobenzene		chemical drug		1.571	1.13e-05	CCL11,Ccl2,CCL4,FOSL1,HMOX1,IL1R2,MMP10,MMP12,NLRP3,P2RX7,SCARB1,SLC7A11,TNF	869 (18)
AICAR		chemical - endogenous mammalian		-0.828	1.13e-05	ABCG1,ACTA1,ACTA2,ARG1,CDKN2A,COL1A1,COL3A1,CYP11A1,CYP2B6,FN1,HDAC4,HK2,HYOU1,ISYNA1,ITGAM,MMP2,MMP9,MYOD1,PDK4,PPARD,PPARG,SCARB1,SOD3,TGFB1,TNF,VEGFA	936 (21)
phenylephrine		chemical drug		0.385	1.16e-05	ACTA1,ANKRD1,COL3A1,DIO2,FST,GJA1,HMOX1,HOXA9,ITPR2,KCND3,MYL1,MYL11,PDK4,PLAGL1,PRKCB,PTGS2,RCAN1,RRAD,SLC9A1,TFEB,THRB,TNF	685 (26)
Mapk		group		0.923	1.18e-05	BDNF,CCL2,COL1A1,CYBB,DBP,GJA1,HMOX1,HPGD,IGF1,IRS1,ITGA4,MMP10,MMP13,MMP3,MMP9,PPARD,PTGS2,S100A10,SLC6A2,SPP1,TNF,TUBB3,VCAM1,VEGFA	700 (17)
diethylnitrosamine		chemical toxicant		1.048	1.18e-05	ACTA2,ANGPT2,ARG1,BCL2L11,BIRC3,CBX7,Ccl2,CCND2,CDKN2A,COL1A2,COL3A1,CREB5,CXCL10,CXCL12,CYP7B1,DCLK1,GPC3,HMOX1,HRH2,HSD3B1,Hspa1b,ITGAM,LPL,NR1H3,PPARG,SELENBP1,TGFB1,THY1,TIMP2,TNF,TRPV2,VEGFA	794 (24)
WNT7A		cytokine		0.403	1.23e-05	HOXA10,HOXA11,LBH,MMP10,MMP9,MYOD1,SPRY4,TWIST1,VIM,WNT4	609 (11)
NLRC5	2.67	transcription regulator		1.368	1.23e-05	ADGRE1,B2M,CD40,HLA-A,HLA-E,HLA-G,MMP3,PSMB9,TAP1,TNF	588 (14)
SOCS2	2.973	other		1.354	1.23e-05	CCL4,CD40,CD83,CD86,CXCL10,IGF1,MYOD1,PPARG,STAT5A,TNF	670 (17)
HOXD10	-2.83	transcription regulator		-0.57	1.25e-05	CCL22,CEACAM1,DAPP1,GCNT1,HOXD10,ITGA3,ITGB4,MMP14,NCS1,NUDT5,PAK1,PDZK1IP1,SELENON,TFPI,TFR2,TGFB1I1,TIMP2,TJP1	450 (7)
N-acetylmuramyl-L-alanyl-D-isoglutamine		chemical - endogenous non-mammalian	Activated	2.834	1.25e-05	AXIN2,CARD9,CCL2,Ccl2,CCL4,Ccl7,CD40,CD80,CD86,CLDN1,CXCL6,Cxcl9,ITGB2,MMP9,MSR1,PTGS2,TNF,TNFSF11	584 (14)
deoxycorticosterone acetate/potassium chloride/sodium chloride		chemical reagent		1.839	1.27e-05	AGT,Ccl2,CCR5,COL1A1,CYBB,FN1,KNG1,NR2F2,PTGS2,SPP1,THRB,TNF	741 (19)
cicaprost		chemical drug		1.63	1.27e-05	ADAM8,ADAMTS1,CSF2RB,CXCR4,FGF18,FGF7,IL11,IL1RL1,MMP9,SDC1,TNFSF11,VEGFA	337 (7)
HOXA5	1.684	transcription regulator	Inhibited	-2.462	1.29e-05	BIRC3,CLDN1,COL1A1,CXCL6,IGF1,KLF10,LIF,PGR,PTGS2,SLC6A2,TGFB1,TGFB3,TJP1,VIM
ABL1	0.396	kinase		1.42	1.29e-05	BCL2L11,BMP2,CAV1,CCND2,CSF1,CTSB,DOK1,FAS,GADD45A,MMP9,SMPD1,SP7,TGFB3,VEGFA	958 (18)
beta-carotene		chemical - endogenous mammalian		0.169	1.29e-05	CELA1,DBI,FADS3,GJA1,HSPA1A/HSPA1B,LPGAT1,LPL,Orm1 (includes others),PPARG,PTGS2,SCARB1,Scd2,SLC16A12,TNF	799 (20)
PAX3		transcription regulator		1.548	1.3e-05	ALDH3A2,AP3M2,ASS1,CAPN1,CDC6,CDH3,COL1A2,CST3,CTTN,CXCR4,CYP1B1,DNM1,DPEP1,IL7R,IRS1,LRRC17,MCC,MEOX1,MITF,MMP9,MSX2,MYOD1,NNMT,OLFM1,PHGDH,PITX1,RAB31,RASSF2,RET,SIX1,SLA,TFPI2,TIMP3,TNC,TRIM14,TYRO3	686 (7)
STK26	-0.877	kinase		-0.905	1.32e-05	AXIN2,BMP7,COL3A1,COL5A2,FN1,MMP2,MMP9,TGFB1,TGFB3,TSPAN13,VIM	688 (17)
NPC2	-0.972	transporter		1.391	1.32e-05	BMP2,Ccl2,CREB5,CTSB,IL18,PPARG,PTGER2,PTGER4,PTGES,PTGS2,TNF	675 (15)
EPOR		transmembrane receptor			1.32e-05	CCND2,GATA2,HMOX1,Serpina3g (includes others),SIGLEC1,SLC40A1,SOCS1,SPI1,TF,TNF,VCAM1	666 (18)
glycochenodeoxycholate		chemical - endogenous mammalian		-0.073	1.34e-05	ADGRF4,ANKRD1,ANPEP,APOD,BCL2A1,BIRC3,CD74,CREG2,CRIM1,CXCL6,HPGD,IL34,IL7R,LIPG,LTBP1,MMP11,PAPPA,PLXNC1,PRSS12,PTPRS,STC1	426 (7)
T-5224		chemical reagent		1.4	1.36e-05	ABTB2,ADAMTS1,ADAMTS9,ANGPTL4,BDNF,CASP4,CREB5,CRYBG1,EPB41L4B,FKBP5,IFI16,KCTD11,LSS,PFKFB3,PPP1R15B,PTGES,PTGS2,PTK2B,SLC2A1,SLCO2A1,SQLE,TFPI2,TMEM164,TNFSF11,TNS1
CD28	1.65	transmembrane receptor		1.492	1.37e-05	BCL2A1,BIN1,C2,CCL4,CCND2,CCR5,CD274,CD3E,CD80,CD86,CDK6,CXCR4,EBI3,FCER1G,FYB1,H19,HAVCR2,HIVEP3,HK2,HLA-DQB1,HSPA1A/HSPA1B,IFNGR1,IL10RA,IL10RB,IL21R,IL7R,IRF4,IRF8,ITGA4,ITGAL,LCP1,LSP1,LTBP1,MMP2,MSR1,Mx1,NAIP,NAMPT,NFATC1,NFATC2,ORAI2,PRDM1,PTGER4,PTGS2,SLC16A3,SLC7A1,SLC7A5,SOCS1,SOCS2,STIM1,TFPI2,TNF,TNFRSF11A,TNFSF10,TNFSF11	837 (17)
BSG	-0.016	transporter		1.985	1.37e-05	BCL2L11,CCL3L3,CXCL12,CXCL6,EPAS1,IL18,MMP2,MMP3,MMP9,PLAU,TGFB1,TJP1,TNF,VEGFA,VIM	818 (19)
obeticholic acid		chemical drug		-0.89	1.38e-05	ACTA2,Ccl2,CCN2,CD68,CEBPA,COL1A1,DDAH1,FN1,PDK4,PLTP,PPARG,PTGS2,SMAD6,TGFB1,TIMP2,TNF	585 (15)
FOSL2	-2.031	transcription regulator		1.166	1.38e-05	BDNF,Ccl2,CCR2,COL1A2,DIO2,FAS,FOLR2,FOSL1,HPGD,ITGB4,MMP13,MMP2,MMP3,MYOD1,SPP1,TCHHL1	712 (17)
CRP		other	Activated	2.044	1.38e-05	ACTA1,ACTA2,CCL2,Ccl2,CCL3L3,CD40,FCGR2B,FN1,ITGAM,LPL,PRKCB,PRKCG,PSMB9,TGFB1,TNF,TNFSF10	683 (18)
chenodeoxycholic acid		chemical - endogenous mammalian		-0.7	1.38e-05	ABCC3,ABCG1,AGT,APOE,CAV1,CD36,COL1A1,CRYAA/LOC102724652,GLP2R,HK2,HPGD,KNG1,LDLR,MMP9,NGF,PDK4,PFKM,PLTP,PTGS2,SDC1,SLC2A1,TNF	688 (21)
EHF	-3.799	transcription regulator		-0.215	1.4e-05	ACTA2,ANGPTL4,ANPEP,BLNK,CDH3,CDKN2A,CRABP2,GATA2,HK2,HMOX1,HOPX,JAG1,KLF5,KLK7,LYN,MMP3,PPARD,STAT5B,TFPI,TGFB1,THY1,TNC,VEGFA
taurochenodeoxycholate		chemical - endogenous mammalian		-0.809	1.41e-05	ADGRF4,ANPEP,APOD,CD74,CREG2,CRIM1,CXCL6,HPGD,IL34,IL7R,LIPG,LTBP1,MMP11,PAPPA,PLXNC1,PRSS12,PTPRS,STC1,TNF
ETS2	-0.791	transcription regulator	Activated	3.38	1.41e-05	ANPEP,CDKN2A,CTSB,CTSK,HMOX1,HPGD,LYZ,MMP13,MMP3,MMP9,MSR1,PLAU,SPP1,SYK,TFEC,Tlr13,TLR9,TNF,TNFSF11	931 (24)
MEF2D	-0.067	transcription regulator	Activated	3.871	1.41e-05	ACTA1,BDNF,CCN2,CDC6,COL1A2,COL3A1,FN1,HMOX1,IKZF1,IRF4,MEOX2,MYOD1,SLC7A11,SOD3,SYK,TGFB1,TGFB3,VIM,ZFP36	794 (18)
MYO6	-1.516	other		0.447	1.53e-05	ACTA2,ARL4D,B2M,COL5A2,COL6A2,COL8A1,ECM1,ERRFI1,HDAC4,LBH,MAST4,MYL9,NLGN2,PDGFA,RASA4,SIDT2,SLC44A2,STX11,TNC,ZDHHC14
PF4	7.022	cytokine	Activated	2.042	1.53e-05	ACTA2,BIRC3,CCL2,CCL22,CCL4,CD83,CD86,CEBPA,EPSTI1,ETV4,FN1,GATA2,GCH1,ITGAM,KLF4,PGR,SPHK1,TGFB1,TNF,USP18	564 (16)
etanercept		biologic drug	Inhibited	-2.01	1.55e-05	BMP7,CCL2,CD274,CD83,CXCL10,CXCL12,CYBB,MMP12,NCF1,NFATC1,PTGES,PTGS2,TNF	729 (14)
IDO1	-1.251	enzyme		-0.788	1.55e-05	CD80,CD86,FCGR1A,HLA-G,ITGAX,SLC1A4,SLC6A9,SLC7A11,SLC7A5,SMAD6,TGFBR1,TNF,VEGFA	867 (23)
ENG	0.113	transmembrane receptor		1.433	1.55e-05	ACTA2,CCN2,CXCR4,FN1,MMP19,PAK1,PLAU,RAC2,SMAD6,SMAD7,TGFB1,TGFBR1,TWIST1	837 (23)
tempol		chemical drug	Inhibited	-2.271	1.55e-05	CDKN2A,CYBA,GCH1,GDF15,MMP9,NCF1,PTGS2,RRAD,SGK1,SPP1,TGFB1,UCP2,VCAM1	576 (19)
DOCK8	1.914	other	Activated	2.828	1.55e-05	CCL4,CCND2,CD40,CXCL10,Cxcl9,FGL2,IFIT1B,IFIT3,IL18,IRGM,ISG20,PLA1A,PTGS2,SLCO3A1,SLFN12L,SOCS1,TLR3,TNF	468 (13)
kawain		chemical - endogenous non-mammalian	Inhibited	-2.188	1.59e-05	Ccl2,CCN3,CEBPA,FAS,HMOX1,NLRP3,PPARG,TLR2,TNF	334 (7)
bis(4-hydroxyphenyl)sulfone		chemical reagent		0.727	1.59e-05	ANGPTL2,ANGPTL4,CCL2,CEBPA,LPL,OLFML2B,PPARG,STC1,TNF	374 (7)
WWTR1-CAMTA1		fusion gene/product		0.954	1.59e-05	ANXA6,BST1,CCN2,Ly6a (includes others),MMP2,PDGFA,S100A6,Serpina3g (includes others),VEGFA
taurodeoxycholic acid		chemical - endogenous mammalian		-0.904	1.6e-05	ADGRF4,ANPEP,APOD,CD74,CREG2,CRIM1,CXCL6,HPGD,IL34,IL7R,LIPG,LTBP1,MMP11,NLRP3,OLR1,P2RX7,PAPPA,PLXNC1,PRSS12,PTPRS,STC1	881 (15)
CLOCK	-0.82	transcription regulator		0.077	1.64e-05	ACSL4,AKT3,ANGPTL4,AVPR1A,CCN2,CD86,CEBPA,CEMIP,CRISPLD1,DBP,DTX4,F7,FKBP5,GADD45A,GALNT11,GJA1,GNAO1,HLA-DQB1,HMGCS2,Hspa1b,IL18BP,ITM2C,JAM3,KCND3,MEGF10,MSMO1,NFIL3,NOCT,OAS3,PDGFRB,PER3,POU6F1,PPIF,PTAFR,RAP2B,SRD5A1,ST3GAL5,Tnfsf9,Trim30a/Trim30d,WEE1,WNK1,WNK4,WT1	479 (9)
sodium chloride		chemical - endogenous mammalian	Activated	2.825	1.64e-05	ACTA2,ADRA2A,ADRA2B,Ccl2,CCN2,COL1A1,COL3A1,CYBA,CYBB,FN1,HMOX1,IFIT1B,MPDZ,PTGES,PTGS2,SLC6A12,SLC9A1,SPP1,TGFB1,TNF,VCAM1,VWF	542 (18)
taurocholic acid		chemical - endogenous mammalian		0.566	1.65e-05	ADGRF4,ANKRD1,ANPEP,APOD,CCL2,Ccl2,CD74,CREG2,CRIM1,CXCL6,IL34,IL7R,LIPG,LTBP1,MMP11,PAPPA,PLXNC1,PRSS12,PTGS2,PTPRS,STC1,TNF,VEGFA	647 (18)
imatinib		chemical drug		-0.816	1.66e-05	ATP1A2,ATP1B3,BCL2L11,BLNK,BMP2,BMP7,CAPN1,Ccl9,CCND2,CD274,CDC45,CEBPA,COL1A1,COL3A1,CXCL10,CXCL12,Cxcl9,CXCR4,CYBB,ECT2,EPAS1,FN1,GADD45A,HMOX1,HSPA2,HYOU1,Ifi47,IFIT3,Igtp,IL7R,IRF4,ITGAM,ITGAX,LMO2,LYN,MME,NR2F2,OPTN,PLIN2,PPIF,PRODH,RAB31,RASA4,SMPD1,SOCS2,STAT5A,TCIRG1,TGFB1,TNF,TNFSF13B,VEGFA,VIM,WT1	636 (15)
AC261066		chemical reagent	Inhibited	-2.646	1.7e-05	Ccl2,CCR2,COL1A1,COL3A1,LGALS1,PDGFRB,TNF
(R)-2-(4-chlorophenyl)-2-oxo-1-phenylethyl quinoline-2-carboxylate		chemical reagent	Inhibited	-2.646	1.7e-05	CD68,CX3CR1,GAD1,NLRP3,TLR9,TNF,TREM2
ELN	2.428	other		1.134	1.7e-05	CD86,FN1,MMP12,MMP2,MMP9,NCF1,TNF	688 (21)
CGAS	2.224	enzyme	Activated	3.517	1.72e-05	ARG1,Ccl2,CD274,CXCL10,Cxcl9,IFIT1B,IFIT3,MMP12,Mx1,OAS1,OAS3,OASL,TNF,USP18	483 (17)
TRIB3	0.121	kinase		-0.161	1.72e-05	BCL2L11,CEBPA,CTH,FBXO32,GDF15,HK2,LPL,MMP12,PPARG,SLC2A1,SP7,SPIRE1,TIMP3,TWIST1	744 (23)
pitavastatin		chemical drug		-1.732	1.72e-05	Ccl2,CD36,CHP2,FDFT1,LSS,MMP9,MYO16,NFATC1,PPARG,PTGS2,SCARB1,SQLE,TNF,VTN	714 (24)
glycodeoxycholic acid		chemical - endogenous mammalian		-0.3	1.72e-05	ADGRF4,ANKRD1,ANPEP,APOD,CD74,CREG2,CRIM1,CXCL6,HPGD,IL34,IL7R,LIPG,LTBP1,MMP11,PAPPA,PLXNC1,PRSS12,PTPRS,STC1
KLF3	-0.953	transcription regulator		-1.131	1.74e-05	ACOT11,ALDH3B1,ANXA6,APOE,CD55,CFP,CTSC,DOK3,DTNB,EIF4E3,EMID1,FCGRT,GAD1,GAPT,GCNT1,GLIPR2,GNGT2,HEXB,IL16,IL17RA,IL18,KCNK13,KCNK6,KLHL6,LILRB3,LMO2,LRRK2,MAPK12,NEURL3,OSM,PATJ,REEP5,RPS6KA5,SDC1,SEC16B,SEPTIN6,SGCB,SGK1,SIDT2,SLC52A3,SLC66A3,SMPDL3A,SP140,SUSD3,TJAP1,TNF,TNFSF10,TP53I13,TSPAN17,TYROBP,VAV1,VIM,WNT10A,ZDHHC14,ZFYVE21
EBI3	4.066	cytokine		1.736	1.76e-05	B2M,CCL11,CCND2,CD274,CD80,CD86,CIITA,FAS,HAVCR2,HLA-A,HLA-DMA,HLA-DMB,HLA-DQA1,NFATC1,TAP1,TNFSF10	652 (16)
ADRA1A	-1.849	G-protein coupled receptor			1.78e-05	BDNF,COL3A1,DDAH1,FABP5,FGF7,FN1,IL6ST,LIF,MSX2,NFIX,PAK1,POLA2,PRRX1,Scd2,VEGFA	542 (16)
TFRC	-0.543	transporter		-1.482	1.83e-05	ACTA2,BCL2L11,CD300A,COL1A1,F13A1,GADD45A,GAS7,GGT1,GPX7,HK2,HMOX1,ITGAM,ITGB2,LRRC25,MMP12,MS4A6A,PFKFB3,PHGDH,PLD4,PPARG,SLC2A1,SOX11,TFR2,TGFB3,TGFBR1,TNFRSF12A,TNFSF10,TREML2	426 (7)
ATP6AP2	0.194	transporter	Activated	2.104	1.84e-05	ACTA2,AGT,Ccl2,CYBB,FN1,PTGS2,TGFB1,TNF	488 (10)
VIPR1	0.614	G-protein coupled receptor		1.892	1.84e-05	Ccl2,CCL3L3,CCL4,CD40,CD80,CD86,CXCL10,TNF	508 (18)
PCYT1A	-0.083	enzyme		0	1.89e-05	AXL,Ccl2,CDK18,FST,GFRA1,GSN,KLF4,NFASC,SIX4,TUBB3	481 (11)
RAPGEF3	-0.092	other		0.512	1.89e-05	BCL2L11,CTSK,CYP1B1,FN1,MBP,NFATC1,PTGS2,SPP1,TGFB1,VWF	743 (19)
creatine		chemical - endogenous mammalian		1.195	1.89e-05	CXCL10,Cxcl9,GATM,MBP,P2RX7,SLC6A8,TLR2,TLR3,TLR7,TTN	494 (13)
JAK1/2		group	Activated	2.828	1.91e-05	BAIAP2,BHLHE22,Bst2,CCL2,Ccl2,CCN3,CD74,CIITA,DDN,HLA-DQA1,HLA-DRB5,Ifi47,PRKCG,PSMB9,PTK2B,RGS14,TNF,WIPF3	746 (16)
IL36G		cytokine		0.928	1.91e-05	CCL11,CCL22,CD200R1,CD83,CXCL10,CXCR4,HMOX1,IL13RA2,IL33,ITGB2,MMP2,MMP9,MRC1,PIK3CD,PIK3CG,SMAD7,TNF,VEGFA	537 (13)
SMARCA2	-1.338	transcription regulator		0.277	1.91e-05	ACTA1,ALPL,BMPR1B,CD36,CIITA,COL11A1,COL7A1,CP,FKBP5,HOXA9,ITGAM,MBP,MMP10,PPARG,RAB27A,RRM2,SLC6A2,TUFT1	832 (20)
MAP2K3	-0.666	kinase		1.32	1.91e-05	ACTA1,COL1A1,COL1A2,COL3A1,CTSK,CXCL10,MMP13,MMP3,MMP9,NFATC1,PLAU,PRDX6,PTGS2,SGK1,SLC1A3,TNF,TNFSF10,VEGFA	782 (17)
DRD2		G-protein coupled receptor	Activated	2.601	1.92e-05	BDNF,C1QA,C1QB,CCL2,CD48,CSF1,FOSL2,GAD1,GNGT2,IGF1,IL3RA,LTBP1,MMP2,NAT8L,PMEPA1,TGFB1,TNFSF11,Tnfsf9,TRAF1,VCAM1,VEGFA	680 (19)
LLGL2	-0.544	other		0.905	1.92e-05	ANKRD1,AXL,CCN2,CRIM1,EMP2,HEXB,ITGB2,SGK1,SHCBP1,SLIT2,TNS1
ADAMTS18	-3.24	peptidase		0.799	1.92e-05	CCN2,CDH3,COL8A1,COL9A2,FBLIM1,FGFR2,ITGA3,ITGB4,LAMA1,LTBP2,TGFB3
ROCK1	-0.555	kinase	Activated	2.728	1.92e-05	ACTA1,CCN2,CCND2,COL1A1,COL3A1,COL5A1,COL6A2,COL8A1,LAMA4,LAMC1,VCAM1	863 (24)
PD 123319		chemical drug		0.828	1.92e-05	ANGPT2,Ccl2,COL1A1,CX3CR1,CYBA,FOSL2,PTGS2,RET,SPP1,TGFB1,VEGFA	907 (22)
pirfenidone		chemical drug	Inhibited	-3.251	1.92e-05	CCL2,CCN2,COL3A1,CX3CR1,FN1,PDGFA,POSTN,TGFB1,TGFBR1,TNF,VIM	870 (22)
SOD2	0.262	enzyme		-0.659	1.95e-05	ASB4,GCH1,GSN,HMOX1,IFT140,INPP1,JADE2,KNG1,MARK1,MMP13,MMP2,MMP3,MMP9,PLAGL1,PRRX1,PTGS2,PTPRO,SMPD1,SORT1,TGFB1,TNF,TRIM14,UCP2	860 (20)
FLCN	-0.092	other		1.01	1.95e-05	ACKR3,ADAMTS1,ALDH3B1,APBB1IP,BCL2L11,CDKN2B,CEACAM1,CTSC,CTSZ,CXCR4,ECM1,EPHA2,HEXB,HK2,HMOX1,HPN,KLF4,LCP1,LIPA,MFAP3L,PANK3,PPARGC1B,SEMA3E,SEMA5A,SLC2A1,SPARC,VEGFA	633 (13)
palbociclib		chemical drug	Activated	2.199	1.95e-05	B2M,CD274,CD83,CDK6,CXCL10,GADD45A,HLA-A,IFIT1B,IL6ST,IRF5,KLF10,LIF,MMP3,MMP9,OAS1,OASL,OLR1,PRKCB,TAP2,TIMP2,USP18,ZFP36	736 (16)
8-bromoguanosine 3',5'-cyclic monophosphate		chemical reagent		0.898	2.09e-05	ACTA2,BMP2,CAV1,HMOX1,ITGAM,MMP9,S100A10,SOD3,TGFB1,TGFB3,TRPC6,VCAM1,VEGFA	752 (14)
PCSK9		peptidase		1.686	2.09e-05	Ccl2,Ccl7,CD36,Ifi27l2a/Ifi27l2b,IFITM3,IL1RL1,ISG20,LDLR,Ly6a (includes others),MMP9,OLR1,STX11,TLR2	522 (12)
RCE1	-0.319	peptidase			2.09e-05	B2M,Ccl2,CCN5,CXCL12,GJA1,HS6ST2,PAPPA,PLIN2,RCN1,REEP5,SLIT3,TGFBI,THBS2	844 (14)
HSPA9	-0.829	other	Activated	2.01	2.09e-05	CRABP2,FN1,HOXD10,MMP10,MMP13,MMP2,MMP3,MMP9,NAV2,PBX1,RET,TIMP2,VIM	952 (27)
mevalonic acid		chemical - endogenous mammalian		1.51	2.09e-05	CCL2,CD40,CD55,CYP2B6,LDLR,LPL,MSMO1,PTGS2,SCARB1,TGFB1,TNF,VCAM1,VEGFA	788 (25)
LG100268		chemical reagent	Activated	2.121	2.09e-05	APOE,Ccl6,Ccl9,CD36,CYP4F2,CYP7B1,GDF15,LDLR,LPL,NR1H3,PLIN2,SLC27A1,TNF	692 (23)
laminaran		chemical drug		0.718	2.09e-05	CCL4,CLDN1,CLEC4E,CXCL10,GCH1,IL7R,MCOLN2,OLR1,PTGS2,TNC,TNFAIP6,TNFRSF9,TRAF1	501 (14)
SRSF1	-0.286	other	Inhibited	-3.346	2.1e-05	ADAM8,ADGRE1,Ccl2,CD274,COL1A1,COL6A1,CXCL6,FN1,LOXL2,MMP13,NARS1,RRM2,TGFB1,TLR9,Tmsb4x (includes others),TNFAIP6,VEGFA,VIM,WARS1	838 (17)
isotretinoin		biologic drug		1.299	2.1e-05	ABCG1,CCL2,CRABP2,CYP1B1,HPGD,IFIT3,KLK7,MMP13,MMP9,OAS1,OLR1,PLA2G15,PTGIS,PTGS2,RBP1,TLR2,TNFAIP2,TNFSF10,VCAM1	944 (22)
fenofibrate		chemical drug		0.275	2.11e-05	ABCD2,ACSL4,ADIPOR2,ANGPTL4,ATP11A,BCL2L11,CASP4,CCL2,Ccl2,CD36,CD40,CD68,COL1A1,CYP11A1,DBI,FBXO32,FN1,GADD45A,HDGFL3,HMOX1,HOXA7,HOXC6,HP,IL6ST,IRF8,LDLR,LPL,MGLL,MITF,MPDZ,NR1H3,PDK4,PLTP,PTAFR,PTGS2,PTPRC,PTPRS,SCARB1,SLC27A1,TGFB1,THRB,TNF,UCP2,VCAM1	733 (23)
imiquimod		chemical drug	Activated	3.317	2.15e-05	CA9,Ccl2,CCL22,CCL3L3,CCL4,CD274,CD40,CD80,CD86,CDKN2A,CLEC7A,CTSS,CXCL10,CXCL6,Cxcl9,FHL3,FOSL1,HCK,HEXB,HMGA1,HMOX1,IFITM3,IL18,ISG20,ITGB2,MITF,NEK3,NNMT,OAS1,OASL,PLTP,PTGS2,RBP1,SOCS1,SYVN1,TGFB1,TLR7,TNF,TNFSF10,UBE2E2	753 (17)
laquinimod		chemical drug		1.619	2.24e-05	ADAMTS15,ADAMTS9,CCL22,CCR1,Cxcl3,CYP1B1,DPEP2,F10,FKBP5,GPT2,IL1R2,INHBB,LTC4S,MB21D2,MMP13,MPZL2,MS4A7,MSR1,NFASC,SLC7A11,SLFN12L,STBD1,TTC9,WNT4
mir-146		microRNA		-1.033	2.24e-05	ARG1,ARHGAP24,CCL2,Ccl2,CD163,CD40,CD55,CXCL10,GDF15,HK2,IFITM3,IL18BP,MBP,MMP2,MMP9,NPL,P2RX7,PNPT1,PTGS2,SLC2A6,SLPI,SOCS1,TAP2,TNF	959 (19)
zoledronic acid		chemical drug		-1.05	2.25e-05	CTSK,CXCR4,MMP2,MMP9,PAK1,PPARG,PTGS2,SOCS1,SPARC,TNF,TNFRSF11A,TNFSF10,TNFSF11,VEGFA	699 (17)
PRMT1	-0.32	enzyme	Activated	2.418	2.29e-05	ACTA2,AXIN2,CCL11,Ccl2,CD274,CDKN2A,CLDN1,COL1A1,COL3A1,CXCL16,EBF2,FN1,HOXA9,KLF4,LOXL1,MBP,MGLL,MRC1,PDK4,PPARG,SMAD7,TNF,VIM	941 (25)
CD36	2.922	transmembrane receptor	Activated	3.027	2.29e-05	ADGRE1,ARG1,AXL,Ccl2,CD86,COL1A1,CXCL6,ERN1,FAS,IL11,ITGAM,LIF,LPL,MMP10,MMP13,MMP14,MMP3,NLRP3,PLAU,PPARG,SYK,TGFA,TNF	899 (18)
IKBKE	1.254	kinase		1.429	2.29e-05	BIRC3,Ccl2,CCL3L3,CXCL10,CXCL12,CXCL6,Cxcl9,ENO3,HLA-A,IFI16,IFIT3,MMP13,MMP3,MMP9,PDK4,PHGDH,PTGS2,SLC16A3,SLC2A1,SLC2A3,TNF	718 (12)
MYCN		transcription regulator	Inhibited	-2.697	2.29e-05	ABCC3,ABCD1,ABCD2,ADAM23,ADAMTS1,ALDH1A1,ANK3,B2M,BASP1,CAD,CAV1,CCN2,CCND2,CHPF2,CIITA,COL1A1,COL5A2,COL8A1,CRIM1,DKK3,DPYSL3,DUSP4,FBXO32,FGFR2,FN1,GATA2,GATA6,HK2,HLA-A,HLA-DQB1,HMGA1,ITGA3,JARID2,LGALS1,MITF,MMP2,MRC2,MSX2,PHGDH,Ptprd,PTPRO,RAB3D,RHOU,S100A10,SLC16A7,SLC2A1,SLIT3,SPARC,SYT9,TGIF1,TIMP2,TM6SF1,VIM	930 (23)
RGS2	-1.502	enzyme		-0.853	2.31e-05	BCAR3,CXCL12,ERRFI1,FBLIM1,GJA1,HEXB,IL18,ITM2A,LPL,MFSD2A,NINJ1,PPARG,PSTPIP1,RAB31,RCAN1,SCARB1,SKIC8,SLC16A3,SLC2A1,SLC35F2,SPP1,ST6GAL1	528 (11)
CIP2A	-0.701	other	Inhibited	-2.868	2.35e-05	CDKN2B,COL15A1,COL8A1,CRLF1,DCN,EBI3,ENO3,FAP,GADD45A,GPR183,HK2,LAMA1,LUM,PDGFRB,PDK4,RAB31,S100A16,SLC16A3	696 (7)
MITF	-2.389	transcription regulator		0.692	2.4e-05	Acp5,APOE,APOLD1,CDK5R1,CDKN2A,CHTF18,COL1A1,CRYBG1,CTSK,DAPK1,ECT2,FBXO32,FMOD,FN1,GM2A,GPM6B,GPR137B,GREB1,HAPLN1,HPGD,HPGDS,IRF4,ITGA3,ITGA4,KAZN,MBP,MCM2,MITF,MMP14,PLA1A,PPM1H,RAB27A,SCARB1,SDC1,SERPINF1,SORT1,SOX9,SPC24,TFEB,TMCC2,Tpsab1,TPSAB1/TPSB2,UVRAG	766 (12)
dimethyl sulfoxide		chemical drug		1.244	2.4e-05	BMP2,C1QTNF3,CA3,CCND2,CNR2,COL22A1,CYP2B6,HMOX1,IBSP,IFI16,ITGAM,ITGB2,LPL,MEFV,MMP13,NCF1,NR2F2,NUPR1,PBXIP1,PTK2B,SGMS2,SLC36A2,SLC7A1,SP7,SPI1,TNF,TNFSF11,VCAM1	838 (20)
ZMYND10		other		1.408	2.45e-05	MMP14,MMP19,MMP2,MMP9,VEGFA	813 (15)
FES	2.608	kinase			2.45e-05	CSF1,CSF3R,ITGA4,ITGAM,ITGAX	363 (7)
resolvin D5		chemical - endogenous mammalian	Inhibited	-2.236	2.45e-05	CD40,ITGAM,PLA2G7,PTGER2,TNF
Hrg		other		-1.387	2.45e-05	ANGPT2,ARG1,CCL2,CCL22,MMP9
miR-450a-5p (and other miRNAs w/seed UUUGCGA)		mature microRNA	Inhibited	-3.464	2.46e-05	COL1A2,COL3A1,COL5A2,JAG1,MMP3,MMP9,PDGFRB,SPP1,TGFB1,TMEM132A,TWIST1,VIM
TRPV4	0.198	ion channel	Activated	3.422	2.46e-05	Ccl2,CCL3L3,Ccl7,Ccl8,CXCL10,CXCL6,FAS,FN1,HMOX1,TLR2,TNF,VCAM1	571 (16)
phorbol 12,13-dibutyrate		chemical - endogenous non-mammalian	Inhibited	-2.278	2.46e-05	ALPL,Ccl2,CCND2,CD55,IBSP,PRKCB,PTAFR,PTGS2,RRM1,RRM2,SPRY4,TNF	682 (20)
Ccl6	6.419	cytokine	Activated	2.433	2.49e-05	Ccl2,CCL3L3,CTSK,CTSS,MMP2,MMP9
dobesilic acid		chemical drug	Inhibited	-2.406	2.49e-05	CCL2,CD14,CYBB,MMP9,NCF1,TNF	487 (12)
SCN1B	3.744	ion channel	Inhibited	-2.449	2.49e-05	ACTA2,CCN2,COL1A1,COL1A2,POSTN,VIM
MAT2A	0.074	enzyme		0.911	2.49e-05	Acp5,CTSK,HAVCR2,HMOX1,MMP9,NFATC1
PDZK1	0.323	other		-0.239	2.49e-05	DHCR24,RAPSN,SCARB1,SLC26A6,SLC7A2,VCAM1
TNFRSF9	-1.824	transmembrane receptor		-0.807	2.54e-05	ANPEP,BCL2A1,CCND2,CD14,CD40,CD80,CD83,CD86,CDC45,CDC6,FAS,HLA-DQB1,ITGAM,MCM2,MMP9,NFATC1,PTPRC,TNF,WEE1	812 (18)
minocycline		chemical drug	Inhibited	-3.218	2.54e-05	ADGRE1,BDNF,Ccl2,CCR2,CD163,CD86,CYBB,GJA1,IL18,IL6ST,ITGAM,ITGAX,MBP,MMP2,NGF,PTGS2,RGMA,TNF,VCAM1	687 (13)
DUSP11	-0.416	phosphatase	Inhibited	-2.975	2.58e-05	Ifi27l2a/Ifi27l2b,IFIT1B,IFIT3,Mx1,OAS1,Oasl2,SLFN13,TNF,USP18	366 (7)
mir-503		microRNA		-1.403	2.58e-05	BMP2,CCN2,CCN4,FGF7,FN1,MMP3,MMP9,SMAD7,VIM
miR-204-5p (and other miRNAs w/seed UCCCUUU)		mature microRNA		-1.213	2.59e-05	BMP2,BMPR1B,CHRD,CTSC,EFNB1,HOXB7,HOXC9,ITGB4,LTBP1,MMP3,MMP9,PPARG,PRKCG,SHC1,SMAD9,SPARC,TGFB3
ARNT	0.044	transcription regulator		-1.213	2.72e-05	ACER2,ALOX5AP,ANGPTL4,CA9,CAV1,CCND2,CCR5,CD274,CLDN1,CTSD,CXCL10,CXCR4,CYP1B1,EPAS1,GDF15,HAVCR2,HK2,IL1R2,LOXL2,MAFB,NFATC2,PCDH18,SLC2A1,SLC2A3,SOCS2,SPP1,STC1,TDO2,TNFRSF9,VEGFA,VIM	989 (20)
MYOCD	-4.557	transcription regulator		-0.859	2.72e-05	ACTA1,ACTA2,ANO1,CACNA1C,CACNA1D,CLSTN2,COL1A1,COL1A2,COL3A1,ECM2,FAP,FBXO32,FN1,GJA1,GJA5,HAND2,HCN4,MYL11,NFATC2,TTN,VEGFA	284 (7)
NFkB (family)		group	Activated	3.164	2.73e-05	CASP4,CCL2,CCL4,CXCL10,CXCL12,DRAM1,FBXO32,FN1,IL18,IL33,JAG1,LPL,MBP,MMP2,MMP9,MYOD1,NLRP3,PTGS2,RRM2,TNF,TNFSF10,VCAM1	811 (16)
meds433		chemical reagent	Activated	3.838	2.73e-05	ACSBG1,ACTA2,COL24A1,ECM1,FAS,GAD1,GDF15,HCK,HLA-DQA1,ITGAX,MAP1A,MDK,MMP2,NFIA,PLXNB2,PSMB9,PTGIR,RGS18,TFEC,TPSAB1/TPSB2,TREML2,TRIM29	395 (7)
LACTB	-0.426	peptidase	Inhibited	-2.72	2.75e-05	ALDH1A1,BDNF,CCN2,COL7A1,DPYSL3,EDIL3,FN1,GREM1,LOXL2,PMEPA1,TGFBI
thioctic acid		chemical drug		-1.632	2.79e-05	ANGPT2,CCL2,Ccl2,HMOX1,IL18,LPL,MITF,MMP2,MMP9,PDK4,PPARD,SLC7A11,TIMP2,TNF,UCP2,VCAM1	850 (20)
MSX2	-4.891	transcription regulator		0.068	2.8e-05	ALPL,GJA1,IBSP,KRT84,LEF1,MSX2,PPARG,Prl8a2,SP7,SPP1,TGFB3,TWIST1,VIM	874 (20)
ASXL1	-0.238	transcription regulator		-0.707	2.8e-05	Apoc1,ATP1A2,ENO2,HK2,HOXA10,HOXA11,HOXA7,HOXA9,LPL,MCM2,PPARG,PPARGC1B,VEGFA	379 (7)
deoxycorticosterone acetate		chemical drug		1.896	2.84e-05	CD68,COL1A1,COL3A1,CYBA,PTGS2,SLC9A1,SPP1,TGFB1,TNC,VCAM1	673 (10)
UBAP1	0.076	other		-1.897	2.84e-05	DEPTOR,IFIT3,ISG20,OAS1,OAS2,OAS3,OASL,PSMB8,SAMHD1,USP18	420 (9)
miR-128-3p (and other miRNAs w/seed CACAGUG)		mature microRNA		0.048	2.84e-05	ADORA2B,CDKN2A,CTDSPL,DBI,FGR,LDLR,NFAM1,TGFBR1,WEE1,ZFHX4
Saa3	5.808	other		1.633	2.84e-05	BMP2,COL1A1,IGF1,MMP13,MMP2,MMP3,MMP9,RAMP3,TNFSF11,WNT4	694 (13)
PARP2	-0.338	enzyme	Activated	2.648	2.84e-05	CCL4,CCR2,CCR5,CD36,CD80,CD83,CD86,FAS,LPL,PPARG	507 (7)
TSC22D3	-0.674	transcription regulator		-1.153	2.92e-05	BCL2L11,CCL2,CD274,CD80,CD83,CD86,CEBPA,COL1A1,EDIL3,PPARG,PTGS2,SGK1,SP7,TLR2,TNF	562 (14)
nitroprusside		chemical drug		1.059	2.92e-05	BDNF,CAV1,FAS,HMOX1,IFNGR1,IFNGR2,IGF1,LAMB1,LAMC1,PTGS2,SLC1A4,TLR2,TNF,TNFSF11,VEGFA	793 (18)
ADORA2B	-3.132	G-protein coupled receptor		0.961	2.94e-05	ARG1,CCL11,Ccl2,CD86,COL1A2,KLF4,MMP12,MMP9,MRC1,SP7,SPP1,TGFB1,TNF,VEGFA	684 (15)
propofol		chemical drug	Inhibited	-2.266	2.94e-05	CCL2,CCN2,CD14,CYBB,HMOX1,MMP2,MMP9,NCF1,NET1,PF4,TNF,TWIST1,VIM,ZFP36	737 (19)
CASR	6.784	G-protein coupled receptor		-0.659	2.95e-05	Acan,ANGPT2,ANLN,BMP7,CCND2,CDC45,Clec2d (includes others),CSF1,CXCL10,CYP2B6,GADD45A,GATA6,LBH,LGALS1,LPL,MAGI1,NDC1,NFATC1,NUPR1,PPARG,PTGS2,RNF144A,SLC7A7,TLR2,TXN,UCP2,VEGFA	852 (19)
ATG7	0.002	enzyme	Inhibited	-2.209	3.03e-05	ACTA2,APOE,BCL2L11,Ccl2,CCN2,CLDN1,COL1A1,COL1A2,CTSB,FN1,HK2,IRS1,Ly6a (includes others),MSR1,NIBAN2,RCAN1,SCARB1,SLC2A1,SLC37A2,SYNPO,TGFB1,TGFBR1,TJP1,TNF	861 (19)
zeaxanthin dipalmitate		chemical - endogenous non-mammalian		-1.134	3.13e-05	ABCG1,ADAMTS1,ARHGEF2,CCL2,Ccl2,CCL3L3,CCL4,CLDN2,Clec2d (includes others),COL5A3,CSRNP1,CTSC,CXCL10,EPHA2,HAVCR2,Hspa1b,LIF,MAP3K14,NUPR1,PPARD,S100A16,S100A6,SLC25A37,TNFRSF12A,TNIP2,TUBB2B,VIM,ZFP36	425 (7)
miR-146a-5p (and other miRNAs w/seed GAGAACU)		mature microRNA		-1.576	3.14e-05	ALDH1A1,ATOH8,CCL2,Ccl2,CD40,CXCR4,IRF5,KLF4,LBP,MBP,MCM10,MCPH1,NFIX,NOVA1,PGLYRP1,PTAFR,ROR1,TLR1,TLR9,TMT1A,TNF,TRIM14,VWCE	607 (17)
1-methyl-4-phenyl-1,2,3,6-tetrahydropyridine		chemical toxicant		1.85	3.14e-05	ADGRE1,AIF1,ANLN,BDNF,CCL11,Ccl2,CLDN1,CSF1,CYBB,FKBP5,HMOX1,IL18,ITGAM,LIF,NGF,NLRP3,OSM,PTGS2,PTPRC,SGK1,SLC40A1,TNF,ZBTB16	755 (14)
IFNL1		cytokine	Activated	3.665	3.19e-05	CD40,CD80,CD83,CXCL10,IFIT3,IFITM3,ISG20,LGALS3BP,OAS1,OAS2,OAS3,OASL,PHF11,PSMB9,RTP4,SLC15A3,SP110,TLR2,TRIM14,USP18	815 (18)
ITGB6	1.743	other		1.813	3.22e-05	COL1A1,COL1A2,COL3A1,MMP12,MMP2,MMP3,MMP9,TGFB1	826 (18)
Muc1	0.989	transmembrane receptor	Activated	2.121	3.22e-05	ARG1,Ccl2,CSF1,IL33,MRC1,PDGFA,TIMP2,TNF	626 (8)
IL19		cytokine	Activated	2.607	3.22e-05	CCL2,CXCR4,FGF7,FN1,HMOX1,MMP9,SOCS1,TNF	745 (19)
midostaurin		chemical drug		0.046	3.22e-05	BCL2L11,CCL2,CD36,CGAS,HMOX1,MMP13,PTGS2,VIM	813 (19)
RARG	-0.102	ligand-dependent nuclear receptor		0.917	3.23e-05	BMP2,CCN2,CRABP2,CYP26B1,FOLR2,FOXC1,GJB4,GREB1,HOXA10,HOXA3,HOXA4,HOXB4,HOXB7,KLF4,LAMB1,MAFB,MMP11,SLC16A2,SLC17A9,STRA6,ZNF703	839 (24)
WWTR1	0.269	transcription regulator		-0.555	3.27e-05	Acan,ANGPTL4,ARHGAP15,BMP2,CCN2,COL11A1,COL1A1,COL9A2,CXCL6,CYP11A1,CYP11B2,FMOD,FN1,GJA1,IL7R,ITGB2,LAMA5,OAS1,OTOGL,RRM1,RRM2,SMAD7,SOX9,SP7,SPP1,SYNPO,THY1,TNFSF12,VCAM1	812 (22)
EIF2AK3	-0.305	kinase		-0.209	3.27e-05	BCL2L11,BDNF,BIRC3,CA9,CAPN1,CBX4,Ccl2,CD274,CTSC,CYB5R1,DERL3,ERN1,FOSL1,GADD45A,GCH1,IGF1,KLF4,MTHFR,NARS1,NFIL3,NUPR1,PRDM1,SLC1A4,SLC7A1,SYVN1,TNF,VEGFA,WARS1,ZFP36	819 (20)
TARDBP	-0.269	transcription regulator		-1.703	3.35e-05	AIF1,BCL2L11,C1QA,C1QB,Ccl2,CD36,CNTFR,CYBA,DHCR24,FDFT1,HDAC6,HLA-A,HLA-E,LDLR,LRCH2,LSS,MBP,MFAP2,Mx1,NUPR1,PSMB8,SFRP1,SFRP2,SQLE,TNF	724 (14)
IL20		cytokine		1.757	3.36e-05	CCL2,CTSK,HP,IL18,MMP12,MMP9,TDO2,TLR2,TNFRSF11A,TNFSF11,VGF,VTN	712 (19)
SS18	0.187	transcription regulator		1.155	3.36e-05	BCL2L11,CACNA1G,CBX4,CRLF1,FGFR2,GCH1,GPR137B,NFATC1,RET,RRAD,SALL1,SLC16A3
LINC00624		other	Inhibited	-2.622	3.41e-05	B2M,CXCL10,HLA-A,IFIT3,TAP1,TAP2,TNFSF10	436 (15)
HPSE	1.463	enzyme	Activated	2	3.41e-05	CCL2,IRS1,MMP9,PLAU,PTGS2,SDC1,TNF	777 (20)
N,N-dimethylsphingosine		chemical reagent		-1.941	3.41e-05	FN1,GCH1,NFATC1,PTGS2,SPHK1,TNF,VCAM1	755 (20)
vorinostat		chemical drug		1.974	3.45e-05	ABCD2,ABCG1,ADAMTS1,ALPL,BCL2L11,BIRC3,CCL3L3,CCND2,CCR1,CCR2,CCR5,CD276,CD74,CDKN2A,CEBPA,CLDN2,CTSD,FAS,HDAC6,HLA-DQB1,HLA-DRB5,HPGD,KLF4,KLF5,LDLR,LIPG,LSS,LYZ,MCM2,MMP2,MMP9,NFIC,NHERF1,OSM,PRDM1,PTGES,PTGS2,RHO,SOCS1,SPI1,ST3GAL5,TGFBR1,TNF,TNFSF10,TRAF1,TXN,VIM	867 (15)
pravastatin		chemical drug		0.2	3.49e-05	CAV1,CCL2,CD40,COTL1,CYP2B6,ENC1,GJA1,HMOX1,LDLR,NR1H3,RHOU,SLC16A7,TGFB1,TNF,VEGFA,VWF	682 (20)
DNMT3B	-0.52	enzyme	Inhibited	-2.858	3.54e-05	ABCD1,ACTA1,CACNA1C,CAMK4,CD36,CDKN2A,CYP1B1,EPDR1,GLT8D2,GRK3,HLA-DQB1,HTR2A,IRF5,ITPR2,KDELR3,LONRF1,MAPRE3,MYL9,NFATC2,PRKAR1B,PRKCB,RCAN1,RGS16,RYR2,SFRP2,SFRP4,SFRP5,SLC16A2,SLC7A11,TIMP3,TNF,TRPC3,YOD1	519 (6)
MHC II		group			3.7e-05	CCL3L3,CCL4,CD53,CD74,CTSS,Cyp4f16/Cyp4f37,HLA-DQA1,HLA-DQB1,HLA-DRB5,TAGAP,TNF,Wfdc17,ZFP36	593 (10)
pituitary adenylate cyclase-activating polypeptide		biologic drug			3.7e-05	ACER2,AKR1B10,ARHGAP32,AXIN2,CCND2,DPYSL3,ERRFI1,ETV4,FAH,FOSL1,GCH1,RET,WNT4
SELPLG	4.008	other		1.796	3.7e-05	BCL2A1,BST1,CCL2,CCL4,CXCR4,CYP1B1,HAVCR2,HCK,IGF1,IL1R2,IL4R,ITGAM,TNF	799 (16)
THBS1	1.175	other		0.239	3.7e-05	Ccl2,CCN2,COL1A1,COL1A2,COL3A1,FN1,LAMA4,MMP2,MMP9,PLAU,TGFB1,TNF,VEGFA	815 (20)
ARHGAP21	0.258	other		1.941	3.7e-05	CXCL10,Cxcl9,FGL2,IFIT3,IL18,IRGM,ISG20,PLA1A,PTGS2,SLCO3A1,SLFN12L,TLR3,TNF
paricalcitol		chemical drug	Inhibited	-3.138	3.7e-05	AGT,BMP2,Ccl2,COL3A1,FN1,NLRP3,PTGER4,PTGS2,TF,TFPI,TGFB1,TNF,VCAM1	633 (17)
leukotriene D4		chemical - endogenous mammalian		0.651	3.7e-05	ADAMTS1,APOLD1,BMP2,CCL2,CCL3L3,CCL4,CYSLTR1,FOSL2,KLF4,PDGFRB,PDK4,PTGS2,RCAN1,TNF,ZFP36	624 (16)
HDL		complex		-1.796	3.7e-05	ABCG1,CCL2,Ccl2,CCR2,CD40,CD80,CD86,CX3CR1,ITGAM,ITGB2,LDLR,PTGIS,PTGS2,TNF,VCAM1	538 (18)
HIVEP1	0.431	transcription regulator	Inhibited	-2.357	3.7e-05	CD40,FCER1G,IL18,IL1R2,IL33,NFKBIE,PIK3R5,TGFA,TGFBR1,TLR1,TLR5,TLR8,TNF,TNFSF13B,TRAF1	712 (11)
NOG	0.968	growth factor		-0.202	3.7e-05	BMP2,BMP7,CCN2,FAS,FST,IBSP,LEF1,MITF,MMP13,MMP3,PTGS2,SP7,SPP1,TNFSF11,VEGFA	590 (20)
salirasib		chemical drug		-1.846	3.7e-05	CA9,COL5A1,COL5A2,CYP2B6,ENO2,LGALS1,PDGFRB,PFKFB3,PLAU,SLC2A1,STC1,TGFA,TGFBR1,TJP1,VEGFA	828 (13)
HOXA3	2.079	transcription regulator	Inhibited	-3.405	3.79e-05	CCL3L3,DAPP1,EPAS1,EVI2A,IKZF1,IL17RA,ITGA4,NR2F2,PIK3CG,PLEK,PSTPIP1,RAC2,SPI1,UNC5B	367 (7)
SBDS	-0.517	other			3.8e-05	AKNA,CCN2,COL27A1,CTH,DERL3,EPDR1,FBXO32,HOXC10,IFI16,IL4R,LGR5,MAFB,MSX2,PAK3,PLAGL1,PTPRO,RAC2,SPP1,TNC,UBE2QL1
MAC		complex	Activated	2.593	3.87e-05	FN1,MMP13,MMP3,PDGFA,PTGER2,PTGS2,RGS16,SOX9,SPP1,TNF,ZFP36	739 (15)
carvedilol		chemical drug		-1.857	3.87e-05	ACTA2,COL1A1,COL3A1,CYBA,HMOX1,MMP2,MMP9,TFPI,TIMP2,TNF,TNFSF11	851 (19)
sitagliptin		chemical drug		-1.539	4.03e-05	ACTA2,Ccl2,CCN2,COL3A1,COL5A1,CXCL12,DHCR24,FN1,TGFB1	766 (22)
SFTPD		other		-1.474	4.03e-05	CCL2,Ccl2,CD14,MMP12,MMP2,MMP3,MMP9,TGFB1,TNF	788 (20)
plicamycin		chemical drug		-1.002	4.08e-05	AXL,B4GALT5,CA9,CAMKK2,CCL2,CCN2,COL1A1,COL1A2,DNM1,EPS8,FBXW7,GFRA2,HDAC4,HMOX1,HP,OLFM1,PLXDC1,PRDM1,RAB11FIP1,RASL11B,ROR1,SLC40A1,VWF,WNT9A	863 (16)
1-palmitoyl-2-arachidonyl-sn-glycero-3-phosphorylcholine		chemical - endogenous mammalian		-0.929	4.17e-05	CCL2,Ccl2,CD40,CD80,CD83,CD86,HMOX1,PTGS2,TNF,VCAM1	596 (19)
FABP3	5.456	transporter		0.174	4.17e-05	BDNF,CCL2,COL1A2,CXCL10,FN1,PLAU,PTGS2,RRM2,TLR2,VEGFA	815 (25)
SLC9A3		ion channel			4.17e-05	B2M,CD74,CELA1,Ifi47,Igtp,IRF8,PSMB8,PSMB9,TAP2,Tgtp1/Tgtp2	533 (7)
LIPG	-6.332	enzyme		0.076	4.17e-05	CCL2,CD36,CSF1,HDAC6,LDLR,LPL,MSR1,PLTP,TNF,VEGFA	692 (23)
coomassie brilliant blue		chemical drug		-1.993	4.17e-05	Ccl2,COL1A1,IL18,LIF,MMP9,NLRP3,P2RX7,PTGS2,TJP1,TNF	572 (12)
salvin		chemical toxicant		-1.537	4.17e-05	CCL2,CCL3L3,Ccl9,CD14,CDK5R1,CYP2B6,ITGAM,MMP3,MMP9,TNF	701 (17)
SERPINA1	-1.183	other		-0.427	4.25e-05	ADGRE1,ANGPTL4,CCL2,Ccl2,CD36,CD68,CX3CR1,DERL3,LDLR,Ly6a (includes others),MMP13,Orm1 (includes others),RGS16,SCARB1,SELENBP1,SYVN1,TLR2,TNF	713 (22)
hydrocortisone		chemical - endogenous mammalian		-1.232	4.3e-05	ANKRD1,CCL2,CCN2,CCND2,CD163,CD40,CD80,CD86,CEBPA,COL1A1,COL1A2,CXCR4,ERRFI1,FAS,FGF7,FN1,GPR153,IGF1,ITGAM,LPL,PPARG,PTGS2,SFRP1,STAT5A,TEAD4,TLE2,TLR2,TNF,TNFAIP2,VIM	891 (15)
nitric oxide		chemical - endogenous mammalian	Activated	2.249	4.3e-05	Ccl7,CCN2,CDKN2A,CTSH,CXCL10,CXCL12,DPYSL3,FAS,FGF7,GADD45A,HMOX1,HPGDS,IL18,IL7R,MMP13,MMP2,MMP9,PRDX5,PTGS2,SGK1,SLC23A2,SPP1,TIMP2,TIMP3,TNF,TNFSF13,TNFSF13B,VEGFA,WT1,ZFHX3	633 (15)
PTGES	-3.135	enzyme		0.911	4.33e-05	Ccl2,CCN2,CXCL14,CYBA,CYBB,ITGAL,ITGB4,MMP9,NCF1,NEB,PPARG,PTGES,PTGS2,TNF,TRAF1,VIM	778 (22)
HBEGF	-1.491	growth factor		1.143	4.41e-05	ANGPTL4,BDNF,BMP2,CCN2,CCND2,CXCR4,GJA1,GNGT2,HK2,LIF,MMP2,MMP9,PDK4,PTGS2,RHO,S100A16,SLC16A3,SOX9,TGFA,THRB,VEGFA,VIM	885 (20)
NTRK2	-1.772	kinase	Activated	2.021	4.44e-05	BCL2L11,BDNF,BMP2,CCND2,CDC6,CDKN2B,CHAT,DAPK1,GAD1,JAG1,Pou3f1,SOX9,SPP1,TGFBR1,TNF,TNFSF10,TWIST1,VEGFA,VIM	684 (18)
okadaic acid		chemical toxicant		0.192	4.5e-05	BCL2L11,BDNF,CCN2,CCND2,CRABP2,CYBB,CYP1B1,CYP2B6,ELF1,FOSL2,GCH1,IL21R,IRS1,KLF4,MMP3,MMP9,NR2F2,PTGS2,SP7,SPP1,TNF	809 (21)
FGF19		growth factor			4.51e-05	ALDH1A1,APOE,CD36,CYP7B1,ENO3,FABP5,GADD45A,HLA-DQB1,HSD17B1,MME,MMP12,PPARGC1B,RGS16,SCARB1,Scd2,SCN1B,SGK1,SLPI,SQLE,ST6GAL1	516 (12)
deferasirox		chemical drug	Activated	2.887	4.54e-05	CD300A,F13A1,GAS7,ITGAM,ITGB2,LRRC25,MS4A6A,PLD4,PPARG,TNF,TNFSF10,TREML2
Mir122a,b		group	Inhibited	-3.05	4.66e-05	AGT,ANKRD1,ARHGAP32,Ccl2,Ccl7,CCN2,CCR1,CD68,GALNT10,MMP10,MMP3,MMP9,PTGS2,SOCS1,TNF	671 (15)
zVAD-FMK		chemical - protease inhibitor		1.211	4.66e-05	ARG1,BCL2A1,BCL2L11,BIRC3,CAMK4,CCL2,CD163,CD40,CD80,CDK6,IL6ST,MRC1,PSMB9,TNF,VCAM1	544 (13)
acetaminophen		chemical drug		1.848	4.68e-05	A2M,ABCC3,ABCC5,ACOT7,ALDH1A1,BLVRB,CA3,CCL11,Ccl2,CCL3L3,CCR1,CCR2,CXCL10,Cxcl9,CYP1B1,EPHX1,FAS,GADD45A,GGT1,HMGCS2,HMOX1,IGF1,IL18,IRS1,NDRG2,PLA2G7,PPARG,PPARGC1B,PRDX6,PRKCB,PTGS2,Scd2,SERPINF1,SLC7A11,TF,TLR3,TNF,TXN,VCAM1,VEGFA	735 (21)
oleic acid		chemical - endogenous mammalian	Activated	2.227	4.74e-05	ANGPTL4,APOE,ARG1,Ccl2,CD36,CD68,CDKN2A,CYBB,CYP4F2,FABP5,GADD45A,GDF15,HK2,HMOX1,IGF1,LDLR,LPL,NCF1,NR1H3,OLR1,PDK4,PLIN2,PPARG,PTGS2,SPHK1,TLR2,TNF,UCP2,VCAM1	762 (21)
IL1RN	2.125	cytokine	Inhibited	-2.216	4.75e-05	ACTA2,CCL2,CIITA,CTSS,GJA1,HLA-DQB1,IFIT3,IGF1,IL18BP,ISG20,LIF,MMP9,NGF,OAS1,OAS2,OAS3,OASL,PTGS2,RTP4,SLC15A3,SPP1,THEMIS2,TNF,TNFSF10,USP18,VEGFA	799 (17)
KCNE3	-1.294	ion channel			4.81e-05	APOLD1,CDHR5,CSRNP1,FABP5,HEPHL1,HMGCS2,HSD17B7,HSPA1A/HSPA1B,IBSP,IRF4,KLF4,NFIL3,PRDM1,Prl8a2,PTGS2,Sik1,TNFAIP6
pyridostatin		chemical reagent	Activated	3.628	4.81e-05	B2M,CCRL2,CXCL10,IFIT1B,IFIT3,IFITM3,ISG20,LGALS3BP,OASL,PARP14,PSMB8,PSMB9,RTP4,SP110,TAP1,TRIM14,USP18	515 (14)
IL17F		cytokine	Activated	3.053	4.84e-05	CCL2,Ccl2,CXCL10,CXCL6,Cxcl9,CXCR4,IBSP,IGF1,LPL,MMP13,MMP3,PTGS2,TGFB1	625 (15)
ozone		chemical toxicant	Activated	3.058	4.84e-05	CCL11,Ccl2,CCL3L3,Ccl7,CLDN1,CTNNAL1,CXCL10,HMOX1,ITGB4,MMP12,SPP1,TJP1,TNF	495 (17)
PAF1	-0.689	other		0.458	4.86e-05	ARL4A,BIRC3,CCL3L3,HOXA9,IFIT3,IFITM3,ISG20,KLF4,OAS2,OAS3,OASL,SOX9,TAC3,ZFP36	336 (7)
PSEN2	1.378	peptidase		-0.602	5.15e-05	ANXA6,C1QA,C1QB,C3AR1,CD74,CTSC,CTSS,CTSZ,CYTIP,DBP,FBXW7,GDF11,GJA1,HLA-E,HSD17B1,MBP,PDGFRB,PSTPIP1,PTGS2,Sp100,THY1,TNXB	924 (19)
Bay 11-7082		chemical - kinase inhibitor	Inhibited	-3.184	5.15e-05	BCL2A1,CCL2,Ccl2,CCL3L3,CCL4,Ccl7,CCR2,CD274,CD83,GJA1,HMOX1,IL18,MMP13,MMP2,MMP9,NLRP3,PTGS2,SIX4,TLR2,TNF,TNFSF10,VCAM1	684 (15)
UMI-77		chemical reagent		-1.982	5.18e-05	ACTA2,TGFB1,TWIST1,VIM	630 (14)
BC-11		chemical reagent	Inhibited	-2	5.18e-05	ACTA2,COL3A1,COL5A1,FN1	539 (7)
DBN1	0.417	other	Activated	2	5.18e-05	ACTA2,COL1A1,COL3A1,CTHRC1
parbendazole		chemical reagent		0	5.18e-05	ALPL,BMP2,IBSP,SPP1	325 (7)
PDGFRbeta-recognizing cyclic peptide		chemical reagent		-1.969	5.18e-05	ACTA2,COL1A1,COL1A2,FN1
1-eicosapentaenoylglycerol		chemical reagent		-0.762	5.18e-05	MMP2,MMP9,PTGS2,TNF	605 (13)
bisphenol A		chemical - endogenous mammalian		0.706	5.25e-05	ALDH5A1,CCL2,CCN2,CD36,COL1A1,COL1A2,COL5A1,COL5A3,CTTN,CXCL10,CXCL12,FGF18,FGF7,GABRB3,GAD1,HAND2,HMOX1,HOXA10,HSPA1A/HSPA1B,IGF1,LBP,LCP2,MMP11,MMP9,PGR,POSTN,PPARG,PTGS2,PTPRS,SCNN1G,SGK1,SRD5A1,TGFB3,TIMP3,TNC,TNF	916 (21)
dorsomorphin		chemical - kinase inhibitor		-0.825	5.35e-05	ABHD5,ACTA1,ACTA2,ARG1,BDNF,BMPR1B,Ccl2,CD274,COL1A1,CYP11A1,GIPR,HDAC4,LAMC1,POSTN,PPARG,SERPINF1,SOX9,TFEB,TGFBR1,TNF	758 (19)
methamphetamine		chemical drug		1.65	5.35e-05	ADGRE1,ADRA2B,BDNF,BMP7,Ccl2,CPZ,DERL3,ELF1,FAS,FOSL1,FOSL2,FOXRED2,HMOX1,INMT,KASH5,KAZALD1,LGALS1,MMP2,MMP9,MRC1,MTHFR,NAT8L,PF4,RTKN2,TIMP2,TLR9,TNF,TXN,VCAM1	704 (17)
3-methyladenine		chemical toxicant		-1.14	5.35e-05	ACTA2,ALDH1A1,CD40,CD80,CD86,HMOX1,IL1RL1,IL33,MMP13,PERP,PTGS2,RCAN1,S100A10,TGFB1,TNF,VIM	689 (17)
USP36	-0.228	peptidase		0.96	5.36e-05	ANKRD1,CCDC80,CCN2,CRIM1,FJX1,GADD45A,PTGS2,TXN
TYRO3	-2.299	kinase		0.453	5.36e-05	C5AR1,CXCL10,FCGR1A,FCGR2A,FCGR3A/FCGR3B,MITF,Pou3f1,TNF	561 (18)
PHB2	-0.555	transcription regulator	Activated	2.828	5.36e-05	BMP2,GJA1,IL11,IL6ST,PGR,Prl8a2,SOCS1,TXN
MIRLET7		group		-0.707	5.36e-05	ACTA2,COL1A1,COL1A2,COL4A5,COL5A2,Hmga2,RRM2,TGFBR1	880 (16)
DDR1	-2.181	kinase		1.363	5.36e-05	Ccl2,CDKN2A,COL1A1,COL3A1,MMP14,MMP2,MMP9,VCAM1	660 (18)
NRP1	1.358	transmembrane receptor		-0.368	5.36e-05	ACTA2,CD40,CD86,DDAH1,DDAH2,HLA-DQB1,RCAN1,TNF	512 (16)
THY1	2.357	other		1.611	5.36e-05	ACTA2,AXL,MMP10,MMP13,MMP2,TGFB1,VEGFA,VIM	774 (20)
S100A7		other		0.788	5.36e-05	CA9,CCL4,IL11,MMP13,MMP9,NAPSA,TNF,VEGFA	789 (17)
ALDH2	1.212	enzyme		-1.726	5.36e-05	ACTA2,ADIPOR2,CALCB,CCN2,COL1A1,CTH,FN1,PHGDH,SLC1A4,SLC7A11,SLC7A5	624 (14)
CNOT7	-0.831	transcription regulator			5.36e-05	B2M,CLDN1,LGALS3BP,OAS1,OAS2,OAS3,PSMB8,SLC7A11,SP110,TAP1,TAP2	297 (7)
ATN1	-0.064	transcription regulator			5.42e-05	ATP1B3,BASP1,BDNF,CAMK4,CBLN1,DBP,DPYSL3,EBF1,ENO2,FBXW7,GAD1,GAS7,GSN,IFI16,LTBP2,NFIC,NREP,PDE1B,PRKCG,RGS16,Sik1,SOCS2,SOX11,SPP1,Tmsb4x (includes others),TYRO3	320 (7)
berberine		chemical drug		-1.869	5.42e-05	BIRC3,CCL2,CD40,CD80,CD86,CLDN1,CYP2B6,FAS,FN1,GRK3,HMOX1,LDLR,MMP2,MMP9,PPARD,PPARG,PTGS2,SCARB1,SPHK1,TGFB1,TJP1,TNF,UCP2,VCAM1,VEGFA,VIM	652 (19)
HDAC2	-0.07	transcription regulator		-0.276	5.45e-05	ACTA2,CAVIN2,CDKN2A,COL11A1,COL1A1,COL1A2,CYBB,DPT,FAS,HLA-A,IGF1,LGR5,LGR6,MCM10,MMP10,MMP13,MMP9,MYO1F,NFATC1,PLAU,PTGS2,RRM2,SFRP1,SOX11,SOX9,Sprr2h,Tcam1,TNF,TNFSF10,TRPC6	819 (21)
EIF6	-0.369	translation regulator		0.626	5.74e-05	ABHD2,Acad12,ACOT11,ACSS3,BMP5,CD36,COL1A1,COL3A1,COL5A2,DHCR24,FADS3,GALNT10,HEXB,HK2,HSD17B7,IRS1,LDLR,LSS,PIK3AP1,PIK3CG,PPARG,SORBS1,SORL1	265 (7)
PT1001B		chemical reagent		0.438	5.78e-05	ACTA2,Ccl2,CCN2,CXCL16,FN1,TNF
voltage-gated calcium channel		complex		-0.557	5.78e-05	ACTA1,CCND2,ITGAM,ITPR2,ITPR3,PTPRC	408 (7)
F630028O10Rik	4.396	other	Inhibited	-2.433	5.78e-05	Ccl2,COL1A1,ITGAM,PTPRC,TGFB1,TNF
MKX	2.855	transcription regulator		1.154	5.78e-05	COL1A1,COL1A2,COL3A1,MYOD1,SOX9,TNMD
CD5L	4.559	transmembrane receptor		0.831	5.78e-05	Ccl2,Ccl7,Ccl8,Havcr1,TLR2,TNF	797 (14)
PKP2	0.1	other	Inhibited	-2.431	5.78e-05	Ccl2,COL3A1,FN1,GJA1,PPARG,TGFB1	845 (12)
maraviroc		chemical drug	Inhibited	-2.449	5.78e-05	Ccl2,CCL4,COL1A1,COL1A2,CXCL10,RYR2	455 (14)
L-N6-(1-iminoethyl)-lysine		chemical reagent		0.503	5.78e-05	HMOX1,IRS1,ITGAM,PTGS2,TGFB1,VEGFA	582 (14)
CLEC4G		other		1.229	5.83e-05	ARG1,BMP2,CCN2,CDK6,CSF1,EBF1,IL11,Nrg1,PDGFA,PDGFD,SFRP4,TGFB1,TGFB3,TNF,VEGFA
CLU	-1.407	other		0.931	5.83e-05	ATP7B,CCL2,CCND2,CDH13,CDKN2A,CDKN2B,HSPA1A/HSPA1B,Hspa1b,Ifi27l2a/Ifi27l2b,IFIT1B,MMP2,MMP9,PARP14,SAMHD1,TNF	803 (18)
fatty acid		chemical - endogenous mammalian		1.243	5.84e-05	AOC1,Ccl2,CD36,FAS,HDAC4,HMOX1,IRS1,ITGAM,LDLR,LPL,MAPK12,MMP9,MYOD1,NR1H3,PLIN2,PPARD,PPARG,PTGS2,SLC27A1,SLC2A1,SLC30A3,ST3GAL5,TNF,UCP2,VCAM1	746 (21)
CXCR4	2.826	G-protein coupled receptor		1.872	5.85e-05	ACKR3,AXL,CCL2,CXCL10,CXCL12,CXCR4,DPP4,GAD1,MMP13,MMP2,MSX2,PGR,SP7,TNF,TNFSF10,VEGFA,ZBTB16	643 (16)
GPNMB	-0.95	enzyme		0.447	5.99e-05	Acp5,AXIN2,DDIT4L,MITF,NFATC1,PTGER2,SPI1,TNF,TNFRSF11A,TREM2	535 (12)
LRPAP1	0.295	other	Activated	2.556	5.99e-05	ACTA2,Ccl2,CCL3L3,LDLR,LPL,MMP2,PTGES,PTGS2,SORL1,TNF	593 (17)
SLC2A1	-3.033	transporter		-0.532	5.99e-05	ALDH1A1,DHRS9,FN1,HMOX1,KLF4,MMP2,PTGS2,SLC2A1,SLC7A11,TNF	829 (22)
SCGB1A1		cytokine		-1.703	5.99e-05	CCL11,Ccl2,CDKN2A,FN1,HAND2,ITGB2,MMP14,MMP2,MMP9,PTGS2	740 (13)
IL12 (family)		group		0.394	6.03e-05	ADAM19,BCL2L11,CCL4,CCR5,CD274,CD3E,CD80,CD86,CTH,FCGR3A/FCGR3B,FOSL2,GNA15,IRF4,IRF8,LEF1,LIF,NFATC2,NFIL3,PTPRC,SAMHD1,SELPLG,SH2D1B,SLC2A3,SOCS2,TNF,TNFRSF9,TNFSF10,TNFSF13B,TRIM29	836 (17)
DIO2	2.666	enzyme		0.931	6.03e-05	ADGRF4,ALDH1A1,Cbr2,CCL3L3,COL6A1,CYP1B1,DIO2,FST,GFRA1,GREM2,HAPLN1,HR,HSPA1A/HSPA1B,Hspa1b,IL11,KCND3,LIPG,LUM,MBP,MSR1,Naip1 (includes others),Orm1 (includes others),OSR1,PDP1,PI15,SCUBE1,SERINC2,SLC1A3,STAC2	472 (7)
HDL-cholesterol		complex		0	6.05e-05	BRINP2,DEPTOR,FDFT1,FOSL2,GPC6,GPT2,HDGFL3,MMP9,MSMO1,NUPR1,RASGRP1,SQLE
NSUN6	-0.053	enzyme		0.577	6.05e-05	AXL,CAVIN2,CCN2,CRIM1,DDAH1,EMP2,HEXB,ITGB2,PHGDH,SCHIP1,SGK1,TNS1
taurine		chemical - endogenous mammalian		-1	6.05e-05	AGT,AXL,Ccl2,CEBPA,FN1,MMP2,MMP9,NCF1,PTGS2,SLC6A6,TNF,VIM	913 (26)
miR-30c-5p (and other miRNAs w/seed GUAAACA)		mature microRNA	Inhibited	-2.061	6.12e-05	ADAMTS14,ADAMTS15,ADRA2A,ANPEP,BDNF,CCN2,COL1A1,COL1A2,COL4A5,COL5A1,COL5A2,COL8A1,LAMC1,LOXL2,MAP4K4,MLLT11,PCDH17,PDGFA,PLEKHA7,PPARG,PTGFRN,RAB27B,SLC7A1,SLC7A11,SPARC,SYT4,TGFBR1,THEM4,TNF,TNFAIP2	687 (7)
A-769662		chemical reagent		-1.255	6.13e-05	ABCG1,ACTA1,ACTA2,ARG1,FN1,MMP9,NR1H3,PPARG,SCARB1	718 (22)
NADPH oxidase		complex		1.353	6.13e-05	CCL2,CYBB,HMOX1,MMP12,MMP9,NCF1,PTGS2,TGFA,VCAM1	554 (15)
CD200	1.322	other		-0.884	6.13e-05	CCL3L3,CD80,CLEC7A,CTSK,IL4R,ITGAL,MRC1,TLR2,TNF	834 (19)
TERF2IP	-0.991	other		1.18	6.13e-05	CCL2,CCN2,EPB41L4A,GASK1B,H19,NNMT,SLIT3,TNF,TRABD2B	462 (9)
epicatechin gallate		chemical drug		-0.956	6.13e-05	ARG1,CDKN2A,GDF15,LYN,PERP,PTGS2,RPRM,VCAM1,VEGFA	838 (16)
9Z,11E-octadecadienoic acid		chemical - endogenous mammalian		0.156	6.13e-05	CD36,EBF1,IL10RA,IL6ST,LDLR,PPARG,PTGS2,SORBS1,UCP2	696 (19)
ilomastat		chemical drug		-0.973	6.13e-05	ACTA2,CCL2,Ccl2,CXCL10,MMP9,NGF,TGFB1,TJP1,TNF	835 (21)
NANOG		transcription regulator		-0.052	6.16e-05	BMP2,BMPR1B,CCND2,CDK6,COL3A1,DCN,EN1,FST,GATA6,GMFG,HOPX,HOXB3,HOXC4,HSPA1A/HSPA1B,IFNGR1,JARID2,KLF4,LAMA1,LGALS1,LTBP1,LYN,PILRB,RCAN1,S100A6,SMAD6,SMAD7,TEAD4,TGFB3,TGFBR1,THBS2,ZFHX3	765 (10)
ZNF217	0.356	transcription regulator	Inhibited	-2.331	6.16e-05	ANK3,CCL2,CDKN2B,COL8A1,CREB5,GAD1,HAPLN1,HOXC6,IFI16,IGDCC3,ITM2A,KCNK2,MPZL2,PAK3,RCAN1,SOCS2,ST6GAL1,STRA6	121 (4)
ALB		transporter		0.876	6.17e-05	ACTA2,AGT,CCL2,Ccl2,CCN2,COL1A1,CYBA,ERN1,FN1,PTGS2,SYNPO,TGFB1,TNF,VEGFA	622 (17)
EFNA5	-1.236	kinase		-0.832	6.17e-05	BDNF,CCN2,CRABP2,DCBLD2,DUSP4,FABP5,FOSL1,ITGB4,KLK7,LPXN,PGR,PTGS2,SOX9,TNFAIP6	727 (16)
TEAD2	1.244	transcription regulator	Activated	2.673	6.17e-05	CCN2,COL3A1,COL5A2,FIBIN,FJX1,KAZN,LOXL1,NUAK1,PCDH18,PDGFRL,POSTN,PTPRO,SAMD5,SLFN5
maslinic acid		chemical - endogenous non-mammalian		-0.285	6.2e-05	CCND2,CDK6,FAS,IL2RG,IL6ST,ITGA3,ITPR2,LIMK2,NFKBIE,PLCB2,PPARD,PPARG,PRKCB,PRKCI,PTGS2,SHC1,SLC1A3,SORBS1,TGFB1,TGFBR1,TNF	792 (21)
ATG5	-0.131	other		1.481	6.2e-05	AGT,ARG1,BCL2L11,CTSC,CXCL10,CYP2B6,FN1,HK2,HLA-A,LGALS1,MMP9,RCAN1,SCARB1,SIX1,SLC2A1,SLC40A1,TNF,TNFSF12,TWIST1,VCAM1,VIM	740 (18)
CGS 21680		chemical reagent		-1.551	6.28e-05	BDNF,Ccl2,CCL22,CCL3L3,CCL4,CDKN2A,COL3A1,FAS,GRIN2A,PTGS2,SLC9A1,TNF,VEGFA	595 (16)
xanthine		chemical - endogenous mammalian	Activated	2.019	6.32e-05	CCR5,CXCR4,MMP14,MMP2,PLAU,SLC2A1,TIMP2	835 (20)
T 0070907		chemical reagent		1.091	6.32e-05	Ccl2,CEBPA,COL1A1,COL1A2,HMOX1,PTGS2,TNF	617 (19)
RPL13A	-0.374	other		-1.463	6.32e-05	Ccl2,CCL22,Ccl8,CXCL12,LDLR,TAP1,VWF	476 (7)
CXCL5		cytokine	Activated	2.609	6.32e-05	ACTA2,COL1A1,COL3A1,ITGAL,ITGAM,TNF,TNFSF11	769 (18)
PTPRE	2.344	phosphatase		0.378	6.32e-05	Ccl7,Cxcl9,IL18,PLA1A,SLA,SLFN12L,STAT5A	299 (7)
PIAS3	0.598	transcription regulator		0.82	6.32e-05	CDKN2B,HP,MMP13,MMP3,MMP9,NFATC1,TPSAB1/TPSB2	779 (18)
ID4	0.515	transcription regulator		0.126	6.32e-05	CDKN2A,CDKN2B,CEBPA,MMP2,PPARG,VEGFA,VIM	300 (7)
loxoribine		chemical drug		-0.084	6.32e-05	PTGES,PTGS2,SDC1,TLR5,TLR7,TLR9,TNF	496 (12)
NR1I2		ligand-dependent nuclear receptor		-0.786	6.42e-05	ABCC3,ALDH1A1,ALDH3A2,Apoc1,CCL11,Ccl2,CCL3L3,CCR2,CD36,CEBPA,CLEC4E,CTH,Cxcl9,CYP2B6,DHCR24,HMGCS2,HSD17B1,IGF1,IL18,IL33,LTBP1,LYZ,NLRP3,OSM,PPARG,PTGS2,SCARB1,SOCS1,SORL1,SPHK1,TF,TJP1,TLR1,TLR3,TNF,TNFSF13	914 (19)
SOX11	3.197	transcription regulator		1.664	6.45e-05	ADSS2,ASPN,BMP2,CAV1,CCL11,CCL3L3,CD3E,CD86,CP,CXCR4,EBF1,FAS,HLA-DRB5,IL1RL1,IL6ST,ITGA4,LEF1,MYOD1,NREP,PDGFA,POSTN,PRDM1,SKAP2,TGFBR1,TNXB,TUBB3,WNT4	731 (11)
SIN3A	-0.017	transcription regulator		-0.816	6.58e-05	Acp5,BDNF,CCND2,CD274,COL1A1,COL1A2,CTSK,FBXO32,HOXA9,KLF10,MMP9,PTGS2,SMAD7,Sprr2h,SYT4,TMEM71	809 (14)
THRA	1.38	ligand-dependent nuclear receptor		0.448	6.88e-05	ACTA1,ANGPTL4,CAMK4,CCL2,Ccl2,CEBPA,CTSB,CTSD,CTSH,CXCL10,DIO3,FST,HMOX1,IGF1,LDLR,LPL,MBP,MYOD1,NCF1,NLRP3,PGR,PPARG,PTAFR,SFRP2,SLC6A12,SLC9A1,TGFB1,THRB,TNF,TNFRSF9,UCP2	721 (21)
IKZF3		transcription regulator		-1.739	7.09e-05	BLNK,CAV1,CAV2,CD68,FN1,IFIT3,IGSF11,KLF4,LHFPL2,MAN1C1,MGLL,RASSF4,RTP4,S100A16,SEMA5A,SOX9,TNS3
1,1-diarylethylene-diammonium derivative		chemical reagent	Activated	2.84	7.26e-05	CCL2,FAS,HLA-DMA,IFIT3,ISG20,OAS1,OAS2,OAS3,OASL,PARP14,SP110,SSPN,ST3GAL5,TAP1,TMT1B
CD14	2.761	transmembrane receptor	Activated	2.868	7.26e-05	BCL2A1,CCL2,Ccl2,CCL3L3,CCL4,CXCL10,CXCL12,IL10RA,MSR1,PTGS2,SOCS1,TGFB1,TLR2,TNF,VCAM1	668 (14)
PTPRJ	-0.295	phosphatase	Activated	2.853	7.26e-05	ACTA2,CCL3L3,CCL4,Ccl7,FCER1G,FGL2,IL18,OASL,PADI2,PLA1A,PLAGL1,PTGS2,SLA,SLFN12L,TNF	642 (17)
CpG ODN 1668		chemical reagent		1.589	7.26e-05	Ccl2,CCL3L3,CCL4,CD300LD,CD40,CD80,CD86,CXCL10,PRDM1,PTGS2,SOCS1,TLR5,TLR7,TLR9,TNF	597 (19)
Calcineurin A		group		1.455	7.32e-05	ACTA1,CCN2,COL1A1,COL1A2,COL3A1,FGF18,GJA1,ITPR2,SLC2A1,TGFB1,UTRN	689 (23)
OSCAR		other		-0.156	7.32e-05	CCR2,CD40,CD83,CD86,CX3CR1,ITGAM,MMP19,TLR7,TLR8,TNF,TNFSF10	717 (15)
SOST		other	Activated	3.123	7.32e-05	AXIN2,Ccl2,CCL3L3,CCL4,CD36,CEBPA,CTSK,LPL,PLIN2,PPARG,TNFSF11	765 (22)
4-(2-aminoethyl)benzenesulfonylfluoride		chemical - protease inhibitor		-1.662	7.32e-05	ADAMTSL1,ATP1A2,CASP4,COL11A1,COL1A1,COL1A2,FN1,HMOX1,MITF,TNC,TNN	601 (16)
glycocholic acid		chemical - endogenous mammalian		0	7.38e-05	ADGRF4,ANKRD1,ANPEP,APOD,CD74,CREG2,CRIM1,CXCL6,IL34,IL7R,LIPG,LTBP1,MMP11,PAPPA,PLXNC1,PRSS12,PTPRS,STC1
SYVN1	-1.609	transporter		-0.062	7.5e-05	ABCC3,ATP1B3,AXL,CDA,CYP1B1,DIO2,EPHA2,ERN1,FAS,HLA-A,IL18,IL7R,ITGA3,ITGB4,LGALS3BP,OLR1,PPP1R15B,SLC2A1,SLC2A3,SLC39A10,SLC43A3,SLC6A6,SLC7A2,SLC7A5,TMEM106B,TRERF1,UNC13D,VIM
morphine		chemical drug		0.438	7.5e-05	AIF1,AXIN2,BDNF,CALCB,CCL3L3,CCR5,CD2AP,CNR2,CYBB,FAS,FOSL1,FOSL2,GRIN2A,IL18,ITGAM,MBP,MMP9,NET1,PTGES,PTGS2,SPARC,SYNPO,THBS2,TLR2,TLR9,TNF,TXN,WNT9A	1022 (18)
5-azacytidine		chemical drug		1.073	7.55e-05	CAV1,CDKN2A,CDKN2B,CIITA,CLDN1,COL1A1,CXCL12,DLK1,EPHA2,FOSL1,GADD45A,GDF15,GJB3,HK2,IRF8,ITGAL,KLF4,Ly6a (includes others),PLAGL1,PLAU,PTGS2,RPS6KA6,RRM2,SHC1,SLC7A5,SLC9A1,SOX11,SOX9,SPHK1,TACSTD2,TFPI2,TGFBR1,THBS2	763 (19)
mir-10		microRNA		1.438	7.65e-05	ANKH,ARG1,CCL2,CD36,CD40,CD80,CD86,CTDSPL,FKBP5,GJA1,HDAC4,HOXD10,IRF4,KLF4,PRDM1,PTPN18,PTPN7,SGPL1,SYVN1,TGFBR1,TNF,VEGFA,WT1	708 (18)
Retinoic acid-RAR-RXR		complex	Activated	2.197	7.79e-05	CHAT,DLK1,HOXA3,HOXA4,HOXB3,HOXB4,HOXC4,LAMB1,MMP11,MMP9,MYOD1,RBP1,RET,VEGFA	453 (7)
Z-LLL-CHO		chemical - protease inhibitor		-0.032	7.85e-05	BCL2A1,BCL2L11,BIRC3,CCL2,Ccl2,CCN2,CCND2,CDH13,CDKN2A,CEBPA,CRYAA/LOC102724652,CTSB,CTTN,CXCL10,Cxcl9,DCN,DOCK2,DOK1,EPAS1,FAS,GATA2,GCH1,HMOX1,HSF4,IRS1,ITPR2,ITPR3,KLF5,MCM10,MITF,MMP11,MMP13,MMP14,MMP2,MMP9,NCF1,OPTN,PFKFB3,PGR,PPARG,PRDM1,PTGS2,PTPN5,PTPN6,RRM1,SLC27A1,SORT1,SP7,TGFBR1,TJP1,TNF,TWIST1,TXN,VCAM1,VEGFA,WAS	708 (14)
diABZI STING agonist-3		chemical reagent	Activated	2.219	7.97e-05	AIM2,CGAS,CXCL10,IFI16,NLRP3	532 (12)
OTUD1	-0.92	peptidase	Activated	2.236	7.97e-05	ACTA2,COL1A1,TGFB1,TWIST1,VIM	739 (17)
QRFP		other	Activated	2.219	7.97e-05	CD36,CEBPA,LPL,PPARG,SLC27A1	363 (7)
SDC4	-0.774	other		-0.747	7.97e-05	ANGPT2,KLF4,MMP3,MYOD1,SOX9	719 (20)
CTSE	4.073	peptidase		-1.342	7.97e-05	CD40,CD80,CD86,CTSB,IL18	667 (12)
PROK1		growth factor			7.97e-05	CCN2,IL11,PTGS2,RCAN1,SPHK1	697 (12)
APOM		transporter	Inhibited	-2.2	7.97e-05	CCN2,COL1A1,DHCR24,FN1,TGFB1	721 (19)
N(1)-methylnicotinamide		chemical - endogenous mammalian	Inhibited	-2.224	7.97e-05	ACTA2,Ccl2,COL1A1,FN1,TNF	541 (10)
murabutide		chemical reagent		1.342	7.97e-05	CD40,CD80,CD83,CD86,MRC1	550 (13)
(S,R)-3-(4-hydroxyphenyl)-4,5-dihydro-5-isoxazole acetic acid, methyl ester		chemical reagent	Inhibited	-2.309	7.98e-05	Ccl2,CCR1,CCR5,CXCL16,CXCR4,IL11,IL16,IL17RA,IL4R,IL6ST,IL7R,TNF	759 (19)
FCGR2B	6.603	transmembrane receptor	Activated	2.164	7.98e-05	AIM2,CCND2,CD40,CD80,CD86,CLEC4E,CXCL10,RASGRP1,SLC2A6,SOCS1,TNF,VEGFA	586 (15)
ANGPT1	0.612	growth factor		-0.092	8.08e-05	ACTA1,ADAMTS1,ADAMTS9,ANGPT2,CCL2,CDKN2A,COL3A1,DUSP4,HOXB4,JAG1,TNF,VCAM1,VEGFA	569 (18)
TNFSF15		cytokine	Activated	2.543	8.08e-05	ABCG1,ACTA2,BIRC3,CD40,CD80,CD83,CD86,FN1,MMP9,POSTN,SPP1,TNF,VIM	557 (14)
stallimycin		biologic drug	Activated	2.496	8.08e-05	BMP7,CSF1,CXCL10,IFI16,IFIT3,IL3RA,IL7R,IRF4,OAS1,SP110,TGFA,TNF,TNFSF10	730 (14)
U73122		chemical reagent	Inhibited	-2.424	8.08e-05	AGT,CCND2,FN1,ITGAM,ITPR2,MMP13,MMP14,MMP2,NFATC1,PTGS2,TNF,VCAM1,WNK4	633 (16)
RAG2		enzyme		1	8.08e-05	ANKRD1,CCDC8,CCL11,COL6A2,CXCL10,Cxcl9,EPAS1,FCGRT,FGR,GPR183,IL1RL1,IL21R,IL4R,KLF5,Mx1,MYO18B,RAP1GAP,RHOU,SMPD1,TLR3,TNF,ZNF385A	855 (13)
mir-34		microRNA		1.646	8.08e-05	ACTA2,AXL,BIRC3,CCND2,CDK6,COL1A1,EFNB1,FN1,FOSL1,HK2,KLF10,LEF1,MLLT3,MMP9,PFKFB3,PIP5K1A,SLC30A3,SLC7A11,STIM1,TIMP3,TNF,TUBB3	909 (21)
cephaloridine		chemical drug		0.276	8.45e-05	AKR1B10,ANGPTL4,CCN2,CD72,CDC45,CDC6,CSMD1,CXCL10,CXCL14,CYP1B1,E2F8,HMOX1,HSPA1A/HSPA1B,MMP12,POLA2,RAB31,RAPSN,RYR2,STRA6,TAC3,TNFRSF12A
NODAL		growth factor		-0.632	8.45e-05	ACTA2,ARG1,CCN2,CD40,CD80,CD86,CXCL10,ITGAX,MRC1,TNF	739 (20)
CD276	3.232	other	Inhibited	-2.611	8.45e-05	CD80,CD86,CXCL10,MMP9,OAS1,OAS2,OAS3,SOCS1,SOCS2,TNF	660 (16)
CNR2	4.654	G-protein coupled receptor		-0.993	8.45e-05	CCL2,Ccl2,CCL22,CCN2,CXCL10,FN1,ITGAL,PTGS2,TGFB1,TNF	605 (19)
FURIN	1.142	peptidase	Inhibited	-2.155	8.45e-05	ADAMTS3,BDNF,GJA1,IL4R,ITGAX,PTGS2,SMAD7,TGFB1,TNF,VEGFA	890 (22)
4-hydroxytamoxifen		chemical drug		1.063	8.5e-05	ANGPTL2,BCL2L11,CCN2,CCN3,CD55,CDKN2A,CEBPA,COL16A1,CTSD,CYP1B1,DUSP4,ERRFI1,FOSL2,GM2A,HOXD11,HSD17B7,IGF1,IL7R,PDK4,PGR,PTGER4,RAI2,RGS16,SGK1,SLC2A1,SPHK1,TGFA,THRB,TNF,TRIM16,TUFT1,ZFP36	905 (22)
PANX1	1.258	transporter		0	8.57e-05	ACTA2,Ccl2,CCL3L3,HMOX1,LEF1,MITF,P2RX7,TNF	800 (19)
FKBP4	-1.277	enzyme		-0.613	8.57e-05	CEACAM1,HOXA10,LIF,PDK4,PPARG,PRDX6,TIMP3,TNF	924 (19)
CSF3R	3.999	transmembrane receptor			8.57e-05	CD14,CSF3R,CXCL12,FCGR1A,HOXA10,HOXA9,ITGAM,LYZ	412 (7)
tomatidine		chemical - endogenous non-mammalian	Inhibited	-2.178	8.57e-05	Acp5,CTSK,MMP9,NARS1,NFATC1,SLC6A9,TCIRG1,TNFRSF11A	536 (12)
TPCA-1		chemical drug	Inhibited	-2.781	8.57e-05	CCL2,COL1A1,FN1,MMP2,MMP9,TNF,TRAF1,VIM	541 (14)
miR-141-3p (and other miRNAs w/seed AACACUG)		mature microRNA	Inhibited	-2.439	8.81e-05	BCL2L11,BST1,CACNA1G,CD274,CDK6,COL1A2,CYP1B1,GADD45A,GJB3,JAG1,LEF1,MMP2,PERP,PITX1,STAT5B,VIM,WIPF1,ZFPM2	651 (14)
EP4-D		chemical reagent		-1.291	8.97e-05	BTK,CD3E,CD74,CTH,CTSZ,CYFIP2,HLA-A,IL18,IL33,INPP5D,PTPN6,Sct,SLAMF6,SLC40A1,ZBTB16
32-134D		chemical reagent		-0.169	8.97e-05	ANGPTL4,CA9,CCL2,CCL22,CD274,CXCL10,CXCL12,Cxcl9,HAVCR2,IL11,IL16,OSM,SLC2A1,TNF,VEGFA
1810019D21Rik		other		0.775	8.97e-05	ADAMTSL3,APOBEC1,ASS1,COL6A1,COL6A2,COL8A1,FST,IL13RA2,ITGB2,MMP9,NIPAL1,PLA2G7,PLAU,SLC7A11,SQOR
IFNA1/IFNA13		cytokine	Activated	3.37	8.97e-05	CD274,CD40,CD80,CD83,CD86,CXCL10,Mx1,OAS1,OAS2,PTGS2,SIGLEC1,SOCS1,Tgtp1/Tgtp2,TLR3,ZBP1	542 (16)
telmisartan		chemical drug		-0.569	8.97e-05	AGT,BDNF,CCL2,CCN2,CD163,ITGAX,LPL,MMP9,MRC1,PPARD,PPARG,PTGS2,TGFB1,TNF,TRPC3	761 (20)
SAV1	-1.493	other	Inhibited	-2.954	9.06e-05	CCN2,CDKN2A,COL1A1,COL3A1,FN1,GPC3,SPP1,TNF,VIM	568 (10)
SULF2	-0.164	enzyme		0.97	9.06e-05	Acan,AXIN2,MMP13,MMP2,MMP9,PDGFA,POSTN,SOCS2,TGFB1	984 (22)
HCAR1	-0.175	G-protein coupled receptor		0.522	9.06e-05	COL1A1,CXCR4,Havcr1,HK2,PDGFRB,PFKM,SEMA5A,SLC16A3,TNF	391 (7)
SMARCD3	1.925	transcription regulator		0.113	9.06e-05	COL1A1,DEPTOR,DKK3,FMOD,HAPLN1,ITGA3,KLF4,MITF,SOX9
RLN2		other		-0.34	9.06e-05	ACTA2,CD36,IL18,MMP13,MMP2,MMP3,NLRP3,TGFB1,VEGFA	578 (14)
HAS2	1.485	enzyme		0.315	9.06e-05	ACTA2,Ccl2,HSPA1A/HSPA1B,MMP13,MMP9,TGFB1,TNFAIP6,VEGFA,VIM	917 (21)
NT5E	0.471	phosphatase		-0.863	9.06e-05	Ccl2,COL1A1,COL3A1,IGF1,IL13RA2,MMP13,SPP1,TGFB1,TNF	786 (17)
NOX1	-0.751	enzyme		-0.133	9.06e-05	EPAS1,HMOX1,MMP9,PAK1,SMAD7,TGFA,TLR2,TNF,VEGFA	561 (14)
JTE-013		chemical reagent		-1.492	9.06e-05	CCL2,CCN2,FN1,GABRB3,GAD1,ITGAX,MRC1,TNF,VCAM1	886 (23)
SB 290157		chemical reagent		-0.853	9.06e-05	ADGRE1,C3AR1,CASP4,CD40,CD80,CD86,PTGS2,SPP1,TNF	703 (17)
bromodeoxyuridine		chemical drug	Activated	2.673	9.77e-05	BMP7,CSF1,CXCL10,IFI16,IFIT3,IL3RA,IL7R,IRF4,OAS1,SP110,TGFA,TGFBI,TNF,TNFSF10	799 (19)
SMC1A	-0.667	transporter			9.77e-05	AKT3,CEBPA,CSF3R,GATA2,GATA6,HOXA9,IL1RL1,KLF4,LEF1,SOCS1,STAT5A,STAT5B,TINAGL1,VIM
BRD2	-0.401	kinase			9.77e-05	Ccl2,CD300A,CDKN2A,EBF3,HMOX1,IL7R,LY9,NFIB,PKIB,RAB3GAP2,S100A6,SLAMF9,TNF,WEE1
SGK1	-1.985	kinase		-0.933	9.8e-05	BCL2L11,CCN2,CDK6,CEBPA,GRIN2A,HOXA10,KCNQ3,KCNQ4,LIF,PPARG,SCNN1G,SLC1A3,SLC2A3,SLC6A8,STIM1,TNF	923 (22)
IL17RA	1.797	transmembrane receptor	Activated	3.302	9.86e-05	CCL11,Ccl2,CCR1,CSF3R,CXCL12,CXCL6,MMP12,MMP13,MMP3,MMP9,TNF	579 (15)
kaempferol		chemical toxicant	Inhibited	-2.435	9.86e-05	ACTA2,CCN2,COL1A1,CXCL12,FN1,HMOX1,MMP2,MMP9,PLAU,PTGS2,TNF	701 (18)
4-phenylbutyric acid		chemical - endogenous mammalian		-1.232	0.000101	ABCD1,ABCD2,ADIPOR2,CCL2,Ccl2,CXCL12,EPHX1,ERN1,GJA1,GSN,HLA-A,MMP2,MMP9,NLRP3,NUPR1,OLR1,PADI2,PTGS2,RGS9,SLC16A2,TIMP2,TJP1,TNF	641 (18)
CAPN6	0.024	peptidase		-1.789	0.000102	AXIN2,BMP2,BMP7,BMP8A,BMPR1B,CCN2,DLG5,FZD1,ITGB2,LEF1,PARD3,PATJ,PRKCI,SAV1,SMAD7,TEAD4,TGFB1,TGFBR1,WNT4,WNT6
ACVR1	0.833	kinase			0.000103	ALPL,BRINP3,CCN3,DCN,EDIL3,Fndc1,IBSP,Ifi27l2a/Ifi27l2b,IL33,LEF1,OGN,SRPX2,VCAM1	315 (7)
AGTR1	0.914	G-protein coupled receptor		0.343	0.000103	AGT,COL3A1,CP,CYBA,FN1,GABRB3,HMOX1,OLR1,PTGS2,SGK1,TGFB1,TGFB3,TNF	783 (21)
KDR	0.179	kinase		0.479	0.000103	A2M,ANGPT2,BTK,Ccl2,CXCR4,HAVCR2,HMOX1,INPP5D,MMP14,PTGS2,SFRP1,TJP1,VEGFA	693 (18)
Pam3-Cys		chemical toxicant	Activated	2.404	0.000103	CCL2,CD14,CD163,CD80,CD83,CD86,CXCL10,FPR1,IL1RL1,TGFA,TLR2,TNC,TNF	737 (16)
CRNDE		other	Activated	2.354	0.000104	ACTA2,DUSP4,EPHA2,PDGFA,PDGFRB,RAC2,RASA3,RASA4,RASGRP2,TGFB1,VEGFA,VIM	721 (12)
PGF	0.107	growth factor		1.888	0.000104	ALOX5AP,ANGPTL4,CCL2,CCL4,CXCR4,DCN,Dnm3os,FST,MAP4K4,MMP9,NRP2,TNF	746 (19)
ELK1	0.277	transcription regulator		1.218	0.000105	ANKH,ARRB2,BMP2,CCL2,CDKN2A,FOSL1,MMP13,MMP9,NUPR1,PSMB8,PSMB9,PTGS2,SLC2A1,SLC7A11,SPP1,TLR9,TNF,ZFP36	803 (20)
GATA6	3.712	transcription regulator		1.658	0.000108	ACTA2,ARG1,BCAM,BMP5,C4A/C4B,CAV1,CD163,CRABP2,CYP11A1,CYP11B2,DCBLD2,DLK1,DLX3,DPP4,GATA6,HSD3B1,IRF8,LAMA1,LAMB2,LGR5,LTBP1,MRC1,MSX2,NAPSA,NFIA,PPARG,PRDM1,PTGES,PTGIS,SLPI,SPARC,Sprr2d,Sprr2h,TGFB1,TNFSF10	482 (11)
HOXBLINC		other		0.404	0.00011	HOXA10,HOXA11,HOXA9,HOXB2,HOXB3,HOXB4,IRF8
GLUL	-1.369	enzyme	Inhibited	-2.63	0.00011	CAV1,CD80,CXCR4,MRC1,MSR1,SLC7A5,TNF	417 (7)
EDNRA	0.385	transmembrane receptor		1.673	0.00011	COL1A1,COL3A1,ITGAM,MMP2,PTGS2,TGFB1,TIMP2	763 (22)
fevipiprant		chemical drug		-0.57	0.00011	CSF1,HPGDS,PRDM1,PTGS2,TNF,TNFRSF12A,TNFSF11
spermine		chemical - endogenous mammalian		-0.011	0.00011	CCL2,CCL4,CD274,ITGAL,ITGB2,TLR2,TNF	598 (17)
BAPTA-AM		chemical reagent		-1.547	0.00011	BDNF,CCL2,COL1A1,CXCL10,CYP11B2,FN1,MMP13,MMP2,NFATC1,PTGS2,SOCS1,SOCS2,TNF,TRPC3,VCAM1	546 (16)
colchicine		chemical drug		0.491	0.00011	ACTA2,BDNF,CCN2,CD40,CHAT,CYP2B6,FAS,IL18,KCNQ4,MEFV,NGF,NLRP3,PTGS2,SCARB1,SOX9	840 (20)
bexarotene		chemical drug	Activated	3.017	0.000114	ADD3,APOE,AXL,BMP7,CCL2,Ccl2,CST3,CTH,CTSH,DLK1,EPHA2,GPM6B,ITM2A,KLF10,LOXL2,LPL,MLLT11,MMP9,MYOD1,NRP2,PPARG,PTGS2,PTPRO,RET,SELENOM,SLC27A1,SLC7A1,SLC7A5,SPARC,TGFA,TGFB1,TUBB3,VCAM1	755 (24)
TLN1	-0.339	other	Activated	3.162	0.000117	Ccl2,CCL4,CD14,CXCL10,HLA-A,ITGAL,ITGAM,MMP13,MMP9,TNF	895 (21)
oxazolone		chemical reagent	Activated	2.791	0.000117	Ccl2,CXCL10,Cxcl9,IL18,NGF,SDC1,SLIT2,TNF,TPSAB1/TPSB2,VCAM1	464 (11)
IP7e		chemical reagent		-0.728	0.000118	APOE,BDNF,COL1A1,FN1,TJP1,VIM
OSTM1	-0.132	other			0.000118	Acp5,CTSK,IRF8,MAFB,NFATC1,PRDM1
XMD1150		chemical drug		0.509	0.000118	CTSB,CTSC,CTSD,MITF,TFEB,TNF	643 (9)
nedocromil sodium		chemical drug		-1.664	0.000118	ANGPT2,COL3A1,MMP2,MMP9,TGFB1,TNF
manumycin A		chemical reagent		-0.557	0.000118	ANPEP,FN1,PTGS2,ST6GAL1,TNF,VEGFA	738 (21)
MLI-2		chemical reagent		0.689	0.000118	CTSB,CTSC,CTSD,MITF,TFEB,TNF	627 (7)
rosmarinic acid		chemical - endogenous non-mammalian		-1.109	0.000118	ACTA2,BDNF,CCN2,MMP2,PTGS2,TNF	827 (18)
desmosterol		chemical - endogenous mammalian		0.928	0.000118	ABCG1,ACSL4,ARG1,DHCR24,LDLR,Scd2	462 (5)
capsaicin		chemical drug		-0.51	0.000119	ABCC3,BDNF,CALCB,GDF15,HMOX1,IGF1,MMP14,MMP2,MMP9,PPARD,PPARG,PTGS2,SGK1,TNF,UCP2,WNK1	798 (21)
BAX	0.286	transporter	Activated	2.128	0.000122	BCL2L11,CDKN2A,CTSB,CTSD,CTSH,CTSK,CTSS,CXCL10,HLA-A,IFNAR2,MMP12,MMP9,Mx1,TNF	777 (20)
NFKBIB	0.258	transcription regulator		-0.068	0.000122	BCL2A1,BCL2L11,CCL2,CD40,CD80,CD86,DAPK1,MMP9,PLAU,SMAD7,TNF,TNFSF10,VCAM1,VEGFA	611 (13)
KAT2A	0.039	enzyme		0.068	0.000122	ADAM23,ADAMTS1,ANK3,CCND2,DUSP4,FABP5,FBXO32,GATA2,HLA-DQB1,HMGA1,IMPA2,LGR5,MITF,NR1H3,PDGFA,PFKFB3,Ptprd,PTPRO,RAB3D,RHO,RHOU,SYT9,TGIF1,THOP1	909 (23)
TIA1	0.105	other		-0.049	0.000124	AXL,CAMKK2,CCN2,CD109,CD276,CLDN1,FST,GATA6,PER3,PPARG,PTGS2,S100A6,TFPI2,TIMP3,TNF,TNFRSF12A,VEGFA,WT1	648 (8)
FGFR3	-2.382	kinase		1.803	0.00013	CCL4,CD274,CDKN2A,COL1A1,COL3A1,FN1,HK2,MMP9,SOX9,SPARC,SPP1,TNF,VIM	620 (17)
PELP1	-0.334	other		-0.632	0.000131	ALDH3B1,ANGPTL4,ASS1,B3GALNT1,BMP2,COL12A1,CTSH,CYGB,DOCK11,EDEM2,EPDR1,FOXQ1,GREB1,IL13RA2,KCNK2,LCP1,MLPH,MMP2,MMP9,MRC1,PPARG,PTGES,PTGS2,RBP1,SLC1A3,SLPI	777 (19)
mir-135		microRNA		-0.877	0.000131	ALOX5AP,BAG3,Ccl7,Ccl8,CXCL12,HOXA10,IL11,KLF4,MMP13,SPP1,TGFB1
FABP4	0.066	transporter		0.463	0.000131	ALDH1A1,Ccl2,CD36,FABP5,HMOX1,MSR1,NR1H3,PPARD,PPARG,PTGS2,TNF	622 (22)
CRYAB	-1.982	other		-0.441	0.000131	ALDH1A1,BAG3,BMP2,FBXO32,HSPB8,LGR5,MME,MYOD1,Nrg1,VEGFA,VIM	650 (7)
ACVRL1	1.083	kinase		1.154	0.000131	ANGPT2,CXCL12,CXCR4,GDF15,IL1RL1,MMP13,PLAU,SMAD6,SMAD7,VCAM1,VEGFA	630 (20)
NCOA3	-0.731	transcription regulator		0.579	0.000132	ANKRD1,CCDC80,CCN2,CDC6,CEBPA,CYP2B6,FGFR2,HK2,HMOX1,IGF1,IRS1,MMP9,PARD6B,PGR,PLIN2,PPARD,PPARG,PTGS2,SLC16A3,SLC2A1,VEGFA	904 (20)
cyclooxygenase		group	Activated	2.138	0.000132	ARG1,HMOX1,IGF1,LIF,MMP3,MRC1,PTGS2,TNN	740 (18)
IFNW1		cytokine		1.89	0.000132	CD40,CD80,CD83,CD86,CXCL10,MARCHF1,TLR3,ZBP1	296 (7)
ZNF202	0.045	transcription regulator			0.000132	ABCG1,APOE,CDKN2A,CRABP2,LPL,PLTP,VEGFA,ZFP36
FCER1A		transmembrane receptor		0.345	0.000132	Ccl2,CCL3L3,CEBPA,LAT2,PLCG2,PPARG,SIRPA,TNF	658 (19)
LY6E	-0.866	other		-0.104	0.000132	ABCC3,CCN2,CD14,CD274,CD83,FGF7,PSCA,TNF
NAB2	-1.284	transcription regulator	Inhibited	-2.521	0.000132	ALOX5AP,FN1,MMP3,PLAU,PPARG,RRAD,TGFB1,TNFSF10	393 (7)
elovanoid N32		chemical - endogenous mammalian	Inhibited	-2.121	0.000132	APOE,CDKN2A,MMP12,MMP13,MMP2,MMP3,MMP9,VEGFA
STAG2	-0.353	other	Inhibited	-2.453	0.000135	CCRL2,CD274,CXCL10,IFIT3,ISG20,LGALS3BP,OAS1,OASL,PARP14,SP110,TNF,USP18	416 (7)
GAPDH	-0.28	enzyme		-0.466	0.000135	C2,CCL2,CCL4,ENPP1,FCER1G,OAS1,OAS2,OAS3,SPP1,TGFB1I1,TNF,WARS1	634 (13)
chloropromazine		chemical drug		-1.6	0.000135	CD83,CYP2B6,CYP4F2,FDFT1,HPN,IL18,LDLR,LSS,MSMO1,SLC2A3,SQLE,TNF	236 (5)
dimethyl fumarate		chemical drug		-0.08	0.000135	ACTA2,BDNF,BMP2,CD86,FN1,HMOX1,MRC1,PTGS2,SLC7A11,SPP1,VEGFA,VIM	786 (19)
thalidomide		chemical drug		-1.642	0.000135	ANGPT2,BIRC3,CAV1,CD80,COL1A1,GDF15,ITGAM,NRP2,TGFB1,TNF,TRAF1,VEGFA	849 (14)
phenacetin		chemical drug		1.497	0.000135	A2M,BIRC3,CP,FBLIM1,MRC1,PLA1A,PSMB8,RFTN1,S100A10,SPP1,TNFRSF12A,VIM	367 (7)
ribavirin		chemical drug	Activated	2.38	0.000135	CCL22,CCL3L3,CD80,CD86,Cxcl9,F7,IFIT3,ITGAM,ITGB2,OASL,TNF,USP18	651 (18)
prostaglandin D2		chemical - endogenous mammalian		0.453	0.000135	CSF1,CXCL10,EPAS1,HMOX1,HSPA1A/HSPA1B,ITGAM,NFATC1,NINJ1,P2RX7,PPARG,PRDM1,PTGS2,TNF,TNFRSF12A,TNFSF11	707 (17)
IRS2	1.133	enzyme		0.081	0.000135	ACTA2,CCN2,CEBPA,FHL2,FST,GJA1,HMOX1,IRS1,LPL,MYL1,PPARG,SLC2A1,TNF,Tpm2,VEGFA	976 (22)
APOA1		transporter		-1.687	0.000135	ADCY1,APOE,CAV1,Ccl2,CCR2,CYBB,ITGAM,PTGIS,PTGS2,SCARB1,SLC2A1,TGFB1,TLR2,TNF,VCAM1	672 (20)
miR-125b-5p (and other miRNAs w/seed CCCUGAG)		mature microRNA		-0.475	0.000143	ACSS1,ADAMTS1,ARG1,BMPR1B,CBX7,Ccl2,CCR5,CDK6,CDKN2A,DIO3,HK2,HMOX1,JARID2,LCP1,LIPA,PERP,SGPL1,TEAD4,TNF,UVRAG,VSIR,ZNF385A	675 (14)
PTGER2	4.129	G-protein coupled receptor	Activated	2.216	0.000143	ADGRE1,CCL3L3,CFP,CLEC4D,CXCL10,CXCR4,ECM1,ECT2,FPR1,IL1R2,ITGAL,LIF,MMP9,PILRB,PTGES,PTGS2,SPP1,TIMP2,TIMP3,TNF,TNFAIP6,VEGFA	797 (21)
NEDD9	-1.298	other		0.419	0.000144	ACSS3,ALOXE3,AOAH,BMP2,BMPR1B,CA9,CACNA1G,ERRFI1,GDF15,LRRTM1,MMP14,MMP2,MMP9,PLIN2,SLC2A1,STC1,TF,TPPP3,VIM	719 (18)
CRH		cytokine		-1.604	0.000147	ARG1,BDNF,CLEC11A,CXCL6,CYP11A1,DIO2,HPGD,HSD3B1,IL18,MRC1,PTGS2,SCARB1,SGK1,SLC2A1,SLC2A3,TNF,VEGFA	749 (23)
DKK1		growth factor		0.956	0.000147	ACTA2,ANGPT2,AXIN2,BDNF,CDKN2A,COL1A1,LBH,LEF1,MITF,MMP9,PPARG,PTGS2,SLC7A11,SOX9,SP7,SPARC,TWIST1	892 (19)
ritonavir		chemical drug		-1.011	0.000147	ABHD2,ARHGEF19,AXIN2,CCND2,CD36,CTNNAL1,CYP2B6,CYP4F2,ECT2,FDFT1,GRK3,LDLR,MME,MMP9,MSMO1,PADI2,PPARG,RGS10,SLC39A10,SQLE,TNF,USP13,USP18,VCAM1,VEGFA,WT1	756 (24)
SAFB	-0.327	other		-1.732	0.000151	B2M,CCN3,CD74,CDKN2A,CXCL10,HLA-E,HMOX1,HOXC6,IGF1,ISG20,MLLT3,NUPR1,PSMB9,TNFSF10	985 (16)
SNAI2	1.199	transcription regulator	Activated	2.595	0.000151	Acan,ANKRD1,AXL,BCL2L11,CCN2,CD68,CDH3,CLDN1,COL1A1,CXCL12,CXCR4,FN1,HPGD,IBSP,ITGA3,ITGB4,MMP14,MMP9,MYOD1,OLR1,SOX9,SP7,VIM	832 (25)
RORC	4.131	ligand-dependent nuclear receptor		0.958	0.000153	ABCD2,CAD,CD36,COL1A2,COL3A1,CYP2B6,CYP7B1,DHCR24,FDFT1,GPT2,HK2,HPGD,HSD17B7,HSD3B1,IL17RA,MSC,NAPSA,NLRP3,NNMT,NOCT,Scd2,SELENBP1,SLC16A10,SLC16A7,SLC2A3,SLC7A2,SLC7A5,SPARC,Sult5a1,TNF,USP53,VEGFA,ZBTB16	552 (11)
CCND1	0.63	transcription regulator		-0.123	0.000158	ARHGEF2,CCND2,CDC45,CDC6,CDK6,CDKN2A,CDKN2B,COL1A1,COL27A1,COL5A2,CPED1,DHCR24,DNMT1,E2F7,E2F8,EPHA2,EPS8,ERRFI1,FGF7,GALNT11,GPC6,HSPA1A/HSPA1B,HSPB8,LAMB2,MARK1,MCM10,MFSD6,MMP2,MMP3,MYO7A,NIBAN2,PGR,PMEPA1,PPARG,PSRC1,PTPRC,RBMS3,RCN1,RRM2,SELENBP1,SOX11,SPP1,STBD1,TGFB3,TNF,TOR3A,UTRN,ZNF423,ZNF462	900 (21)
Histone h2a		group			0.00016	HOXB7,HOXC4,HOXC5,HOXC6,HOXC8,HOXC9,IRX2,SLC7A11,SMARCD3,TGFB1
CDH11	1.16	other		0.632	0.00016	AGT,CCN5,IGF1,IL6ST,ITGB2,LAMA5,NHERF1,PTK2B,TFAP2C,TJP1
STS		enzyme		0.447	0.00016	ADGRE1,Ccl2,CD68,HSPA1A/HSPA1B,IGF1,IRS1,PGR,PPARG,TNF,UCP2	716 (18)
proteasome inhibitor PSI		chemical - protease inhibitor		0.102	0.00016	BMP2,Ccl2,CCL4,CD55,FAS,HMOX1,MCM10,MMP11,SYK,TJP1	799 (15)
SCARB1	-1.572	transporter		-0.918	0.000164	ABCG1,APOD,APOE,CCL2,CD68,FBXO32,LDLR,NLRP3,PTGS2,SESN1,SPP1,TNF,VCAM1	676 (22)
omeprazole		chemical drug			0.000164	A2M,ABCC3,AGT,CCN2,CD36,CELA1,CELF2,CXCL12,CXCR4,EPAS1,FST,NLRP3,SYK	614 (15)
GABPA	-0.614	transcription regulator		1.264	0.000164	CCL2,CCL22,CYP7B1,FAS,HMOX1,IL16,IL18,IL7R,ITGB2,PPARG,SLC7A11,SOD3,SPI1,TNC,UTRN	471 (11)
TFAP2A		transcription regulator		0.197	0.000166	APOE,BIRC3,CCN5,CEBPA,COL7A1,CYP11A1,DCBLD2,DCLK1,E2F8,GM2A,KLF4,LIPA,Ly6a (includes others),MMP14,MMP2,MMP9,PLAU,PPARD,PPARG,Prl8a2,RAB27B,RRM2,SESN1,SMPD1,TNF,VEGFA	794 (22)
PD173074		chemical reagent		-1.717	0.000168	CCND2,CEBPA,COBLL1,CYP11A1,DLX3,FRS2,GATA2,HOPX,HSD3B1,LAMA1,LCP1,MSX2,NUPR1,PPARD,PPARG,SLC40A1,TFAP2C,TRPV2,UPK1B	625 (14)
choline		chemical - endogenous mammalian		-0.882	0.000172	ACSL4,COL8A1,DNMT1,ERRFI1,HMOX1,MPDZ,PTGS2,PTK2B,SLC5A7,SPP1,TF,TNF	851 (19)
ADGRE2		other		0.905	0.000172	AXL,CA9,CCL2,CD274,COL6A1,COL6A3,DOCK2,HMOX1,LTBP1,TGFB1,THBS2	408 (7)
FOSB	-1.238	transcription regulator		-0.254	0.000172	BDNF,CEBPA,FOLR2,FOSL1,HPGD,MMP13,MMP2,MMP9,PPARG,RABEP2,TCHHL1	899 (21)
CORT		other	Inhibited	-3.286	0.000172	BDNF,Ccl2,CCL3L3,CCL4,Ccl7,CCR1,CCR2,CCR5,CXCL10,IL18,TNF	411 (7)
ZEB2	0.374	transcription regulator		0.421	0.000174	ALPL,AXL,CCL3L3,CDK6,CDKN2A,CDKN2B,CX3CR1,GATM,IL7R,INPP5D,MEOX2,MITF,MMP2,PLCG2,SFRP1,VCAM1,VIM	761 (18)
SOCS3	0.283	phosphatase	Inhibited	-2.945	0.000175	ACTA1,ARG1,Ccl2,CD40,CD86,CXCL10,FCGR1A,IL4R,IRF8,IRS1,ISG20,Mx1,OAS1,OAS2,OASL,Serpina3g (includes others),SOCS1,STAT5A,TGFB1,TNF,VIM	622 (18)
A1BG		other			0.000181	APBB1IP,CDKN2A,CSF3R,FES,HCK,NUPR1,SPI1
LPAR1	-0.759	G-protein coupled receptor		-0.051	0.000181	CACNA2D1,CCN2,KLF5,MMP9,PRKCG,PTGS2,SPHK1	623 (20)
101.10 peptide		chemical reagent		-0.902	0.000181	Ccl2,GJA1,MMP13,MMP3,MMP9,PTGS2,TNF	733 (20)
GCG		other		-0.86	0.000184	4833422C13Rik,ACKR3,ADD3,ANK3,CARD14,CCL2,CCN2,CYBA,FN1,FOSL2,FST,GFRA1,GREM2,MME,NDRG2,PPARGC1B,RAP1GAP,SCARB1,Sik1,SLC2A1,SORT1,TGFB1,TNFAIP6,TNS1,VCAM1	1026 (23)
EPHB4	-0.384	kinase		-0.814	0.000185	BMP2,BMP5,BMP7,CXCR4,FGFR2,GATA2,LDLR,MYL1,PPARGC1B,SHB,SMAD6,STAT5B,TGFB1,TGFBR1
resolvin E1		chemical - endogenous mammalian		-0.552	0.000185	Ccl2,CCL3L3,CCL4,CCR5,CD55,HMOX1,IRS1,PPARG,TNF	783 (17)
Smad		complex		1.853	0.000185	ANGPTL4,CCN2,CDKN2A,CDKN2B,COL1A1,COL1A2,INPP5D,SMAD7,VEGFA	685 (12)
IL17R		complex		1.066	0.000185	CCL11,CCL2,CCL22,CXCL6,MMP13,PPARG,TGFB1,THY1,TNFSF11	542 (12)
CDC73	-0.203	other			0.000185	GATA2,H19,HMGA1,Hmga2,HMGCS2,HOXA9,IGF1,PTGES,SOCS1
MST1		growth factor		-1.349	0.000185	CCN2,FAS,GPC3,IL18,IRF8,MSR1,PTGS2,SPP1,TNF	733 (21)
FSTL1	0.267	other	Activated	2.943	0.000185	ACTA2,Ccl2,COL1A1,COL1A2,FN1,GDF15,NLRP3,OSM,TNF	791 (21)
CCN3	6.576	growth factor		-1.238	0.000185	ALPL,CCL2,CCN2,COL1A1,GREM1,MMP2,MMP9,MYOD1,SP7	886 (22)
CLEC4E	5.189	other	Activated	2.209	0.000185	ADGRE1,Ccl2,CCL3L3,CCL4,CLEC5A,CSF1,Havcr1,NLRP3,TNF	480 (16)
RSL3		chemical reagent			0.000185	CD74,CXCR4,LONRF1,MDK,NIBAN2,NLRP3,PLA1A,SYK,WIPF3
NR4A2	0.037	ligand-dependent nuclear receptor	Inhibited	-2.062	0.000186	CD40,CD80,CD86,COL16A1,COL1A1,COL6A1,COL6A2,CYP11B2,GPLD1,GPR151,HMOX1,MMP13,MMP3,MMP9,PTGS2,RET,SPP1,TGFB3,TNF,ZBP1	877 (16)
2-amino-5-phosphonovaleric acid		chemical - other		-0.095	0.000186	ADAM19,ADAMTS1,ANLN,BDNF,BVES,CAMKK1,CAVIN2,CGN,EXT1,FHDC1,GADD45A,GFRA1,HDAC4,KCNK6,LBH,LHFPL2,NUDT4,OLFM1,OTULINL,PTGS2,RALGPS2,RASL11A,RPS6KA5,SLC25A29,SPATA13,SPRY4	372 (7)
TNFRSF1B	-0.058	transmembrane receptor		1.935	0.000187	ABCC3,ANGPT2,CCR5,CXCL12,FAS,LBP,MBP,MMP13,MMP14,MMP2,MMP3,MMP9,MSR1,MYOD1,P2RX7,PDGFA,PRDM1,SLC7A11,TGFA,TNF,TNFRSF11A,TRAF1	818 (17)
paraquat		chemical toxicant	Activated	2.423	0.000196	ADGRE1,AGT,ANGPT2,CCN2,COL1A1,CYBB,FAS,FN1,HMOX1,ITGAM,MMP12,MMP3,MMP9,NFIB,PLTP,PTGS2,SLC7A11,SOD3,STON2,TGFB1,TXN,UTP14C,VEGFA	574 (14)
pyrophosphate		chemical - endogenous mammalian		-0.251	0.000198	ALPL,ANKH,ENPP1,SOX9,SPP1
N-Cadherin		group			0.000198	AKT3,CCL2,MMP9,SOX11,VCAM1	652 (13)
garcinia yunnanensis extract YTE-17		chemical reagent		-1.342	0.000198	ADGRE1,ARG1,CSF1,MRC1,TNF	516 (7)
PPT1	0.872	enzyme	Inhibited	-2.236	0.000198	Ccl2,CCL4,CXCL10,OSM,TNF	405 (7)
CHIT1		enzyme	Activated	2.236	0.000198	ACTA2,COL1A1,FN1,SMAD7,VIM	564 (13)
isocoumarin NM-3		chemical drug		-0.322	0.000198	ANGPT2,Ccl2,TGFB1,TNF,VEGFA
GSK0660		chemical reagent		-1.009	0.000198	C1QA,C1QB,FBXO32,FN1,PDK4	534 (13)
FEM1A	0.388	transcription regulator	Inhibited	-2.191	0.000198	Ccl2,CCL4,CD68,CXCL10,TNF	747 (17)
APCS		other	Activated	2	0.000198	CD163,FCGR2A,FCGR2B,LDLR,SIRPA	419 (7)
CCG-1423		chemical reagent	Inhibited	-2.219	0.000198	ACTA1,ACTA2,CCN2,CTHRC1,TJP1
FZD5	1.364	G-protein coupled receptor		1.432	0.000198	CD14,SPP1,TJP1,TNF,VEGFA
MC-1568		chemical reagent		-0.651	0.000198	ACTA2,BMP7,FN1,MMP2,MMP9	686 (16)
Duxbl1		transcription regulator	Activated	2.219	0.000198	OAS1,OAS2,OAS3,OASL,Oasl2
PBX2	0.34	transcription regulator			0.000198	CCL2,COL5A2,HOXB2,PF4,PLAU
ULBP1	-2.146	transmembrane receptor		0.447	0.000198	CCL4,CD83,HLA-A,TNF,TNFRSF9	448 (7)
SCH79797		chemical reagent		-0.537	0.000198	CCN2,CD55,CDC6,TFPI2,TNF	416 (9)
ETV6-NTRK3		fusion gene/product		1.342	0.000198	IFIT1B,IFIT3,Igtp,NGEF,Oasl2	296 (7)
CD-38 inhibitor 78c		chemical reagent		-0.707	0.000198	CXCL12,HLA-A,IGF1,LIF,PTGS2,TLR3,TNF,VCAM1	457 (9)
Iga		complex		1.21	0.000198	CD80,CD86,CXCL10,FCGR1A,FCGR2B,NGF,TGFB1,TNF	650 (18)
Collagen type IV		complex		0.816	0.000198	ACTA2,CCL2,MMP14,MMP2,MMP9,PLAU,PTGS2,TIMP2	921 (21)
TRIM3	-0.69	enzyme		-0.599	0.000198	CXCL6,IFIT1B,MMP10,MMP12,MMP3,MMP9,TNF,VEGFA	722 (13)
ST8SIA1		enzyme	Inhibited	-2.789	0.000198	C1QA,C1QB,C1QC,C3AR1,C4A/C4B,C5AR1,MMP9,TNF	713 (16)
PD 169316		chemical drug		0.164	0.000198	BIRC3,CCND2,FN1,PPARGC1B,PTGS2,SLC6A2,TIMP3,VIM	652 (19)
elovanoid N34		chemical - endogenous mammalian	Inhibited	-2.121	0.000198	APOE,CDKN2A,MMP12,MMP13,MMP2,MMP3,MMP9,VEGFA
seocalcitol		chemical drug		1.393	0.000199	ANKRD1,CACNA1D,CEACAM1,FOSL1,GADD45A,NGF,NHERF1,NINJ1,PDGFRB,PTGS2,SGK1,SSPN,TSPAN6,UVRAG,VEGFA	678 (17)
MAPK3	0.845	kinase		-1.302	0.000201	B4GALT5,BCL2L11,CCR2,CD86,CDKN2B,COL3A1,DUSP4,FN1,FOSL1,FOSL2,HLA-DQB1,LAMA1,MMP9,PTGES,PTGS2,RET,SELPLG,SPP1,TNF,TNFSF11,VEGFA	616 (20)
MTA1	-0.386	transcription regulator		1.988	0.000204	ACKR3,AXIN2,CCN4,CCN5,CCND2,CDKN2A,EPHA2,MMP2,MMP9,PGR,SLC16A10,TNF,TWIST1	896 (21)
1,2-dimethylhydrazine		chemical toxicant		0.555	0.000204	GJA1,HMGCS2,IL1RL1,MMP10,MMP13,MMP9,MYL1,PER3,PRDX6,PRSS12,PTGS2,SPP1,TNF	910 (17)
selumetinib		chemical drug		1.89	0.000205	BCL2L11,CD274,CDK5R1,EPHA2,FGFR2,FGR,FOSL1,FOSL2,LYN,MITF,MUSK,PKDCC,RET,SLC2A1,TREM2,TYRO3	809 (21)
LDHA	0.623	enzyme		0.258	0.000205	COL1A2,COL6A3,ENO2,EPHA2,FN1,GNGT2,HK2,IBSP,ITGA3,LAMA4,LAMA5,LPAR5,PDGFA,PFKFB3,THBS2,VWF
monocrotaline		chemical toxicant	Activated	2.114	0.000205	Ccl2,CMKLR1,CYBB,GADD45A,HMOX1,MMP2,MMP9,NGF,PDGFA,SLC9A1,SMAD6,SMAD9,SPP1,TNF,TUBB3,ZDHHC13	650 (12)
mono-(2-ethylhexyl)phthalate		chemical toxicant		-0.253	0.000205	ACSBG1,ACSL4,ADIPOR2,ANGPTL4,APOBEC1,CCND2,CD36,CEBPA,FAS,HIPK2,HK2,IL18BP,LDLR,LPL,NAMPT,NFATC1,NFIB,NR1H3,OLR1,PCOLCE,PDK4,PLIN2,PPARD,PPARG,PPARGC1B,PTPRU,SLC40A1,TIMP2,TNF	845 (21)
ID1	0.162	transcription regulator		1.078	0.000206	ALDH1A1,CCN2,CDKN2A,CEACAM1,DTX1,DTX4,FN1,IFI16,Ly6a (includes others),MMP13,MMP14,MMP2,MMP9,MYOD1,TF,TNF,VIM	915 (22)
GFI1		transcription regulator	Inhibited	-2.323	0.000209	ANXA6,Ccl2,CCND2,CD40,CD53,CEBPA,CHD7,CSF1,CXCR4,FOSL2,GJA1,GPR183,HDAC4,IL7R,Ly6a (includes others),LYZ,MAFB,NLRC5,OSM,PER3,RASGRP1,RASL11B,SGK1,SLFN13,SOCS1,TNF,TNFSF11	574 (14)
STX18	-0.117	transporter		1.279	0.000213	ANLN,ANPEP,BCAM,CCN2,COL5A1,COL6A2,COL7A1,CRLF1,DPYSL3,ELL,HDAC6,LOXL2,PMEPA1,POLA2,SDC1,SFRP1,SLC7A1,SLIT3,SPTBN1,TGFB1,TGFBI,TNC
gemcitabine		chemical drug		-1.252	0.000215	Ccl2,CD274,CXCL12,CXCR4,DCK,FAS,FOSL1,HMOX1,MCM2,MDK,MMP2,MMP9,PTGS2,RRM1,RRM2,SLC2A1,TGFA,VEGFA,VIM,WT1	842 (17)
Alpha 1 antitrypsin		group		-0.447	0.000215	Acan,CD14,CTSB,MMP13,MMP2,SIDT2,SOX9,SPI1,TNFAIP8L2,TYROBP	827 (18)
Collagen type II		complex		-1.383	0.000219	BMP2,BMP7,Ccl2,CCL3L3,CCR2,CX3CR1,MMP19,SIGLEC1,TLR7,TLR8,TNF,TNFSF10	763 (16)
KDM3A	-0.001	transcription regulator	Activated	2.887	0.000219	ACTA2,CCL2,CCN2,GDF15,HMOX1,IL33,KLF5,LOXL2,MMP12,MMP9,TNC,TNXB	573 (11)
resolvin D1		chemical - endogenous mammalian		-0.663	0.000219	ARG1,CCL2,Ccl2,CXCR4,Gm12250,HMOX1,IL18,IL33,IRF5,PTGS2,TGFB1,TNF	677 (20)
ELANE		peptidase		1.173	0.000219	C5AR1,CCL3L3,CD14,CSF3R,CTSB,HMOX1,MMP2,MMP9,OSM,SLPI,SPI1,TNF	550 (13)
S-adenosylmethionine		chemical - endogenous mammalian		-0.656	0.000219	Acp5,ACTA2,COL1A1,COL1A2,CTSK,HMOX1,ITGAL,MMP9,NFATC1,PLAU,TGFB1,TNF	845 (19)
beraprost		chemical drug		-1.633	0.000219	CCL2,CD86,COL1A1,COL3A1,FN1,TNF
CCR3		G-protein coupled receptor	Inhibited	-2.449	0.000219	Ccl2,CCR2,CCR5,SP7,SPP1,TNFSF11	517 (7)
APOH		transporter		1.673	0.000219	CD36,CD40,CD80,CD83,CD86,TNF	597 (14)
C9		other		1.501	0.000219	Ccl2,CCL3L3,COL1A1,COL3A1,FN1,VCAM1	491 (10)
PDCD5	0.335	other	Activated	2.236	0.000219	CCN2,DRAM1,NFATC2,POSTN,THBS2,TNC	807 (12)
telaglenastat		chemical drug		-1.633	0.000219	ARG1,CCL22,ITGB2,MMP9,MRC1,VEGFA	686 (15)
Laminin5		complex		1.709	0.000219	COL1A2,FN1,MMP14,S100A10,SPARC,SPP1	782 (22)
[truncated: 2,816 more rows]
