# Supplementary material for: RNA sequencing reveals molecular mechanisms of endometriosis lesion development in mice
Source: Dis Model Mech. 2024 Oct 23;17(10):dmm050566. doi: 10.1242/dmm.050566 (PMC11524442; doi:10.1242/dmm.050566)
Supplement: Table S7. Upstream regulators identified in D14 endometriosis-like lesions vs decidualized endometrium from C57Bl/6 mice. [file dmm-17-050566-TableS7.xlsx]

## Sheet: Table S7
Table S7: Upstream regulators identified in D14 endometriosis-like lesions vs decidualized endometrium from C57Bl/6 mice.
Upstream Regulator	Expr Log Ratio	Molecule Type	Predicted Activation State	Activation z-score	p-value of overlap	Target Molecules in Dataset	Mechanistic Network
lipopolysaccharide		chemical drug	Activated	6.124	2.57e-107	AARS1,ABCA1,ABCC3,ABCC5,ABCG1,ACE,ACKR1,ACOD1,ACTA1,ADAP2,ADGRE1,ADM,ADORA2B,ADRA2A,AFF3,AGT,AGTR2,AHNAK,AIF1,AIM2,ALDH1A1,ALDH2,ALOX5AP,ALOXE3,AMPD3,ANGPT2,ANGPTL2,ANGPTL4,ANLN,AOAH,APAF1,APOBEC1,APOBEC3B,APOBR,APOE,ARL4A,ARL4C,ASAP1,ASAP3,ASS1,ATF3,AURKB,AVPR1A,AXL,B2M,B4GALT5,BAG3,BATF,BCL2A1,BCL2L11,BDNF,BGN,Bhlhe41,BIRC5,BLNK,BMP2,BTK,BUB1,C1QA,C1QC,C1R,C3,C3AR1,C5AR1,CACNA1A,CACNA1D,CACNA2D…	1204 (14)
dexamethasone		chemical drug		0.311	3.21e-93	A4GALT,ABCA1,ABCC3,ABHD2,ACE,ACKR4,ACOD1,Acp5,ACSL3,ACSL4,ADAMTS15,ADAMTS19,ADGRF4,ADGRG2,ADM,ADRA2A,ADRA2B,AGT,AIF1,Akr1c14,ALDH1A1,ALDH1B1,ALDH2,ALOX5AP,ALPL,AMPD3,ANGPTL4,ANO1,ANPEP,AOC3,APOD,APOE,ARHGAP24,ARHGAP25,ARHGEF19,ARHGEF2,ARL4C,ARRB2,ASF1B,ASNS,ASPN,ATF3,ATG16L2,ATOH8,ATP11A,B2M,B3GALNT1,B4GALT2,BATF,BCL2A1,BCL2L11,BDNF,BEX3,BGN,BHLHE40,BIRC5,BLVRB,BMP2,BMP5,BRCA1,C1QB,C3,C3AR1,C5AR1…	1385 (16)
TGFB1	1.446	growth factor	Activated	4.765	4.9e-90	ABCA1,ABCD1,ABCG1,ABLIM3,Acan,ACE,ACKR1,Acp5,ACSL3,ACSS1,ACTA1,ADAM19,ADAMTS10,ADAMTS12,ADAMTS3,ADGRG2,ADM,ADORA2B,ADRA2A,AGTR2,AHNAK,AIF1L,AIM2,AKT3,ALDH2,ALDH3A2,ALDH5A1,ALOX5AP,AMER2,ANGPTL4,ANKH,ANPEP,ANXA8/ANXA8L1,APOE,ARHGAP19,ARHGAP24,ARHGEF19,ARHGEF2,ARL4A,ASNS,ASPN,ASS1,ATF3,AURKA,AXL,B2M,BARD1,BCL2L11,BDNF,BGN,BHLHE40,BIN1,BIRC5,BMF,BMP2,BMP7,BRCA1,BUB1,BUB1B,C1QA,C1QB,C1QC,C1R,C1S,C3,C…	1320 (17)
TNF	3.456	cytokine	Activated	4.649	8.83e-84	A2M,A4GALT,AATK,ABCA1,ABCC3,ABCD2,Acan,ACE,ACOD1,Acp5,ACSL3,ACSL4,ACTA1,ADAMTS7,ADCY7,ADGRG6,ADM,ADORA2B,AGT,AKR1B10,AKT3,ALDH2,ALOX5AP,AMPD3,ANGPT2,ANGPTL4,ANPEP,AOC3,APAF1,APOBEC3B,APOE,ARHGEF40,ARSI,ASS1,ATF3,AVPR1A,AW112010,B2M,BCL2A1,BCL2L11,BDNF,BGN,BHLHE40,BIRC5,BMP2,BMPER,BTBD3,BUB1B,C1QTNF1,C1S,C3,C3AR1,C4A/C4B,C5AR1,CA12,CALHM6,CASP1,CASP4,CAV1,CBR3,CCDC80,CCL11,CCL2,Ccl2,CCL22,CCL3L3,C…	1253 (16)
Immunoglobulin		complex		-0.222	7.26e-82	ACOD1,ACTA1,ADAM19,ADAM23,ADAMTS12,ADCY3,ADGRE1,ADGRE5,ADM,ADRA2B,AFAP1L2,AGT,AIF1,AIM2,ANGPT2,ANPEP,APOE,ATF3,AXL,B2M,BATF,BCL2A1,BCL2L11,BDNF,BHLHE40,BIN1,BIRC5,BLVRB,BMP2,BMP5,BMP7,BOK,BRCA1,BTK,C1QA,C1QB,C1QC,C3,C3AR1,C5AR1,CALHM6,CAMK2D,CASP1,CASP4,CCL11,CCL2,Ccl2,CCL22,CCL3L3,CCL4,CCL5,Ccl7,Ccl9,CCNA2,CCND2,CCNE1,CCR1,CCR2,CCR7,CD14,CD163,CD274,CD276,CD28,CD300A,CD300LF,CD38,CD40,Cd52,CD68,…	1105 (15)
beta-estradiol		chemical - endogenous mammalian		0.044	3.41e-78	A2M,A4GALT,AARS1,ABAT,ABCA1,ABCA5,ABCC5,ABHD5,ACE,ACER2,ACSS1,ACTA1,ADAMTS18,ADCY3,ADGRG2,ADM,AGT,AGTR2,AIF1,AKT3,ALDH2,ALDH3A2,ALPL,ANKH,ANO1,ANPEP,APAF1,APOD,APOE,ARHGEF2,ARL4A,ARRB2,ASS1,ATF3,ATF5,AURKA,AVPR1A,BACE2,BATF,BCL2A1,BCL2L11,BDNF,BGN,BHLHE40,BIN1,BIRC5,BLNK,BMP2,BMP5,BRCA1,BRINP2,BUB1,BUB1B,C1QTNF6,C2orf88,C3,C4A/C4B,C5AR2,C8orf44-SGK3/SGK3,CA12,CACNA1D,CACNA1G,CAD,CALCB,CASP4,CAV1,…	1491 (21)
IFNG		cytokine	Activated	5.698	2.95e-74	A2M,ABCA1,ABLIM3,ACE,ACOD1,ACSS1,ADAMTS9,ADCY7,ADGRG2,ADM,ADORA2B,ADRA2A,AGT,AIF1,AIF1L,AIM2,ALOX5AP,ALPL,AMER2,ANGPTL4,ARAP2,ASNS,ASS1,ATF3,AVPR1A,B2M,BATF,BCL2A1,BCL2L11,BDNF,BLNK,BMF,BMP2,Bst2,BUB1,BUB1B,C1QA,C1QB,C1QC,C1R,C3,C4A/C4B,C5AR1,CALHM6,CAPN1,CASP1,CASP4,CAV1,CCKAR,CCL11,CCL2,Ccl2,CCL22,CCL3L3,CCL4,CCL5,Ccl6,Ccl7,Ccl8,Ccl9,CCNA2,CCND2,CCR1,CCR2,CCR5,CCR7,CCRL2,CD14,CD163,CD274,CD276,…	935 (14)
TP53	0.386	transcription regulator	Activated	3.192	3.1e-69	A2M,ABAT,ABCA1,Abca8a,ABCD1,ACE,ACER2,ACOT11,ACP2,ACSF2,ACSL3,ACSS1,ADD3,ADGRE5,ADORA2B,AKT3,ALDH1A1,ALDH1B1,ALDH9A1,ANKH,ANLN,ANXA6,ANXA8/ANXA8L1,APAF1,APOBEC1,APOE,ARAP2,ARHGAP45,ARHGEF2,ARRB2,ASF1B,ASNS,ASS1,ATF3,AURKA,AURKB,BAG3,BCAP31,BCL2A1,BCL2L11,BDNF,BHLHE40,BIRC5,BMF,BOK,BRCA1,BTK,BUB1,BUB1B,C1QC,CA9,CAMK2D,CAMK2N1,CARD11,CASP1,CASP4,CAV1,CAV2,CCDC80,CCL2,Ccl2,CCL3L3,CCL4,CCL5,CCN5,CCNA…	963 (17)
AGT	6.427	growth factor	Activated	4.54	2e-67	Acan,ACE,ACTA1,ADAM23,ADD3,ADGRE1,ADM,ADORA2B,AGT,AGTR2,ANGPT2,ANGPTL2,ANO1,ATF3,BDNF,BGN,BHLHE40,Bhlhe41,BMP2,BOK,BRCA1,BTK,BUB1,C1QTNF1,C1QTNF6,C3,C4A/C4B,C5AR1,CACNA1C,CACNA2D1,CALCB,CAV1,CCDC80,CCKAR,CCL2,Ccl2,CCL3L3,CCL4,CCL5,Ccl7,Ccl9,CCN3,CCN4,CCN5,CCNB1,CCNB2,CCND2,CCNE1,CCNE2,CCR2,CCR5,CCR7,CD14,CD300C,CD36,CD5L,CD68,CD86,CDC20,CDH13,CDK1,CDKN2A,CELA1,CENPE,CGREF1,CILP,COL12A1,COL15A1,CO…	1388 (20)
IL1B	2.254	cytokine	Activated	3.262	2.31e-61	A2M,A4GALT,ABCC3,Acan,ACE,ACKR1,ACOD1,ADAMTS3,ADM,ADORA2B,AIF1,AKT3,ALDH1A1,ALPL,AMPD3,ANGPTL2,ANGPTL4,ANKH,APOE,ASIC3,ASS1,ATF3,ATF5,AVPR1A,B2M,BARD1,BCL2A1,BGN,BHLHE40,BMF,BMP2,BMP7,C1QTNF1,C1R,C3,C4A/C4B,CA12,CASP4,CAV2,CCKAR,CCL11,CCL2,Ccl2,CCL22,CCL3L3,CCL4,CCL5,Ccl7,Ccl8,Ccl9,CCNA2,CCR1,CCR2,CCR5,CCR7,CCRL2,CD14,CD274,CD4,CD40,CD55,CD74,CD80,CD83,CD86,CDCA8,CDK1,CEBPA,CERS6,CIITA,CLDN1,CLIP…	1252 (15)
IL4	2.376	cytokine	Activated	3.08	1.38e-57	ABCA1,ACOD1,ACP2,Acp5,ACSL4,ADAM19,ADAP1,ADGRE1,ADORA2B,AGPAT4,AHNAK,ALDH2,ALOX5AP,ANO1,ANXA6,APOE,APOLD1,ASS1,ATP2A1,BACE2,BATF,BDNF,BHLHE40,BIN1,BIRC5,BMAL2,Bst2,C3,C5AR1,CAD,CAMK1D,CCL11,CCL2,Ccl2,CCL22,CCL3L3,CCL4,CCL5,Ccl6,Ccl7,CCND2,CCNE1,CCR1,CCR5,CCR7,CCRL2,CD14,CD163,CD200R1,CD22,CD274,CD276,CD300A,CD300LF,CD36,CD38,CD40,CD55,CD72,CD74,CD79B,CD80,CD83,CD86,CDK1,CDK6,CELF2,CIITA,CITED1,CI…	1049 (16)
CSF2		cytokine		1.194	1.27e-54	ABCA1,ABCG1,ACE,ADGRE5,ADORA2B,ALOX5AP,ANLN,AOC1,APAF1,AURKA,BCL2A1,BCL2L11,BIRC5,BUB1,BUB1B,C3,C4A/C4B,C5AR1,CARD11,CASP1,CCL2,Ccl2,CCL3L3,CCL4,Ccl8,CCNA2,CCNB1,CCND2,CCR1,CCR2,CCR5,CCR7,CCRL2,CD14,CD163,CD180,CD274,CD276,CD28,CD38,CD40,CD74,CD80,CD83,CD86,CDC20,CDCA2,CDCA5,CDCA8,CDK1,CEACAM1,CENPE,CFH,CHAF1A,CHST11,CHTF18,CIITA,CKS1B,CLEC4E,CLEC6A,CLEC7A,COL8A1,CSF1,CSF2RA,CSF2RB,CTSC,CX3CR1,Cx…	1270 (17)
IL10		cytokine		-0.873	8.96e-52	ABCA1,ABLIM3,ACP2,ADM,ALOX5AP,ARAP2,BCL2A1,BCL2L11,BMP2,BUB1B,CA12,CCL11,CCL2,Ccl2,CCL22,CCL3L3,CCL4,CCL5,Ccl6,Ccl7,Ccl8,Ccl9,CCND2,CCR1,CCR2,CCR5,CCR7,CD14,CD163,CD274,CD28,CD36,CD40,CD55,CD68,CD72,CD74,CD80,CD83,CD86,CDH13,CDK6,CEACAM1,CENPA,CENPF,CIITA,CLEC7A,COL1A1,CSF1,CSF2RB,CSF3R,CTSA,CTSB,CTSC,CTSD,CTSE,CTSH,CTSS,CTSZ,CX3CR1,CXCL12,CXCL16,Cxcl9,CXCR4,DCN,DEPP1,E2F2,E2F8,FAS,FCER1G,FCGR1A,…	1098 (15)
tretinoin		chemical drug	Activated	4.645	1.39e-50	A2M,AATK,ABCA1,ABCG1,ABHD2,ABHD5,Acp5,ADAM11,ADD3,ADGRE1,ADM,AFDN,AGT,AHNAK,ALDH1A1,ALDH3A2,ALDH9A1,ALOXE3,ALPL,ANGPTL4,ANPEP,ANXA6,ANXA8/ANXA8L1,APBB1IP,APOD,APOE,ASNS,ATF3,ATOH8,ATP2A3,AURKA,B3GALT1,BAG3,BATF,BCL2A1,BCO1,BHLHE40,BIRC5,BMP2,BMP8A,BRCA1,C1QA,C1S,C3,C3AR1,C5AR1,CACNA1C,CAD,CALCB,CAMKK1,CAMKK2,CASP1,CCL2,Ccl2,CCL22,CCL4,CCN3,CCNA2,CCNB1,CCND2,CCNE1,CCR1,CCR5,CCRL2,CD14,CD274,CD300C…	1401 (19)
IL6		cytokine	Activated	3.99	8.52e-50	A2M,ABCA1,ABCC3,ABCC5,ACER2,Acp5,ADGRE1,ADGRE5,ADM,ADORA2B,AGT,AHNAK,AIM2,AKR1B10,ALDH1A1,ANPEP,APOE,ARL4C,ATF3,ATP2A1,BATF,BCL2L11,BDNF,BGN,BHLHE40,BIRC5,BMP2,BUB1,BUB1B,C3,C5AR1,CASP1,CASP4,CCL11,CCL2,Ccl2,CCL3L3,CCL4,CCL5,CCNA2,CCNB1,CCNB2,CCNE1,CCR1,CCR2,CCR5,CCR7,CD14,CD163,CD274,CD36,CD38,CD40,CD48,CD53,CD68,CD74,CD80,CD83,CD86,CDC20,CDC25C,CDC45,CDC6,CDK1,CDKN2A,CEACAM1,CEBPA,CENPA,CENPE,C…	1062 (14)
tetradecanoylphorbol acetate		chemical drug	Activated	2.867	9.48e-50	ABCA1,Acan,ACE,ACSL4,ADCY3,ADM,AGT,AKR1B10,ALOXE3,AMER2,ANGPT2,ANGPTL4,APOBEC3B,ARHGAP32,ARID3B,ATF3,ATP2A3,AURKA,AURKB,AXL,BCL2A1,BDNF,BIRC5,BLM,BMP2,BMP7,BTK,C3,C3AR1,C5AR1,CASP1,CAV1,CAV2,CCL11,CCL2,Ccl2,CCL3L3,CCL4,CCL5,Ccl6,Ccl7,CCNA2,CCND2,CCNE1,CCR2,CCR7,CD14,CD163,CD276,CD28,CD36,CD4,CD48,CD55,CD68,CDK1,CDK5R1,CDKN2A,CEBPA,CIITA,CLDN1,CLEC5A,CPE,CSF1,CSF2RA,CSF3R,CTSB,CTSD,CTSH,CTTN,CXCL1…	1296 (17)
progesterone		chemical - endogenous mammalian		0.129	2.83e-49	ACE,ACOD1,ACRBP,ACTA1,ADM,ADRA2A,ALDH1A1,ALPL,AMPD3,ANKH,APOD,APOE,ARL4A,ATF3,AURKA,B3GALNT1,BDNF,BHLHE40,BIRC5,BMP2,BRCA1,C3,C5AR1,CA12,CA3,CALCB,CAV1,CCL2,CCL22,CCL5,Ccl8,CCN5,CCNA2,CCNB1,CCNB2,CCNE1,CCR2,CCR5,CD248,CD36,CD40,Cd52,CD86,CDC25C,CDKN2A,CHAF1A,CHAT,CITED2,CNMD,COL12A1,COL15A1,COMT,CP,CREB3L2,CRYAB,CSF1,CSF3R,CST3,CTDSPL,CTSD,CXCL12,CXCR4,CYP1B1,CYP2B6,CYP2F1,CYRIA,DPP4,ENC1,ENPP1,E…	1328 (19)
KRAS	-0.172	enzyme	Inhibited	-2.679	7.44e-49	ABCA1,ABCC5,ABCG1,ACE,Acp5,ACTA1,ADCY3,AGT,AHNAK,AKR1B10,Akr1c14,AMPD3,ANPEP,ANXA8/ANXA8L1,Apoc1,ARHGEF2,ARRB2,ASPN,ATF3,ATF5,ATOH8,AURKA,AURKB,AXL,B2M,B3GALNT1,B4GALT5,BCAM,BCL2A1,BGN,BIRC5,BMP2,CAD,CAMK1,CAMK2G,CAMKK2,CASP1,CAV1,CAV2,CAVIN2,CBFA2T3,CBR3,CCDC8,CCDC80,CCL2,Ccl2,CCN4,CCNA2,CCNB1,CD274,Cd33,CD40,CD74,CD80,CDA,CDH3,CDK1,CDKN2A,CEACAM1,CHEK1,CHST11,CHSY1,CITED1,CLEC10A,CLEC5A,COL12A1…	1207 (19)
IL2		cytokine	Activated	2.518	1.2e-48	ABCA1,ACSL3,ADAM19,ADCY3,ARHGAP25,ARHGAP32,ARHGAP8/PRR5-ARHGAP8,ARHGEF2,ASNS,ATF5,AURKA,BATF,BCL2A1,BHLHE40,BMP2,BUB1,C3,CAMK2N1,CARD9,CASP1,CASP4,CCL11,CCL2,Ccl2,CCL22,CCL3L3,CCL4,CCL5,Ccl8,Ccl9,CCNA2,CCND2,CCNE1,CCNE2,CCR1,CCR2,CCR5,CCR7,CD200R1,CD274,CD28,CD38,CD3G,CD40,Cd52,CD74,CD80,CD83,CD86,CDC6,CDK1,CDK5R1,CDK6,CEACAM1,CEBPA,CFP,CHEK1,CLSPN,CMKLR1,CRMP1,CSF1,CSF2RA,CSF2RB,CSRNP1,CTPS1,CTS…	1066 (16)
CEBPB	-1.391	transcription regulator		-1.264	2.61e-48	ADH7,ADM,AGT,AKR1B10,ALDH1A1,ALOX5AP,ANPEP,AOC1,ASF1B,ASNS,AURKA,AURKB,BARD1,BASP1,BCL2A1,BDNF,BIRC5,BLNK,BRCA1,BUB1B,C1QA,C1QC,C3,C3AR1,CCL2,Ccl2,CCL3L3,CCL4,CCL5,CCNA2,CCNB2,CCND2,CCNE1,CCR1,CCR5,CCRL2,CD14,CD163,CD274,CD74,CD80,CD86,CDC20,CDC25C,CDC45,CDC6,CDCA8,CDH3,CDK1,CEBPA,CENPE,CHEK1,CLEC4E,COL1A1,COL1A2,COL3A1,COL5A1,CP,CSF3R,CTPS1,CTSC,CXCL16,CXCR4,CYP11A1,DAPK1,DCN,DHCR7,DHFR,DIAPH3,D…	1077 (21)
ESR2		ligand-dependent nuclear receptor		-0.384	6.84e-46	8030451A03Rik,A4GALT,ABCA1,ABHD2,ACSL3,ADH7,AGT,AK7,ANGPTL2,ANKH,ANPEP,APOE,APPBP2,ARL4A,ARRDC4,ATF3,ATF5,AURKA,BIN1,BIRC5,BMP2,BMP5,BRCA1,Bst2,C3,C8orf44-SGK3/SGK3,CA12,CACNA1D,CALCB,CAMKK2,CAV1,CBFA2T3,CCL2,CCL3L3,CCN3,CCN5,CCNA2,CCNE1,CCR5,CD3E,CDH13,CDK5R1,CDK6,CENPN,CHEK1,CKS1B,CLDN1,COL11A1,COL16A1,COL1A1,COL1A2,COL5A3,COMP,CRIM1,CSF1,CTHRC1,CTPS1,CTSD,CTSH,CXCL12,CXCL16,CYP11A1,CYP11B2,CYP…	1350 (20)
KDM1A	-0.429	enzyme	Inhibited	-4.107	9.66e-46	A2M,ADM,AGT,APOBEC1,ASF1B,ATF3,AU020206,BLM,BMAL2,BMP2,BRCA1,Bst2,C1orf116,C1QB,C3,C3AR1,C4A/C4B,CAD,CCL2,CCL3L3,CCL4,CCL5,Ccl6,CCNA2,CCND2,CD22,CD274,CD48,Cd52,CD74,CD84,CDA,CDH4,CENPF,CENPK,CIITA,CLCN2,CLEC7A,COL1A1,COL1A2,CTSC,CTSD,CTSS,CTSZ,CXCL16,Cxcl3,CYBB,DAPP1,DNAAF3,DNMT1,DOCK2,E2F8,EBF1,EPHX1,EPSTI1,FCGR2B,FCGR3A/FCGR3B,FGR,FLNC,FN1,FOXM1,GALNT15,GATA3,GLT8D2,GREB1,HFE,HLA-A,HLA-DQA1,HL…	993 (19)
NR1H3	2.475	ligand-dependent nuclear receptor		0.014	4.2e-45	ABCA1,ABCG1,ACSL3,ADGRE1,ANLN,Apoc1,APOD,APOE,ARL4C,ASPN,ATF3,AURKA,AURKB,BDNF,BIRC5,Bst2,BUB1B,C1QA,CCL2,Ccl2,CCL3L3,CCL4,CCL5,Ccl7,Ccl8,CCNA2,CCNB1,CCNB2,CCNE2,CCR1,CCR2,CCR5,CCR7,CD274,CD38,CD4,CD40,CD55,CD5L,CD68,CDK1,CENPA,CENPF,CKS1B,CLEC4E,CLSPN,CTSC,CX3CR1,CXCL16,CYTIP,DHRS9,DIO2,E2F7,EBI3,FAM3C,FCGR1A,FDFT1,FGL2,FOXM1,FPR1,GAS6,GNGT2,GPR132,GSTM5,HMGCR,IL1RN,IL4,IRF8,ITGAL,ITGAM,KIF20A,K…	1025 (22)
LDLR	-3.961	transporter		0.083	1.73e-43	ABCA1,ABCG1,ADGRE1,ALDH9A1,ANLN,APOBEC1,APOE,ASPN,AURKA,AURKB,BGN,BIRC5,BMP2,Bst2,BUB1B,C1QA,CCL2,Ccl2,CCL3L3,CCL4,CCL5,Ccl7,Ccl8,CCNA2,CCNB1,CCNB2,CCNE2,CCR1,CCR2,CCR5,CD274,CD36,CD4,CD40,CD55,CD68,CDK1,CEBPA,CENPA,CENPF,CKS1B,CLEC4E,CLSPN,COL1A1,COL3A1,CTSC,CX3CR1,CYP7B1,CYTIP,DHRS9,E2F7,EBI3,FABP5,FAM3C,FCGR1A,FGL2,FLT4,FOXM1,FPR1,GAS6,GATM,GJA1,GJA5,GNGT2,GPR132,HK2,HMGCR,IER3,IL1RN,ITGAM,KIF…	1099 (21)
STAT3	-0.591	transcription regulator		1.018	3.37e-43	A2M,ADM,AGT,ALDH1A1,ALPL,AMPD3,ANGPT2,ANGPTL2,ANGPTL4,ARRDC4,ATP10A,BATF,BCAR3,BCL2L11,BIRC5,BMAL2,BMF,BMP2,C3,C5AR1,CA9,CALHM6,CAMK2D,CASP1,CASP4,CCL11,CCL2,Ccl2,CCL3L3,CCL4,CCL5,Ccl8,CCNB1,CCND2,CCNE1,CCR1,CCR5,CCR7,CCRL2,CD163,CD274,CD38,CD40,CD74,CD80,CD83,CD86,CDK1,CDKN2A,CDYL,CEACAM1,CEBPA,CFH,CHEK1,CIITA,CLCA2,COL1A1,COL1A2,COL24A1,COL3A1,COL5A1,CP,Crip2,CTSB,CTTN,CX3CR1,CXCL12,CXCL14,Cxcl…	1025 (14)
IL33	7.146	cytokine	Activated	6.14	1.01e-42	ABCA1,ABCG1,ADORA2B,APOE,APOLD1,ARHGAP30,ARHGAP9,ATP10A,ATP8B4,AXL,BATF,BCL2A1,BCL2L11,CALCB,CAMKK2,CASP1,CCL11,CCL2,Ccl2,CCL22,CCL3L3,CCL4,CCL5,Ccl7,Ccl9,CCR1,CCR2,CD200R1,CD28,CD36,CD40,Cd52,CD53,CD72,CD80,CD83,CD86,CDK5R1,CHST11,CLEC4A,Clec4a3,CLEC4E,CLEC7A,COL3A1,CSF2RB,CSF3R,Ctla2a/Ctla2b,CXCL16,Cxcl3,DOCK2,EBI3,EHD1,ENO2,EPAS1,FAS,FGD2,FGL2,FGR,FOSL2,FPR1,FTL,GATA3,GIMAP1-GIMAP5,GPR65,GSTM5…	963 (16)
CSF1	3.617	cytokine	Activated	3.651	1.12e-42	ABCA1,ABCA9,Acp5,ADGRE1,ADGRE5,APOBEC1,APOE,AXL,BCL2L11,BHLHE40,BIRC5,C5AR1,CCL2,Ccl2,CCL5,Ccl7,CCNB1,CCND2,CCNE1,CCR1,CCR2,CCR5,CD163,CD274,CD36,CD68,CD74,CD80,CD83,CD86,CDK1,CDK6,CEBPA,CFP,CLEC7A,CSF1,CTSD,CTSH,CX3CR1,CYBB,CYP11A1,DHCR24,DHCR7,DOK2,DUSP5,F10,FAS,FCER1G,FCGR2A,FCGR3A/FCGR3B,FCGRT,FDFT1,FERMT3,FN1,FOLR2,GAB3,GAS7,GDF15,GPR34,GPR68,HK2,HLA-A,HMGCR,HPGD,HSD17B7,IFI16,IFNGR1,IGF1,IK…	1158 (16)
PLX5622		chemical drug	Inhibited	-3.167	1.66e-41	ABCA9,AIF1,APLP1,ARHGAP45,B2M,BMP2,C1QB,C1QC,C3AR1,CACNA1G,CAMK2D,CAMK2N1,CCL11,CCL2,Ccl2,CCL22,CCL3L3,CCL4,CCL5,Ccl6,Ccl7,Ccl8,Ccl9,CCR1,CCR2,CD14,CD68,CELF2,CLEC7A,COL8A1,COL8A2,CP,CSF1,CSF2RB,CTSD,CTSS,CX3CR1,CXCL12,CXCL16,CYBB,CYTH4,DNM1,FCER1G,FCGR2A,Fcrl2,FN1,FYB1,GABBR2,GJA1,GRIA1,GRIN2A,HEXB,Ifi27l2a/Ifi27l2b,IL10RA,IL10RB,IL11,IL16,IL1RN,IL2RG,IL33,IL4,ITGAM,ITGAX,ITGB2,KCNAB3,LAMB2,LAPT…
APP	-0.125	other	Activated	3.375	6.65e-41	ABCA1,ABCG1,ACTA1,ADAM19,ADAP1,AIF1,AIFM1,ANXA6,APOE,APPBP2,ARL11,AXL,BACE2,BASP1,BCL2L11,BDNF,BIN1,BMF,C1R,C1S,C3,C4A/C4B,CA12,CAMK2D,CAPN1,CASP1,CCL11,CCL2,Ccl2,CCL3L3,CCL4,CCL5,Ccl7,CCNA2,CCNB1,CCNB2,CCND2,CCNE1,CCR5,CD40,CD5L,CD68,CD74,CD86,CDC14A,CDH3,CDK1,CDK5R1,CDK6,CDKN2A,CFH,CHAT,CITED2,CLDN1,CLTB,CP,CPNE6,CSF1,CSF2RB,Ctla2a/Ctla2b,CTSB,CTSD,CTTN,CXCL12,Cxcl9,CXCR4,CYBB,CYFIP2,CYP26B1,CY…	1279 (17)
calcitriol		chemical drug	Activated	2.83	1.69e-40	ABCC3,ACKR4,Acp5,ADAM19,AFAP1L2,ALPL,ANGPT2,ANLN,BATF,BIRC5,BMP7,BRCA1,BUB1B,C3,CACNA1C,CACNA1D,CALCB,Cbr2,CCDC88C,Ccl2,CCL5,Ccl8,CCNA2,CCNB1,CCND2,CCNE1,CD14,CD163,CD28,CD38,CD40,CDC20,CDC45,CDC6,CDCA5,CDCA8,CDK1,CDK5R1,CEBPA,CENPA,CHAF1A,CHTF18,Clec2d (includes others),COL1A2,COL3A1,COMT,CSF1,CXCL12,CXCL16,Cxcl9,CYB5R1,CYBB,CYP2B6,DCSTAMP,DDAH1,DHCR24,ECT2,EDN1,ELN,ERRFI1,EXO1,FAS,FEN1,FGFR3,FI…	1449 (25)
Ige		complex	Activated	4.215	4.55e-40	ABAT,ACSL4,BAIAP2,BCL2A1,BCL2L11,BIRC5,BNIP5,C3,CAMK2G,CARD11,CAV1,CCL11,CCL2,Ccl2,CCL22,CCL3L3,CCL4,CCL5,Ccl7,Ccl9,CCND2,CCR5,Cd33,CD40,CD53,CD74,CD80,CD86,CEACAM1,CEBPA,CHST11,CLEC4E,CLEC7A,COBLL1,Crip2,CXCL16,EBI3,EDN1,ENO2,ERN1,ERRFI1,FAS,FCER1G,FCGR1A,FCGR2B,FGD2,GDF15,GIMAP1-GIMAP5,Gstt1,Havcr1,HAVCR2,HBEGF,HFE,HIP1R,HIVEP3,HLA-DMA,HMOX1,HSPD1,IER3,IKBKE,IL33,IL4,IL7R,IRAG2,IRF4,ITGA5,ITGAX…	914 (11)
cardiotoxin		chemical - other	Activated	6.011	1.3e-39	ANGPTL4,AOC3,B2M,BDNF,BGN,BIRC5,BRINP3,C5AR1,CASP1,CCL11,CCL2,Ccl2,CCL3L3,CCL4,CCL5,Ccl6,Ccl7,Ccl9,CCNA2,CCND2,CCNE1,CCNE2,CCR1,CCR2,CCR5,CD180,COL1A1,COL1A2,COL6A2,CSF1,CSF2RB,CSF3R,CTSB,CTSH,Cxcl9,CXCR4,DCN,DOK2,DPP4,E2F2,FEN1,FGF11,FGF2,FGF7,FPR1,FST,GDF11,GM2A,GMNN,GNAI3,H19,HBEGF,HP,HSP90AA1,IGF1,IL10RA,IL10RB,IL16,IL18,IL1RN,IL2RG,IL33,IL7R,ITGA1,ITGA4,ITGA5,ITGAM,ITGB2,KARS1,KPNA2,LIF,LRRF…
Vegf		group	Inhibited	-3.784	1.3e-39	A2M,ACE,ACKR4,Akr1c14,ALOX5AP,ANGPT2,ANGPT4,ANGPTL2,ANGPTL4,ANPEP,APAF1,ASNS,ATF3,AURKA,AURKB,BCL2A1,BCL2L11,BIRC5,BMP2,BMP7,BTBD3,BUB1,BUB1B,C1QTNF1,CASP1,Ccl2,CCNE2,CD40,CDC14A,CDC20,CDC25C,CDC45,CDC6,CDK1,CDKN2A,CELSR1,CENPF,CKS1B,CLDN1,CNTFR,CRYAB,Ctla2a/Ctla2b,CXCL12,CXCR4,DBF4,DCBLD2,DENND2D,DIO2,DPF3,DUSP5,EDN1,ELN,EMP2,FAIM2,FAS,FGF2,FKBP5,FLT4,FN1,FOSL1,FOXM1,FST,GASK1B,GEM,GJB2,GMNN,HAC…	1262 (23)
AHR	0.327	ligand-dependent nuclear receptor	Inhibited	-2.014	8.34e-39	A2M,A4GALT,ADAM19,ADGRE1,ADIPOR2,ADM,AIF1,ALDH1B1,ALDH2,ALDH3A2,ALDH5A1,APAF1,ASPN,ATOH8,B4GALT5,BASP1,BDNF,C1QA,C1QB,C1QC,CAMK2N1,CARD11,CBR3,CCL2,Ccl2,CCL22,CCL5,CCNA2,CCNB1,CCNE1,CCR5,CCR7,CD14,CD274,CD28,CD36,CD38,CD3E,CD3G,CD4,CD84,CDC25C,CDK1,CDKN2A,CEBPA,CELA1,CERS6,CGREF1,CHD7,COL11A1,COL12A1,COL16A1,COL1A1,COL1A2,COL27A1,COL3A1,COL5A1,COL6A1,COL6A2,COL6A3,COLQ,CRIM1,CRYAB,CSF2RB,CTNNAL1,…	1246 (18)
ESR1	-0.532	ligand-dependent nuclear receptor		-1.649	2.77e-38	9830107B12Rik/A530064D06Rik,ABCC3,ABCC5,ABHD2,ACE,ADD3,ADGRG6,AGT,AHNAK,ALOX5AP,ANGPTL2,ANLN,ANO10,AP1S3,APOE,ARHGEF2,ARL4D,ASS1,ATF3,ATF5,ATP11A,ATP2A3,ATP6V1H,AURKA,BCL2L11,BDNF,BIN1,BIRC5,BMP2,BRCA1,BUB1,BUB1B,C1QTNF6,C3,CA12,CACNA1D,CAMK1,CAV1,CAV2,CCL2,CCL4,CCN3,CCN5,CCNA2,CCNB1,CCNE1,CD55,CD74,CD83,CDCA8,CDK1,CDK5R1,CDK6,CDKN2A,CEBPA,CENPA,CENPE,CENPF,CENPK,CENPN,CGN,CHEK1,CLDN1,Clec2d (inc…	1445 (22)
STAT6	0.015	transcription regulator		0.645	8.64e-38	Acp5,ADAM11,ADAM19,ADAP1,AHNAK,ALDH2,ANO1,APOE,APOLD1,ASS1,BMAL2,Bst2,CAMK1D,CCL11,CCL2,Ccl2,CCL22,CCL3L3,CCL5,Ccl6,CCND2,CCR5,CCR7,CD38,CD40,CD72,CD79B,CD80,CDK1,CFAP74,Cmah,CNR2,CNRIP1,COBLL1,COL1A1,COL1A2,COL3A1,CRADD,CTSB,CTSE,CTSS,CYBB,CYRIA,DCSTAMP,DDAH1,DNMT1,DOCK10,EFHD2,EPHA2,EPHX1,EXT1,FCER1G,FCGR1A,FCGR2A,FCGR3A/FCGR3B,FCRL1,FKBP5,FLRT2,FN1,GATA3,GATM,GNA14,GNA15,GPM6B,HCK,HIPK2,HLA-DM…	955 (15)
ERBB2	-1.16	kinase		-1.586	1.08e-37	ABHD5,ACP2,ACSL4,ACTA1,ADAM19,ADIPOR2,AGTR2,AHNAK,ANGPT2,ANGPTL2,ANGPTL4,ATF3,AURKA,BARD1,BCAM,BHLHE40,BIRC5,BMP7,BUB1,BUB1B,C3AR1,C5AR1,CAVIN2,CBFA2T3,CCDC80,CCL11,CCL2,CCL4,CCL5,Ccl7,CCN5,CCNA2,CCNB1,CCNB2,CCND2,CCNE1,CCNE2,CCR2,CCR5,CCR7,CCRL2,CD36,CDC20,CDC25C,CDC45,CDC6,CDCA2,CDCA5,CDCA8,CDH3,CDK1,CDK6,CDKN2A,CENPA,CENPE,CENPF,CHD7,CHEK1,CKS1B,CLDN1,CLEC11A,CLEC3B,CLEC4E,CNR2,COL1A1,COL3A1,C…	1215 (23)
dextran sulfate		chemical drug		1.178	4.32e-37	ACE,ADORA2B,AGT,ANLN,AURKA,BDNF,BIRC5,BLM,BUB1,BUB1B,C3,C4A/C4B,CALCB,CARD11,CASP1,CCL11,Ccl2,CCL3L3,CCL4,CCL5,Ccl8,CCNA2,CCNB1,CCR2,CD14,CD177,CD36,CD40,CD74,CD80,CD83,CD86,CDC20,CDCA2,CDCA5,CDCA8,CDK1,CENPE,CFH,CHAF1A,CHTF18,CKS1B,CLDN1,CX3CR1,Cxcl9,E2F7,E2F8,EFNA5,ERCC6L,EXO1,FGFR3,FIGNL1,FOXM1,GSTM5,HMOX1,IL18,IL4,ISLR,KCTD11,KIF11,KNG1,KNTC1,LCP1,MCM3,MCM5,MKI67,MMP13,MMP14,MMP2,MMP3,MMP9,MR…	1014 (18)
CG		complex		0.516	1.1e-36	8030451A03Rik,ADAMTS9,ADH7,ADM,AKR1B10,ALDH1A1,ANGPTL2,ANGPTL4,B2M,BARD1,BDNF,BHLHE40,BLM,BMP2,BRCA1,C1R,C1S,C4A/C4B,CASP4,CBFA2T3,CCL2,Ccl2,Ccl7,CCNA2,CCND2,CCNE2,CDC45,CDC6,CDK1,CEBPA,COL11A1,CRYAB,CRYBG1,CSF1,CXCL12,CXCR4,CYP11A1,CYP1B1,CYP7B1,DBI,DHCR7,DPT,DTL,E2F7,E2F8,EDN2,EPAS1,EPB41L4B,EPHA3,EPSTI1,FABP5,FAM110C,FAS,FGF7,FGL2,FKBP5,FLRT2,FOSL1,FOSL2,FST,FZD1,GASK1B,GATA6,GDF10,GJA1,GJB2,G…	1341 (19)
poly rI:rC-RNA		biologic drug	Activated	5.461	1.77e-36	ABCA1,Abi3bp,ACKR4,ACOD1,ACSL3,ASB13,ATF3,AXL,B2M,B4GALT5,BIRC5,BMP2,Bst2,BUB1,C1R,C3,CASP1,CCL11,CCL2,Ccl2,CCL22,CCL3L3,CCL4,CCL5,CCNA2,CCNB2,CCND2,CCR1,CCR7,CD14,CD163,CD22,CD274,CD36,CD40,CD74,CD80,CD83,CD86,CDC14A,CDC20,CDK1,CEACAM1,CENPE,CENPF,CFH,CHD7,CIITA,Clec2d (includes others),CLEC4E,CLEC7A,CSF1,CTSS,Cxcl9,CXCR4,CYP1B1,CYP4F2,DIO2,DUOX1,DUSP5,EBI3,EFNB3,EPSTI1,ETNK1,EXT1,FAS,FCGR1A,FCG…	954 (16)
IL13		cytokine	Activated	3.299	2.04e-36	ABCA1,Acp5,ADORA2B,AIF1,ALOX5AP,ASPN,ATF3,AVPI1,BATF,BCL2A1,BDNF,BMAL2,C3,C3AR1,CASP1,CCL11,CCL2,Ccl2,CCL22,CCL3L3,CCL4,CCL5,Ccl6,Ccl7,Ccl8,CCR5,CD14,CD163,CD36,CD37,CD3E,CD4,CD40,CD48,CD72,CD80,CD86,CEBPA,CLEC10A,CLEC4A,CLEC4E,CLEC7A,COL1A1,COL1A2,COL3A1,COL6A2,CP,CSF2RA,CTNNAL1,CTSB,CTSC,CTSH,CTSS,CXCR4,CYBB,CYSLTR1,DCLK1,DHCR24,DUOX1,EPAS1,F13A1,FAS,FCGR1A,FCGR2A,FCGR2B,FCGR3A/FCGR3B,FGD2,FGFR…	1250 (18)
STAT1	-0.263	transcription regulator	Activated	3.937	2.18e-36	A2M,ABCA1,ACE,ACOD1,AGT,ALPK1,ANGPT2,APOBEC3B,APOE,AXL,B2M,BCL2A1,BCL2L11,BIRC5,C1R,C1S,C3,C4A/C4B,CALHM6,CAPN1,CASP1,CASP4,CBFA2T3,CCL2,Ccl2,CCL3L3,CCL4,CCL5,Ccl8,CCND2,CCNE1,CCR1,CCR2,CCR7,CCRL2,CD14,CD274,CD40,CD86,CEACAM1,CIITA,COL1A1,COL3A1,CSF3R,CTSS,CX3CR1,Cxcl9,DCSTAMP,DPP4,EBI3,EDN1,EPSTI1,FAS,FCER1G,FCGR1A,FCGR2B,FGF2,FGF7,FGL2,FN1,GATA3,GREB1,GRIN2A,HAVCR2,HBEGF,HLA-DQA1,HLA-DRB5,HLA-E…	938 (14)
SMARCA4	-0.749	transcription regulator	Activated	4.839	7.33e-36	A2M,ABCA1,ABHD2,ABLIM3,ACE,ACTA1,AGT,AHNAK,AIM2,ALDH2,ANGPTL2,ANO1,AP3M2,ARHGAP30,ARL4C,ARRDC4,ASNS,ATP2A1,BATF,BCL2A1,BIN1,BIRC5,CASP1,CCL11,CCL2,CCNA2,CCND2,CCNE2,CCR1,CCR2,CCRL2,CD74,CDC6,CDKN2A,CEACAM1,CFP,CHEK1,CIITA,CLDN1,CLDND1,COL1A1,COTL1,CP,CRIM1,CRYBG1,CSF1,CSF2RA,CTSB,CTSH,CTSS,CXCR4,CXCR6,DES,DHFR,DHRS9,EBF1,ECM2,EFNB1,ENO2,FADS3,FAS,FBLIM1,FCGR2A,FGFR2,FKBP5,FLNB,FN1,FOSL2,GADD45A,G…	1165 (19)
IGF1	2.688	growth factor		-0.627	1.04e-35	A2M,ABCA1,Abca8a,Acan,ACTA1,ADM,ADORA2B,AGTR2,ANGPT2,ANPEP,ATP2A1,AXL,BATF,BCL2A1,BCL2L11,BDNF,BGN,BHLHE40,BIRC5,BMP2,BRCA1,C1QA,C4A/C4B,CAVIN2,CCDC80,CCL11,Ccl2,CCL3L3,CCL4,CCL5,Ccl7,Ccl8,CCN5,CCNA2,CCNB1,CCND2,CCNE1,CD74,CDK1,CDKN2A,CHAT,CITED2,CLEC11A,COL16A1,COL1A1,COL1A2,COL3A1,COL8A1,CP,CRYAB,CSF1,CTSD,CYBA,CYBB,CYFIP2,CYP11A1,CYP1B1,DCLK1,DCN,EDN1,EDN2,EIF1AX,ELN,EPAS1,ERRFI1,FBXO32,Fmnl1,…	1175 (23)
TCF3	-0.085	transcription regulator	Activated	4.032	1.75e-35	AFDN,ANLN,ANXA6,ARHGAP4,ASF1B,ATF3,ATOH8,AURKA,BCL2L11,BIRC5,BLNK,BUB1,CBFA2T3,CCNA2,CCNB1,CCNB2,CCND2,CCNE1,CCNE2,CCR2,CD200R1,CD200R1L,CD3E,CD3G,CD4,CD55,CD79B,CDC20,CDC45,CDK1,CDK6,CDKN2A,CELA1,CEP55,CGREF1,CIP2A,Clec2d (includes others),COL1A1,CREB3L2,CTSE,CXCR6,CYP11A1,DCK,DTX1,DUT,E2F8,EBF1,ECT2,EIF4EBP1,ENPP1,FGD2,FGFR2,FGFR3,FLT3LG,GADD45A,GATA2,GATA3,GM2A,GPLD1,GRIA1,H2AX,HCST,HMGB2,Hmgn…	986 (24)
PD98059		chemical - kinase inhibitor		-0.362	1.54e-34	ABCA1,ACE,AGT,ALOX5AP,ANGPT2,ANPEP,APOBEC3B,ATF3,ATP2A1,BCL2L11,BDNF,BGN,BIRC5,BMP2,C3,CAV1,CCL11,CCL2,Ccl2,CCL3L3,CCL4,CCL5,CCN5,CCNA2,CCNB1,CCND2,CCNE1,CCNE2,CCR1,CCR2,CD14,CD36,CD37,CD4,CD40,CD55,CD74,CD83,CD86,CDC25C,CDH3,CDK5R1,CDKN2A,CEBPA,COL1A1,COL1A2,COL3A1,CTSB,CTSH,CXCR4,CYP1B1,DCBLD2,DES,DHRS3,DIO2,DIO3,DNMT1,DUSP5,E2F2,EDN1,ELN,ENO2,EPAS1,ERRFI1,FAS,FGF2,FKBP5,FN1,FOSL1,GADD45A,GAS7,…	1119 (20)
TP73		transcription regulator		-1.575	3.18e-34	ADAM19,ADAM23,ADORA2B,AIF1L,ANGPTL4,ARL5C,ATF3,AURKA,AXL,B2M,BCL2L11,BHLHE40,BIRC5,BMP7,C1R,C3,CAMSAP3,CASP1,CASP4,CCL2,Ccl2,Ccl6,Ccl9,CCN5,CCNA2,CCNB1,CCR7,CD3E,CD55,CD83,CDC20,CDC25C,CDK1,CDK6,CITED1,CITED2,CLDN10,CLEC7A,CLIP3,CNN3,CNTFR,COL1A1,CRYAB,CTH,CTSD,CYBA,DES,DHFR,DHRS3,DLG5,DRAM1,EDN1,EPHA2,FAM78B,FAS,FEN1,FGF2,FGFR2,FGFR3,FKBP1B,FN1,FST,GADD45A,GATA2,GJA1,GPR137B,GPR176,HBEGF,HPSE,HS…	1089 (20)
CTNNB1	-1.136	transcription regulator		1.804	3.9e-34	ABCD2,Acan,ADGRG2,ADSS2,Akr1c14,ALDH1A1,ALDH3A2,AOC3,APOD,ARL4A,ASRGL1,AURKA,BCAP31,BCL2L11,BDNF,BGN,BHLHE40,BIRC5,BMF,BMP2,BMP7,CA3,CA9,CACNA1G,CAPN1,CBLN1,CCL2,Ccl2,CCL22,CCL4,CCL5,Ccl7,Ccl9,CCN4,CCNA2,CCND2,CCNE1,CCNE2,CCRL2,CD274,CD36,CD4,Cd52,CDKN2A,CEACAM1,CEBPA,CELSR1,CNMD,CNTFR,COL1A1,COL27A1,COL3A1,COL4A5,COX6B2,CREG1,CRYBG1,CTDSPL,CTHRC1,CTSZ,CXCL12,CXCL14,Cxcl3,Cxcl9,CYFIP2,CYP11A1,CYP…	929 (14)
8-bromo-cAMP		chemical reagent		-1.598	4.97e-34	ABCA1,ACE,ACSL4,ADCY3,ADM,AKT3,ALDH2,ALDH3A2,AOC1,ASS1,AVPR1A,BIRC5,BMP2,BMP7,BUB1,BUB1B,CAV1,CAV2,Ccl2,CCNA2,CCNB1,CCNB2,CCND2,CCNE2,CD68,CDC20,CDC25C,CDC45,CDC6,CDK1,CDK6,CEBPA,CLEC11A,CNTFR,COL11A1,COL3A1,COL5A1,CRYAA/LOC102724652,CSF2RB,CSF3R,CTSB,CTSD,CYP11A1,CYP11B2,CYP1B1,CYP2B6,DCN,DIAPH3,DIO2,EDN1,ENC1,EOGT,FAS,FGF2,FLNB,FLNC,FN1,FOSL1,FST,GATA6,GCH1,GHR,GJA1,GM2A,GNAI3,HPGD,HPSE,HSD17B1…	1411 (23)
dihydrotestosterone		chemical - endogenous mammalian		0.414	6.7e-34	ABCA1,ABCG1,ACE,Acp5,ACSL3,ACTA1,ADIPOR2,ADM,AGT,ANO1,APOD,APOE,ATP2A1,B2M,BASP1,BCAP31,BGN,BMF,BMP7,BUB1B,C1orf116,C4A/C4B,CA3,CALCB,CAMKK2,CASP1,CCNA2,CCNB1,CCND2,CCNE1,CD274,CD36,CD74,CDC20,CDC6,CEBPA,CMKLR1,COBLL1,COL3A1,COL5A3,COL6A1,CREB3L2,CYBB,CYP11A1,DBI,DCN,DDIAS,DHCR24,DIO2,DPP4,DTL,E2F8,EIF4EBP1,ELN,EPB41L4B,FBXO32,FGF2,FGF7,FKBP4,FKBP5,FLNB,FN1,FOXQ1,FST,FTL,GAS6,GHR,GJB2,GREB1,HK2,H…	1491 (21)
IL10RA	5.72	transmembrane receptor	Inhibited	-2.113	9.63e-34	ABAT,ABCG1,ACOD1,ADD3,Akr1c14,AKT3,ALDH2,ANKH,ANO1,AOC1,ASPN,ASS1,BMP2,C3,CALHM6,CCL22,CCL5,CCN3,CCR7,CD300LF,CD36,CD40,CELA1,Ces2g,CLEC12A,CLEC4E,CLEC5A,CSF3R,CTH,CTSE,Cxcl9,CYFIP2,CYP2F1,CYP2S1,DCN,DCSTAMP,DPEP1,DPT,DRAM1,EDN1,EMP2,F10,F13A1,FABP5,FADS3,FAS,Fcrl2,FN1,FOLR2,GAS6,GHR,GSAP,GSTM5,HK3,HLA-A,HPGD,HPSE,IFI16,Ifi47,IKBKE,IL18BP,IL1RN,IL2RG,IRGM,ITGAM,KCNE3,Klrk1,LRIG3,LTC4S,LUM,Ly6a (i…	715 (15)
PGR	-2.25	ligand-dependent nuclear receptor		-0.18	1.35e-33	A2M,ACE,ACOD1,ADAM19,ADAMTS18,ADAMTS3,ADRA2A,BARD1,BGN,BRCA1,BUB1,CA12,CALCB,CCN5,CCNB1,CCNB2,CD177,CD36,CDC20,CDC6,CDH13,CDH4,CDK1,CEBPA,CLDN10,COL12A1,COL1A1,COL1A2,COL5A1,COL5A3,COL6A1,COL6A2,COL6A3,COL8A2,COMT,CREB3L2,CTDSPL,CTSD,CYRIA,EDN1,EIF1AX,ELN,ENC1,EPAS1,EXO1,FGF2,FKBP5,FLRT2,FLRT3,FN1,FOXC1,GAS6,GATA3,GPM6B,GPR160,GREB1,H19,HAPLN1,HBEGF,HOXA10,HPGD,HSD11B2,HSD17B1,HSPA2,IER3,IFI16,IG…	1513 (20)
medroxyprogesterone acetate		chemical drug		0.556	3.15e-33	ADCY3,AKT3,ALDH2,ALDH3A2,ANGPT2,ANLN,ASS1,AVPR1A,BCL2L11,BDNF,BIRC5,BUB1,BUB1B,CAV1,CAV2,CCL2,Ccl2,CCL4,CCL5,CCNA2,CCNB1,CCNB2,CCND2,CCNE2,CCR5,CD68,CDC20,CDC25C,CDC45,CDC6,CDK1,CDK6,CEBPA,CENPF,CLDN1,CNTFR,COL11A1,COL3A1,COL5A1,CSF2RB,CSF3R,CTSB,CXCR4,DCN,DIAPH3,DLGAP5,EDN1,ENC1,EOGT,FAS,FGF2,FLNB,FLNC,FMOD,FN1,FOSL1,FST,GCH1,GHR,GM2A,HES6,HPSE,IFNGR1,IGF1,IL11,IL18,IL4,IL7R,INSRR,IQGAP2,ITGA1,I…	1494 (26)
NFKBIA	-0.134	transcription regulator		0.572	6.08e-33	A2M,ACOD1,ADGRE5,AMPD3,ATP11A,AURKB,AXL,BCL2A1,BMP2,BOK,BUB1B,C3,CASP4,CCL11,CCL2,Ccl2,CCL3L3,CCL5,Ccl7,Ccl9,CCNA2,CCNB1,CCND2,CCNE2,CCR1,CD40,CD74,CD80,CD86,CDC45,CDC6,CDH13,CDH3,CKS1B,COL1A2,COL3A1,CP,CREB3L3,CRYAB,CSF1,CTSB,CTSZ,CXCL12,CXCR4,CYBA,CYP1B1,CYP7B1,DCN,FAS,FCGRT,FGF2,FN1,FOXM1,GADD45A,GCH1,GM2A,GPR176,GSTM5,Gstt1,HK2,HLA-A,HLA-DQA1,HMGA1,HMOX1,HOXA10,HOXB2,HPSE,IER3,IFI16,IGFBP6,IL…	1181 (16)
TCL1A		transcription regulator		-0.106	7.21e-33	ACOD1,Acp5,APOBEC1,C1QA,C1QB,C1QC,C3AR1,CCR1,CD300LD,CD5L,CD68,CFP,CLEC4D,CLEC4E,CLEC6A,CSF3R,CTSB,CTSC,CTSD,CTSE,CTSH,CTSS,CYBB,FCER1G,FCGR2B,FKBP5,FPR1,GDF15,HMOX1,IGSF6,IL17RA,IL1R2,ITGAM,ITGB2,Ly6a (includes others),LY9,MAFB,MMP12,MMP13,MMP19,MMP8,MMP9,MPEG1,MSR1,MYO5A,PTPRO,SCARB2,SLC11A1,SLC15A3,SLC40A1,SPIC,STEAP4,TLR7,TNFAIP2,TREM2,UTRN	851 (14)
PTEN	0.173	phosphatase	Activated	2.023	7.6e-33	2010204K13Rik,ABCA9,ADAMTS9,ADM,AGPAT4,ALOX5AP,ANGPT2,APOBR,ATF3,AURKA,AURKB,BACE2,BCL2L11,BIRC5,BMP8A,C3,CA12,CA3,CAD,CBX4,Ccl2,CCL5,Ccl8,CCNB1,CCNB2,CCNE1,CCR7,CD274,CD40,CD80,CD86,CDC20,CDK6,CDKN2A,CEBPA,CELSR1,CHEK1,CITED2,CKS1B,CLDN1,CNN3,COL15A1,COL16A1,COL1A1,COL27A1,COL3A1,COL5A1,COL5A3,COL8A1,CTDSPL,CTSB,CTSZ,CX3CR1,CXCR4,CXCR6,CYSLTR1,DHCR7,DHFR,DKK3,DNPH1,DTX1,EDN1,EIF4EBP1,EN1,EPAS1,E…	1175 (25)
TP63	5.05	transcription regulator		-1.825	1.18e-32	A2M,ABCC5,ACOD1,ADAMTS18,ADAMTS9,ADH7,ADM,ALOXE3,APAF1,APOBEC1,APOBEC3B,AXL,BC064078,BCL2L11,BHLHE40,BLM,BMP7,BOK,BRCA1,CAD,CASP1,CAV1,CAVIN2,CCL22,CCNA2,CCNB1,CCND2,CCNE1,CCR1,CDC25C,CDH3,CDK1,CDK6,CDKN2A,CEACAM1,CEBPA,CGN,CITED2,COL11A1,COL5A1,COL6A3,COL8A1,CRYAB,CTSD,CXCR4,CYGB,CYP26B1,CYP2F1,DCN,DDAH1,DKK3,DNMT1,DOK1,EDN1,EDN2,ELN,EMID1,EPHA2,FAS,FGF11,FGFR2,FGFR3,FN1,FOSL1,FOSL2,FOXQ1,FST,GA…	1182 (22)
bleomycin		biologic drug	Activated	4.628	2.48e-32	Acp5,ANGPT2,APOE,ATF3,BASP1,BHLHE40,BLM,C3,CCL2,Ccl2,CCL22,CCL3L3,CCL5,Ccl8,Ccl9,CCN4,CCND2,CCR1,CCR2,CCR5,CD300LF,CD68,CD86,CEBPA,Clec2d (includes others),COL1A1,COL1A2,COL3A1,CSF2RB,CTSD,CTSE,CTSS,CXCL12,CXCR4,CYP2B6,DCN,DUSP5,E2F7,ELN,EPHA2,ERN1,FAP,FAS,FN1,FOSL1,FRZB,FZD1,GADD45A,GDF15,GPR34,H2AX,HBEGF,HK2,Hoxaas3,HSP90AA1,Ifi27l2a/Ifi27l2b,IGF1,IL13RA2,IL18,IL4,IRS2,ITGA1,JAG1,JCHAIN,LAMA1,L…	1185 (15)
JUN	-1.182	transcription regulator		1.876	8.01e-32	A2M,ADH7,AKT3,ANGPTL2,APOE,ASNS,ATF3,AXL,BCL2A1,BCL2L11,BDNF,BIRC5,BMAL2,BRCA1,C1QB,C3,C3AR1,C5AR1,CA3,CASP4,CAV1,CCL2,Ccl2,Ccl7,Ccl8,CCN3,CCNA2,CCND2,CD14,CD274,CD68,CDC20,CDK1,CDK5R1,CDKN2A,CFP,COL1A1,COL1A2,COL24A1,COMT,Crip2,CRYAA/LOC102724652,CSF1,CXCL16,Cxcl9,CYGB,CYP11A1,CYP1B1,DIO2,DNMT1,DUSP5,E2F7,EDN1,EHD4,EPAS1,FAS,FBLN5,FGF2,FLNC,FN1,FOLR2,FOSL1,FOXC1,FRZB,GADD45A,GALNT1,GAS6,GJA1,GRE…	1288 (21)
Interferon alpha		group	Activated	5.634	1.36e-31	A4GALT,ACP2,ADAM19,AIM2,ALDH1B1,ALDH2,APOBEC3B,ASNS,ATF3,AXL,B2M,BCL2A1,Bst2,C3,C3AR1,CASP1,CAV1,CCL2,CCL22,CCL3L3,CCL4,CCL5,CCNA2,CCNB2,CCND2,CCR1,CCR5,CCR7,CD274,CD38,CD40,CD72,CD80,CD83,CD86,CDC20,CEACAM1,CELSR1,CIITA,COL15A1,COL1A1,COL1A2,CSF2RB,CTH,CTSS,Cxcl9,CYP1B1,DOCK10,DOCK2,EIF4EBP1,EMID1,ENPP1,EPSTI1,FAS,FCGR1A,FCGR2B,FOSL2,FPR1,GATA3,GNA15,GPX7,HLA-A,HLA-G,HMMR,HMOX1,HSPA1A/HSPA1B,IFI…	974 (13)
AGN194204		chemical drug	Activated	3.15	1.44e-31	ABCA1,ABCG1,ADAM19,ANGPTL4,ARL4C,ASS1,ATF3,AURKA,BCL2A1,CA3,CAMK2D,CCL3L3,CCL4,Ccl9,CCN5,CCNA2,CCNB1,CD3E,CDK1,CEBPA,CLIC4,COL6A2,COTL1,Crip2,CRYBG1,CST3,CYP26B1,CYP7B1,DCN,DHCR7,DOCK8,EBF2,FDFT1,Fmnl1,GADD45A,GATA3,GJA1,GPR65,H2AX,HK2,Hmgn2 (includes others),Ifi47,IGHM,Igtp,IL11,IL1R2,IL33,IL4,IL7R,IRAG2,IRS2,ITGB2,ITM2A,KIF20A,KIF2C,KIF4A,LCTL,LGALS1,LPL,LSS,MAD2L1,MAN1A1,MITF,MKI67,MMP9,NGEF,P…	966 (23)
BHLHE40	-1.66	transcription regulator	Activated	3.804	1.81e-31	AARS1,ADORA2B,AFF3,ATF3,AXL,B2M,BDNF,BIRC5,C3AR1,CALCB,CASP1,CASP4,CAV1,Ccl7,CCN4,CCR1,CCR7,CCRL2,CD14,CD274,CD38,CD74,CD80,CD86,CLEC5A,Cmah,CP,CRLF2,CSF2RB,CTSS,Cxcl3,Cxcl9,CYBB,CYP11A1,DCBLD2,EBI3,ELF1,ENO2,EPHX1,EPSTI1,EXT1,FAS,FCGR2B,FGL2,FPR1,FRZB,GCH1,GNAI3,HAVCR2,HBEGF,HCLS1,HK2,IER3,IFI16,IFITM2,IFNAR2,IFNGR2,IL17RA,IL18BP,IL1R2,IL2RG,IRF5,IRF8,ITGA4,JCHAIN,Klrk1,LCP2,LDLR,LEF1,LGALS3BP,L…	1107 (21)
RBPJ	0.161	transcription regulator	Activated	3.359	3.38e-31	ABCG1,B2M,BMP2,BMP7,CAPN1,CCL11,CCL2,Ccl2,CCL3L3,CCL4,CCL5,Ccl7,Ccl8,CCR7,CD74,CD80,CD86,CDKN2A,CELA1,CIITA,CORO1A,CSF1,CXCL12,CXCL16,Cxcl9,CYP11A1,CYTH4,DHCR7,ECT2,ENPP1,FDFT1,FGF11,FGF18,FGF2,FGF7,GDF10,GNA12,H2-T10,HLA-A,HLA-DMA,HLA-DMB,HLA-DQA1,HLA-DQB1,HLA-E,HLA-G,HMMR,HSD17B7,IGF1,IL16,IL17RA,IL18,IL18BP,IL1RN,IL33,IL4,IL7R,INHBB,IRF5,IRF8,ITGAL,JAG1,LFNG,LIF,Lst1,MDK,MMP13,MMP3,MR1,NGF,NLR…	945 (19)
NFkB (complex)		complex	Activated	2.891	4.18e-31	A2M,ABCG1,ADAMTS9,ADGRE1,ADM,ADORA2B,ADRA2A,AGT,ALDH1B1,APOE,ATF3,BATF,BCL2A1,BDNF,BIRC5,BMP2,C1R,C3,CAMK2D,CASP1,CASP4,CBR3,CCKAR,CCL11,CCL2,Ccl2,CCL22,CCL3L3,CCL4,CCL5,Ccl7,CCNB1,CCNB2,CCND2,CCR2,CCR7,CD274,CD36,CD40,CD74,CD80,CD83,CD86,CGREF1,CIITA,CLEC4E,CLIP2,COL1A2,CRADD,CSF1,CXCL12,Cxcl9,CXCR4,CYBB,DTX3,DUSP5,E2F7,EDN1,ENPP1,EPAS1,FABP5,FAS,FCGR1A,FGF2,FN1,FST,GAD1,GADD45A,GAS6,GATA3,GCH1,…	948 (12)
prostaglandin E2		chemical - endogenous mammalian		-0.504	1.19e-30	ABCG1,Acan,ADORA2B,AIF1,Akr1c14,ALDH1A1,ANGPT2,ANGPTL4,ATF3,ATP2A3,BCL2L11,BIRC5,BMP2,C5AR1,CALHM6,CASP1,CASP4,CCL2,Ccl2,CCL22,CCL3L3,CCL4,CCL5,CCNB1,CCR1,CCR5,CCR7,CD14,CD274,CD40,CD55,CD74,CD80,CD83,CD86,CIITA,CLEC12A,Clec2d (includes others),CLEC7A,COL1A1,CP,CSF1,CXCL12,Cxcl9,CXCR4,CYTIP,DCLK1,DCN,FAS,FGF2,FMOD,FN1,FOSL1,FOSL2,FST,GCNT1,GJA1,H2-K2/H2-Q9,H2-T24,HIVEP3,HLA-A,HLA-DMA,HLA-DMB,HLA-…	991 (13)
TGFBR2	1.316	kinase		0.722	2.3e-30	ACOD1,ACSL3,ADGRE1,ADORA2B,AGPAT4,ALOX5AP,ANGPTL4,ASS1,BACE2,BATF,BDNF,BFSP1,BGN,BHLHE40,BIRC5,BMP5,C5AR1,CASP1,Ccl2,CCL3L3,CCL4,Ccl7,CCNE1,CD14,CD83,CDKN2A,CITED1,CLIC4,COL1A1,COL1A2,CRYAB,CSF1,CX3CR1,DSG2,DUSP14,EBI3,EPAS1,FGF2,FGF7,FKBP5,FMOD,FN1,FPR1,FST,GATM,GJA1,GJB2,GPC1,GPLD1,H2AX,HK2,HP,HPGD,IGF1,IL1R2,IL3RA,IL4,IRF8,ITGAM,ITPK1,KCNJ8,Klrk1,LRIG1,Ly6a (includes others),MFSD2A,MMP12,MMP13…	1163 (15)
LEF1	-3.592	transcription regulator		0.435	2.39e-30	Acan,ACSBG1,ADAM23,ARRB2,ARRDC4,BIRC5,BRCA1,CACNA1G,CARD11,CARD9,CAV1,CCDC3,CCL4,CCL5,Ccl6,CCN4,CD274,CD79B,CD83,CDK1,CDKN2A,CHEK1,COL11A1,CPE,CSF3R,CTTN,CX3CR1,CXCR4,DLX3,E130308A19Rik,EN1,ENO2,EPHX1,FAS,FGF18,FN1,GATA3,GEM,Gm7932,GNAO1,Gprasp2,GSAP,HLA-DQA1,IL18R1,IL4,IL7R,JAG1,KIF11,LAIR1,LAMC1,LEF1,LFNG,LONRF1,LRIG1,Ly6a (includes others),LYSMD2,LYZ,MAPK12,MBNL3,MFAP3L,MITF,MMP13,MMP2,MSX2,MX…	1201 (24)
APOE	7.439	transporter	Inhibited	-4.21	4.94e-30	ABCA1,ABCG1,ACSL4,ADGRE1,ANGPTL4,APOD,APOE,ATF3,BCAM,BGN,C1QA,C1QB,C1QC,C3AR1,C5AR1,C5AR2,CAMK1,CASP1,CAV1,CCKAR,Ccl2,CCL22,CCL3L3,CCL4,CCL5,CCND2,CCR5,Cd209f,CD36,CD40,CD68,CD80,CD86,COL1A1,CREB3L1,CSF1,CSF2RA,CSF2RB,CTSB,CTSD,CTSS,CYBB,CYSLTR1,DBI,DCSTAMP,EDN1,F10,FABP5,FCGR1A,FCGR2B,FKBP4,FKBP5,GAS7,GATA3,GRIA1,HMGCR,HMGCS2,HMMR,HMOX1,HSPA1A/HSPA1B,Hspa1b,HSPD1,IGF1,IGFBP6,IL10RA,IL10RB,IL1RN,…	1182 (19)
MAPT	0.391	other	Activated	2.484	5.56e-30	A2M,AARS1,ABCG1,ACTA1,AIF1,ALDH5A1,ANXA6,APOBEC1,ARL11,ASPG,ATF3,AU020206,BASP1,BDNF,BSN,C1QB,C1R,C1S,C3,C3AR1,C4A/C4B,CAMK2D,CAMK2G,CAPN1,CCL2,Ccl2,CCL3L3,CCL4,Ccl6,CCNB1,CD14,CD22,CD274,CD48,Cd52,CD74,CD84,CDK5R1,CELA1,CLEC7A,CLTB,CORO1A,CP,CTSC,CTSD,CTSS,CTSZ,CXCL16,Cxcl3,CYBB,CYFIP2,DBI,DNAAF3,DOCK2,DTNB,EBF1,ENO2,EPDR1,EPHA3,EPHX1,EPSTI1,FCGR2B,FCGR3A/FCGR3B,FGFR3,FGR,FLNC,FRMD4A,GAD1,GALNT1…	1169 (18)
IKBKB	0.502	kinase	Activated	2.791	6.16e-30	ABCA1,ACOD1,Acp5,AMPD3,ATF3,AURKB,BMP2,BRCA1,C3,CCL11,CCL2,Ccl2,CCL3L3,CCL4,CCL5,Ccl9,CCNA2,CCNB1,CCNB2,CCNE2,CCR1,CCR7,CDC6,CDH13,CKS1B,CLDN1,COL1A1,COL3A1,CP,CSF1,CTSB,CTSZ,CXCL12,CXCL16,Cxcl9,CXCR4,CYBA,CYP1B1,CYP7B1,DCN,ECT2,EDN1,FAS,FOXM1,GADD45A,GCH1,GM2A,Gstt1,H2AX,HK2,HLA-A,HMOX1,IFI16,IGFBP6,IL11,IL1RN,IL4,KIF20A,KLF5,MBP,MMP13,MMP2,MMP3,MMP9,MRC1,Mt1,Mt2,MYO1D,NGF,NLRP3,OGN,PLAU,PLD3,PL…	1099 (14)
HGF	1.961	growth factor	Inhibited	-3.362	6.51e-30	A2M,ACKR4,AIFM1,ANGPT2,ANGPT4,ANGPTL2,ANGPTL4,APAF1,ASNS,ATF3,AURKA,AURKB,BCL2A1,BIRC5,BMP2,BUB1,BUB1B,CA9,CASP1,CAV1,CCL11,CCL2,Ccl2,CCL4,CCL5,CCNE2,CD28,CD40,CDC14A,CDC20,CDC25C,CDC45,CDC6,CDK1,CDKN2A,CELSR1,CENPF,CITED2,CKS1B,CNTFR,COL1A1,COL1A2,COL3A1,CRYAB,CSF1,CXCR4,CYP2B6,DBF4,DES,EDN1,EMP2,ERRFI1,FAIM2,FAM3C,FEN1,FGF7,FKBP5,FN1,FOSL1,FOXM1,GEM,GMNN,HBEGF,HDAC5,HK2,HMMR,HMOX1,IER3,IGF1,IL1…	1198 (21)
aflatoxin B1		chemical - endogenous non-mammalian	Inhibited	-3.154	1.34e-29	A2M,ABCC3,ACSL3,ACTA1,ADAMTS7,ALDH1A1,ASF1B,ATF5,AURKB,BARD1,BOK,BUB1,CCN5,CCNA2,CCNE1,CCNE2,CD40,CDC6,CDCA2,CDH13,CDK1,CELA1,CENPA,CENPE,CENPF,CEP55,CLDN1,CLSPN,CRYAB,DCN,DCTD,DDIT4L,DDR1,DLGAP5,ECT2,FAM83D,FANCD2,FAS,GDF15,GJA1,GPLD1,H19,HLA-A,HLA-DQA1,HLA-DQB1,HMMR,IRS2,ITGA5,ITGB4,KIF11,KIF20A,KIFC1,KLF5,KNTC1,LAMA5,LAMC2,LDLR,LGALS3BP,LPL,Ly6a (includes others),MAD2L1,MCM3,MCM5,MCM8,MELK,MME…	714 (11)
Tgf beta		group		1.527	1.52e-29	ABCA1,ABCD1,Acp5,ADGRE5,ALDH1A1,ANGPTL4,ANKH,AOC3,ARHGAP45,ARID3B,ATOH8,AXL,BASP1,BGN,BHLHE40,BIRC5,BLVRB,C4orf19,CASP1,CCL11,CCL2,Ccl2,CCL3L3,CCL4,CCL5,CCND2,CCNE1,CCR2,CCR7,CD274,CD300LB,CD36,CD53,CDK6,CDKN2A,CHST11,CIITA,COL12A1,COL1A1,COL1A2,COL3A1,COL5A1,COL6A2,CSF1,CX3CR1,Cxcl3,CXCR4,CYBB,DCN,EDN1,EMID1,EN1,EPAS1,F10,FGF2,FN1,FST,GATA3,GREM1,HAND2,HES6,HIF3A,HMOX1,HSP90AA1,IGF1,IGFBP5,IL16,…	1277 (19)
trichostatin A		chemical drug		1.946	2.17e-29	ABCA1,ABCC3,ABCC5,ABHD5,ADGRE1,ADH7,AGT,ALDH1A1,ALPL,ANXA6,APAF1,APOE,APPBP2,AURKB,B2M,BAIAP2,BCL2A1,BCL2L11,BDNF,BLVRB,BMP2,BMP5,BRCA1,C1QTNF6,C8orf44-SGK3/SGK3,CA12,CA9,CAD,CAMSAP3,CCL2,Ccl2,CCNA2,CCNB2,CCND2,CCR7,CD14,CD28,CD36,CD79B,CD86,CDC25C,CDC6,CDK1,CDK5R1,CDK6,CDKN2A,CEBPA,CGREF1,CHAT,CHEK1,CIITA,CKS1B,CLDN1,CLDN10,CLEC3B,COCH,COL1A2,COL6A3,CRMP1,CSF3R,CTPS1,CTSA,CTSB,CTSD,CXCL12,CXCR4,…	1174 (21)
doxorubicin		chemical drug	Activated	3.788	2.31e-29	A2M,ABCC3,ADM,ADORA2B,APAF1,APOBEC3B,ASAP3,ASNS,ATF3,AURKA,AURKB,B2M,BARD1,BCAP31,BCL2A1,BCL2L11,BHLHE40,BIRC5,BRCA1,Bst2,BTK,BUB1B,C1S,C4A/C4B,CAMK2D,CASP1,CCL2,Ccl2,CCNB1,CCNB2,CD14,CD274,CD40,CDC25C,CDH3,CDK1,CDKN2A,CENPA,CGREF1,CHEK1,COL1A1,COL3A1,COX6B2,CP,CPZ,CSF1,CTSB,CTSD,CYBB,DCAF4,DDIAS,DEF6,DES,DNMT1,DRAM1,DUSP5,E2F2,EDN1,ELF1,EPSTI1,ERN1,EXO1,FAS,FOXM1,GAD1,GADD45A,GDF15,GPR132,H2AX,H…	1071 (21)
CDKN1A	0.482	kinase		1.098	2.93e-29	ADAP1,ANLN,ASPN,AURKA,AURKB,BIRC5,BRCA1,BUB1,BUB1B,CCL2,CCL3L3,CCNA2,CCNB1,CCNE1,CD274,CDC20,CDC25C,CDC6,CDK1,CDKN2A,CENPF,CEP55,CHEK1,CKS1B,CLIC4,COL5A1,CRYAB,CTSB,Cxcl9,CYP1B1,DLGAP5,DTL,E2F2,E2F7,EIF4EBP1,EXO1,FAS,FGF18,FGF2,FN1,FOXM1,FRAS1,FST,GADD45A,GDF15,H2AX,HMGB2,HSPA1A/HSPA1B,IFNGR1,IL16,IL18,ITGA2,ITGA3,ITGAM,ITGB4,JAG1,KIF20A,KIF2C,KNSTRN,KNTC1,LAMC1,LGALS3BP,LOXL2,MAD2L1,MCM2,MCM3,MC…	739 (13)
SP1	-0.239	transcription regulator		0.73	4.33e-29	ABCA1,ABCD2,ABHD2,ACSS1,ADD3,ADSS2,ALDH3A2,ALPL,ANKH,APOE,ASNS,ASS1,ATF3,ATP2A3,B4GALT5,BACE2,BDNF,BIRC5,BMP7,CAD,CAV1,CCL2,Ccl2,CCL22,CCL5,CCNA2,CCND2,CD28,CD40,CD55,CD79B,CDC25C,CDK1,CDK6,CDKN2A,CEACAM1,CEBPA,CIITA,CITED2,COL1A1,COL1A2,COL8A1,CRYAB,CTH,CTSD,CXCL12,CXCR4,CYP11A1,CYP1B1,CYP2B6,CYP7B1,DBF4,DHCR24,DHFR,DIAPH3,DLX3,DNM1,DNMT1,EHD1,EXO1,F10,F7,FAS,FES,FGF2,FN1,FOLR2,FOSL1,FOXM1,GDF15…	1230 (23)
cuprizone		chemical toxicant	Activated	3.808	8.02e-29	ABCD1,ACER2,ALPK1,ANLN,APBB1IP,BDNF,C1QB,C1QC,CAMKK2,Ccl2,CCL3L3,CCL4,CCL5,Ccl7,CCN3,CD86,CNN3,CRYAB,CTSB,CTSD,CTSZ,DBI,EPHX1,FABP5,FAM78A,FCGR2A,FDFT1,Gm8995,GPR132,GPR34,HAVCR2,HEXB,HK3,HVCN1,IGF1,IKZF1,IRF8,ITGAM,KCNJ10,KNG1,LCP1,LEF1,LGALS1,LGMN,LSP1,MBP,NCF1,NCKAP1L,NLRP3,PLP1,PRDX6,PRKCD,PTGS2,PTPRC,PYCARD,RAP1GAP2,RBP1,RRAS2,SEPTIN8,SLC31A1,SLC37A2,SORBS1,SYNPO,TGFBR1,Tlr13,TNF,TPPP3,VAV1,…	377 (7)
U0126		chemical drug		-1.814	8.04e-29	Acan,ADGRE1,ADORA2B,AGT,ALPL,ANGPT2,ANGPTL4,ARHGEF2,ASIC2,ATF3,BCL2L11,BDNF,BHLHE40,BIRC5,BRCA1,C3,CA9,CACNB3,CAV1,CCL11,CCL2,Ccl2,CCL3L3,CCL4,CCL5,Ccl8,CCN4,CCN5,CCND2,CCNE1,CCNE2,CCR2,CD274,CD36,CDK5R1,CEBPA,CIITA,COL1A1,CXCL12,CXCR4,CYBB,CYP11A1,CYP1B1,CYP2B6,CYP4F2,DDAH1,DES,DUSP5,EDN1,EIF1AX,EIF4EBP1,ELL,ELN,EPHA2,ERRFI1,FAIM2,FAM53B,FGF2,FGFR2,FKBP5,FLT3LG,FN1,FOSL1,GDF15,GJA1,GPR34,GRIA1,G…	1065 (18)
ARID1A	-0.419	transcription regulator		1.506	1.21e-28	ACE,ACSS1,ACTA1,ALDH1A1,ALPL,ANKH,ANXA8/ANXA8L1,ARRB2,ASPN,BGN,BIRC5,BMP2,C3,C4A/C4B,C8orf44-SGK3/SGK3,CA9,CAV2,CAVIN2,CBFA2T3,CBR3,CCDC80,Ccl2,CCN4,CCN5,CCNB2,CD274,CD28,CD40,CD55,CD83,CEACAM1,CHST11,CITED1,COL12A1,COL16A1,COL1A1,COL1A2,COL5A1,CRMP1,CSF1,CYBA,DTX4,EDIL3,EDN1,ENPP1,EXT1,F13A1,FLNB,FN1,FZD1,GATA3,GDF15,GDF6,GEM,GLIPR2,Gm2694,GNA15,GREB1,HNMT,HOXD11,IFI16,IL11,INHBB,IRS2,ITGA3,ITGA…	1227 (19)
IgG		complex		1.906	1.56e-28	ADGRE1,ADM,AOC1,APOE,B2M,BHLHE40,BIRC5,C3,CCL11,CCL2,Ccl2,CCL3L3,CCL4,CCL5,Ccl7,CCND2,CCR2,CD274,CD40,CD80,CD83,CD86,CLEC5A,COL1A1,COL3A1,CSF1,CTSC,Cxcl9,DHCR7,DUSP14,EBI3,EDN1,EHD1,FABP5,FCGR1A,FCGR2A,FCGR2B,FGL2,FN1,FOLR2,FOSL2,FST,GATA3,GPR183,HLA-E,IFNGR2,IL16,IL1R2,IL1RN,IL2RG,IL4,INPP5D,IRF4,IRS2,ITGAL,ITGAM,ITGB2,KLF2,KLK7,KNG1,LDLR,LGALS1,LIF,Ly6a (includes others),LY9,MAFB,MMP12,MMP2,MMP…	1051 (14)
HRAS	-0.056	enzyme		-0.145	3.88e-28	A2M,Acan,ACTA1,ADGRE5,ADM,ADRA2A,ANXA6,ANXA8/ANXA8L1,ASAP1,ASNS,AURKA,AURKB,B2M,BCL2L11,BIRC5,BMP7,BOK,C1QC,CAV1,Cbr2,CBX2,CCDC80,Ccl2,CCL5,CCNA2,CCNB1,CCND2,CCNE1,CD274,CDH3,CDK1,CDKN2A,CFH,CGREF1,CHST11,COL1A1,COL1A2,COL3A1,COL6A2,CRIM1,Crip2,CSF1,CTSB,CTSC,CTSS,CTSZ,CXCL12,DNMT1,DOK1,DOK2,DPP4,EIF4EBP1,ELN,ENPP1,EPHX1,FAS,FDFT1,FGF2,FLRT2,FN1,FOSL1,FOSL2,FOXM1,FZD1,GAS6,GDF10,GJA1,GJB2,GJB3,GN…	1137 (23)
IRF2BP2	0.486	transcription regulator	Inhibited	-7.391	4.99e-28	BCL2A1,C4A/C4B,C5AR1,CASP1,CASP4,CCL3L3,CCL5,Ccl8,Ccl9,CCR1,CCR2,CD14,CD180,CD274,CD3G,Cd52,CD53,CD72,Clec4a3,CLEC4E,CLEC6A,CSF2RB,Cxcl9,CYP1B1,CYSLTR1,CYTIP,FCGR3A/FCGR3B,FYB1,GCNT1,Gm12250,Gm5431,GSAP,HLA-A,HMOX1,IFI16,IGHM,IL2RG,IL4,JCHAIN,KNG1,LILRB3,LPL,LY86,Milr1,MMP13,MMP3,MMP8,MPEG1,MS4A6A,Ms4a6b,Ms4a6c,NLRC5,PILRA,PILRB,PLEK,SLA,SLAMF7,STAP1,TBX15,Tlr13,TNF,Trim30a/Trim30d,VCAM1,ZNF705A
CHUK	-0.887	kinase	Activated	3.523	1.49e-27	ACOD1,Acp5,AMPD3,ATF3,BMP2,C3,CASP4,CCL11,CCL2,Ccl2,CCL22,CCL3L3,CCL4,CCL5,Ccl9,CCN3,CCNB1,CCR1,CDH13,CLDN1,CP,CSF1,CTSB,CTSZ,CXCL12,CYBA,CYP7B1,DCN,DNMT1,FAS,GCH1,GM2A,GRIN2A,Gstt1,HES6,HK2,HLA-A,HMOX1,HSP90AA1,IFI16,IGFBP6,IL11,IL1RN,IL4,ITM2B,KLF10,KLF5,MMP13,MMP2,MMP3,MMP9,Mt1,Mt2,MXD1,NGF,OGN,PLAU,PLD3,PLK1,PTGS2,PTX3,RABEP2,RBP1,RGS16,Saa3,SERPINE2,SFRP1,SGK1,SLC16A2,SOD3,SPP1,TGFA,TIMP3,TL…	996 (12)
GLI1	1.117	transcription regulator		1.437	2.44e-27	ABCC3,ABCG1,AHNAK,AK7,ANO1,ANXA6,APAF1,APOBEC3B,ARL4C,ATF3,B3GALNT1,BCL2A1,BCL2L11,C1orf116,C1QTNF3,CA12,CAV1,CAV2,Ccl2,CCND2,CDK6,COL1A1,CSF1,CSRNP1,CTPS1,CTSB,CTTN,DIO2,DIRAS2,DNMT1,DUSP5,EBI3,EFHD2,EPB41L4B,FAM110C,FAM131B,FAS,FLT4,FOXM1,FOXQ1,GATA6,GMFG,GPC3,GREM2,HOXC6,HPGD,HPSE,IER3,IGF1,IGFBP6,IL18,IL1R2,IL27RA,IL33,IMPA2,IQGAP2,IRS1,ITGA3,ITGB4,KCNJ8,KLF5,KLK10,KLK7,LAPTM5,LDLR,LFNG,LGALS…	1196 (23)
THZ1		chemical drug	Inhibited	-4.943	5.62e-27	ACTA1,ARL4C,ARL4D,ASS1,ATF3,BACE2,BGN,BMF,CCDC80,CCNB1,CCNE1,CCNE2,CILP,CLEC11A,COL12A1,COL1A1,COL1A2,COL3A1,COMP,CTHRC1,CXCR6,CYTIP,DDAH1,DIO2,DKK3,FBLN5,Fcrl2,FMOD,FN1,FRZB,GEM,GPR183,HBEGF,HSPA1A/HSPA1B,IGF1,IKZF1,ITIH5,KLHL29,LBP,LOXL1,LOXL3,LTBP2,MEOX1,MMP2,NCAPH,NUPR1,PAMR1,PCOLCE,PDGFRL,PI16,PMEPA1,POSTN,PRELP,PRSS23,PTGIS,RBP1,SDC1,SERPINE1,SERPINE2,SERPINF1,SFRP1,SFRP2,SKA3,SLA,SOX9,SRPX…	956 (9)
Tcf7	-0.287	transcription regulator		-0.814	6.57e-27	ACSBG1,ADAM23,ARRDC4,BATF,BRCA1,CCDC3,CCL3L3,CCL4,CCL5,Ccl6,CCR2,CD274,CD3E,CD4,CD79B,CD83,CDK1,CHEK1,CNR2,CPE,CTTN,CX3CR1,DHCR24,DTX1,E130308A19Rik,EN1,ENO2,EPHX1,ETNK1,FOSL1,GATA3,GEM,GGT1,GM2A,Gm7932,GNAO1,GPD1L,Gprasp2,GSAP,HLA-DQA1,HSD17B11,IFNGR1,IL21R,IL27RA,IL34,IL4,IL7R,INPP5D,IRF4,KIF11,LAIR1,LAMC1,LDLR,LEF1,LONRF1,LPCAT2,LRIG1,Ly6a (includes others),LYN,LYSMD2,LYZ,MAPK12,MBNL3,MFAP3L,M…	1087 (17)
OGA	-0.18	enzyme	Activated	2.68	7.03e-27	ABLIM3,ACSL4,ACSS1,ADAM19,ADAP1,ADGRG2,AGTR2,AIFM1,ALOX5AP,APOBEC1,APOE,ARHGEF25,ASS1,BFSP1,C1QA,C1QB,C3AR1,CAMK1D,CAPN1,CASP1,CAV1,CAVIN2,CCL2,Ccl2,CCL3L3,Ccl6,Ccl9,CCR1,CCR5,CD14,CD302,CD36,CD40,CD48,CD53,CD55,CD68,CD86,CDK6,CEACAM1,CEBPA,CELSR1,CLDN1,CPE,CREB3L2,CREG2,CSF2RB,CX3CR1,CXCL16,CYFIP2,CYP2B6,DCLK1,DHCR7,DPEP1,EFNB1,ELF1,FAS,FDFT1,FGF18,FLNB,FN1,GADD45A,GALNT6,GAS6,GDF10,GDF11,GPR34,…	1180 (23)
diethylstilbestrol		chemical drug		0.443	8.1e-27	ACTA1,ADGRD1,AGTR2,ALPL,AURKB,C1QA,C3,CCNA2,CCNB2,CD14,CD55,CD83,CDH13,CENPE,CENPF,CITED2,CLSTN2,COL1A1,COMP,CPE,CPXM1,CTTN,CXCL14,CYGB,CYP2F1,CYRIA,DCLK1,DCN,DNMT1,DPT,FAS,FMOD,FOXM1,FRZB,GADD45A,GATA6,GDF10,GGT1,GJB2,GREB1,GREM1,HBEGF,HLA-A,HOXA10,HOXA11,HOXA9,IGF1,IGFBP6,IGSF6,IL1R2,INHBB,IRS1,JCHAIN,KIF11,KIF4A,KRT84,LGALS1,LRRK2,LSP1,LTBP2,LUM,MAD2L1,MAFB,MFAP2,MFAP4,MKI67,MMP2,MMP8,Ms4a4c (…	1282 (20)
SB203580		chemical drug	Inhibited	-2.646	8.97e-27	Acan,Acp5,ADAMTS9,AGT,AIM2,AK7,ALOX5AP,ALPL,APOBEC3B,ATF3,BCL2L11,BDNF,BIRC5,BMP2,BRCA1,C3,C3AR1,C4A/C4B,CCL11,CCL2,Ccl2,CCL4,CCL5,Ccl7,CCNB1,CCNE1,CCRL2,CD274,CD28,CD2AP,CD40,CD55,CD80,CD83,CD86,CDK1,CDK5R1,CDKN2A,CEACAM1,CIITA,CLDN1,COL1A1,COL1A2,COL3A1,CRYAB,CTSH,CX3CR1,Cxcl3,CYP1B1,CYP26B1,EBI3,EMP2,FAS,FDFT1,FN1,FOXQ1,FYB1,GADD45A,GJA1,HAPLN1,HK2,HMOX1,HSD11B2,IER3,IL11,IL13RA2,IL18,IL1RN,IL…	978 (14)
mir-21		microRNA		0.956	1.31e-26	AIF1,ANLN,AOAH,APAF1,C1QB,C1R,C8orf44-SGK3/SGK3,CAMKK1,CASP4,CCL2,Ccl2,CCL3L3,CCNA2,CCNB1,CD180,CD274,CD40,CD80,CD86,CDK6,CDKN2A,CLDND1,CLEC5A,CLEC6A,COL1A1,COL3A1,CSF3R,Cxcl3,Cxcl9,DDAH1,DDAH2,DDIAS,DIO3,DLGAP5,ECT2,EIF4E3,ELN,FAM3C,FAS,FCGR1A,FCGR2A,FCGRT,FGL2,FLT3LG,FN1,GATA3,Gvin1 (includes others),H2AX,IFI16,Ifi47,IGHM,IL18,IL4,INPP5D,IRGM,ITGAM,JAG1,KIF4A,KIFC1,Klrk1,KNTC1,LGALS3BP,Ly6a (in…	928 (16)
l-asparaginase		biologic drug	Activated	6.66	2.17e-26	ASNS,ATF5,AURKA,AURKB,BARD1,BIRC5,BUB1,BUB1B,CCNA2,CCNB2,CCNE2,CDC25C,CDC6,CDCA5,CDK1,CENPA,CENPF,CENPN,CENPP,CHEK1,CLSPN,DHCR7,E2F7,ERCC6L,EXO1,FANCD2,HMGCR,KIF11,KIF18B,KIF20B,KIF2C,KIF4A,KIFC1,KNTC1,LDLR,LIG1,LIPG,MAD2L1,MCM2,MCM3,MCM4,MCM5,MSMO1,NCAPD2,NCAPG,NCAPH,NUF2,NUPR1,OIP5,PHGDH,PLAGL1,PLK1,POLE,RAD51AP1,SGO1,SMC2,SQLE,TOP2A
genistein		chemical drug	Activated	2.159	3.17e-26	A2M,ABCA9,ACE,ACP2,ADM,ALDH5A1,ANGPTL4,ATP6V1H,BDNF,BIRC5,BMP2,C16orf54,C3,CCL2,Ccl2,CCL5,CCNB1,CCNB2,CCR2,CD4,CD68,CD74,CD80,CD86,CDC25C,CDK1,CEBPA,CHD5,CHPF,CITED2,CLN3,COL1A1,CTSA,CTSB,CTSD,CTSH,CTSO,CX3CR1,CXCL12,CYP4F2,DNMT1,DNPH1,EVI2A,EXT1,FBXW7,FCGR2B,Fcna,FERMT3,FXYD5,GADD45A,GDF15,GJB2,GM2A,HCST,HEXB,HLA-A,HLA-DQA1,HMGCR,HMOX1,HOXA10,HOXA11,HPGD,HS3ST3A1,HSPA1A/HSPA1B,IGF1,ITGB2,KDSR,LA…	892 (18)
resiquimod		chemical drug	Activated	3.13	5.08e-26	AIF1,AIM2,AOC3,APOBEC3B,ARL5C,ATF3,BATF,BCL2A1,BLNK,C3,C3AR1,C4A/C4B,CASP4,CCL11,CCL2,Ccl2,CCL22,CCL3L3,CCL4,CCL5,Ccl7,Ccl9,CCND2,CCR1,CCR7,CCRL2,CD180,CD22,CD40,CD55,CD83,CD86,CIITA,Clec2d (includes others),CLEC4E,CLEC7A,CTPS1,CXCL12,Cxcl9,DOCK10,EBI3,EXO1,FAS,FBXO32,FCER1G,FCGR1A,FCGR2A,FCGR2B,FGF2,GATA3,GDF15,GM2A,GNG2,GPR160,GPR183,HAVCR2,HCK,HDAC5,HHEX,HSP90AA1,HSPD1,IER3,IFI16,IL16,IL18,IL1…	923 (16)
PDGF BB		complex		-1.037	5.53e-26	ABCA1,ADD3,ADM,Akr1c14,ATF3,AVPR1A,BHLHE40,BRCA1,C3,CASP4,CAV2,CBX4,CCL2,Ccl2,Ccl7,CCNE1,CDK1,COL12A1,COL1A1,COL1A2,COL3A1,COL5A1,CP,CRYAB,CSF1,CTH,DCBLD2,DCN,DNMT1,DUSP5,EDN1,ENPP1,FBLN5,FGF2,FGF7,FN1,FOSL1,FRZB,FXYD5,FZD1,GADD45A,GDF15,GEM,GHR,GJA1,GJA5,GPR183,GREM1,H19,HBEGF,HDAC4,HLA-E,HMGCR,HMOX1,IER3,IGF1,ITGA5,KLF10,KLHL21,LAMB2,LBP,LDLR,LIF,MAP2,MGST1,MMP12,MMP14,MMP2,MMP3,MMP9,Mt1,Mt2,NA…	1236 (21)
FOXO3	-0.157	transcription regulator		-0.098	8.02e-26	Acan,ANGPT2,APAF1,AURKA,BCL2L11,BIRC5,BMP2,BUB1B,C1QA,CAD,CASP4,CASTOR2,CAV1,CCL3L3,CCNB1,CCNB2,CCND2,CCNE2,CD163,CDC20,CDC45,CDC6,CDCA8,CEP55,CLDN1,COMP,CTSB,CXCR4,DEPP1,DLGAP5,EIF4EBP1,ENO2,EXO1,FABP5,FBXO32,FGFR2,FLNB,FLT4,FMOD,FOXC1,FOXM1,GADD45A,GATA2,GDPD3,GMNN,GSTM5,HDAC8,HMGCR,IER3,IGF1,IL10RB,IL4,IRS1,IRS2,ITGAM,ITGB2,JAG1,KIF2C,LCP2,LRAT,MCM2,MCM4,MKI67,MMP13,MMP9,MRC1,Mt1,Mt2,MXD1,MYO6…	1139 (23)
TNFSF11	4.015	cytokine		1.781	8.69e-26	ACOD1,Acp5,ADGRE1,ADORA2B,AIF1,AURKA,BCL2A1,C3AR1,CAV1,CCL2,Ccl2,CCL3L3,CCL4,CCL5,Ccl7,Ccl8,Ccl9,CCNE1,CCR1,CD14,CD300LF,CD40,CD83,CEBPA,CLEC11A,CLEC4E,DCSTAMP,DOK2,ECT2,EHD1,FAS,FERMT3,FGR,FOSL1,FOXM1,FPR1,GCH1,GPR68,HCK,HCLS1,HIPK2,HMOX1,HRH2,IER3,IFRD1,IGF1,IKBKE,IL11,IL17RA,IL1RN,IRF4,IRF8,ITGA5,ITGAL,ITGAM,LIMK1,MAFB,MMP9,NEK2,NFATC2,NFIL3,NFKBIE,NR1H3,PDGFA,PLAUR,PLK1,PRDM1,PTGER2,PTGER4,PT…	1035 (14)
mifepristone		chemical drug		0.144	1.13e-25	ABCC3,Acan,ACE,ACOD1,ADM,ALPL,APOE,ATF3,B2M,BMP7,C1QB,C3,CALCB,CAMK2D,CASP1,CAV1,Cbr2,CCL11,CCL2,Ccl2,CCR2,CD14,CD274,CD74,CEACAM1,CLEC3B,COL15A1,Ctla2a/Ctla2b,CTSD,CYBA,CYBB,DIO2,DKK3,DPP4,ERRFI1,FAS,FCGR2B,FDFT1,FGF2,FKBP5,FN1,FST,GAS6,GJA1,HBEGF,HLA-A,HLA-DQB1,HOXA10,HOXA11,HPGD,HSPD1,IL13RA2,INHBB,IRS2,ITGA2,ITGA4,ITGAM,ITGB4,LAMA5,LAMC2,LDLR,Ly6a (includes others),MAD2L1,MERTK,MME,MMP3,MMP9,…	1481 (23)
CDKN2A	3.377	transcription regulator	Activated	5.167	3.07e-25	A2M,APAF1,ASF1B,ASNS,ASS1,AURKB,BARD1,BCL2L11,BIRC5,BLM,BUB1B,C3,CCL11,CCL2,Ccl2,CCL22,CCL3L3,CCL4,CCL5,Ccl6,Ccl7,Ccl8,Ccl9,CCNA2,CCNB1,CCNE1,CCR7,CD274,CD79B,CDC25C,CDCA5,CDK1,CDKN2A,CENPK,CHAF1A,CITED2,COL1A1,CSF1,CTH,CXCL14,Cxcl9,DCK,DDR1,DES,DHFR,E2F2,EBF1,EHD3,FAS,FEN1,FGF11,FLT4,FN1,FST,GAS7,GATA3,GFRA2,GPT2,H2AX,HDGFL3,HMGB2,HOXC4,IGFBP5,IKZF1,IL11,IL1R2,IL2RG,IL7R,ITGA2,KIFC1,LEF1,MAD2L1,…	1022 (20)
MYC	-0.074	transcription regulator	Inhibited	-4.594	1.04e-24	ABCA1,ABCC3,ABCD1,ABCG1,ACOD1,ACSL4,ACSS1,ACTA1,ADM,AIF1,ANGPT2,ANGPTL4,ANXA6,Apoc1,ARHGAP25,ASNS,ASS1,AURKB,AXL,BCL2A1,BCL2L11,BDNF,BIN1,BIRC5,BMPER,BRCA1,BUB1,BUB1B,CACNA1A,CAD,CAMK2N1,CASP1,CAV1,CBFA2T3,CBX4,CCL5,Ccl6,CCN4,CCNA2,CCNB1,CCNB2,CCND2,CCNE1,CCNE2,CD274,CD48,CD55,CD86,CDC20,CDC25C,CDK1,CDK6,CDKN2A,CEBPA,CHEK1,CITED1,CLDN1,CLEC3B,CLIC4,COBLL1,COL15A1,COL1A1,COL1A2,COL3A1,COL5A1,COL6A…	1350 (21)
ITPR2	2.065	ion channel	Activated	5.433	1.19e-24	ACOD1,AFAP1L2,AIM2,ALOX5AP,Bst2,BTK,C5AR2,CCL2,Ccl2,CCL3L3,CCL4,CCL5,Ccl7,Ccl8,CD180,CD274,CDKN2A,CLEC7A,CXCR6,FCER1G,FCGR1A,Gm12250,Ifi47,Igtp,ITGB2,Ly6a (includes others),NAIP,Naip1 (includes others),NCAPH,NCF1,NLRC4,PIK3CG,PSMB9,PTAFR,SLC11A1,STAB1,SYK,THEMIS2,TLR1,Tlr13,TLR5,TLR7,TNF,TNFAIP3	625 (14)
SMAD4	0.008	transcription regulator		0.909	1.38e-24	Acan,ACKR1,AIM2,ALPL,ANGPT2,ANGPTL4,ARHGEF2,AURKA,BDNF,BGN,BMP2,BMP7,BUB1,BUB1B,CCL11,CCL2,Ccl2,CCL22,CCND2,CCNE1,CDH3,CDK6,CDKN2A,CELF2,CITED2,CNMD,COCH,COL1A1,COL1A2,CSF1,CTH,CTSD,DAPK1,DLX3,EDN1,EIF4EBP1,EPB41L5,FAP,FGFR3,FN1,FOSL1,FST,GADD45A,GCNT1,GJA1,HEBP1,HHEX,HMOX1,Hoxaas3,HP,HRH2,HSD3B1,IER3,IL11,IL18,INPP5D,JAG1,LEF1,MAD2L1,MMP13,MSX2,NAMPT,PAK3,PDGFB,PDGFRB,PILRA,PLAU,PRODH,PTGER2,PTG…	1276 (21)
IL17A		cytokine	Activated	3.919	2.48e-24	AGTR2,B2M,BCL2A1,BIRC5,C1R,C1S,C3,CCL11,CCL2,Ccl2,CCL22,CCL4,CCL5,Ccl7,Ccl8,CCR5,CD14,CD163,CD274,CD40,CD68,CD83,COL1A1,COL3A1,COTL1,CP,CTTN,CXCL12,Cxcl3,Cxcl9,CXCR4,CYP7B1,EDIL3,FAS,FGF2,FGF7,FN1,FOSL1,GADD45A,HBEGF,HEXB,HIVEP3,HSPB8,IGF1,IL16,IL17RA,IL18,IL1RN,IL33,IL4,ITPR2,JAG1,KLF2,LGI2,LIF,LPL,LRRK2,LTBP2,MERTK,MME,MMP13,MMP2,MMP3,MMP8,MMP9,MRC1,MSX2,MYO6,NLRP3,NRP1,PLAT,PLAU,PLXNB2,PPARG,P…	946 (14)
FGF2	-1.698	growth factor		0.182	2.92e-24	ACE,ACER2,ADM,AGTR2,AKR1B10,ANGPT2,ANGPTL4,ANPEP,B2M,BDNF,BGN,BIRC5,BMP2,BRCA1,CAV1,CCL2,Ccl2,CCN3,CCN4,CCNA2,CCND2,CCNE1,CD274,CDC6,CDK1,CDKN2A,CHEK1,CNMD,COL1A1,COL1A2,COL3A1,CRYAB,CSF1,CXCL12,CXCR4,CYGB,CYP11A1,DCN,DES,DIO3,ELN,ENPP1,EPAS1,ERRFI1,FAS,FGF2,FGFR2,FGFR3,FN1,FOSL1,FRS2,GADD45A,GATA6,GCH1,GDF3,GJA1,GREM1,GRIA1,GRIK5,GRIN2A,HBEGF,HK2,HMGA1,HPSE,IFITM2,IGF1,IGFBP5,IRS1,ITGA1,ITGA3,IT…	1029 (20)
filgrastim		biologic drug		-0.259	3.26e-24	ACSL3,ACSL4,ALPL,AOC3,ARHGAP24,ARHGAP25,ASF1B,ATF3,B2M,BATF,BEX3,CARD9,CAVIN2,CCL3L3,CCL4,CCL5,CD163,CD177,CD48,CD55,CD74,CD83,CEACAM1,CHAF1A,CLEC4D,CLEC5A,CLEC7A,COL27A1,CRYBG1,CST3,CXCR4,CYBB,CYP1B1,CYSLTR1,DDAH2,DHRS9,E2F2,EPSTI1,EXT1,FABP5,FCER1G,FGL2,FKBP5,FLT3LG,GADD45A,GATA6,GNGT2,GPR162,GPR183,GPR34,HIPK2,HLA-DMB,HLA-DQB1,HLA-DRB5,HMGA1,HP,HPGD,IGKC,IL18R1,IL18RAP,IL1R2,ISOC1,ITGA4,ITGAM,…
gefitinib		chemical drug		1.801	5.99e-24	ADAMTS15,ALDH1A1,AURKA,AURKB,BCL2L11,BIRC5,BMF,BRCA1,BUB1,C3,CCL2,Ccl2,CCNB1,CCNE1,CCNE2,CD274,CDC25C,CDC6,CHEK1,COL15A1,COL1A1,COL8A1,CTNNAL1,CTSA,CTSB,CYP2F1,DHFR,ECT2,EHD1,EPSTI1,FGF18,FGFR2,FOSL1,GHR,GJA1,Gm15807/Hmgn5,HMOX1,IGF1,IGFBP5,IL1R2,ITGA2,KIF11,LPIN1,MAFF,MCM3,MCM8,MDM1,MKI67,MMP11,MMP3,MMP9,NRP2,OSM,PF4,PLAUR,PPARG,PRC1,PRKCG,PTGS2,SLC2A3,SMC2,SOX9,SPRY4,TIMP2,TIMP3,TLR2,TNF,TNFSF1…	1215 (27)
RELA	0.057	transcription regulator	Activated	2.362	6.8e-24	A2M,AGT,ALOX5AP,ALPK2,AP3M2,APOE,B2M,BCL2A1,BCL2L11,BHLHE40,BIRC5,BMP2,C3,CAV1,CCL11,CCL2,Ccl2,CCL22,CCL5,Ccl7,CCR7,CD14,CD274,CD28,CD40,CD80,CDC14A,CDKN2A,CIITA,CITED2,COL1A1,COL1A2,CRYAB,CTSB,CTTN,CXCR4,CYBB,CYP2B6,DIO2,DNMT1,DOCK8,EDN1,ELN,EPAS1,FAS,FCGRT,FGF2,FN1,GCH1,GDF15,HLA-A,HMOX1,HSD11B2,IER3,IFNGR2,IGF1,IGHM,IGKC,IKBKE,IL1RN,IL4,IL7R,INPP4B,IRF4,ISG20,KLF10,LEF1,LTC4S,LUM,LYN,MMP2,MMP3…	959 (13)
ERK1/2		group		0.444	6.88e-24	ABCA1,AKR1B10,ALPL,ANGPT2,AOC1,B2M,BCL2A1,BCL2L11,BDNF,BMP2,BRCA1,C3,CACNA1C,CAV1,CCL11,CCL2,Ccl2,CCL22,CCL3L3,CCL4,CCL5,CCN4,CCND2,CCR7,CD40,CD80,CD86,CDC25C,CDK1,CEBPA,CLEC11A,COL1A1,COL3A1,CTSB,CXCR4,CYBB,CYP11B2,DAPK1,EDN1,FGF2,FGFR2,FKBP5,FN1,FOSL1,FZD1,GAD1,GJA1,H19,HBEGF,HK2,HLA-A,HMGA1,HPGD,IL11,IL4,IRS2,ITGA2,ITGA3,KIF2C,LDLR,MAPK8IP1,MMP12,MMP13,MMP2,MMP3,MMP9,MYOCD,NAMPT,Nrg1,PLAU,PLAU…	1218 (15)
FOS	-1.401	transcription regulator		1.193	8.61e-24	A2M,Acp5,AGT,ASAP1,ATF3,BCAR3,BCL2L11,BDNF,BMAL2,BRCA1,C3,C3AR1,CAMK2D,CASP4,CCL2,CCL5,Ccl7,Ccl8,CCNA2,CCNE1,CD14,CD38,CD68,CELF2,CFP,COBLL1,COL16A1,COL1A1,COL6A1,COL8A2,CTH,CTSB,CTSH,CXCL16,Cxcl9,DIO2,DNMT1,E2F7,EDN1,EPAS1,FBLIM1,FGF2,FLRT2,FN1,FOLR2,FOSL1,FOXC1,FRZB,GJA1,GM2A,GREB1,HDAC6,HK2,HMMR,HMOX1,HPGD,HPGDS,HSD3B1,HSPB8,IFI16,IGDCC3,IGFBP5,IGFBP6,IKZF1,IL11,IRF4,IRS2,ITGA2,ITGB4,KCNN4,LGA…	965 (19)
OSM	3.018	cytokine		1.967	8.68e-24	A2M,ABCA1,ABCC3,ABCC5,ABCG1,ACE,ACKR1,ACSL3,ADAMTS3,ADGRG6,AKR1B10,AMPD3,ANGPT2,ANGPTL4,ARHGAP32,ARHGEF2,ARL4A,ARL4C,ASNS,ATF3,B2M,BAIAP2,BCL2L11,BHLHE40,C1R,C1S,C4A/C4B,CASP4,CCL11,CCL2,Ccl2,CCL5,Ccl7,Ccl8,CCND2,CDA,CDH3,CEBPA,COL1A1,COL1A2,COL3A1,COL6A1,COL8A1,CSF2RB,CTH,CTSH,CXCL12,Cxcl3,CYP1B1,DAPK1,DHCR24,DHRS3,ECM2,EIF4EBP1,FGF2,FN1,Fndc1,FOSL1,FOXC1,GAS7,GJB5,GRIN2A,HBEGF,HK2,HLA-A,HMOX1,H…	1169 (18)
PTGS2	-3.747	enzyme		-0.1	1.14e-23	ACOD1,AIF1,ANGPT2,B2M,C5AR1,CCL2,Ccl2,CCL3L3,CCL4,CCL5,CCNE1,CCR7,CD163,CD274,CD68,CD74,CIITA,CLEC12A,CLEC7A,CST3,CTSD,CXCL12,CXCL14,CXCR4,CYBB,CYP1B1,FAS,FCGR3A/FCGR3B,FCGRT,FN1,GRIA1,GRIN2A,HBEGF,HLA-A,HLA-DMA,HLA-DMB,HLA-DQA1,HLA-DQB1,HLA-DRB5,IGF1,IL11,IRX1,IRX2,ITGAL,ITGB4,LPL,LTBP1,MKI67,MMP14,MMP2,MMP9,MRC1,MSR1,NKD2,NLRC5,PAK1,PF4,PIK3CG,PLXNC1,PPA1,PPARG,PSMB8,PTGER2,PTGER3,PTGER4,PTGS2,…	991 (14)
DNMT3A	0.597	enzyme		-0.413	1.24e-23	ABCD1,ACE,ACTA1,ADAMTS9,ADCY7,AGTR2,ATF3,BCL2L11,BLNK,BTK,CACNA1C,CASP4,CD38,CD4,CD55,CD79B,CSF2RA,CXCR4,CYBA,CYBB,CYSLTR1,E2F2,ENPP6,EXO1,FABP5,FCER1G,FGF2,GATA6,GFRA2,GNAO1,GRK3,HDAC4,HOXB3,HSPD1,IFNAR2,IFNGR1,IGFBP5,IL18R1,IL3RA,IL7R,IRF5,IRF8,IRS1,ITPR3,JCHAIN,Mt1,MYL4,MYL9,NFATC2,P2RX7,P2RY1,PCBP4,PDE1A,PIK3CD,PIK3CG,PLA2G7,PLCB4,PLD4,PLK1,PRKCB,PRKCI,PTGS2,PTPRC,RAP2B,RCAN2,RGMA,RGS16,RRAS2…	1284 (25)
ETV6-RUNX1		fusion gene/product	Inhibited	-5.257	1.24e-23	ABCG1,ADCY7,ADM,AIM2,ALOX5AP,ANO1,APOLD1,ARHGAP24,ARHGAP25,ARHGAP4,ARL4D,ARRB2,AURKA,BMP2,Bst2,CACNA1A,CARD11,CCL5,Ccl8,CD40,CD48,CD72,CD83,CORO1A,CYBA,CYBB,CYFIP2,CYSLTR1,FABP5,FCGRT,FGD2,GATA3,GCH1,GNA15,GPSM3,GREB1,HCST,HFE,IER3,IFI16,IFNAR2,IRF4,IRF5,IRF8,ISG20,ITGA4,ITGAL,ITGB2,ITM2C,KIF5C,LAT2,LCP2,LGALS1,LYN,MAD2L1,MME,MMP2,MMP9,MN1,MSX1,Mx1,NFKBID,NLRC3,PAK1,PCDH18,PDGFRB,PLXNB2,POU2F2,PS…	411 (7)
KLF6	0.188	transcription regulator	Activated	4.453	1.29e-23	ADM,AGT,ANGPTL4,ATF3,B4GALT5,BCL2L11,BIRC5,BMP2,CASP1,CASP4,CCL2,Ccl2,CCL22,CCL3L3,CCL5,CCR1,CD274,CD38,CD83,CD86,CHPF2,CLEC5A,CMKLR1,COL1A1,CRLF2,CSF2RA,CSF2RB,Cxcl3,CYBB,DCBLD2,EHD1,ENO2,EXT1,F10,GCH1,GNAI3,GPC1,GPR132,HK2,HK3,HMOX1,IFNAR2,IL17RA,ITGA5,KLF10,LCP2,LYN,MEFV,MKI67,MMP12,MMP13,MMP14,MMP9,MRC1,MSLN,NAMPT,NFKBIE,NINJ1,NLRP3,NR2F1,OSM,PIK3R5,PLA2G7,PLAT,PLAU,PPARG,PRDM1,PSMB10,PTAFR,P…	820 (16)
S100A8	-1.611	other		0.839	1.38e-23	A2M,ABCG1,ACSS1,ALDH1A1,ALPL,ATF3,BHLHE40,BMF,C1QB,C1S,CALCB,CASP1,CCL11,CCL2,Ccl2,Ccl7,CCN5,CCNB1,CCNE2,CD274,CD80,CDH3,CORO1A,CP,CSF2RB,CXCL14,Cxcl9,CYBB,ELN,ENTPD2,EPB41L4B,FAS,FBLIM1,FCGR2A,FOSL1,FXYD1,GJB2,H19,HMOX1,IGF1,IL33,ITGAM,ITGB4,LTBP1,MMP13,MMP14,MMP2,MMP3,MMP9,OLR1,PDGFC,PER1,PLAU,PLK3,POSTN,PRODH,PRSS12,PTGES,PTPRO,Saa3,SCUBE1,SGK1,SIX1,SLC6A12,Spink2,STAC2,TNF,TNFAIP8,VCAM1,VGF,W…	1108 (13)
S100A9	0.061	other		1.175	1.62e-23	A2M,ABCG1,ACSS1,ALDH1A1,ALPL,ATF3,BACE2,BHLHE40,BMF,C1QB,C1S,C3,CALCB,CASP1,CCL11,Ccl2,Ccl7,CCN5,CCNB1,CCNE2,CD274,CDH3,CORO1A,CP,CSF2RB,CXCL14,ELN,ENTPD2,EPB41L4B,FAS,FBLIM1,FCGR2A,FOSL1,FXYD1,GJB2,H19,IGF1,IL33,ITGAM,ITGB4,LTBP1,MMP13,MMP14,MMP2,MMP3,MMP9,OLR1,PDGFC,PER1,PLAU,PLK3,POSTN,PRODH,PRSS12,PTGES,PTPRO,SCUBE1,SGK1,SIX1,SLC6A12,Spink2,STAC2,TNF,TNFAIP8,TNFRSF9,VCAM1,VGF,WT1	1137 (16)
CCR2	3.856	G-protein coupled receptor	Activated	5.892	1.89e-23	ASPN,BGN,C1QA,C1QB,C1QC,CCL11,CCL2,Ccl2,CCL22,CCL3L3,CCL4,CCL5,Ccl6,Ccl7,Ccl8,Ccl9,CCR1,CCR2,CCR5,CD163,CD40,CD86,COL12A1,COL1A1,COL1A2,COL6A1,COL6A2,COL6A3,CSF1,CXCL12,Cxcl9,CXCR4,DCN,DPT,F13A1,FN1,IGF1,IL18,IL4,ITGAL,LAMB2,LUM,MMP13,MMP2,MMP9,OGN,PCOLCE,PLOD1,PMCH,PRELP,TGFB1,TIMP2,TNC,TNF	1195 (20)
NFKB1	0.26	transcription regulator	Activated	2.574	2.09e-23	A2M,APOE,B2M,BCL2A1,BHLHE40,BMAL2,BMP2,CASP4,CCL11,CCL2,Ccl2,CCL22,CCL3L3,CCL4,CCL5,CCND2,CD274,CD3G,CD40,CD80,CD83,CD86,CEBPA,CIITA,COL1A1,COL1A2,CRMP1,CSF1,CSF2RA,CTSB,Cxcl9,CYBB,DTX1,E2F7,EBI3,EPAS1,FANCD2,FAS,FCGRT,FN1,GADD45A,GATA3,GFRA1,GJA1,GNAI3,GNAO1,HLA-DMB,HMOX1,HP,IER3,IFI16,IFNAR2,IFNGR2,IGHM,IGKC,IKBKE,IL10RA,IL18,IL1RN,IL7R,IRF4,JAG1,LBP,LGALS1,LTC4S,MMP13,MMP2,MMP3,MMP9,MSR1,Mx1,N…	960 (12)
fluticasone propionate		chemical drug		0.159	2.4e-23	ABCG1,ABLIM3,ADM,ANGPTL4,ARHGAP25,BGN,C1QB,C3,C8orf44-SGK3/SGK3,CCL2,CCL22,CCL5,CD163,CD36,CD4,CD74,CD80,CD83,CD86,CLEC12A,CLEC4A,CSF2RA,DCN,EBI3,FBLN5,FKBP5,GAPT,GJB2,HLA-DMA,HLA-DMB,HLA-DQA1,HPGD,IL18BP,IL1R2,IL1RN,IRF8,IRS2,LPL,MERTK,MMP19,MMP9,NAMPT,OLFML2B,OLR1,PDK4,PLAC8,PLAU,PLIN2,PTGER2,SELENOP,SERPINE1,SERPINF1,SESN1,SLA,SLC16A6,SLC1A3,SPP1,SRPX,ST6GAL1,TBC1D16,TCN2,TFPI,TGFB1,TIMP3,TMT1…	1235 (23)
FAS	2.898	transmembrane receptor		0.12	2.61e-23	AIFM1,APPBP2,ARAP2,ARL4A,ARRB2,BCL2A1,BGN,BIRC5,BTK,CAMK2G,CCL2,Ccl2,CCL3L3,CCL4,CCL5,CCR1,CCRL2,CD22,CD300C,CD48,CD80,CD83,CD86,CDK5R1,CLTB,COL15A1,COL1A1,COL1A2,COL3A1,COL5A1,COL6A1,COL6A3,COL8A1,CRYBG1,CSF1,Cxcl9,DGKZ,FAIM2,FAS,FCGR2B,FES,FGL2,FPR1,GPLD1,HLA-DQB1,HSPD1,IER3,IL10RA,IL16,IL17RA,IL18,IL18R1,IMPA2,INPP5D,IQGAP2,JAG1,LDLR,LUM,MERTK,MME,MMP13,MMP9,MYO5A,NECTIN1,NFKBIE,NLRP1,OPTN,OSM…	863 (14)
BRAF	-0.246	kinase		1.521	2.72e-23	A4GALT,ADAMTS9,ADD3,AIF1L,ANO1,ANPEP,APLP1,ATF5,B4GALT5,BCAM,BCL2L11,BIN1,BMF,Ccl2,CCR2,CD40,CD80,CD86,CDK1,CDKN2A,COL15A1,COL16A1,COL1A1,COL27A1,COL3A1,COL5A1,COL5A3,COL6A1,COL8A1,CORO1A,CPEB1,CSF1,CTHRC1,CTSB,DDR1,DNMT1,EPAS1,EPB41L3,FADS3,FAP,FDFT1,FGF18,FGF2,FGF7,FN1,GATA3,GCNT4,GDF15,GDF6,GPC1,GPM6B,HFE,HIP1R,HMGA1,HMGCR,HOXB7,IGFBP6,INHBB,ISYNA1,ITGB4,LAMB1,LAMC2,LIMK2,LOXL1,LOXL2,LOXL3,MAF…	1181 (20)
hydrogen peroxide		chemical - endogenous mammalian	Activated	2.34	3.72e-23	ACE,AGT,APAF1,ATF3,AURKA,AVPR1A,BCL2A1,BCL2L11,BIRC5,BRCA1,BUB1,BUB1B,C1QTNF9B,CASP1,CAV1,CCL2,Ccl2,CCL3L3,CCL4,CCL5,Ccl7,CCNA2,CCNB1,CCR2,CCR5,CD36,CD55,CD68,CD80,CD86,CDC20,CDC25C,CDC6,CDH13,CDK1,CDKN2A,CHEK1,CKS1B,COL1A1,COL1A2,COL3A1,CRYAB,CSF1,CSF3R,CST3,CTSB,CTSD,CTSS,CXCR4,DDAH2,DDIAS,DEPP1,DHCR7,DHFR,DNMT1,DUT,EDN1,ELN,ENC1,EPAS1,EPHA2,FAS,FBXO32,FDFT1,FGF2,FN1,FOSL1,FOXM1,GADD45A,GDF15,G…	1451 (22)
LDB1	0.941	transcription regulator		-1.585	4.19e-23	ADAMTS9,AIM2,ALDH1B1,APOBEC1,ARL5C,BMP7,BTK,C8orf44-SGK3/SGK3,CARD9,CASP1,CASP4,CCND2,CCR2,CD3E,CD3G,CD53,CD79B,CDH13,CDKN2A,CLEC4E,COMT,CPEB1,CSF2RA,CYFIP2,DPP4,ENO2,FES,FGFR3,FRZB,GALNT1,GDF11,GJA1,GPR183,GPR34,HHEX,HIVEP3,HOXA7,HPGD,HS1BP3,IL18,IL34,IRS2,ITGAL,ITM2C,JARID2,KCNJ10,LEF1,LGALS1,LHFPL2,LMO2,LSP1,LYL1,LYN,MDK,MITF,MYH10,NLRC5,NLRP1,NOVA1,PBX1,PIK3CD,PLCG2,PSTPIP1,PTPN3,PYGO1,RAB11F…
LY294002		chemical drug	Inhibited	-2.394	4.47e-23	ABCA1,ADIPOR2,AGTR2,ALOX5AP,ANGPT2,ANPEP,APOE,ATF3,AURKA,BCL2L11,BDNF,BHLHE40,BIRC5,BMP2,BTK,BUB1B,CA9,CASP4,CCL2,Ccl2,CCL5,CCNA2,CCNB1,CCND2,CCNE1,CCR1,CCR2,CD14,CD274,CD2AP,CD36,CD38,CD74,CD83,CD86,CDK5R1,CDK6,CDKN2A,CEBPA,COL1A1,COL1A2,CP,CRYAA/LOC102724652,CST3,CXCL16,Cxcl9,CYP11A1,DHCR24,DHFR,DLG2,EDIL3,EIF1AX,EPAS1,FAS,FDFT1,FEN1,FGF2,FGF7,FLRT2,FN1,FOSL1,FOXC1,GDF15,GEM,GJA1,GMNN,GPR137B,G…	1053 (17)
ZBTB16	-2.838	transcription regulator		-0.526	4.52e-23	ACER2,AGPAT4,BMP2,BMP7,Ccl2,Ccl7,CCNA2,CCR2,CD14,CD180,CD200R1,CD200R1L,CD274,CD38,CD3E,CD3G,CD40,CD55,CD74,CD83,CD86,COL1A1,CPT1C,Ctla2a/Ctla2b,CXCR6,Cyp4f16/Cyp4f37,DHRS3,DNMT1,DTX1,F13A1,FGFR3,GALNT6,GATA3,GATM,GPT2,HOXC6,HOXC8,HOXD10,HOXD11,HOXD9,HPGD,HPSE,IFNGR1,IL10RA,IL18R1,IL18RAP,IL21R,IL3RA,IL4,IL7R,INPP1,ITGAM,KCNJ8,KLF2,KLHL6,Klrk1,Ly6a (includes others),LY86,ME3,MMP9,MPI,PBX1,PDGFB,P…	1247 (24)
D-glucose		chemical - endogenous mammalian	Activated	2.56	5.52e-23	AARS1,ABCA1,ABCG1,Acan,ACE,ACSS1,ACTA1,AGT,ANGPT2,ANLN,ANO1,ASNS,ASS1,ATF3,ATF5,ATP2A3,BCL2L11,BMP2,BVES,C3,C8orf44-SGK3/SGK3,CACNA1C,CACNA1D,CASP1,CAV1,CBR3,CCL2,Ccl2,CCNB1,CCND2,CCNE1,CD36,CD55,CDK1,CDK5R1,CEBPA,COL1A1,COL1A2,COL3A1,CORIN,CTH,CTSB,CTSC,CTSD,CXCR4,CYBA,CYBB,DBI,DCN,DES,DIRAS2,DTNA,DUOX1,EDN1,F7,FABP5,FAS,FBXO32,FGF2,FN1,FST,GCH1,GCNT4,GDF15,GIPR,GJA1,GPLD1,GREM1,HAPLN1,HBEGF,HK2…	1354 (21)
EGFR	-0.964	kinase		-0.898	6.28e-23	A4GALT,ACTA1,ADSS2,ANXA8/ANXA8L1,B3GALNT1,B4GALT5,BCAM,BCL2L11,BIRC5,CAD,CASP4,CAV1,CCL2,Ccl2,CCL5,CCNA2,CD274,CDK1,CDK6,CDKN2A,CEP55,COL1A1,COL3A1,COL6A1,COL6A2,COL8A1,CRMP1,CRYAB,CRYBG1,CST3,CXCL12,CXCL14,CXCR4,DSG2,E2F2,EFNB3,EHD1,EPHA2,ERCC6L,F7,FAP,FGF7,FN1,FOSL1,FOSL2,GADD45A,GALNT10,GFM2,GHR,GJA1,GPC1,GPM6B,HBEGF,HK2,HMGA1,HOXA7,HP,HSD11B2,IER3,IGF1,IGFBP5,IL13RA2,IL33,IQGAP2,ITGA2,ITGB4,J…	1263 (20)
actinomycin D		biologic drug		-0.375	7.43e-23	ABCA1,ABCG1,ADM,AGT,ASS1,AVPR1A,BCL2A1,BCL2L11,BDNF,BIRC5,BRCA1,CASP1,CAV1,CCL11,CCL2,CD28,CD38,CD55,CDC25C,CERS6,CLEC11A,COL1A2,DIO3,EPAS1,ERRFI1,FAS,FEN1,FN1,FOSL2,FPR1,GADD45A,GCH1,GSTM5,HBEGF,HMOX1,IFNGR1,IGFBP5,IL1R2,IL7R,IRS1,IRS2,ITPR2,ITPR3,LPL,MMP12,MMP2,MMP3,Mt1,NGF,OSM,PDE3A,PERP,PLAU,PLAUR,PPARG,PTGER3,PTGIS,PTGS2,PTH1R,PTX3,ROCK2,SCNN1G,SDC3,SERPINE1,SFRP1,SLC27A1,SLC2A1,SLC40A1,SMAD…	1060 (18)
Pam3-Cys-Ser-Lys4		chemical reagent	Activated	4.216	1.19e-22	ADGRE5,ANGPT2,BATF,BCL2A1,BCL2L11,CARD9,CASP4,CCL2,Ccl2,CCL22,CCL3L3,CCL4,CCL5,Ccl7,CCN4,CCR1,CCR2,CCR5,CCR7,CD14,CD180,CD274,CD40,CD55,CD80,CD83,CD86,CLDN1,Cxcl9,DDIT4L,EBI3,FCGR2A,FCGR2B,HAVCR2,HIF3A,HIVEP3,HK2,HLA-A,HLA-DRB5,IER3,IFI16,IL18,IL1RN,IL4,IL7R,IRF4,ITGA4,ITGAX,KLHL21,LTBP1,MMP2,MMP3,MMP9,NAMPT,NLRP3,OSM,PRDM1,PTGES,PTGS2,Pvr,SERPINE1,SLC2A1,SLC40A1,SPI1,STAT5A,TGFB3,TLR1,TLR2,TLR3,…	958 (13)
NR3C1	0.445	ligand-dependent nuclear receptor		-1.904	1.51e-22	A2M,AATK,ABCA1,ABHD2,ADM,AGT,ALOX5AP,ANGPTL4,APOE,ARRB2,B2M,BAG3,BARD1,BCL2L11,BDNF,BHLHE40,BIN1,BMF,BMP2,BOK,BRCA1,BTK,C1QTNF1,C1R,C4A/C4B,CASP4,CAV1,CAVIN2,CBX4,CCL2,Ccl2,CCL22,CCL3L3,CCL4,CCL5,Ccl7,CCR1,CCR2,CCR5,CCR7,CCRL2,CD274,CD38,CD83,CEBPA,CKS1B,COL1A1,COL1A2,COL3A1,COL5A1,COL6A1,COL6A2,COMT,CRYAB,CSF1,CSRNP1,CX3CR1,Cxcl3,Cxcl9,CXCR4,CXCR6,CYP11A1,CYP11B2,DBI,DPP4,DUOX1,DUT,EDN1,EDN2,ENC…	1210 (18)
cycloheximide		chemical reagent		0.076	1.78e-22	Acan,ADM,APBB1IP,ASS1,B2M,BDNF,BEX3,BRCA1,BTK,CAV1,CCL11,CCL2,CCL4,CCR1,CD38,CD4,CD55,CDC25C,CITED2,COL1A1,COL1A2,COL5A1,CSF1,Cxcl9,CXCR4,CYP11A1,CYP11B2,CYP2B6,DIO2,DIO3,EDN1,FAS,FGF2,FN1,FOSL2,FST,GADD45A,GAS7,GJA1,GNAI3,GREB1,HBEGF,HMGA1,HMOX1,HSD11B2,IGF1,IGFBP5,IGFBP6,IL1R2,IL1RN,IL7R,IRS2,ISG20,ITGAM,KCND3,KLF5,LPL,MME,MMP11,MMP12,MMP13,MMP19,MMP2,Mt1,MXD1,NFKBIE,NR1H3,OGN,OLR1,OSM,PAX8,PDG…	1194 (18)
estrogen		chemical drug		-1.817	1.89e-22	ABCA1,AGT,ALDH1B1,AOC1,APOE,AURKA,AXL,BARD1,BDNF,BMP2,BRCA1,CALCB,CCKAR,CCL2,CCNB2,CCNE2,CDC25C,CHAT,CKS1B,COL15A1,COL1A1,COL3A1,COL5A1,COL6A2,COMT,CTSD,CXCL12,CYBB,CYP11A1,DHFR,DNMT1,DPEP1,EPAS1,F7,FAS,FEN1,FGF7,FN1,GJA1,GJB2,GREB1,GRIA1,HBEGF,HIVEP3,HMGCR,IGF1,IGFBP5,IGFBP6,IRS1,ITGA5,ITM2A,KLK10,LDLR,LGALS1,LIF,LIG1,LPL,MCM3,MCM4,MCM5,MEOX2,MSX1,NAMPT,NFIL3,OXTR,PGR,PLAT,POLE,PTAFR,PTGDS,PTGIS…	1408 (23)
PTGER2	3.837	G-protein coupled receptor		-1.867	2.35e-22	ADGRE1,AURKA,BUB1B,CCL3L3,CCL5,CCNA2,CCNB2,CCR7,CENPE,CENPF,CEP55,CFP,CKAP2L,CLEC4D,CLEC6A,CXCR4,ECT2,FPR1,H2AX,IL1R2,ITGAL,KIF11,KIF18B,KIF20A,KIF2C,LIF,MELK,MKI67,MMP9,NEK2,NFKBID,NUF2,NUSAP1,PBK,PILRB,PLK1,PRC1,PTGER3,PTGES,PTGS2,RACGAP1,SERPINE1,SPAG5,SPP1,STIL,TIMP2,TIMP3,TNF,TNFAIP6,TPX2,TTK,VEGFA	996 (18)
camptothecin		chemical drug		-0.183	2.41e-22	APAF1,APOE,APPBP2,ARAP2,ARL4A,ARRB2,ATF3,AURKA,BAG3,BCL2A1,BIRC5,BRCA1,BTK,CAMK2G,CASP1,CASP4,CCL2,Ccl2,CCNB1,CCNE1,CCR1,CCRL2,CD22,CD300C,CD40,CD48,CD53,CD83,CD86,CDK1,CDK6,CDKN2A,CHEK1,CHST11,CLTB,CRYBG1,CSF1,CTSS,DGKZ,EDN1,EHBP1,ENC1,FAS,FCGR2B,FES,FGL2,FOXC1,FPR1,GADD45A,GPLD1,H2AX,HBEGF,HLA-A,HLA-DQA1,HLA-DQB1,HLA-E,HLA-G,HOXA11,HSP90AA1,HSPA1A/HSPA1B,HSPA2,HSPB8,IFI16,IL10RA,IL16,IL17RA,IL1…	1014 (17)
E. coli B4 lipopolysaccharide		chemical toxicant	Activated	4.675	2.74e-22	9330175E14Rik,ACOD1,ADCY7,AMPD3,APAF1,ARHGAP30,C1QB,CCL11,CCL2,Ccl2,CCL3L3,CCL4,CCL5,CCR7,CD274,CD38,CD40,Cd52,CD80,CD83,CD86,CENPA,CLDN1,CLEC5A,CRADD,CYTH4,DDIAS,ELF1,ETNK1,EXOC6,F13A1,FAS,FBLIM1,FCER1G,FCGR1A,FGL2,FIBIN,FPR1,GNA14,H2-K2/H2-Q9,HK2,HLA-A,HMOX1,HSPB8,IFI16,Igtp,IL1RN,IL33,IL4,INPP5D,KIF20B,KLHL21,KLHL6,KMO,LCP1,LCP2,LILRB3,LRRFIP1,Ly6a (includes others),MRC1,Mx1,NCF1,NLRP3,PADI4,P…	828 (17)
GRN	0.846	growth factor	Inhibited	-3.623	3.15e-22	Acan,AIF1,APOE,AXL,B2M,BHLHE40,BIN1,C1QA,C1QB,C1QC,C3,C3AR1,CCL2,Ccl2,CCL4,CCR2,CD14,CD300A,CD300LF,Cd33,CD68,CD74,CD84,CLEC7A,CSF1,CSF3R,CST3,CTSB,CTSD,CTSS,CTSZ,CX3CR1,CYBA,ENO2,GAS6,GPR34,HEXB,IGF1,INPP5D,IRF8,ITGAX,ITGB2,Klrk1,LGALS3BP,LIPA,LPL,LYZ,MERTK,MMP13,MS4A4A,MS4A6A,OLR1,P2RY12,PLCG2,PTK2B,SALL1,SIRPA,SLCO2B1,SORL1,SPI1,SPP1,STAB1,TGFB1,TGFBR1,TNF,Tpsab1,TREM2,TYROBP,VEGFA,XPNPEP1	1045 (18)
TLR4	-0.177	transmembrane receptor	Activated	3.428	3.27e-22	ACTA1,ADM,ADORA2B,APOBEC3B,ATF3,BATF,BMP2,C3,CCL2,Ccl2,CCL3L3,CCL4,CCL5,Ccl7,Ccl8,CCND2,CCR5,CCR7,CCRL2,CD14,CD163,CD200R1,CD274,CD38,CD40,CD80,CD86,CDK6,CERS6,CITED2,CLN3,CREB3L3,Cxcl9,DOCK11,EBI3,EDN1,FAS,FBXO32,FCGR2B,FGL2,FLT3LG,FLT4,GJA1,GPR34,HBEGF,HHEX,HK2,HLA-DQA1,HMOX1,HPSE,IFI16,Ifi47,Igtp,IL18,IL18BP,IL4,IRF8,IRGM,ISG20,ITGAM,JAG1,LRRK2,LTC4S,LYVE1,MCOLN2,MERTK,MMP9,Mx1,NFKBID,NLRP3,OX…	1115 (15)
PSMB11		peptidase	Inhibited	-4.396	3.9e-22	Abi3bp,CAV1,CCL11,Ccl2,CCL5,Ccl7,Ccl8,CCR7,CD28,CDH4,COL1A1,COL1A2,COL27A1,COL3A1,COL5A1,COL5A3,COL6A1,COL6A2,Col6a4,CTSS,CXCL12,Cxcl9,GADD45A,Gm5431,GNG13,HMOX1,HPSE,HSPA1A/HSPA1B,Hspa1b,IL18R1,IL2RG,ITGAM,LAMA1,LAMB2,LSP1,MAPK12,MMP3,NCF1,NTN4,OLFML2B,PARVB,PIK3CG,PIK3R5,PLCB2,PRKCB,PTGS2,PTK2B,PTPRC,Pvr,THBS3,TNFRSF11A,TNFRSF12A,TNFSF10,TRAF1,VAV1	583 (7)
HMG20A	0.337	transcription regulator		-0.505	6.56e-22	ADM,ATF3,AXL,Bst2,CCL5,CDH4,CSF1,DCN,DHCR7,EBI3,EDN1,ELN,ERRFI1,FDFT1,FGF2,GADD45A,GCH1,HBEGF,HMGCR,HSD17B7,ITGA2,ITGA5,LAMA1,LDLR,LIF,LSS,MMP14,MMP3,NNMT,PDGFRB,PLAUR,POSTN,PTGER2,PTPRE,Pvr,RGS16,SERPINE1,SLC12A7,SLC7A1,SLIT3,SPHK1,SQLE,SREBF2,TGFB1,THY1,TIMP3,TLR3,TNFRSF11B,TNFRSF12A,Tnfsf9,VCAM1,VEGFA	384 (7)
rosiglitazone		chemical drug		1.663	7.7e-22	ABCA1,ABCG1,ACTA1,ADGRE1,ADIPOR2,AGT,ANGPTL4,AOC1,AOC3,APOE,BDNF,BRCA1,C1QA,C1QB,C1QC,C3,C4A/C4B,CAV1,CAV2,CCKAR,CCL11,CCL2,Ccl2,CCL3L3,CCL5,Ccl7,Ccl8,CCN4,CCN5,CCNE2,CCR2,CCRL2,CD36,CD68,CD80,CD86,CEBPA,CIITA,CLEC7A,COL1A1,COL1A2,COL3A1,COL6A1,CSF1,CTSS,Cxcl9,CYP2B6,DHRS3,DIO2,DOK1,EBI3,EDN1,FABP5,FN1,FOSL1,GATA3,GDF15,GIPR,GPAT3,GPR65,GRIA1,GSTA3,HMGCS2,HMOX1,HP,HPGD,HPGDS,HSD11B2,IGF1,IGFBP5,I…	1166 (20)
RRAS2	-1.977	enzyme	Activated	2.626	7.81e-22	ACER2,ADAMTS12,BVES,C5AR1,CASP4,CAV1,CD14,CD36,CD3E,CD74,CDH3,CDKN2A,CFH,CLDN1,COL6A3,CSF1,DRAM1,EDIL3,ELF1,FOSL1,FPR1,GPC3,HLA-DMA,IER3,IFITM2,IL18,ITGA5,JAG1,LAMB1,LAMC2,MDK,MPZL2,MSLN,NAMPT,NFKBIE,NRP1,PDGFC,PDGFRB,PLAU,POSTN,PSMB9,PTGER2,RGS16,SCN1B,SELPLG,SEMA3E,SERPINE1,SGMS2,SHC1,SLAMF7,SLC2A3,SLIT2,THY1,TMT1B,TNFAIP3,TNFRSF9,TRIM14,WARS1	986 (16)
tamoxifen		chemical drug		1.734	9.24e-22	ADM,AHNAK,ALDH3A2,ASS1,BDNF,BIRC5,BMP2,BMP5,BRCA1,C3,CAV1,CAV2,CCDC80,CCNA2,CD36,CDCA2,CDK6,CENPK,COL11A1,COL1A1,COL1A2,CPE,CTSD,CXCL12,CXCR4,CYP2B6,CYP2F1,DEPP1,EIF4EBP1,EPHX1,F13A1,FAM83D,FGFR2,FN1,GDF15,GDPD3,GJB2,GREB1,H19,HMGCR,HOXB7,HPN,IER3,IFT140,IGF1,IL1RN,IRS1,ISG20,KIF11,KIF2C,KIF4A,LDLR,LIF,LOXL2,LOXL3,LSS,LTBP2,MAFF,MELK,MKI67,MMP2,NAPSA,NCAPD2,NCAPH,NFATC4,NHERF1,NNMT,NRCAM,OXTR,PGR…	1386 (26)
butyric acid		chemical - endogenous mammalian		0.958	1.28e-21	A2M,ABCA1,ABCG1,ACP2,ADGRE1,ADGRE5,AFF1,ALDH1A1,ALPK2,ATP2A3,ATP7B,BCL2A1,BIRC5,CALCB,CCNA2,CCNB1,CCNB2,CCND2,CCNE1,CCR1,CCR5,CD14,CD300C,CD36,CD79B,CD80,CD83,CD86,CDC20,CDC25C,CDC6,CDK1,CDK6,CDKN2A,CKS1B,CLDN1,COL11A1,COL5A1,COL6A3,CSF1,CXCR4,CYP11A1,CYP2B6,DAPK1,DDR1,DHCR24,DNM1,F10,FES,FOXM1,GADD45A,GATA2,GATA3,GATA6,GGT1,HAND2,HMGB2,HMGCR,HSD17B1,IFI16,IFITM2,IFNAR2,IFNGR2,IL11,IL18BP,IL18R1,…	1261 (20)
WNT3A		cytokine		0.793	1.84e-21	Acan,ALPK2,ALPL,ARRDC4,BCL2L11,BDNF,BGN,BMP2,CACNA1G,CCDC80,CCL2,Ccl2,CCL22,CCL3L3,CCL5,CCN4,CCN5,CCND2,CD274,CD300A,CD68,CEBPA,CLEC11A,COL1A1,COL1A2,COX6B2,CPT1C,CTH,CXCL12,Cxcl9,CYP2F1,DCLK1,DCN,EDN1,EFNB1,EN1,EPAS1,FGF18,FMOD,FN1,Fndc1,FOXM1,FOXQ1,FZD1,IGFBP5,IRS1,IRS2,JAG1,KCTD12,LBH,LEF1,LRRC17,MAB21L1,MITF,MMP13,MMP14,MRGPRF,MSX2,NCALD,NDNF,NOTUM,OGN,PDGFA,PMEPA1,PPARG,PRDM1,PRICKLE1,PTGS2,…	1114 (24)
PPARGC1A	5.116	transcription regulator	Inhibited	-2.226	1.93e-21	4833422C13Rik,A2M,ABAT,ABCA1,AGT,ALDH5A1,ANGPTL1,APAF1,APOD,ASPN,BLM,BMPER,C3,CACNA1A,Ccl2,Ccl7,CCN4,CD36,CD40,CD68,CEBPA,COL1A2,COL6A2,COL6A3,COMP,CPXM1,CTSA,CTSC,CXCL14,CYP11A1,CYP2B6,DCN,DIO2,DPT,EBF2,EDN1,EPAS1,FAM20A,FANCD2,FAS,FBLIM1,FBXO32,FIBIN,GAS6,GDF11,GDF15,GFRA1,GNAO1,GPC6,GPR162,HAPLN1,HK2,HMGCS2,HMOX1,IGF1,IGFBP5,IGFBP6,IGLON5,IL18,IL1R2,IL1RN,INHBB,IRS1,IRS2,ISM1,ITGB4,LAMA4,LAMB1…	973 (21)
thioacetamide		chemical toxicant	Activated	2.499	2.46e-21	ADD3,AOC1,ASNS,B4GALT6,BARD1,BGN,BHLHE40,BLM,BRCA1,C4A/C4B,Ccl2,CD14,CD55,CHAF1A,CHRND,CLIP2,CNR2,COL1A1,COL1A2,COL3A1,CP,CXCL16,CYGB,DKK3,EHD3,ELN,EPHX1,FBLN5,FCGR2A,FGFR3,GATM,HSD17B1,IER3,IFITM2,IGF1,IL13RA2,ITGB4,LAMC2,LGALS1,LGALS3BP,LRAT,LTBP1,LYVE1,MCM3,MMP13,MMP14,MMP2,Ms4a6b,PAX8,PCOLCE,PDGFB,PDGFD,PLA1A,PLCB4,POLE,PRELP,PSMB10,PSMB8,PTGFRN,PTGS2,PTK2B,PTPRS,Pvr,RCN1,RRM1,S100A10,SCN1B,S…	1225 (14)
GW3965		chemical reagent	Activated	2.562	2.49e-21	ABCA1,ABCG1,ABHD5,ADCY3,ADRA2A,Apoc1,APOD,APOE,CAV1,Ccl2,CCL4,CCL5,Ccl7,CCNA2,CCNB1,CD38,CD80,CD86,CENPF,CLEC4E,CX3CR1,CYP11A1,CYTIP,DHRS9,FABP5,FAM3C,FOXM1,GATM,GNG2,GNGT2,IER3,IL1RN,IRF8,LDLR,LPIN1,LPL,MELK,MERTK,MICB,MMP9,MYLIP,NR1H3,PDK4,PKIB,PLIN2,PLTP,PRKG2,PTGER3,PTGS2,Serpinb6b,SIGLEC9,SYN1,TNF,TOP2A,VEGFA	706 (21)
LMO2	2.491	transcription regulator	Inhibited	-2.108	3.74e-21	ADAMTS9,AIM2,ALDH1B1,APOBEC1,ARL5C,BMP7,BTK,C8orf44-SGK3/SGK3,CARD9,CASP1,CASP4,CCND2,CCR2,CD3E,CD3G,CD53,CD79B,CDH13,CDKN2A,CLEC4E,COMT,CPEB1,CSF2RA,CYFIP2,DPP4,ELF1,ENO2,FES,FGFR3,GALNT1,GATA3,GDF11,GJA1,GPR183,GPR34,HHEX,HIVEP3,HOXA7,HS1BP3,IL34,IRS2,ITM2C,JARID2,LEF1,LGALS1,LHFPL2,LSP1,LYL1,LYN,MDK,MITF,MYH10,NLRC5,NLRP1,NOVA1,PBX1,PIK3CD,PLCG2,PSTPIP1,PTPN3,RAB11FIP4,RAPGEF2,RASGRP1,RHOH,RRA…	767 (11)
CD44	0.709	other	Activated	5.107	4.64e-21	ABCA5,ACTA1,ADGRE1,ALDH1A1,BCAM,BGN,BIRC5,Ccl2,CCL4,CCL5,Ccl7,CCND2,CCR2,CCR5,CCR7,CD274,CD36,CELA1,CLEC5A,CLEC7A,COL1A1,COL3A1,CTTN,CX3CR1,Cxcl9,DNMT1,ENO2,FAS,FKBP4,FKBP5,FN1,GADD45A,HMMR,IFITM2,IL1R2,IL1RN,ITGA3,ITGA4,ITGA5,ITGAX,ITGB2,ITGBL1,KCTD10,LAMB1,LAMC1,LGALS1,LTBP1,LTBP2,Ly6a (includes others),MBNL3,MMP12,MMP13,MMP14,MMP2,MMP3,MMP8,MMP9,PARVB,PDK4,PFKM,PGM2L1,PLAU,PMEPA1,PPARG,SBK1,SF…	1243 (18)
AR	1.17	ligand-dependent nuclear receptor		-0.628	5.4e-21	ABCA1,ABCG1,ACTA1,ADM,ALDH1A1,ATP2A1,AVPR1A,B4GALT6,BASP1,BCL2L11,BEND4,BIRC5,BMF,BRCA1,BUB1,BUB1B,C3,C4A/C4B,CACNA1A,CACNA1C,CALCB,CAMKK2,CAV1,CAV2,CCL11,Ccl2,CCL3L3,CCL5,CCNA2,CD302,CDC25C,CDCA5,CDKN2A,CENPE,CERS6,CHTF18,CNN3,COL3A1,CORIN,COTL1,CTSO,CXCL12,CYP11A1,Cyp2d22,DERL3,DES,DHCR24,DHCR7,DRD4,DSG2,EDN1,EDN2,EHD3,ENO2,EPAS1,EPB41L4B,EPHX1,ERN1,FABP5,FEN1,FGF7,FGFR2,FHL3,FKBP4,FKBP5,GAS6,G…	1287 (21)
LDL		complex	Activated	3.183	7.95e-21	ABCA1,ABCG1,APOBEC3B,APOE,ATF3,AXL,BCL2A1,BCL2L11,BHLHE40,BMP2,C3,CAPN1,CASP1,CCL2,Ccl2,CCL4,CCL5,Ccl7,CCR2,CCR7,CD36,CD40,CD68,CD80,CDK1,CDKN2A,CLIP2,CX3CR1,CYBA,CYBB,CYP11B2,DNMT1,FAS,FCGR1A,FCGR2B,FGFR3,GAS6,GJA5,GPR183,HMGCR,HMOX1,HYOU1,IGF1,IL10RA,IL17RA,IL1RN,ITPR2,LDLR,MKI67,MMP12,MMP14,MMP2,MMP3,MMP8,MMP9,MSC,MSR1,NAMPT,NCF1,NLRP3,NR1H3,NRP1,OLR1,PHACTR1,PLAT,PLAU,PLIN2,PPARG,PTAFR,PTGS2,…	1147 (15)
PPARG	2.834	ligand-dependent nuclear receptor		0.254	8.29e-21	ABCA1,ABCG1,ACOD1,ACSL4,ADIPOR2,AGT,AKT3,ALDH9A1,ANGPTL4,APAF1,APOE,ARL4D,ASAP1,BIN1,BIRC5,BRCA1,C3,CAV1,CAV2,CAVIN2,CCL11,CCL2,Ccl2,CCL22,CCL5,CCR7,CD274,CD36,CD40,CD68,CDK6,CEBPA,COL1A1,COL1A2,CORIN,CTPS1,CXCL14,Cxcl3,CYBA,CYP11A1,DHRS3,EDN1,EDN2,EIF4EBP1,ENO2,EPAS1,EPHX1,FABP5,FAM20C,FN1,FOSL1,FST,FZD1,GATA2,GDF15,GIPR,GSTA3,HEBP1,HK2,HMGCR,HMGCS2,HMOX1,HP,HR,HYOU1,IGF1,IGFBP5,IGFBP6,IL33,IL4,…	1261 (24)
FOXO1	0.029	transcription regulator		1.278	9.96e-21	A2M,ABCA1,Acan,AFF3,AGT,ANGPT2,ANGPTL4,ANLN,APAF1,BCL2A1,BCL2L11,BIRC5,BLNK,C1QA,CASTOR2,CAV1,Ccl2,CCL4,CCN3,CCNA2,CCNB1,CCNB2,CCR7,CD36,CD40,CD79B,CDK1,CDKN2A,CENPF,CITED2,COL1A1,COMP,CTSE,CYP7B1,DAPK1,DCSTAMP,DEPP1,DIO2,DLGAP5,Dnm3os,EBF1,EDN1,EIF4EBP1,FABP5,FAS,FBXO32,FGF18,FLNB,FLT4,FMOD,FN1,FOXC1,FOXM1,FST,GADD45A,GATA2,HAL,HDAC8,HMGCR,HMOX1,HSPD1,HYOU1,IER3,IGF1,IKZF1,IL10RB,IL17RA,IL18,IL4…	988 (20)
MYOD1	5.849	transcription regulator		-1.026	1.05e-20	ACTA1,ADCY7,AGT,ASS1,ATP2A1,BIN1,BRCA1,BUB1B,CCL2,CCNB2,CCNE1,CDC20,CDC6,CDK1,CENPE,CENPF,CEP55,CHRND,CRYAB,CXCL14,CYP2S1,DES,DHFR,DLGAP5,E2F2,FAM83D,FOSL1,FOXM1,GADD45A,GMFG,GREM2,GUCA2A,HES6,HSPB8,IFI16,IGF1,IGFBP5,IRX1,KIF18B,KIF2C,KIF4A,LIF,MAFB,MKI67,MMP2,MSC,MYL4,MYMK,NCAPG,NCAPH,NUSAP1,PBK,PCLAF,PDGFA,PFKM,PLK1,PMEPA1,POLQ,POSTN,Ppfia4,RAC2,RACGAP1,RAPSN,RRM2,RUNX1,SBK1,SCHIP1,SELENOW,SHCB…	1072 (20)
CCL20		cytokine	Activated	4.388	1.16e-20	C3,C3AR1,CASP1,Ccl2,Ccl8,Ccl9,CCR2,CLEC7A,CX3CR1,CYBB,FCER1G,FCGR1A,HAVCR2,HMGB2,IL1RN,ITGAM,LIPA,MYO5A,NCF1,NLRC4,NLRP3,OLR1,PIK3CG,PLA2G7,PLD4,POSTN,Saa3,SLC7A2,SYK,VIM	945 (14)
TCF4	0.568	transcription regulator		1.087	1.36e-20	ADAMTS9,ANGPTL4,ANXA6,ARHGAP4,ASF1B,BARD1,BEX3,BHLHE40,BIRC5,BMP7,CASP1,CASP4,CBFA2T3,CCNA2,CCNB2,CD38,CD40,CD55,CDC20,CDK1,CDK6,CDKN2A,CELA1,CEP55,CIP2A,Clec2d (includes others),CLSTN2,CREB3L2,CSF3R,CSRNP1,CTSE,DCK,DPT,DUT,E2F8,ELF1,ENPP1,FAS,FGD2,FKBP7,HCST,HMGB2,Hmgn2 (includes others),HMMR,HYOU1,IFI16,IGFBP5,IL16,ITGA3,JAG1,KALRN,KCNN4,LAMA4,LMO2,Ly6a (includes others),MAD2L1,MITF,MKI67,MSX2,…	566 (9)
methylprednisolone		chemical drug	Inhibited	-4.36	1.52e-20	A2M,ABAT,ALDH1A1,ALDH3A2,ANGPTL2,ANPEP,ARL4A,ASNS,ASS1,B2M,B4GALT6,BAIAP2,BDNF,BLNK,BTK,C1QB,CACNA1D,CAMK1,CAMK1D,Ccl2,CCL4,CD180,CD22,CD36,CD38,CD72,CD74,CD79B,CDH13,CDH3,CELA1,CITED2,CNN3,COMT,CREG1,CST3,CTSC,CTSH,CTSS,CYBB,DGKZ,DHRS9,DNPH1,EPHX1,FABP5,FBLN5,FBXO32,FCGR2A,FCGR2B,FDFT1,FGF7,FGL2,FGR,FKBP4,FN1,GADD45A,GATM,GCH1,GHR,GJB3,GPC1,HAL,HMOX1,HNMT,HPN,HSPA1A/HSPA1B,IFNGR1,IGF1,IGHM,IGKC,…	969 (17)
Eldr		other	Inhibited	-5.881	1.52e-20	ANLN,AURKA,AURKB,BIRC5,BLM,BRCA1,BUB1,CCNA2,CCNB1,CDC25C,CDCA5,CDK1,CENPA,CENPF,CEP55,CLSPN,DLGAP5,FAM83D,FOXM1,HMMR,KIF11,KIF18B,KIF20A,KIF2C,KIF4A,MKI67,NCAPG,NEK2,PLK1,SPAG5,TACC3,TICRR,TOP2A,TPX2,TTK
SP600125		chemical drug		-1.132	1.76e-20	ABCA1,ADAMTS9,ADM,APOBEC3B,APOE,ATF3,BCL2L11,CCL2,Ccl2,CCL4,CCL5,CCNB1,CD2AP,CD80,CD83,CD86,CDK1,CDK5R1,Ceacam10,COL1A1,COL8A1,CREB3L2,CTHRC1,CXCL16,CXCR4,CYGB,DDIT4L,DNMT1,DSG2,EIF1AX,FABP5,FAS,FBXO32,FLRT3,FN1,FOXQ1,GADD45A,H2AX,HMOX1,HSPB2,IGF1,IL11,IL13RA2,IL18,IL1RN,IL34,IL4,IRS1,ITGA2,ITGA3,ITGB4,LAMA1,LAMA5,LAPTM5,LDLR,MAFB,MAPK8IP1,MMP12,MMP13,MMP3,MMP9,MTHFR,NEDD9,NUPR1,PARP8,PDGFD,PDGFR…	656 (14)
YAP1	-0.785	transcription regulator		0.225	2.15e-20	Acan,ACSF2,ACSL4,ADCY7,ANKRD46,ANLN,AURKB,BCL2L11,BIN1,BIRC5,BMP2,CAPN1,CASP4,CAVIN2,CCDC80,CCL2,Ccl2,CCL22,CCL5,CCN5,CCNA2,CCNB1,CCR7,CCRL2,CD274,CD36,CD80,CDC20,CDC6,CDCA5,CDK1,CDK6,COL11A1,COL1A1,COL3A1,COL5A1,COL6A1,CRIM1,CSF1,CTSD,CXCL12,CXCR4,CYP11A1,CYP11B2,CYTIP,DCN,DDAH1,DIAPH3,DTX2,E2F7,EDN1,EHD1,FAS,FBXO32,FLNB,FN1,FOXM1,FST,FTL,GADD45A,GDF15,GNG2,GREB1,GREM1,H2AX,HAL,HBEGF,HFE,HLA-E,H…	1206 (20)
NFAT5	-0.392	transcription regulator		1.035	2.71e-20	Acan,BCL2A1,C1QTNF1,C1QTNF6,CCL2,Ccl2,CCN4,CCR1,CD74,CIITA,COL1A1,COL1A2,CXCL16,Cxcl9,CYBB,EDN1,HLA-DMA,HLA-DMB,HLA-DQA1,HLA-DQB1,HLA-DRB5,Hspa1b,HSPA2,IFI16,IL11,IL18R1,IL1RN,IL4,IRGM,ITGA1,ITGA4,LIF,Ly6a (includes others),Mx1,PLAT,PLIN2,PPARD,PTGES,PTGFRN,PTGIS,ROCK2,RRM2,SCNN1G,SGK1,SLC2A1,SLC6A12,SLC6A6,SLC7A2,SLFN13,SPP1,TLR2,TNC,TNF,TNFAIP2,TNFAIP3,TNFRSF11B,TNFSF10,TRAF1,VCAM1,VEGFA,VWF	717 (19)
EGF	2.681	growth factor		-0.705	3.13e-20	ABCA1,ACSL4,ANGPTL4,ANO1,ANPEP,ARHGEF2,ASNS,ATF3,AURKA,AURKB,B4GALT5,BET1,BIRC5,BRCA1,CASP1,CAV1,CAVIN2,CCL2,Ccl2,CCNB1,CCND2,CCNE1,CD274,CDC25C,CDH4,CDK1,CDKN2A,COL1A1,COL1A2,COL3A1,COL5A1,COL8A2,CRACR2A,CTSD,CXCL14,CXCR4,CYP11A1,CYP1B1,CYP2B6,DCN,DES,DIO2,DIO3,DPP4,DUSP5,EDN1,EPAS1,EPHA2,ERRFI1,FGD4,FGF2,FN1,FOSL1,FOSL2,FST,GADD45A,GATA2,GATA6,GDF15,GDF3,GEM,GJA1,GPR50,HBEGF,HMOX1,HOXD10,HPGD,H…	1400 (21)
VCAN	0.251	other		-0.121	4.57e-20	ACTA1,ADAMTS9,ADM,ANGPTL4,ANXA8/ANXA8L1,AOC3,APOE,ASS1,BDNF,C1R,C1S,C3,C4A/C4B,CASP1,CBX6,CCL2,Ccl2,CCL3L3,CCL4,CDH13,CDKN2A,COMP,CPE,CXCL12,CYBA,DCN,EBI3,ELN,FABP5,FAS,FBLN5,FN1,FST,GPC6,IL1RN,INHBB,IRF8,ITGA3,ITGA5,LAMB1,LBP,MMP9,MSLN,MYH10,OGN,OLFML2B,PCSK5,PLAU,PRELP,PTGIS,RBP1,SORT1,ST6GAL1,TCF7L2,TGFA,TGFB1,TGFB3,TMEM204,TNF,VCAM1,VEGFA,WNT4	747 (16)
MYD88	0.867	other	Activated	5.652	5.68e-20	ACOD1,ALDH1A1,APOBEC3B,BATF,BLM,C3,CASP4,CCL2,Ccl2,CCL3L3,CCL4,CCL5,CCN4,CCNE1,CCRL2,CD14,CD200R1,CD274,CD38,CD40,CD80,CD83,CD86,CDK1,CLEC10A,CLIC4,CREB3L3,CXCL12,Cxcl9,EBI3,FBXO32,FCER1G,FPR1,GDF15,HCK,HLA-A,HMOX1,HP,IGF1,IGFBP5,IGHM,IKBKE,IL18,IL18R1,IL1RN,IL4,IL7R,INPP5D,IRF8,ITGA4,ITGAM,ITGAX,ITPR2,JAG1,MAFF,MCM10,MCM2,MCM3,MEFV,MKI67,MMP14,MMP2,MMP8,MMP9,MRC1,Ms4a4c (includes others),MSR1,NF…	984 (15)
FOXM1	-2.303	transcription regulator	Inhibited	-2.956	5.85e-20	ACE,AURKA,AURKB,BIRC5,BUB1B,CAMK2D,CAV1,CCL11,Ccl2,CCL4,CCL5,CCNA2,CCNB1,CCNB2,CCND2,CCNE1,CCNE2,CDC20,CDC25C,CDCA2,CDCA8,CDK1,CDKN2A,CENPA,CENPE,CENPF,CKS1B,CSF1,CTNNAL1,CXCL12,FN1,FOXM1,FZD1,GATA3,HSD11B2,IGF1,IL1RN,ITGA5,KIF20A,KIF2C,LAMA4,LEF1,MCM8,MKI67,MMP2,MMP9,MYOCD,NEK2,NRP1,NUF2,PDGFA,PLAUR,PLK1,PRC1,PRR11,PTCH2,RRM2,SFRP1,TJP1,TOP2A,TWIST1,VEGFA,VEGFB,VIM	1117 (23)
decitabine		chemical drug	Activated	2.364	8.5e-20	ABCC3,ADAM23,AIM2,ALPL,ANGPTL4,APAF1,APOE,B2M,BAIAP2,BCL2L11,BDNF,BIN1,BMF,BMP5,BRCA1,CA12,CA9,CAMSAP3,CAV1,Ccl2,CCL5,Ccl9,CCNA2,CCND2,CCR2,CCR7,CD276,CD40,CD79B,CD86,CDA,CDH13,CDH3,CDH4,CDK1,CDK5R1,CDK6,CDKN2A,CEACAM1,CGREF1,CHD5,CNMD,COL1A1,COL1A2,COL3A1,COL6A3,COMT,CRMP1,CX3CR1,CXCL12,CXCR4,CYP11A1,CYP1B1,DAPK1,DCK,DHRS3,DNMT1,DSG2,E2F8,EFNB1,EFNB3,EHD1,EPHA3,FAS,FES,FGF2,FGFR3,FLNC,FLRT3,FLT4…	1269 (22)
Ifnar		group	Activated	5.086	9.45e-20	AIM2,APOBEC3B,AXL,B2M,Bst2,C3,CASP1,CCL2,Ccl2,CCL22,CCL5,Ccl7,CD274,CD40,CD74,CD86,Cxcl9,FCER1G,HLA-A,HLA-E,HLA-G,IFI16,IFNGR1,IRF8,ISG20,ITGA4,LGALS3BP,MMP9,Mx1,NLRC5,NLRP3,NOD1,PNPT1,PSMB8,PSMB9,Sp100,SPP1,TAP2,TGFBR1,TLR2,TLR3,TLR7,TNF,TNFSF10,UNC93B1,VCAM1,ZBP1	820 (16)
CREB1	0.081	transcription regulator		-1.757	1.04e-19	ABCA1,Abca8a,ADM,AKT3,ALOXE3,ANGPTL2,APOE,APOLD1,ATF3,ATF5,AURKA,BAG3,BDNF,BHLHE22,BHLHE40,BIRC5,BRINP2,CACNA1C,CACNA2D1,CALCB,CAMK1D,CAMKK2,CCL4,CCNA2,CCNB1,CCNB2,CD4,CD68,CDA,CDCA8,CDH13,CEBPA,CGREF1,CIITA,COCH,COL24A1,CPEB1,CRIM1,CRMP1,CSRNP1,CXCR4,CYFIP2,CYP11A1,DIO2,DUSP14,EBI3,EDIL3,EDN1,EHD4,ERRFI1,FGFR2,FGL2,FN1,GAD1,GADD45A,GALNT1,GDF11,GEM,GFRA1,GRIA1,HLA-A,HLA-DQB1,HLA-G,HMGCR,HMOX1,HP…	1183 (20)
vancomycin		biologic drug		0.975	1.2e-19	A2M,ABCC3,ACP2,AGMO,APOD,ASNS,Bhlhe41,BLNK,BMP7,C1QA,C1QB,C3,C4A/C4B,CD14,CFP,CITED2,COL3A1,CP,CSF1,CST3,CTSB,DTX3,FBLIM1,FCGR2A,FXYD5,GAS6,Havcr1,HAVCR2,HMOX1,IER3,IGFBP5,IL10RA,ITGB4,KHDRBS3,LAMC2,LGALS1,Ly6a (includes others),MCM3,MMP2,MRC1,Ms4a6b,NAV2,NIBAN2,Nrg1,NUAK1,PLA1A,PRKCD,PSMB10,PSMB8,PTGDS,Pvr,RCN1,RFTN1,RTN4RL1,S100A10,SDC3,SEZ6L,SLC37A2,SOCS2,SOD3,SPIRE1,SPP1,SYNPO,TGIF1,TJP1,TMC7…	897 (19)
F2		peptidase	Activated	2.077	1.23e-19	ADAMTS9,ALDH1B1,ANGPT2,ANGPTL4,CAD,CASP1,CBR3,CCL2,Ccl2,Ccl9,CCNA2,CCND2,CD36,CD55,CD68,CDC6,COL1A1,COTL1,CTPS1,CXCR4,CYBB,CYP2B6,DHRS9,DIO3,DKK3,DOCK10,E2F7,EDN1,EHD4,F7,FGF2,FN1,FOSL1,FOSL2,GREM1,HBEGF,HMGA1,HMOX1,HOXD10,HSP90AA1,IER3,IGF1,IGFBP5,LBH,LOXL2,MEOX1,MMP2,MMP9,NCF1,OSM,PDGFA,PDGFB,PGM2L1,PGR,PLAT,PLAUR,PPIF,PTGS2,RAC2,RGS3,SAMD4A,SERPINE1,SLC12A7,SLC2A12,SLC2A3,SLC2A6,SLC7A1,SLIT2,T…	1197 (19)
IL1A	1.829	cytokine	Activated	3.34	1.25e-19	Acp5,ADORA2B,ALDH1A1,ALDH3A2,APOD,ASIC2,ASIC3,ATF3,C3,C4A/C4B,CCL11,CCL2,Ccl2,CCL4,CCL5,CCR2,CD274,CD40,CD80,CD83,CD86,Clec2d (includes others),CSF1,CXCL12,Cxcl3,CYP11A1,CYP2B6,DPP4,FAS,FGF2,FGF7,FOSL1,GCH1,HMOX1,HSD11B2,HSD3B1,HSP90AA1,IER3,IFNGR1,IFNGR2,IGF1,IGFBP5,IL11,IL13RA2,IL18,IL1R2,IL1RN,IL4,ITGA5,LIF,MMP12,MMP13,MMP14,MMP2,MMP3,MMP9,NGF,NR2F2,P2RY6,PDGFA,PDGFB,PDZK1IP1,PLAU,PPARG,PTGES,…	891 (14)
EGR1	-0.584	transcription regulator	Activated	2.445	1.49e-19	ACE,ALOX5AP,ATF3,BAIAP2,BCL2L11,CAV1,CCL2,Ccl2,CCL3L3,CCL4,Ccl6,Ccl7,Ccl8,Ccl9,CCND2,CCNE1,CCR1,CCR2,CDC20,CDK5R1,COL1A1,COL1A2,CSF1,EIF4EBP1,FAS,FGF2,FN1,FOSL1,FTL,GAD1,GADD45A,GDF15,GRIA1,HBEGF,HMGCR,HMOX1,HPGD,HPSE,IL4,ITGAM,LDLR,LYZ,MMP14,MMP9,MXD1,PDGFA,PDGFC,PF4,PLAU,PPARG,PTGES,PTGS2,RRAD,SERPINE1,SGK1,SOCS1,SPP1,SQLE,STIM1,SV2C,SYN1,TGFB1,TNF,TNFSF10,TNFSF11,VCAM1,VEGFA,WNT4	1328 (20)
CLEC4A	4.875	transmembrane receptor		1.528	1.65e-19	ABCA1,ABCA9,ABCG1,ADGRE1,APOBEC1,BHLHE40,Cd209f,CD36,CD68,CD80,CD83,CEBPA,CLEC7A,F10,FCGR1A,FCGRT,FOLR2,HPGD,IL4,IL7R,IRF4,ITGAM,LIPA,LYVE1,MRC1,MSR1,Naip1 (includes others),PLIN2,SIGLEC1,SLCO2B1,STAT5A,TGFBR1,TLR2,TNF,TREM2	916 (15)
E. coli serotype 0127B8 lipopolysaccharide		chemical - endogenous non-mammalian	Activated	2.914	1.75e-19	ACSS1,ADGRG2,ADRA2A,AIF1L,AMER2,BDNF,CAV1,CCL2,Ccl2,CCL5,Ccl7,Ccl8,CCRL2,CD14,CD40,CHST11,CXCL12,CXCL16,Cxcl9,CXCR4,DIO2,DOK1,ELN,FGF2,FZD1,GJA1,GJA5,GJB2,GNA14,GNAO1,GNB5,GNG2,HMOX1,Ifi47,IGF1,IL11,IRF5,ITPK1,KLF2,LAMB2,LAMC1,LAMC2,LIF,MEFV,MMP3,NCALD,NGF,P2RY1,P2RY14,P2RY6,PDGFB,PTGES,PTGS2,PTX3,SEMA4A,SLC16A9,SLC7A11,SOD3,TGFBR1,TLR2,TLR3,TNF,TNFRSF11B,TNFSF13B,VEGFA	955 (13)
fulvestrant		chemical drug	Activated	3.536	1.85e-19	ASNS,AURKA,AXL,BARD1,BIRC5,BLM,BMP2,C3,CA12,CALCB,CASP4,CAV1,CAV2,CCDC80,CCL2,Ccl2,CCL5,CCN5,CCNA2,CCNB1,CCNE1,CD74,CDC20,CDK1,CENPF,CHAF1A,CHTF18,CKS1B,COMT,CSF1,CTH,CTSD,CXCL12,Cxcl3,CYP11A1,DHCR24,FEN1,FOSL2,FOXM1,GADD45A,GHR,GJA1,GJB2,GREB1,H2AX,HOXC4,HSD17B7,IER3,IGF1,IGFBP5,INHBB,IRS1,KIF11,KLF10,LDLR,LPL,MCM2,MCM3,MCM5,MTHFD1,NHERF1,NRP1,PGR,POLA2,POLE,PPARG,PRSS23,PTGER3,PTGES,PTGS2,ROCK2…	1268 (24)
RNA polymerase II		complex			2.37e-19	Acp5,ADAM23,ALPL,ANGPTL4,ASNS,AURKA,B2M,BLNK,BRCA1,C3,CA12,CCL5,Ccl9,CCNB1,CCNB2,CCND2,CCNE2,CD14,CD3E,CD4,CD40,CD80,CD83,CDKN2A,CEBPA,CIITA,COL1A2,CSDC2,CSF1,CXCR4,CYP1B1,DHFR,DLGAP5,FOSL1,FOSL2,FOXC1,GADD45A,GDF15,GHR,HCST,HLA-DQA1,HOXA11,HOXA7,HOXA9,HP,HSD11B2,HSPA1A/HSPA1B,Ifi47,IFNGR1,IGDCC3,IGF1,IL1RN,IL4,ITGA5,KCNF1,KPNA2,LDLR,MAD2L1,MAL,MCM3,MMP2,MMP9,Mt1,PBX1,PPARG,PSMB9,PTGS2,RAD51AP1,R…	969 (18)
NPC1	0.803	transporter		-1.928	2.57e-19	ABCA1,ABCG1,ACKR4,ALPL,APLP1,APOE,ATP6V1H,B2M,BIN1,CAV1,CAV2,CCL3L3,Ccl8,CCR1,CCR2,CCR5,CD22,CD276,CD68,CD74,CD79B,CTSA,CTSB,CTSD,CTSH,CTSZ,CX3CR1,FABP5,GPR34,HLA-A,HLA-DQB1,HLA-DRB5,HMGCR,ITGAX,LDLR,LIPA,LIPG,LPL,LSS,LYZ,MBP,MCM2,MERTK,MMP14,MMP8,MRC1,MYLIP,P2RY12,PLP1,PTGS2,SALL1,SRD5A1,SREBF2,TGFB1,TGFBR1,TMEM119,TNF,TREM2,TYROBP	753 (18)
TFEB	2.624	transcription regulator	Inhibited	-3.12	2.76e-19	ACOD1,Acp5,ATP6V1H,AURKA,BUB1B,CCL5,CCNB1,CCNB2,CCNE2,CD48,CD55,CDC45,CDC6,CHEK1,CHTF18,CLEC5A,CLN3,CLSPN,COL16A1,COL1A1,COL5A3,CTSA,CTSB,CTSD,DCN,E2F8,EXO1,FN1,FOSL1,GMNN,GPR65,HEXB,HMGCR,HMMR,HOPX,IFNGR2,IL33,ITGA11,ITGA5,JAG1,LIF,LTBP2,MCM10,MCM3,MCM4,MCM5,MCM8,MITF,MMP2,MMP3,MSR1,NCAPG,NDC1,NFIA,NFIX,NUF2,NUP188,NUP210,ORC6,P2RX4,PDGFRB,PLA2G7,PLAU,POLA2,POLE,PPARG,PRKAG2,PTGER2,PTX3,RANGAP1,…	1134 (14)
TAFAZZIN	0.01	enzyme		0.135	2.76e-19	ACTA1,ALDH1A1,ANGPTL4,APAF1,AXL,BASP1,BCL2L11,BDNF,CAMK2N1,CAV1,CAV2,CCL2,Ccl2,CCL22,CCL3L3,CCL5,CCNB1,CCNE1,CCR2,CCR7,CCRL2,CD180,CD22,CD2AP,CD40,CD72,CD79B,CD80,CD86,CDK6,COL1A1,COL5A1,COL6A2,CXCL12,CXCR4,CYP1B1,CYTIP,DCN,DDIAS,EDN1,FN1,FOXC1,GREM1,GSTM5,H2AX,HAL,HLA-A,HLA-DQA1,HMGCR,Hmgn2 (includes others),HMOX1,HP,HSP90AA1,IFI16,IGFBP5,IGHM,IGKC,IL16,IRF4,IRS1,ITGAL,JARID2,LCP1,LDLR,LOXL2,LSP…	901 (18)
SORL1	4.181	transporter	Activated	2.898	2.9e-19	ABCA1,AGT,APOE,B2M,BGN,BMP2,C3,CAV1,CD4,CMKLR1,COL11A1,COL1A1,COL1A2,COL3A1,COL5A1,COL6A1,CTHRC1,CXCL12,DCN,EFNA5,F10,FAP,FGF7,FGFR2,FGFR3,FN1,HLA-E,HYOU1,IL16,ITGA1,ITGA11,ITGA2,ITGA4,ITGA5,ITGB4,KCNJ10,LAMA4,LAMB1,LAMC1,LPL,LYVE1,MDK,MRC2,NGF,NID2,NRP2,PDGFC,PDGFRB,PLAU,PLSCR4,PLTP,ROR1,RSPO3,RTN4R,SEMA3E,SFRP1,TAC3,TFPI,TGFB1,TNC,TNFRSF11B,VEGFA,VIPR2	1152 (21)
SLC15A4	1.094	transporter	Activated	2.869	3.05e-19	ASNS,BCL2A1,CCL2,CCL5,CCNA2,CCNB2,CD274,CD72,CDC20,COL1A1,DOCK10,DOCK2,ENPP1,EPSTI1,FPR1,HMMR,HMOX1,IFI16,IFNGR1,ISG20,ITGAM,JCHAIN,KDELR3,LOXL1,MAFB,MCM3,MCM5,MMP2,MSR1,Mx1,Mxra7,NUSAP1,PBK,PLAUR,PRC1,PSMB10,PTGS2,PTPN6,RAD51AP1,RGS10,S100A6,SLA,SLAMF7,ST6GAL1,TACC3,TAP2,TLR7,TNF,TNFAIP6,TRAM2,TREM2,TRIP13,VCAM1,VIM	956 (18)
cholesterol		chemical - endogenous mammalian	Activated	4.375	3.25e-19	ABCA1,ABCG1,ADAM11,ADGRE1,AGT,APOE,ATF3,C1QC,CAMK1D,CASP1,CAV1,CAV2,CCL2,Ccl2,CCL4,Ccl7,CCR2,CCR5,CD14,CD5L,CD68,CLEC5A,COL1A1,COL3A1,CSF1,CYBB,CYP7B1,DBI,DCSTAMP,DES,DHCR7,EPHX1,FABP5,FCGR2B,FDFT1,FGF2,FN1,HBEGF,HES6,HLA-DRB5,HMGCR,IL10RA,IL10RB,IL1RN,ITGAM,ITGAX,LAPTM5,LDLR,LPL,LYZ,MAP2,MITF,MME,MMP14,MMP2,MMP8,MPEG1,MSMO1,NLRP3,NR1H3,Orm1 (includes others),PLIN2,PLTP,PPARD,PPARG,PTGS2,RGS16,Sa…	1239 (24)
NRAS	-0.802	enzyme		-0.864	3.83e-19	ANXA8/ANXA8L1,Arxes1/Arxes2,ATF5,B2M,CCL4,CCL5,CCNB1,CCNB2,CCNE1,CD48,CD68,CD86,CDC20,CDC25C,CDC6,CDKN2A,CEACAM1,CENPA,CFH,CLEC11A,COL1A2,Crip2,CRYBG1,CTSE,CX3CR1,CYBB,EPAS1,EPHX1,EXO1,FN1,FOXM1,GJA1,HLA-A,IFI16,IGHM,IL1RN,ITGA2,JCHAIN,KCTD12,KIF2C,LBP,LGALS1,LIMK1,LSP1,LY86,MCM3,MITF,MKI67,MMP13,MSR1,NOL3,OIP5,PERP,PLAU,PLTP,PSMB10,PSMB8,PSMB9,PTGS2,PTPRC,PTX3,RBPMS,SDC1,SERPINE2,SESN1,SESN3,SLC…	1058 (22)
EP300	-0.679	transcription regulator		1.855	4.34e-19	ACTA1,AGT,ANXA6,AP3M2,ARHGAP24,AXL,B2M,BIRC5,BMF,BRCA1,BTK,CA12,CAD,CAMK2D,CCL2,CCNE1,CCR7,CD274,CD36,CD53,CD80,CDKN2A,CEBPA,CNN3,COL1A2,COMT,CRIM1,CRYAA/LOC102724652,CTSE,CXCR4,CYP11A1,DHFR,DHRS3,DNMT1,DTX1,EDN1,ENO2,EPSTI1,EVI2A,FN1,FOSL2,FRMD4A,GATA3,GFRA1,GIMAP1-GIMAP5,GM2A,GNG2,GREB1,HES6,HK2,HLA-G,HMGCR,HMGCS2,HMOX1,HSD11B2,HVCN1,IGF1,IGFBP6,IL10RA,IL17RA,IL18R1,IL18RAP,IL7R,ITGB2,KMO,LAMC2…	1043 (17)
MMP9	5.634	peptidase		1.767	4.71e-19	Acp5,ADAM23,ADGRE1,ANGPT4,AXL,C1QA,CALCB,CCL11,Ccl2,CCL22,CCL3L3,CD274,CD68,CD74,Clec4a3,CTSB,CTTN,CX3CR1,CXCL12,CXCR4,CYBB,DDAH1,GADD45A,GAS6,GJA1,H2AX,HLA-DQB1,HLA-E,HPGD,HTR1B,IL1RN,IL4,IL7R,JAG1,LYZ,MATK,MDK,MMP12,MMP13,MMP14,MMP2,MMP3,MMP9,NABP1,PBX1,PLD4,RCAN2,SDC1,SERPINE2,SLC13A3,ST8SIA6,STAP1,TGFB1,TJP1,Tlr13,TNF,TNFSF12,TRAF5,TYROBP,VEGFA,VIM	1210 (18)
PLCG2	3.591	enzyme		-0.756	5.37e-19	ACSL3,ACSL4,APOE,BCL2A1,C1QA,C1QB,CCL2,Ccl2,Ccl7,Ccl8,CD36,CD68,CD74,CTSD,CX3CR1,Cxcl9,DGKZ,FGF2,H2-Q5,HLA-A,HLA-DQA1,HLA-DRB5,IFI16,ITGAM,ITGAX,LIPA,LPL,MMP12,MMP13,MMP19,MS4A4A,Ms4a6b,PLCB2,PLCG2,PLIN2,PTGS2,PTPRC,SPP1,TNF,TNFSF10,TREM2	967 (14)
INSIG1	-0.668	other	Inhibited	-2.757	6.15e-19	ABCA1,ABCG1,ACSL4,ALOX5AP,Apoc1,APOE,ATF3,CCL22,CCL5,Ccl8,CCR5,CCR7,CD68,CLEC4D,CLEC4E,CLEC7A,Cxcl3,CXCR4,CYP4F2,DHCR24,DHCR7,ERN1,FABP5,FDFT1,HLA-DQA1,HMGCR,HMGCS2,IRF8,IRS2,LDLR,LIPA,LIPG,LPIN1,LPL,LSS,MRC1,OLR1,PLA2G7,PLIN2,PPARG,PTGES,RAB27A,SELPLG,SQLE,SREBF2,STAT5A,TGFB1,UCP2	893 (15)
EZH2	-0.687	transcription regulator		-0.406	7.36e-19	ALOX5AP,ALPL,ANXA6,APPBP2,ATF3,AXL,BCL2L11,BGN,BMP2,BMP7,BRCA1,C3,Ccl2,CCL5,CCND2,CCNE1,CCNE2,CCR5,CD55,CDK6,CDKN2A,CEBPA,CLDN10,CLEC3B,COL1A1,COL1A2,COL5A1,CPA6,CSF1,CSF3R,CTNNAL1,CXCR4,CYP1B1,DNMT1,DUSP5,EPAS1,EPDR1,FGF11,FKBP5,FLT4,FN1,FRZB,FZD1,GATA3,GATA6,GDF15,GPR132,GPR68,GRIK5,HDGFL3,HOXA10,HOXA11,HOXA7,HOXA9,HOXD10,HSD11B2,Ifi27l2a/Ifi27l2b,IGF1,IKZF1,IL10RA,IL11,IL18R1,IL18RAP,IL4,ITGA1…	1158 (25)
forskolin		chemical toxicant		-0.239	7.88e-19	ABCA1,Acan,ACE,ACER2,ACTA1,ADM,AKR1B10,ALPL,ARL4C,ATF3,AVPI1,AXL,BAG3,BCL2L11,BDNF,BHLHE40,BIRC5,CASP4,CCL11,CCL2,CCL5,Ccl9,CCNB1,CCNB2,CCND2,CD14,CD163,CD4,CD55,CD68,CD80,CD86,CDKN2A,CGREF1,COL15A1,COL1A1,COL1A2,Crip2,CRYAA/LOC102724652,CRYAB,CSF1,CTTN,CXCR4,CYFIP2,CYP11A1,CYP1B1,DAPK1,DHCR7,DHRS3,DIO2,DRD4,DUOX1,DUSP14,EBI3,EDN1,ERRFI1,FAS,FBLN5,FGFR2,FKBP5,FLNC,FN1,FOSL1,FOSL2,FST,GADD45A,GCH1…	901 (18)
diphtheria toxin		chemical - endogenous non-mammalian		1.976	8.3e-19	ABCA1,ACTA1,ADAM19,AGMO,ALOX5AP,C1QA,CASP1,Ccl2,CCL22,CCR2,CD163,CD274,CD40,CD74,CFH,CFP,CLEC4A,COL12A1,COL1A2,COL3A1,COL4A5,COL6A3,COL8A1,CTSD,FKBP1B,GAS6,GPR183,HBEGF,HHEX,IKZF1,IL18,IL1R2,KIF11,LAMB1,LGALS1,LRRK2,LSP1,MERTK,NLRC5,NLRP3,NUSAP1,PDGFC,PLA2G7,PLAC8,PLAU,RASSF5,S100A10,SEPTIN1,TLR2,TMEM132A,TNF,TNFAIP3,TNFRSF11A,TRPM2,ZMYND15	1086 (16)
SNCA		enzyme		1.121	8.77e-19	ABLIM3,ADGRE5,AGT,AIF1,ALDH1A1,APOE,ASIC2,ATE1,B2M,BAIAP2,BCL2L11,BDNF,BHLHE22,BHLHE40,BRCA1,Bst2,C1QA,CA12,CACNA1D,CCDC80,CCL2,Ccl2,CCN3,CCR7,CD22,CD68,CD74,CDC20,CDH13,CIITA,CLEC7A,CORO7/CORO7-PAM16,CTHRC1,CTSB,CXCR4,CYBA,CYBB,DDN,DHRS3,DKK3,DNM1,DOC2B,ELL,ENO2,FAM20C,FBXO32,GADD45A,GPR137B,GRIP2,HLA-DMA,HLA-DQA1,HLA-DRB5,HMCN2,Hspa1b,Ifi47,IFRD1,IGF1,IL17RA,IL4,ITGAX,JPH2,KAZN,KCNF1,KIF4A,KIFC…	858 (14)
ERK		group		0.22	9.36e-19	ABCA1,ADGRG6,AGT,AXL,BCAR3,BCL2L11,BGN,BMF,CAV1,CCL2,Ccl2,CCL4,Ccl7,CCNE1,CCR1,CDK5R1,COL1A1,COL3A1,CTTN,DIO2,DIO3,EDN1,EPAS1,EPHA2,FAS,FGF2,FN1,FOSL1,FOSL2,FST,GDF15,GPRC5C,HBEGF,HMGA1,HMOX1,IER3,IFNAR2,INPP1,IRS1,ITGA2B,ITGAM,ITGB2,JAG1,KLF10,KLF5,LAMB1,LDLR,LIF,MAFB,MAFF,MAL,MMP13,MMP14,MMP2,MMP3,MMP9,PDGFC,PDK4,PLAU,POSTN,PPARD,PRDM1,PTGES,PTGS2,RAB7B,RUNX2,SERPINE1,SLC2A1,SORT1,SP7,SPTBN1,TG…	995 (18)
halofuginone		chemical drug	Inhibited	-3.744	1.17e-18	ADD3,AOC1,B4GALT6,BGN,BHLHE40,C4A/C4B,CD55,CHRND,CLIP2,COL1A1,COL1A2,CP,CTHRC1,CTSS,CYGB,DKK3,EHD3,ELN,EPHX1,FBLN5,FGFR3,FN1,GATM,H19,HSD17B1,IFITM2,IL13RA2,IL33,LGALS1,LGALS3BP,LRAT,LTBP1,MMP13,MMP2,MMP3,MMP9,PAX8,PCOLCE,PLCB4,PRELP,PTGFRN,PTK2B,PTPRS,SCN1B,SELENOW,SLC13A3,SMAD7,SPARCL1,SPP1,STEAP3,TGFB1,TGFB3,TGFBR1,TIMP2,TNF,TYRO3,VCAM1	811 (18)
CSF3		cytokine		1.579	1.18e-18	ADGRE1,BATF,BIRC5,C3AR1,CAMK1,Ccl2,CCL3L3,CCL5,CCND2,CCNE1,CCR7,CD14,CD177,CD300LD,CD300LF,CDK6,CEBPA,CSF3R,CST3,CTSD,CTTN,CX3CR1,CXCL12,CXCR4,CYBB,DES,EDN1,FCGR1A,FPR1,GADD45A,GJA1,GPR183,HLA-DQA1,HMOX1,HOXA7,HOXB7,HOXC9,HSPD1,IGF1,IL1RN,IL4,ITGAM,ITGB2,KALRN,LBP,Ly6a (includes others),LYZ,MMP2,MMP8,MMP9,MYH10,NFIL3,PLCB2,PPARG,PRKCB,PRKCG,Prrt1,PTGS2,PTK2B,RAB27A,SOCS1,SPI1,TGFB1,TLR2,TLR5,TLR8…	721 (15)
ANGPT2	-3.82	growth factor		1.867	1.22e-18	ABCA1,ACTA1,AGT,ARHGEF2,ARL4C,BCL2L11,C1R,Ccl2,CCL3L3,CCL5,CD163,CD68,CD86,COL1A1,COL1A2,COL3A1,COMT,CRYAA/LOC102724652,CRYAB,CXCR4,CYBA,CYBB,CYP11B2,EDN1,FAS,FEN1,FGF7,FKBP4,FLT4,FN1,GATA6,HDAC4,HDAC5,HMOX1,HSP90AA1,HSPA1A/HSPA1B,HSPA2,HSPB2,HSPD1,IL18,ITGAX,KLF5,KPNA2,LYN,MAPK12,MGST1,MMP2,MMP9,NCF1,OLR1,PDGFRB,PGAP1,PLAU,POSTN,PTGES,PTGS2,RDH10,SCNN1G,SERPINE1,SOD3,TCN2,TGFB1,THBS2,TLR3,TNF,TN…	933 (19)
CEBPA	2.175	transcription regulator	Activated	3.647	1.26e-18	A2M,ACOD1,ADCY7,ADH7,AGT,AKR1B10,ALOX5AP,ANPEP,ARL4C,ASNS,ASS1,BCL2A1,BIN1,C3,C3AR1,CCL4,Ccl9,CCNA2,CCNB2,CCND2,CCR1,CD14,CD3G,CEBPA,CIITA,COL1A1,COL1A2,CRADD,CREG1,CSF1,CSF2RA,CSF3R,CXCR4,CYP11A1,CYP2B6,DHCR7,DHFR,DLX3,EBF1,EPHX1,FCGR1A,FOXM1,FZD1,GADD45A,GATA2,GATA6,GCH1,GJA1,HDAC4,HMGA1,HMGCR,HMOX1,HP,HPGD,IER3,IGF1,IL1RN,IL4,IRS1,IRS2,ITGAL,ITGAM,ITGAX,JCHAIN,KLF2,KLF5,LGALS1,LPL,Ly6a (includ…	1101 (19)
estrogen receptor		group	Inhibited	-2.07	1.46e-18	ABCA1,ABCG1,ACSS1,AKT3,AXL,BDNF,BMP7,C3,CA12,CALCB,CAV1,CAV2,CCND2,CCNE2,CD68,CDH13,CDH3,CDH4,COL12A1,COL4A5,COL5A1,COL6A1,COL6A2,CXCL12,CXCR4,CYP2B6,DNMT1,EDN1,FGFR2,FGFR3,FLNC,FN1,GATA3,GJB3,GREB1,HBEGF,HSP90AA1,HSPA1A/HSPA1B,IGF1,IRS1,ITGA3,JAG1,KLF10,LAMC2,LDLR,LOXL2,LYN,MAN1A1,MAPK12,MMP13,MMP14,MMP9,NEDD9,NHERF1,OXTR,PCDH18,PCDH20,PDGFA,PDGFC,PDGFD,PDK4,PGR,PLAU,PLAUR,PLEK2,PPARG,SERPINE1,S…	1423 (23)
IKZF1	3.74	transcription regulator		-1.229	1.59e-18	ABCA9,ADAM19,AXL,B2M,BLNK,BRCA1,C1QTNF1,CALHM5,CAV1,CAV2,CCL3L3,CCL4,CCND2,CCR1,CD38,CD68,CD79B,CDK6,CITED2,CNR2,CSF1,CYP7B1,DEPP1,DNM1,DTX1,DUSP5,EBF1,EIF4E3,EPSTI1,FN1,GAS6,GATA2,GATA3,GPR68,HK2,HK3,IFI16,IGF1,IGSF11,IKZF1,IL18R1,IL3RA,IL4,IL7R,IRF4,ITGA2B,JADE2,LGMN,LHFPL2,LILRB3,LMO2,LYN,MAN1C1,MAP2,MMP14,NFIX,NLRP3,P2RX4,POU2F2,PRDM1,PTH1R,RASSF4,RNF19A,RUNX1,RUNX2,S100A16,SELENOM,SHISAL1,SH…	980 (15)
CNTF		cytokine	Activated	3.169	1.65e-18	A2M,ADGRE1,APOD,ATF3,C3AR1,C5AR1,Ccl2,CCL5,Ccl6,CCR1,CCR5,CCRL2,CD14,CHAT,CLEC7A,CLIC4,CNTFR,CP,CXCR4,CYBB,EDN2,FGF2,FXYD5,GATM,GFRA2,GJA1,GMFG,GNG13,GPC6,GPR65,HMOX1,HPGDS,HVCN1,IFI16,IL1RN,IL7R,IRS1,KCNK6,KCNN4,KCTD12,LBP,LIF,MSR1,NAMPT,NFIA,NFIB,NGF,P2RX4,P2RX7,PDE1B,PF4,PTGER3,PTGS2,RHO,S100A6,SLC11A1,SLC13A3,SLC15A3,SLC18A3,SOCS1,SOCS2,Sp100,SPP1,TGFB1,TLR2,TLR7,TNF,VAV1,VIM,ZFP36	857 (13)
E. coli B5 lipopolysaccharide		chemical - endogenous non-mammalian	Activated	4.69	1.74e-18	ACKR1,ADORA2B,ALDH2,Apoc1,B2M,BHLHE40,CCL11,CCL2,Ccl2,CCL22,CCL3L3,CCL4,CCL5,Ccl6,Ccl7,Ccl9,CCR1,CCR5,CCR7,CD274,CD40,CD83,CD86,CDK6,CEBPA,CSF3R,CX3CR1,Cxcl3,CXCR4,CXCR6,CYBB,CYP11A1,CYP11B2,DBI,ERRFI1,HLA-A,HMOX1,Igtp,IL11,IL13RA2,IL16,IL17RA,IL18,IL18RAP,IL1R2,IL21R,IL3RA,IL4,IL7R,INHBB,ISG20,ITGAL,LDLR,LIF,MMP13,NCF1,PF4,PRDM1,PTGS2,SDC1,SELENBP1,SELENOP,SERPINE1,SOCS2,SPP1,TEAD4,TGFB1,TGFB3,T…	978 (14)
HTT	-0.377	transcription regulator	Activated	3.599	1.79e-18	ABCA1,ACKR1,ACTA1,ADAM23,ADRA2B,AGT,APOE,ATF3,B2M,BAIAP2,BASP1,BCAP31,BCL2L11,BDNF,BHLHE40,C1QTNF3,C1R,CA12,CASP1,CBLN1,CBX2,CBX4,CBX8,CCL5,CCN4,CD74,CDHR5,CEBPA,CHAT,CITED2,CLDN1,CNR2,COCH,COL16A1,COL6A1,COL6A3,COX6B2,CRYAB,CTSD,CTTN,CYFIP2,DCN,DHCR7,DIO2,DKK3,DLX3,DNM1,DRD4,DUSP5,EBF1,EN1,ENO2,EPB41L3,FBXW7,FDFT1,FKBP4,FN1,FOSL1,GAD1,GAS7,GNAO1,GNB5,GPC1,GRIA1,GRIN2A,HBEGF,HMGA1,HMGB2,HMGCR,HOX…	1276 (27)
Alpha catenin		group	Inhibited	-5.115	1.86e-18	ADAM33,ADAMTS12,BGN,C1QTNF3,CCN3,COL15A1,COL1A1,COL1A2,COL3A1,COL5A1,COL6A1,COL6A2,COL6A3,CTSB,CXCL12,ELN,EPHA3,IGF1,IGFBP6,IL2RG,ITGA5,ITGAM,LAMA4,LEF1,LUM,LYN,LYZ,MMP11,MMP12,MMP13,MMP19,MMP2,MMP9,PLAU,PTGS2,PTX3,Saa3,SGK1,STEAP4,THBS2,TNC,TNF,TNFAIP2,TNFAIP3,TNFAIP6,TNFRSF12A,TWIST1,VCAM1,VIM,WIPF1	1035 (18)
ADAM12	-0.37	peptidase	Inhibited	-3.612	3.39e-18	ADAMTS15,BRINP3,C1QTNF3,Ccl2,Ccl7,Ccl8,Ccl9,COL11A1,COL4A5,COL5A3,COL6A3,DCN,DPT,FBLN7,GAS6,GDF15,GREM1,IGFBP5,IGFBP6,IL33,KERA,LAMA5,LUM,MMP3,NID2,Nrg1,OGN,OLR1,OMD,PARM1,PPARG,Serpinb9g (includes others),SERPINE1,SERPINE2,SFRP2,SFRP5,SPARCL1,VWF	794 (11)
FKBP10	1.326	enzyme	Inhibited	-3.773	3.91e-18	BGN,C1QTNF1,CLEC11A,COL12A1,COL15A1,COL16A1,COL1A1,COL1A2,COL3A1,COL5A1,COL6A1,COL6A2,COL6A3,COL8A1,COL8A2,IGF1,IL11,LBP,MMP12,MMP13,MMP14,MMP2,MMP3,NGF,POSTN,PTGS2,Saa3,SERPINE1,SLC16A2,SOCS1,SPHK1,SPP1,THY1,TNFAIP6
SMAD3	0.377	transcription regulator		1.871	4.76e-18	ADAM23,ALPL,ARHGAP24,ASPN,BCL2L11,BGN,BMP2,C3,CCL2,Ccl2,CCL3L3,CCL4,CCND2,CCNE1,CDKN2A,CHRDL1,CIITA,CKS1B,COL1A1,COL1A2,COL3A1,COL6A1,COL6A2,COL6A3,CYP11A1,DAPK1,DDB1,DEPTOR,DES,EDN1,ELN,EN1,FCGR2B,FDFT1,FN1,FST,GATA3,HBEGF,HHEX,HMOX1,HP,IL11,IL4,INPP5D,JAG1,LAMA4,LAMB1,LAMC1,LDLR,LPGAT1,LUM,Ly6a (includes others),MMP12,MMP13,MMP19,MMP2,MMP9,MSX2,MXD1,NET1,Orm1 (includes others),PC,PCOLCE,PCSK5,P…	1128 (18)
INSR	-0.189	kinase		-1.997	6.39e-18	ACSL4,ACTA1,ADIPOR2,ALDH1A1,ALDH2,ALPL,ARHGEF2,ARL4A,ATF3,ATP2A3,BCL2A1,BIRC5,C1QA,CCL2,Ccl2,CCL4,Ccl7,Ccl8,CCND2,CD36,CD83,CDC45,CDC6,CDK1,CEBPA,CERS6,CHRD,CITED2,COL6A3,CORO1A,CTSB,CXCR4,CYP11A1,CYP1B1,DES,DHCR7,DIO3,EDN1,FDFT1,FEN1,FLNC,GADD45A,GATA6,GCH1,GJA1,H19,HBEGF,HHEX,HMGCR,HOXA7,HOXA9,HOXB2,HOXB3,HOXB7,HOXC4,HOXC6,HOXC8,HOXC9,HPGD,HSD17B7,HSPD1,IER3,IFITM2,IFNAR2,IGF1,IL10RA,IL11,IL4,I…	1127 (21)
carbon tetrachloride		chemical toxicant	Activated	3.958	7.74e-18	ADGRE1,ANGPT2,APAF1,APOE,ASS1,ATF3,BCL2L11,CA3,Ccl2,CCL3L3,CCL4,CCL5,CCND2,CCR1,CCR5,CD38,CD68,CD86,CDKN2A,CELA1,CNR2,COL1A1,COL1A2,COL3A1,CX3CR1,Cyp2d22,DCLK1,DES,DHFR,FN1,FOXM1,GADD45A,GDF15,H19,HMOX1,HSP90AA1,HSPD1,IGF1,IGFBP5,IGFBP6,IL13RA2,MKI67,MMP12,MMP13,MMP2,MMP3,MMP9,Mt1,Mt2,NDRG2,PDGFA,PDGFB,PDGFC,PDGFD,PDGFRB,PPARD,PPARG,PTAFR,PTGS2,RBP1,S100A6,SLC2A1,SMAD7,SORD,SPHK1,SPP1,TF,TGFA,TGF…	1270 (17)
ID2	1.281	transcription regulator	Activated	2.317	8.31e-18	ADM,AURKB,BATF,BCL2L11,BMP7,CBFA2T3,CCL11,CCL5,CCNB1,CCND2,CCNE1,CCNE2,CCR1,CCR2,CCR5,CCR7,CD83,CDC6,CDK1,CDKN2A,CSF1,CSF2RB,CXCR4,CXCR6,DTX1,DTX2,E2F2,FAS,FCER1G,FGFR3,FLT3LG,GATA3,IFI16,IFNGR1,IFNGR2,IL10RA,IL4,IL7R,INHBB,IRF4,IRF5,IRF8,ITGA1,ITGA3,LAMA4,LGALS1,LMO2,LRIG1,MAP3K14,MMP2,NFKBID,NFKBIE,PDGFA,PIK3R5,PLK1,POU2F2,PTPN3,PTPN5,RPRM,SDC1,SLAMF6,SMAD7,SOX9,TF,TNFSF10,TNFSF11,TRAF1,TRAF5,V…	1153 (27)
cisplatin		chemical drug	Activated	3.15	8.66e-18	A2M,ABCC3,ADAP2,ADGRE1,AIFM1,ALDH1A1,ANPEP,APOBEC3B,ASNS,ASRGL1,ATF3,BCL2A1,BCL2L11,BIRC5,BRCA1,C3,C4A/C4B,CAPN1,CASP1,CAV1,CCL2,Ccl2,CCL5,CCNB1,CCR1,CCR5,CD14,CD274,CD53,CD68,CDK1,CDKN2A,CEBPA,CHEK1,CLIP4,COL1A1,CORO7/CORO7-PAM16,CP,CSF1,CTSB,CUL9,CXCL14,CYBB,DHRS3,DRAM1,E2F7,EDN1,EPHX1,EXOC6,FADS3,FAM117A,FAM210B,FAS,FBLIM1,FBXW7,FCGR2A,FLRT3,FN1,FOSL1,FST,FXYD5,GADD45A,GDF15,GGT1,GHR,GML,GRIA1…	1161 (16)
cyclosporin A		biologic drug		-0.323	8.93e-18	A2M,ADORA2B,AGT,AGTR2,AIFM1,APOD,APOE,ASNS,ATF3,AVPR1A,BATF,BCL2L11,BDNF,BGN,BMP2,C4A/C4B,CASP1,CAV1,CCL11,CCL2,CCL4,CCL5,CCR5,CCR7,CD14,CD163,CD40,CD55,CD68,CD80,CD83,CD86,COL1A1,CP,CX3CR1,CXCR4,CYBA,EDIL3,EDN1,FAS,FBLIM1,FCGR2A,FDFT1,FKBP5,FLT3LG,FN1,FST,FXYD5,GJA1,H2AX,HMGCR,HMOX1,HSP90AA1,HSPD1,IER3,IFNGR1,IL16,IL4,IQGAP2,IRF4,ITGAL,ITGB4,ITPR2,LAMC2,LDLR,LYN,LYVE1,MCM3,MICB,MMP14,MMP2,MMP3,M…	950 (14)
VEGFA	-2.23	growth factor		0.086	9.44e-18	ABHD5,ACE,ALDH2,ANGPT2,ANPEP,BATF,BCL2A1,BIRC5,BMP2,BTK,CAV1,CCL2,Ccl2,CCL3L3,Ccl9,CCNE1,CCRL2,CD36,CD40,CD55,CD68,CD80,CD83,CD86,CDC25C,CDC6,CDKN2A,CEACAM1,CEBPA,CITED2,CLIC4,COL1A1,CST3,CTSB,CTSS,CXCL12,CXCR4,DUSP5,E2F2,EDN1,FGF2,FLT4,FN1,GJA1,HAVCR2,HBEGF,HLA-DQB1,HMOX1,HSD17B1,IGFBP5,IKBKE,INPP5D,ITGA1,ITGA2,ITGA4,ITPR2,KARS1,MEOX2,MKI67,MMP12,MMP9,NFATC2,NR2F2,NRP1,PDGFB,PDGFRB,PIK3CG,PLAT,P…	1022 (18)
RABL6	0.119	other	Inhibited	-4.902	1.07e-17	ABAT,AURKB,BUB1,BUB1B,CCNA2,CCNB1,CCNE2,CDC25C,CENPF,CHEK1,CKS1B,DAPK1,DRAM1,DUT,FEN1,FRMD4A,H2AX,HBEGF,HMMR,HMOX1,MAD2L1,MCM10,MCM2,MCM5,MELK,NCAPG,NEK2,PBK,PLK1,PRC1,RAD54B,SMAD6,TOP2A,TPX2,TTK	692 (9)
troglitazone		chemical drug		-0.051	1.22e-17	AATK,ABCA1,ABCD2,ABCG1,ABHD2,ACTA1,AGT,ANGPTL4,ARHGEF19,ATF3,BIRC5,C3,CAV1,CAV2,CCL2,Ccl2,CCL5,CCNB1,CCND2,CD36,CD80,CD86,CDKN2A,CEBPA,CIITA,COL15A1,COL1A1,COL1A2,CRYAB,CTNNAL1,CYP2B6,DBI,DCN,DHRS3,E2F2,ECT2,ENO2,FABP5,FBXW7,FN1,FOSL1,GADD45A,GDF15,GRK3,HIPK2,HMMR,HMOX1,HP,IFI16,IFRD1,IL13RA2,IRS1,ITM2A,LAMA4,LPL,LTC4S,MKI67,MME,MMP3,MMP9,MSR1,NCAPH,NCF1,NNMT,NR1H3,NR2F2,NUF2,PADI2,PC,PDK4,PLIN2,…	1286 (21)
IKBKG	0.018	kinase		1.443	1.67e-17	ACOD1,ACTA1,AMPD3,BMP2,C3,Ccl2,CCL5,Ccl8,Ccl9,CCR1,CD3E,CDH13,CP,CSF1,CTSB,CTSZ,CXCL12,CYP7B1,DCN,EPAS1,GCH1,GM2A,Gstt1,HK2,HLA-A,IFI16,IGFBP6,IKBKE,IL11,IL1RN,KLF5,Mt1,Mt2,NGF,OGN,PAX8,PLD3,PPARG,PTX3,RABEP2,RGS16,RYR2,Saa3,SERPINE2,SFRP1,SGK1,SLC16A2,SOD3,TNF,TNFAIP2,TNFAIP3,TNFSF10,VEGFA	1065 (13)
SPI1	5.515	transcription regulator	Activated	4.526	2.06e-17	Acp5,ADGRE1,APBB1IP,BLNK,BTK,C1QC,C3AR1,CCL22,CCL4,CCNA2,CCNB1,CCNB2,CCND2,CCNE2,CCR7,CD14,CD180,CD3E,CD68,CD72,CD79B,CDK1,CDK6,CEBPA,CIITA,CSF1,CSF2RA,CSF2RB,CSF3R,CTSE,CTSS,CXCL14,Cxcl9,CYBB,DCSTAMP,E2F2,EBF1,FCER1G,FCGR2B,FCGRT,FES,FTL,GATA2,HCK,HK2,HK3,IKZF1,IL18,IL1R2,IL1RN,IL33,IL4,IL7R,IRF4,ISG20,ITGA4,ITGA5,ITGAM,ITGB2,LEF1,LILRB3,LMO2,LYZ,MBP,MME,MMP2,MRC1,NCF1,NCF4,PIK3CG,PRDM1,PSMB10,P…	1031 (15)
ZBTB17	0.146	transcription regulator	Inhibited	-2.433	2.08e-17	ANLN,AURKB,BHLHE40,BUB1B,CAMK2N1,CCNA2,CCNB1,CCNB2,CDC20,CDCA8,CDK1,CENPF,CEP55,ECT2,FOXM1,HMMR,IER3,KIF11,KIF18B,KIF20A,KIF2C,KIF4A,LDLR,MKI67,NCAPH,NEK2,NUF2,NUSAP1,PBK,PLK1,PRC1,RACGAP1,SGO1,SOCS1,SPTBN1,TNFAIP2,TOP2A,TPX2,ZFP36	976 (18)
isoproterenol		chemical drug	Activated	2.976	2.22e-17	ACE,ACSL3,ACSL4,AGT,ALDH3B1,ATF3,ATP7B,AURKA,BCL2L11,BVES,CASP1,CAV1,Ccl2,CCL3L3,CD68,CDK1,COL1A1,COL3A1,CYP1B1,Cyp4f16/Cyp4f37,DHRS3,DIO2,EDN1,FGF2,FOSL1,FOSL2,HMOX1,HSD17B7,IL18,LIF,LPL,MERTK,MITF,MMP2,MMP9,MYL4,MYOCD,NAMPT,NFATC4,NGF,NLRP3,PDE3A,PDGFA,PDGFB,PLAGL1,PLAT,PLIN2,PLP1,PTGS2,RAB27A,TGFB1,TIMP2,TNF,TNFSF11,TNXB,TUBB3,TYRO3,UCP2,VEGFA,VWF	1166 (20)
aldosterone		chemical - endogenous mammalian	Activated	2.367	2.36e-17	ACE,ACTA1,ADM,AGT,AGTR2,BDNF,BGN,BMP2,CACNA1G,CCL2,Ccl2,CCL5,CD68,CEBPA,COL1A1,COL1A2,COL3A1,Ctla2a/Ctla2b,CYBA,CYBB,DCN,EDN1,ELL,ELN,FKBP1B,FKBP5,FN1,FOSL1,IL11,IL16,IRS1,IRS2,KCNJ10,LPL,MLLT3,MMP2,NCF1,NDRG2,NFATC2,OLR1,PDGFA,PER1,PIK3CD,PLAUR,POSTN,PPARG,PSCA,PTGDS,PTGS2,RUNX2,SCNN1G,SERPINE1,SGK1,SLC9A1,SOX9,SPP1,TGFB1,TNF,VCAM1,VIM,WNK1,WNK4,ZBTB16	1097 (21)
Akt		group		0.699	2.65e-17	A2M,ACP2,ADCY3,ADM,B4GALT5,BCAM,BCL2A1,BCL2L11,BHLHE40,BIRC5,BMF,BMP2,BRCA1,CCL2,Ccl2,CCND2,CCR7,CD274,CD36,CDK1,COL3A1,CP,CTSD,CXCL12,CXCR4,DHCR24,E2F2,EFNB3,EPAS1,EXT1,FAS,FBXO32,FKBP5,FN1,FOSL1,FOXM1,GALNT10,GATA2,GCNT4,GPC1,GPM6B,HIF3A,HK2,HMOX1,HPGD,IER3,IGF1,IL4,IL7R,LAMB2,LAMC2,LEF1,LPL,MAP2,MME,MMP12,MMP14,MMP2,MMP9,MSI1,MSLN,NET1,NFIL3,NRP2,PDK4,PGR,PPARD,PPARG,PTAFR,PTGER2,PTGER4,PTGS2,…	972 (18)
PTGER4	-1.636	G-protein coupled receptor		-1.613	3.34e-17	CCL2,Ccl2,CCL3L3,CCL4,Ccl7,CCR7,CD40,CDK6,CITED2,CP,CREB3L3,Ctla2a/Ctla2b,Cxcl9,CXCR4,CYBB,CYRIA,EDN1,HAVCR2,HIVEP3,IFI16,Ifi47,Igtp,IL13RA2,IL18,IRGM,ISG20,LHFPL2,MAFB,MAFF,MMP13,MMP2,MMP9,Mx1,NCF1,OLR1,OSM,PDGFB,PTGER3,PTGS2,RASSF2,RUNX2,Serpinb6b,SHISA3,SLAMF8,SLC13A3,SLFN13,SLFN5,SPP1,ST6GAL1,TAGAP,TLR8,TNF,TNFSF10,TOR3A,YPEL3,ZDHHC14	960 (15)
SIRT1	-0.026	transcription regulator		-1.715	3.42e-17	ABCA1,ABCG1,Acan,AGT,ANO1,Apoc1,ATP2A3,AURKB,BDNF,BIRC5,CA12,CAV1,Ccl2,CCL5,CCNB2,CCND2,CD36,CD72,CD74,CD79B,CD83,CDKN2A,CELA1,CLEC10A,CORO1A,CYP2B6,DDAH2,DDB1,EBI3,EPAS1,EPDR1,FAS,FBXO32,FGF7,FGFR3,FLT3LG,FN1,GADD45A,GNG13,GSTA3,GSTM5,HCK,HIVEP3,HK2,HLA-A,HLA-DQA1,HLA-DQB1,HLA-DRB5,HMGCR,HMOX1,Ifi47,IGF1,IGHM,Igtp,IL2RG,IL4,IRGM,JCHAIN,KALRN,KIF5C,KLF2,LAMA4,LAMB1,LAPTM5,LDLR,LEF1,LGALS3BP,LTBP2…	1076 (21)
P38 MAPK		group	Activated	3.342	3.69e-17	ABCA1,ASS1,ATF3,BCL2A1,BDNF,BGN,BIRC5,BMP2,CAV1,CCL11,CCL2,Ccl2,CCL3L3,CCL5,CCND2,CCNE1,CCR7,CD36,CD40,CD55,CD80,CD83,CD86,CDKN2A,CEBPA,CHAT,COL3A1,CXCL12,CXCR4,CYBB,DES,DIO2,DIO3,EDN1,FAS,FBXO32,FGF2,FN1,FST,GJA1,HMOX1,HP,IER3,IGFBP5,IL11,IL1RN,IRX1,ITGA4,ITGAM,ITGB2,ITGB4,KDELR3,KLF5,MAL,MITF,MMP12,MMP13,MMP2,MMP3,MMP9,NFATC2,NFATC4,NGF,PLA2G7,PLAU,PLAUR,POSTN,PPARG,PPM1D,PRDM1,PTGS2,RAB7B,RBP1…	846 (13)
ZC3H12A	1.231	enzyme	Inhibited	-2.188	4.23e-17	ADAM19,ALDH2,APBB1IP,ARAP2,ARL5C,ATP2A3,BATF,BCAR3,BMF,CBX4,CCL2,Ccl2,CD38,CD72,CEACAM1,CEBPA,CTSS,DUSP5,FAM107B,FCGR2B,FCRL1,FLNB,GPR132,GPR183,HPSE,IKZF1,IL10RA,IL1R2,IL21R,IL2RG,IL33,IRF5,IRF8,LFNG,LIF,LPL,MLLT6,MMP9,NCF1,NUP210,PIK3CG,PKIB,PLEK,POU2F2,PPARG,RAC2,RRAD,SAMSN1,SEMA4D,SLIT3,SMAD7,TAGAP,TGFB1,TNF,TNFAIP2,TNFAIP8,TNFRSF13B,VPS37B,ZC3H12D,ZFP36,ZMIZ1,ZNF608	1011 (18)
MAPK14	0.186	kinase		1.982	4.53e-17	ABCA1,ACTA1,ADCY3,ADCY7,ALOX5AP,ATF3,BMP2,CCL2,Ccl2,CCL5,Ccl7,CCNA2,CCNB1,CCR7,CD36,CD40,CD74,CD80,CD83,CD86,CDKN2A,COL1A1,CRYAB,Cxcl9,FAS,FN1,FOSL2,GADD45A,GJA1,GREM1,GRIN2A,HAND2,HLA-DQA1,HMGCR,HMOX1,IL13RA2,IL18,IL4,LDLR,LEF1,MMP13,MMP3,MMP9,NRP1,PLAU,PLAUR,PTGES,PTGS2,RUNX2,SELENOW,SGK1,SHC1,SLC18A3,SOX9,SPHK1,SPP1,SREBF2,STIM1,TGFB1,TIMP2,TLR2,TNF,TNFSF11,TOP2A,Tpm2,TXN,VCAM1,VEGFA,ZFP36	1206 (16)
Jnk		group	Activated	2.618	5.89e-17	A2M,ABCA1,AGT,BCL2L11,BIRC5,BMF,BRCA1,CCL11,CCL2,Ccl2,CCL22,CCL4,CCL5,CCNE1,CCR7,CD40,CD55,CD80,CD83,CD86,CELF2,CLEC10A,COL1A1,COL3A1,CXCL12,CXCR4,DNMT1,EDN1,FAS,FBXO32,FN1,GADD45A,GDF15,GJA1,GRIA1,HMOX1,IGF1,IL11,ITGA4,MMP12,MMP13,MMP14,MMP2,MMP3,MMP9,MRC1,MRC2,NCF1,PDGFB,PLAT,PLAU,PLAUR,POSTN,PPARD,PPM1D,PTGES,PTGS2,RBP1,SERPINE1,SP7,STRA6,TGFB1,TINAGL1,TNF,TNFRSF12A,TRPC3,TWIST1,VCAM1,ZFP36	893 (14)
KLF2	1.589	transcription regulator		0.796	7.59e-17	ACE,ADM,ANGPT2,ASS1,CAV1,CCL2,Ccl2,CCL4,CCL5,Ccl7,CCR2,CCR5,CCR7,CD36,CD40,CD55,CD86,CEBPA,CX3CR1,CXCR4,CYP1B1,DOCK2,EDN1,ELN,EPAS1,FGR,GADD45A,HPSE,IL2RG,IL4,IL7R,ITGA4,ITGB2,ITGB4,KCNN4,LBP,LTC4S,MMP14,MYH10,PPARG,PRDM1,PTGDS,PTGIS,PTGS2,RGS3,RUNX2,SELPLG,Serpinb6b,Serpinb9b,SERPINE1,SLC2A1,SLCO2A1,SOX9,TFPI,TGFB1,TGFBR1,TNF,TNFSF10,VAV1,VCAM1,VWF,WEE1	797 (17)
losartan potassium		chemical drug		-1.86	7.59e-17	ACE,ACTA1,AFAP1L2,AGT,AGTR2,BMP7,BOK,CA9,CACNA1C,CAV1,Ccl2,CCR2,CD276,CD36,CD80,COL1A1,COL1A2,COL3A1,CST3,CX3CR1,Cxcl3,CYBB,EDN1,F13A1,FN1,GJA1,Ifi47,IFITM2,IGF1,IL18,ITGB2,ITPR2,MAP2,MMP2,MMP8,MMP9,MRC1,MRC2,Mt1,Mt2,OLR1,P2RY12,P2RY13,PDE3A,PDGFA,POSTN,PTGS2,PTH1R,RAB11FIP1,SELPLG,SERPINE1,SIGLEC1,SLC2A1,SPP1,TGFB1,TGFB3,TGFBR1,TNF,TUBB3,UCP2,VCAM1,VEGFA	1193 (20)
TGFB2	-1.314	growth factor		0.063	7.84e-17	ABCA1,ALDH1A1,ANGPTL4,ASPN,BHLHE40,CD248,CD36,CD40,CD86,CDKN2A,CEBPA,CIITA,COL1A1,COL1A2,COL3A1,COL6A2,Ctla2a/Ctla2b,DES,EDN1,FAS,FGF2,FMOD,FN1,HBEGF,HMOX1,JAG1,LIPG,LTC4S,MLLT3,MMP2,MMP9,NFATC2,NGF,PDGFRB,PDK4,PTAFR,RGS3,RUNX1,SERPINE1,SESN1,SPHK1,SPP1,TGFB1,TGFBR1,TIMP2,TNFRSF11B,VEGFA,VIM,WNT9A	1124 (17)
PIK3CA	0.165	kinase		0.146	9.39e-17	ATOH8,BIRC5,CA9,CCDC8,Ccl2,Ccl7,CCNB1,CD14,CD276,CD40,CD68,CLDN1,COL1A2,COL5A1,CXCL12,CXCR4,EPN3,FLT4,FOXM1,GDF3,GMFG,GPC6,GPR68,HMOX1,Ifi27l2a/Ifi27l2b,IKBKE,IL11,IL2RG,IL33,IRS1,IRS2,ITGA3,ITGA5,ITGAM,JAG1,LEF1,LIF,LMO2,LUM,MMP14,MMP2,MRC1,NFKBIE,PALM,PDGFB,PDGFRB,PIK3CD,PIK3CG,PLAU,PPARG,PTGS2,PTX3,RRAS2,SERPINE1,SLIT3,SPRY2,SREBF2,TGFB1,THY1,TJP1,TNFAIP3,TNFRSF12A,TNFSF10,TWIST1,VIM	1091 (19)
CITED2	-1.686	transcription regulator	Inhibited	-3.511	9.88e-17	ACOD1,ADAP2,ADM,ANGPTL4,ARL4A,ASAP3,B2M,C3,C5AR1,CALHM6,CCL2,Ccl2,Ccl8,CD274,CD80,CD86,CDKN2A,CLEC10A,CRIM1,Cxcl9,CYBB,CYRIA,EXT1,FCGR2B,FCGR3A/FCGR3B,GATA6,HK3,HLA-A,HOPX,IFI16,Ifi47,IFRD1,IL17RA,IL1RN,IRF8,ITGA4,KIF5C,Klrk1,LCP2,LPL,MARCHF1,MMP13,MRC1,Ms4a4c (includes others),MXD1,NAMPT,OSM,P2RY14,PDGFC,PHF11,PLAC8,PLAU,Pou3f1,PRRG4,RAPGEF2,SLAMF7,SLAMF8,SLC1A3,TAGAP,TLR7,TMCC3,Tmsb4x (includes…	676 (12)
MAPK1	-1.066	kinase		0.779	1.1e-16	ANGPTL4,ANPEP,APOE,ATF3,ATP2A1,AURKA,BDNF,BIRC5,C1S,CAV1,CCDC80,CCL2,CCL3L3,CCL4,CCL5,CCNB1,CD84,CDK5R1,CRYBG1,CTSB,DCN,DEPTOR,DLX3,DNMT1,DOCK10,EHD1,FAM20A,FBXO32,FES,FLNC,FN1,FOSL2,GATA3,GDPD3,GMNN,GNG2,HLA-DMA,HLA-E,HMOX1,HOXA11,IFI16,IGFBP6,IL1RN,IRS2,ISG20,ITGA2B,ITGA5,ITPR2,LAMA4,LGALS1,LGALS3BP,LIF,LIG1,MAST3,MBP,MITF,MKI67,MMP13,MMP2,MMP9,NRP1,NUP188,NUP210,NUPR1,OSM,PDGFB,PHF11,PLAU,PLXD…	888 (17)
E2F4	-0.31	transcription regulator		1.492	1.18e-16	ANLN,ASF1B,AURKB,BARD1,BCL2L11,BRCA1,CASP4,CCNA2,CCNB2,CCNE1,CCNE2,CDC25C,CDC6,CDK1,CENPA,CENPE,CHEK1,CKS1B,CRADD,DBF4,DDB1,DHFR,DUT,E2F2,E2F8,ECT2,EPAS1,FANCD2,FAS,FDFT1,FEN1,FGF7,FOXM1,GMNN,H2AX,HMMR,HP,KIF4A,KLF5,MAD2L1,MAP3K14,MCM10,MCM3,MCM4,MCM5,MKI67,MTHFD1,NASP,NEK2,OIP5,PCLAF,PLK1,POLA2,PPARG,PPP1R13B,PRC1,RAD51AP1,RRM1,RRM2,SERPINE1,SFRP1,SMC2,SMC4,TEAD4,TMPO,TNF,TOP2A,TPX2,TTK,UMPS	919 (12)
CD40LG		cytokine	Activated	4.002	1.33e-16	A4GALT,ANXA6,ATF3,ATF5,AXL,B2M,BATF,BCL2A1,CASP1,CCL2,CCL22,CCL3L3,CCL4,CCL5,CCR1,CCR2,CCR5,CCR7,CD38,CD40,CD80,CD83,CD86,CDK5R1,CDK6,CELF2,CFP,CIITA,CSF1,CSF2RA,CTSC,CXCR4,CYP1B1,CYTIP,DAPP1,DUSP5,E2F2,EBI3,FAS,FCGR2B,FOSL2,GADD45A,GCH1,GPR183,HK2,HLA-DQA1,HLA-DQB1,HSP90AA1,HSPA1A/HSPA1B,IL10RA,IL21R,IL3RA,IL4,IL7R,IRF4,ITGA4,ITGAM,ITGB2,LYL1,METAP1,MMP11,MMP14,NAMPT,NET1,NFKBIE,NINJ1,PLAU,PLAUR…	970 (14)
bucladesine		chemical toxicant		-0.231	1.53e-16	ABCA1,Acan,ACER2,ADM,AKR1B10,APOE,ASS1,ATP7B,BDNF,C3AR1,C5AR1,CACNA1G,CCL22,Ccl9,CCR5,CD14,CD38,CD80,CD86,CDK5R1,CRYAB,CXCR4,CYP11A1,CYP11B2,DCLK3,DIO2,DRD4,ENO2,ENPP1,ERRFI1,ETNK1,FCGR2A,FN1,FOSL1,FOSL2,FST,GCH1,GDF15,GEM,GJA1,H19,HMGCR,HMOX1,HSD11B2,HSD3B1,IGF1,IGFBP5,IGFBP6,IL4,INHBB,IRF8,IRS2,ITGA1,ITGB2,LDLR,LIF,LRRC73,MME,MMP13,MMP14,MMP2,MMP9,Mt1,NGF,NHERF1,OSM,PADI4,PDE8B,PGR,PLAGL1,PLAU,…	1348 (23)
17-alpha-ethinylestradiol		chemical drug		0.794	1.6e-16	AARS1,ABCC3,ADGRE1,ADGRE5,APOE,ASNS,C1QB,C1QC,C3,Ccl2,CCL3L3,CCL5,CCR1,CCR2,CCR5,CCR7,CD53,CD5L,CD68,CD74,CDK1,CFP,CTSS,CYP2B6,CYP7B1,GDF15,Gm15807/Hmgn5,H2AX,IFI16,IGF1,IL17RA,INHBB,ISYNA1,LDLR,LPIN1,LY86,MMP9,MRC1,PERP,PGR,PLK3,PSEN2,PTGDS,SCARB2,SESN1,SGK1,SLC11A1,SLC40A1,SOCS1,STAT5A,TGFB3,TNF,VCAM1,VEGFA,WNT4	1377 (21)
ionomycin		chemical reagent		0.073	2.21e-16	AHNAK,ANKH,ATP2A3,BCL2A1,BDNF,BMP2,BTK,CCL2,CCND2,CD276,CD4,CUL9,CYP11B2,DNMT1,DUSP5,EBI3,EIF4EBP1,ENPP1,FAS,FCGR1A,FGF18,GATA3,GCH1,GEM,GRK3,HK2,HPSE,IKZF1,IL4,IRF4,ITGAL,ITGB2,ITM2A,ITPR2,ITPR3,JARID2,KCNN4,LDLR,MMP9,NFIL3,NGF,NRP1,PFKM,PMCH,PPARG,PTAFR,PTGS2,PTPRS,SGK1,Sik1,SLC2A1,SLC6A6,SOCS2,SPP1,STAT5B,STC1,TGFB1,TLR2,TNF,TNFSF10,TNFSF11,Tnfsf9,TRAF5,ZBTB16	912 (15)
STING1	0.339	other	Activated	4.579	2.42e-16	Bst2,BTK,CARD9,CASP1,CCL2,CCL22,CCL3L3,CCL4,CCL5,CD68,CD83,CD86,CX3CR1,Cxcl9,EPSTI1,EVI2A,FCGR1A,FCGR3A/FCGR3B,GAS7,GCH1,Gm12250,GMFG,H2-T24,HLA-A,HOPX,IFI16,Ifi27l2a/Ifi27l2b,Ifi47,IL11,IL18,IL18R1,IL33,IRF5,IRF8,ISG20,ITGAM,LIF,MME,MMP12,MMP13,MMP2,MMP3,MRC1,Mx1,NLRP3,PHF11,PLAT,PLAUR,PLEKHA4,PSMB8,PSMB9,PTPRC,RGS16,SAMHD1,SGK1,SLC11A1,SLFN5,TNF,TNFRSF11B,TNFSF12,ZBP1	818 (18)
salmonella minnesota R595 lipopolysaccharides		chemical - endogenous non-mammalian	Activated	4.219	2.44e-16	ACOD1,ARHGAP25,AXL,C8orf44-SGK3/SGK3,CASP4,CCL2,Ccl2,CCL22,CCL3L3,CCL4,CCL5,Ccl6,Ccl7,Ccl8,CCRL2,CD38,CD80,CD83,CD86,FOSL1,FPR1,GDF15,HLA-DMA,HLA-DMB,HLA-DQA1,IKBKE,IRF8,ITPR2,JAG1,MAFF,MCM2,MEFV,MKI67,Ms4a4c (includes others),PILRA,PTGS2,SAMHD1,SERPINE1,SLC7A2,SLFN13,SLFN5,TFEC,TLR2,TNF,TNFAIP3,Tnfsf9,VCAM1	816 (15)
TGFBR1	2.186	kinase		-1.299	2.44e-16	Acan,BGN,BHLHE40,BIRC5,C1QA,C1QB,C3,C3AR1,Ccl2,CCL4,Ccl7,Ccl8,CCR1,CCR2,CCR7,CD40,CD86,COL1A1,COL1A2,EDN1,FBLN5,FMOD,FN1,HMOX1,IL18RAP,IL1RN,ITGB2,JAG1,LIMK1,LTBP1,MMP13,NFATC2,PDGFB,PDK4,PRKCB,PTX3,RGS3,RUNX1,SERPINE1,SMAD7,TLR1,TLR7,TPSAB1/TPSB2,TWIST1,VIM,WNT9A,ZFP36	1083 (14)
RXRA	1.255	ligand-dependent nuclear receptor		-1.528	2.51e-16	ABCA1,ABCC3,ABCD2,ABCG1,ACSL3,ALDH1A1,APOE,ARL4C,ASNS,BRCA1,C1QA,C3,C4A/C4B,CACNA1A,CAMK1D,CCL22,Ccl6,Ccl8,Ccl9,CCNA2,CCNB1,CD200R1L,CD36,CD38,CD86,CDK6,CDKN2A,CEBPA,COL1A1,CRYAA/LOC102724652,CRYAB,CSDC2,CTSB,CTSH,CTSS,CYP2B6,DHRS3,ECT2,EHD3,EPHX1,FABP5,FLRT3,FTL,GAS6,GPR183,HBEGF,HCK,HMGCS2,HMOX1,HOXB3,HOXB4,HOXD10,HSD11B2,IER3,IGF1,IGFBP6,IL4,KNG1,LDHD,LPL,LYZ,MBP,MCM5,MMP11,MMP12,MMP2,MYO1E,NA…	1160 (24)
tetrabromobisphenol A		chemical toxicant	Activated	2.335	3.02e-16	BMP7,CCL11,CCL2,CCR2,COL12A1,COL15A1,COL16A1,COL1A1,COL1A2,COL3A1,COL5A1,COL6A1,GREM1,IL13RA2,IL4,ITGA1,ITGA2,ITGA3,LTBP1,PDGFB,SMAD6,SMAD7,TGFB1,TGFB3,TGFBR1,TGIF1,THBS2,TIMP2,TIMP3,TNF,VEGFA	1126 (23)
levodopa		chemical - endogenous mammalian	Inhibited	-5.202	3.06e-16	ABHD14B,ACKR1,ADD3,AIF1,ALPL,APLP1,ARHGAP4,ARHGEF19,ARRB2,ATP2A3,AXL,BTBD3,C1QA,C4A/C4B,CA12,CBR3,CHAT,CHST11,Clec2d (includes others),CLIP4,COCH,COMT,COTL1,CTSB,CTSC,CTSZ,CXCL12,CYTH4,DCAF4,DDIT4L,DENND1C,DLG2,DMKN,DOC2B,EFNA5,FAM210B,FCGRT,Fcrl2,FES,FKBP5,FOSL1,FTL,FXYD5,GABRA3,GAS7,GDF10,GET1,GNB5,GPC3,H2AX,HBEGF,HCLS1,HCST,HEXB,HLA-A,HTR1B,HVCN1,IER3,IFNAR2,IGFBP5,IL18BP,IPPK,KARS1,KCNAB1,KLH…
AKT1	0.678	kinase		1.138	3.19e-16	Acan,AKR1B10,ANKH,ASS1,AURKB,BCL2A1,BCL2L11,BIRC5,BMP2,C1QC,CCL11,CCL2,CCL3L3,CCL4,CCL5,Ccl6,Ccl8,Ccl9,CCND2,CCNE1,CD4,CD40,CD74,CD86,COL8A1,CST3,CXCR4,CXCR6,DHCR7,DIAPH3,DLX3,FABP5,FAS,FBXO32,FGF2,FN1,FXYD5,GATM,GDF15,GSTM5,Gstt1,HAVCR2,HMGB2,HMGCR,HMOX1,IGFBP5,IL11,IL4,IRS1,IRS2,LAMA1,LAMB1,LIPA,LSS,MBP,MMP14,MMP2,MMP9,MSMO1,MSR1,MYH10,MYOCD,NFATC2,PCOLCE,PDGFRB,PGR,PLP1,PPARG,PTGS2,SERPINE1,SE…	1192 (21)
tetrachlorodibenzodioxin		chemical toxicant		0.086	3.43e-16	AARS1,ABHD5,ACER2,ACOD1,ACSL3,ADH7,ADIPOR2,ADM,AIF1,ALOX5AP,APAF1,ASNS,ATOH8,BDNF,BLNK,CA3,CACNA1D,CAMK2N1,CASP1,CBR3,CCKAR,CCL5,CCNA2,CCNE1,CCNE2,CD274,CD36,Cd52,CD86,CDCA5,CDH13,CDKN2A,CHD7,COL4A5,COL6A1,COMT,CRYAB,CTSD,CYP11A1,CYP11B2,CYP1B1,CYP2S1,DCLK3,DHFR,DNMT1,E2F8,EBF1,EDN1,ELN,ENC1,FAS,GAD1,GALNT1,GDF15,H2-T10,HDAC4,HDAC5,HDAC6,HLA-DMA,HMOX1,HOXD10,HSPA1A/HSPA1B,HSPA2,IGHM,IL10RA,IRS1,I…	1248 (22)
DYSF	0.299	other		-0.779	3.75e-16	ABCA1,B2M,C1QB,CAV1,Ccl7,Ccl8,CD48,Cd52,CD53,CD55,CD68,CD74,CD83,Ctla2a/Ctla2b,CTSH,CTSS,CYBA,ERRFI1,EVI2A,FCGR2B,FN1,FTL,GDF11,GNAI3,GPAT3,GPR137B,GPR65,HLA-A,HLA-DQA1,HLA-DQB1,HLA-DRB5,HSPA1A/HSPA1B,IFI16,LCP1,LYZ,Mir142hg,MMP12,MPEG1,MRC1,MYL4,PRSS23
siponimod		chemical drug	Inhibited	-3.144	4.22e-16	ACER2,ALPK1,APBB1IP,BCL2L11,CD86,FAM78A,FCGR2A,Gm8995,GPR34,HAVCR2,HK3,HVCN1,IKZF1,IRF8,ITGAM,LEF1,LSP1,NCF1,NCKAP1L,PRKCD,PTPRC,SLC37A2,TGFBR1,Tlr13,VAV1
TET2	-0.933	enzyme		-1.851	4.25e-16	ABCC3,ADORA2B,AFF3,AHNAK,APOBEC1,APOBR,ATF3,BCL2L11,BHLHE40,C5AR1,Ccl2,Ccl7,CCND2,CD38,CD55,CDKN2A,CEBPA,CHST11,CLEC4D,CSF2RA,CYP2S1,DDB1,FGL2,FN1,FOSL1,FOSL2,FOXC1,GFRA2,GJB2,H2AX,HAL,HOXB3,HSD17B1,IFI16,IFNAR2,IFNGR1,IL3RA,IL7R,ITGA2,ITGAX,ITGB2,KARS1,KCNE3,KLF2,LEF1,LGMN,MAFF,MMP13,MMP27,MMP8,NFATC2,NIBAN2,Orm1 (includes others),PDGFRB,RNF144A,RUNX1,SLC16A12,SLC2A1,SLC6A8,SMAD7,SMARCD3,SORL1,S…	900 (20)
RUNX2	-1.727	transcription regulator		0.834	4.9e-16	ALPL,BIRC5,BMP2,C4A/C4B,CCNE1,CCR2,CCR5,CDHR5,CEBPA,CIITA,COL11A1,COL1A1,COL1A2,COL24A1,EDN1,FGF18,FGFR2,FLRT2,FN1,GDF10,HAPLN1,ITGAL,ITGB4,ITGBL1,JAG1,LEF1,LUM,MKI67,MMP13,MMP14,MMP2,MSX2,PCDH18,PLAU,PTGDS,RUNX1,RUNX2,SELPLG,SERPINE1,SMAD6,SOX9,SP7,SPP1,ST3GAL5,TGFBR1,TNFRSF11B,TNFSF11,TPSAB1/TPSB2,VEGFA	1226 (21)
PPARA		ligand-dependent nuclear receptor	Activated	2.068	5.52e-16	ABCA1,ABCD2,ACTA1,ALDH2,ALDH3A2,ALDH9A1,ANGPTL4,APAF1,APOE,ASNS,ASS1,AURKA,BDNF,C1QA,C1QB,C1R,C1S,C3,CA9,Ccl2,CCNA2,CCNB1,CCNE1,CD36,CDK1,CDKN2A,CEACAM1,CEBPA,CFH,Clec2d (includes others),COX6B2,CREB3L3,CTH,CTSE,CXCL12,CYBA,CYBB,CYP2B6,CYP7B1,DBI,DHCR7,DIO2,EDN1,FABP5,FDFT1,GRIN2A,Gstt1,H2-T10,H2AX,HLA-DQA1,HLA-E,HMGCR,HMGCS2,Hmgn2 (includes others),HMOX1,HSD17B11,HSD3B1,IGFBP5,IGFBP6,IL1RN,IL4,K…	918 (21)
trans-hydroxytamoxifen		chemical drug		-1.047	5.88e-16	ABCC5,ADM,ANGPT2,APOE,ARHGAP24,BLNK,CAV1,CBX6,CCN5,CCNA2,CCNB1,CITED2,COL15A1,COL1A1,COL1A2,COL4A5,CTSH,CXCL12,CYBA,CYP1B1,DCN,ENC1,EPB41L3,FAP,FN1,GREB1,HOXC4,IER3,INHBB,ITGA2,LAMB1,LAMB2,LHFPL2,LOXL2,LOXL3,MMP2,NR2F2,PLAU,PLOD1,PLXDC1,PRSS23,PTGER3,RAB31,RSPO3,RUNX1,SELENBP1,SERPINF1,SFRP1,SLC22A5,SLIT2,SMPD1,SRD5A1,STC1,TGFB3,THBS2,TOP2A,UNC5B,VEGFB,WARS1	1179 (14)
Mek		group		1.057	6.11e-16	A4GALT,ACP2,ADCY3,ANPEP,APOE,AXL,B3GALNT1,B4GALT5,B4GALT6,BCAM,BCL2L11,BIRC5,BMF,Ccl2,CCND2,CD36,CDK5R1,CDKN2A,COL1A2,CRYAB,DDR1,DNMT1,DUSP5,EFNB3,EPAS1,EPHA2,EXT1,FOSL1,GALNT10,GDF15,GPC1,GPM6B,IER3,Ifi47,IL4,ITGA2B,LAMB1,LAMB2,LAMC2,MAFF,MME,MMP13,MMP14,MMP2,MMP9,MSLN,NGF,NOL3,NR1H3,NUP210,OSBPL8,OSM,PAX8,PDGFRB,PTGS2,PTPRS,PTTG1IP,Pvr,ROCK2,RUNX1,SDC1,SEMA4D,SERPINE1,SLC16A6,SLC22A5,SLC2A1,SLC…	923 (18)
MAP2K1	-0.137	kinase		1.367	7.24e-16	ACSBG1,APOE,ATF3,BCL2A1,BCL2L11,BMP2,BRCA1,CALCB,CCL2,CCL3L3,CCL4,CCL5,CCNA2,CD274,CDKN2A,CEBPA,COL1A1,COL1A2,COL3A1,CRIM1,CRYAB,CTSB,CYP11A1,DNMT1,DPP4,DUSP5,ENO2,ERRFI1,FGF2,FOSL1,IER3,IL11,IL13RA2,IRS1,ITGA2B,ITGA5,ITGB4,LDLR,LEF1,MBP,MITF,MMP12,MMP13,MMP14,MMP2,MMP3,MMP9,NET1,OSM,PLAUR,PLP1,PRR9,PTGS2,RAP2B,RRM2,RUNX2,SERPINE2,SIRPA,SOX9,TGFB1,TNC,TNF,TNFRSF11A,TNFRSF12A,TNFSF10,TREM2,TWIST1,…	1188 (19)
PRKCD	1.733	kinase	Activated	2.193	7.4e-16	ABCA1,ALOXE3,ARHGAP32,ARID3B,BCL2A1,BIRC5,CCL2,Ccl2,CCL5,CCNA2,CCNE1,CD4,CD68,CDKN2A,CIITA,COL1A1,COL1A2,CTSB,CXCL12,CXCL16,ERCC6L,FOSL1,FOSL2,FZD1,GDF15,GEM,IL1RN,IL2RG,IL4,ITGAM,ITPR3,JCAD,JCHAIN,KIF2C,KLF5,LBH,LDLR,LIF,LIPG,MAST4,MMP12,MMP13,MMP2,MMP9,MSI1,NAV2,OSR2,PTGS2,PTPN6,RYBP,SERPINE1,SMAD6,SOCS1,SPHK1,TLR2,TNF,TNFRSF11B,TRAF1,VCAM1,VEGFA,ZFP36	945 (18)
kainic acid		chemical toxicant		0.528	7.64e-16	APOE,APOLD1,ATF3,BDNF,BIRC5,CACNA1C,CACNA2D1,CAPN1,Ccl2,CCL3L3,CCL5,CCN4,CCN5,CCNE1,CDKN2A,CRMP1,CSRNP1,CTSE,ERRFI1,FGF2,FGFR2,FGFR3,FN1,FOSL1,FOSL2,GFRA1,GJA1,GRIA1,GRIK5,GRM4,HBEGF,HYOU1,IGF1,IL18,KCNQ3,LEF1,LMO2,MMP2,MMP9,NFIL3,NFKBID,NGF,PER1,PLAT,PLAU,PLAUR,PTGER3,PTGES,PTGS2,RABEP2,RET,SDC1,Sik1,SIX1,SOX9,SPP1,TCF7L2,TJP1,TNF,VEGFA	882 (16)
torkinib		chemical drug	Activated	4.548	7.82e-16	ASF1B,ATF3,AURKA,AURKB,BIRC5,BLM,BMP2,C1R,C1S,CCNB1,CCNE2,CDC45,CDC6,CDCA2,CLSPN,CYP1B1,DEPTOR,DHCR24,DTL,E2F2,EDN1,EDN2,EXO1,FEN1,FOSL1,FOXC1,GJA1,GMNN,GREM2,H2AX,HBEGF,HMGCR,IFRD1,IL1RN,ITGA2,KIF18B,KLF5,KPNA2,LIF,MCM10,MCM3,MCM5,NABP1,NCAPG,NUAK1,ORC6,PMEPA1,POLA2,PPIF,PTGS2,RAD54B,RRM1,SMAD7,SMC2,SOX9,SPRY2,SREBF2,TMEM119,TOP2A	1174 (26)
IFNB1		cytokine	Activated	3.273	8.39e-16	ACOD1,Acp5,APOBEC1,AXL,BDNF,BHLHE40,Bst2,CASP1,CCL2,Ccl2,CCL4,CCL5,CCR5,CD14,CD274,CD38,CD40,CD80,CD83,CD86,CLEC4E,COL12A1,CRYAB,Ctla2a/Ctla2b,Cxcl9,DKK3,EBI3,FGF2,GDF3,GLP2R,Gvin1 (includes others),HLA-A,HMGB2,HMGCR,IFI16,Ifi27l2a/Ifi27l2b,Ifi47,IFNGR1,Igtp,IL18,IL4,IRGM,ISG20,ITGAX,LAMB1,MCM10,MMP2,MMP9,Mx1,NFIX,NFKBIE,NID2,NNMT,NOD1,OGN,PDK4,PHLDB2,PRDM1,PTGS2,SH2D1B,SIRPB1,SLC39A14,SLFN13,SOC…	795 (18)
IL5		cytokine		1.952	8.54e-16	A2M,ANXA6,AOC1,ASNS,ASS1,CASP4,CCL2,CCL22,CCND2,CCNE1,CCR1,CCR2,CCR5,CCR7,CCRL2,CD40,CD55,CD80,CEACAM1,CIITA,CITED2,CSF2RB,CSF3R,CTSC,CX3CR1,CXCR4,CYSLTR1,DUSP5,EIF4EBP1,FAS,FCGR2B,FGL2,FOSL2,GADD45A,GLIPR2,HBEGF,HMGCR,HMMR,IER3,IGHM,IL18BP,IL1R2,IL2RG,IL3RA,IL4,ITGAM,JCHAIN,LCP2,LFNG,LIMK2,LUM,MMP9,NABP1,NEK2,NFIL3,PKIB,PPIF,PRDM1,PTPRC,PYCR1,RASGRP2,RBPMS,RHOH,RRAS2,S100A6,SEMA4A,SGK1,SKA1,SLC2…	1140 (16)
semaxinib		chemical drug		1.34	1.1e-15	AIF1,ATF3,C1QA,C1QB,C1QC,CARD11,Ccl2,CCL22,CCL3L3,CCNE1,CCR1,CCR5,CCR7,CD28,CD3E,CD3G,CD4,CLEC10A,CMKLR1,CSF2RB,CX3CR1,Cxcl9,CYP1B1,EDN1,GDF11,GDF15,GREM1,HAVCR2,HMOX1,IL18RAP,IL1R2,IL21R,IL34,IL7R,IRF4,MMP9,MYOCD,NFATC2,NLRP3,PTGIS,PTGS2,PTX3,RASGRP1,SERPINE1,SLAMF6,SLAMF8,TFEB,TGFB1,TLR5,VWF	931 (19)
RB1	1.261	transcription regulator	Activated	3.218	1.13e-15	ALPL,ANGPT2,APAF1,ASF1B,ASPN,ATF3,AURKB,BARD1,BCL2L11,BIRC5,BLM,BRCA1,BUB1,CASP4,CCL3L3,CCL5,CCNA2,CCNB1,CCNE1,CCNE2,CD274,CD83,CDC25C,CDC6,CDCA5,CDK1,CDK5R1,CDKN2A,CEBPA,CELSR1,CENPK,CHAF1A,CITED2,CLIC4,COL5A1,CRADD,Cxcl9,CXCR6,CYSLTR1,DCK,DHFR,DIO2,DLGAP5,DNMT1,E2F2,E2F7,EHD3,FAS,FEN1,FGF2,FN1,FOSL1,FST,FXYD1,GADD45A,GEM,GFY,Gm2694,GMNN,GPR157,GPR160,GPR162,GPR176,GPRC5C,GPT2,H2AX,HMGB2,IFNGR1,…	785 (14)
PRDM1	-2.48	transcription regulator	Inhibited	-3.225	1.38e-15	AFF3,AIM2,ALPL,ANGPTL4,BCL2A1,BCL2L11,Bhlhe41,BMP5,BTK,CA9,Ccl2,CCR7,CD22,CD48,CD53,CD74,CD86,CDK6,CFH,CIITA,CLDN1,CXCR4,CYTH4,FGR,FOSL1,GAD1,GPAT3,HAL,HCK,HHEX,HLA-A,HLA-DMA,HLA-DMB,HLA-DQA1,HOXB4,IFNGR1,IGHM,IL18RAP,IL7R,IRF4,IRF8,ITGA4,ITGAM,JAG1,JCHAIN,KHDRBS3,LGALS1,LIMK2,MAFB,MALL,MAP7D2,MS4A4A,MSC,MTMR11,MYO18B,NLRP3,PCDH18,PIK3AP1,PLAC8,PRDM1,PRKCG,PSMB10,PSMB8,PTPN6,RASSF2,RGS16,RGS18,SC…	1043 (23)
ZBTB10	-0.852	transcription regulator	Activated	5.719	1.38e-15	ACOD1,B2M,BCL2L11,BIRC5,Bst2,CAD,CARD9,CASP4,CCL3L3,CCL4,CCL5,CCR7,CD274,CD40,CD80,CD83,CD86,CLEC5A,Cxcl9,CYBB,FCER1G,Gm5431,HLA-E,HLA-G,HPSE,IFI16,Ifi27l2a/Ifi27l2b,Ifi47,IFITM2,Igtp,IL10RB,IL1RN,IRF4,IRGM,ISG20,Klrk1,LPL,LRRK2,LY9,MAP3K14,Mx1,NOD1,OPTN,PTGS2,SAMHD1,SASH3,SERPINE1,SLFN13,STAT5A,TKFC,Tlr13,TNF,UNC93B1,ZBP1	993 (17)
YY1	-0.969	transcription regulator		-0.221	1.42e-15	ABCA1,ACTA1,ARID3B,AURKA,AURKB,BCL2L11,BDNF,BIRC5,BLNK,BRCA1,BUB1B,CCL2,CCNA2,CCNB1,CCNB2,CCR5,CD22,CDC25C,CDC6,CDKN2A,CENPA,CENPE,CHRDL1,CIITA,COL15A1,COL1A1,CRYAB,CXCL12,CXCR4,CYBB,DLX3,EBF2,EDN1,FAS,FEN1,FOXM1,GPC3,H2AX,HK2,HMGCR,HMOX1,HOXB4,IGFBP5,IL1R2,IL4,JCHAIN,KIF11,KIF20A,KIF2C,KLF2,LAMA1,LDLR,MAD2L1,MCM4,MCM5,MKI67,MMP13,MMP2,MSX2,NCAPD2,PDGFA,PDGFD,PERP,PLAGL1,PLK1,PLP1,PRC1,RAD51AP1,R…	1206 (23)
RHO	-3.331	G-protein coupled receptor		-1.147	1.42e-15	ABCG1,ALDH2,ANO10,APLP1,ATF3,ATP7B,AXL,B2M,Bst2,C1orf116,C1QA,Cbr2,CCNA2,CD300C,CD74,COL1A2,CP,CSF2RB,CTSS,DCBLD2,DRD4,EDN2,FGF2,FXYD1,GNA14,HCLS1,HFE,HK2,HMGB2,INHBB,LAMB2,LGALS1,LOXL1,MAP3K14,MARCHF1,Mt1,NECTIN2,NIBAN2,P2RY13,PCOLCE,PDGFRB,PLA2G7,PRKAR1B,PSMB9,RGMA,RHO,RRAS2,S100A6,SELENOP,SGK1,SMAD6,TGFB1,TGFBR1,THRA,TNFAIP3,TREM2,VEGFB	514 (7)
MRTFB	-1.118	transcription regulator		1.972	1.49e-15	ACTA1,ADM,ANLN,CACNA1C,CAVIN2,CCL5,CD177,COL1A1,COL3A1,COL4A5,COL6A3,CRIM1,CXCL12,CXCR4,CYBA,DDAH1,DHCR24,DIAPH3,DMKN,EDN1,EFNA5,FIBIN,FLRT2,FN1,GADD45A,GSTM5,HLA-A,HPGD,IGFBP5,ITGA11,ITGA2,ITGA5,KAZN,LOXL1,LOXL2,LOXL3,MAP2,MYH10,MYL9,NFIB,NREP,NUAK1,P2RY1,PCDH18,PDGFRL,PGLYRP1,POSTN,PTGS2,PTPRO,RAB27B,RPS6KA6,RUNX1,Saa3,SAMD5,SELENOP,SERPINE1,SGK1,SLFN5,SLIT2,SLIT3,SORBS1,TBXAS1,ZFHX4	564 (7)
SOD1	0.022	enzyme		-1.941	1.79e-15	ADGRE1,ADORA2B,APOE,ASS1,B2M,BAG3,BUB1,C1QA,C5AR1,C5AR2,CALCB,CASP1,CASP4,CD14,CD36,CD40,CD68,CD80,CD86,CDKN2A,CHAT,COL1A1,COMT,CP,CRYAB,CX3CR1,CXCR4,CYP2F1,FAP,FAS,FOSL2,GRIA1,GSTM5,H2-T24,HIVEP3,HLA-E,HMOX1,HSPB2,HSPB8,IFI16,Ifi27l2a/Ifi27l2b,IGF1,IL7R,ITGA4,ITGAM,ITGAX,KCNAB1,LIMK1,LPL,MMP9,MRC1,Mt1,Mt2,NFIL3,P2RX4,P2RX7,P2RY6,PLCB4,PRDX6,PRRX1,PSMB8,PTGS2,PTK2B,RUNX2,SCN1B,SH3BGRL3,SIGLEC1,SI…	977 (17)
enalapril		biologic drug		-1.872	1.82e-15	A2M,ACE,AGT,AGTR2,ANGPT2,ASNS,C4A/C4B,Ccl2,Ccl7,CCN5,CDKN2A,CENPF,CITED2,COL1A1,COL3A1,CP,CYBA,FBLIM1,FN1,HMOX1,IER3,LTBP2,MMP14,MMP2,NINJ1,PTGS2,PTH1R,S100A10,S100A6,SERPINE1,SPP1,TGFB1,TGFB3,TGIF1,TIMP2,TNFRSF12A,UCP2,VCAM1	1190 (23)
MEF2C	1.929	transcription regulator		0.362	1.91e-15	ACTA1,ATF3,ATP2A1,BDNF,CACNA1C,CCL11,CCL2,Ccl2,CCL3L3,CCL4,Ccl6,Ccl8,Ccl9,CCR2,CCR5,CD177,CLSTN2,COL11A1,COL1A1,COL1A2,COL3A1,CXCR4,CXCR6,DES,ECM2,FAP,FGFR3,FRZB,GJA1,GJA5,HDAC5,IKZF1,IL11,IRF4,KLF2,MBP,MMP12,MMP13,MMP27,MMP8,MYL4,NFATC2,PLAGL1,PLP1,POSTN,PTGES,PTGS2,PTH1R,RUNX2,RYR2,SFRP2,SP7,SYK,TSPAN2,VIM,ZFP36	922 (20)
indomethacin		chemical drug		1.15	2.12e-15	A2M,ANGPT2,ASNS,BDNF,BIRC5,C4A/C4B,CBX4,CCL2,Ccl2,CCL3L3,CCNB1,CD14,CD40,CD55,CD80,CD86,CEBPA,CLDN1,CP,CSF2RB,CTSD,CXCR4,CYP2B6,FBLIM1,FCGR2A,FGF18,FGF2,FGF7,FXYD5,GDF15,HMOX1,IER3,IGF1,IL11,IL4,ITGAM,ITGB4,LAMC2,LDLR,LOXL2,LPL,MCM3,MMP12,MMP14,MMP2,MRC1,PGR,PLA1A,PLAUR,PLIN2,PPARD,PPARG,PSMB10,PSMB8,PSMB9,PTGER4,PTGES,PTGS2,Pvr,RCN1,RFTN1,S100A10,SDC1,SPP1,TGIF1,TJP1,TNF,TNFRSF12A,TNFSF11,UCP2,V…	935 (15)
ITGB1	0.044	transmembrane receptor		0.54	2.56e-15	ACTA1,ADAM19,ADAMTS12,ADAMTSL1,APOE,CCL2,Ccl2,CCL3L3,CCL4,CCN4,CD14,CDKN2A,COL1A1,COL1A2,COL27A1,EIF4EBP1,FGFR3,FN1,GDF6,HLA-A,HLA-E,IGHM,IL1RN,ITGA1,ITGA3,ITGA5,ITGAM,ITGB4,KLF2,LAMA1,LAMB1,LAMC1,LOXL1,MMP13,MMP19,MMP2,MMP9,PLAU,PLAUR,PSMB8,PTGS2,RAC2,SERPINE1,SPON1,TCF7L2,TGFB1,TIMP2,TNF,TNFAIP3,TNFSF11,TNFSF12,TNXB,VEGFA,VIM,WNT9A	1065 (20)
CASR	4.787	G-protein coupled receptor	Inhibited	-2.7	2.74e-15	Acan,ANGPT2,ANLN,BIRC5,BMP7,BUB1B,CCNB1,CCND2,CDC20,CDC45,CENPA,CHAF1A,Clec2d (includes others),CSF1,CYP2B6,EDN1,FEN1,GABBR2,GADD45A,GATA3,GATA6,Hmgn2 (includes others),IER3,IGFBP5,KIF11,LBH,LGALS1,LPL,MAD2L1,MAGI1,NASP,NCAPD2,NDC1,NEDD9,NUPR1,NUSAP1,PPARG,PRC1,PTGS2,RAD51AP1,RNF144A,SLC7A7,SPAG5,TLR2,TMEM100,TPX2,TXN,UCP2,VEGFA	1127 (22)
BIRC5	-2.174	other		-0.218	3.01e-15	AURKB,BGN,BIRC5,C1QC,Ccl8,Cd52,CD53,CD74,COL1A1,COL3A1,COL8A1,DPT,FCGR2B,FLT3LG,FMOD,FN1,HLA-DQA1,HLA-DQB1,IGHM,IL2RG,IL4,ITGA5,JCHAIN,LAMA4,LUM,LYZ,MMP2,UVRAG,VIM,VWF	1136 (23)
tributyltin		chemical reagent	Activated	2.223	3.15e-15	ABCA1,ABCG1,ANGPTL4,ASS1,CA3,Ccl9,CCN5,CCNE2,CEBPA,COL1A1,COL1A2,COL3A1,COL5A1,COL6A1,COL6A2,Crip2,CYP26B1,DCN,DOCK8,EBF2,Fmnl1,FN1,HSP90AA1,IL11,IL33,ITGA3,LCTL,LPL,MITF,NGEF,PARM1,PDE1B,PDGFRB,PDK4,PPARG,RCAN2,ROCK2,Slc25a48,SOD3,SPN,STAC2,SYNPO,SYT13,THBS2,TNC,WNK4,ZNF423	784 (16)
SB-431542		chemical reagent	Inhibited	-3.197	3.43e-15	Acp5,ASPN,BGN,BIRC5,C5AR1,Ccl2,Ccl7,CCN4,CCR2,CD14,CDKN2A,CLIC4,COL1A1,COL3A1,COL6A1,DHCR24,DHCR7,FAP,FN1,FOLR2,FST,GATA2,GJA1,GJB2,HSD17B1,IGF1,IL1R2,ITGA11,KCNJ8,LAMA1,MAFB,MMP2,MRC2,MSX2,PCOLCE,POSTN,PTX3,RUNX2,SCN7A,SERPINE1,SMAD6,SMAD7,SP7,SPP1,SQLE,TGFB1,TGFBR1,TGIF1,TJP1,TNFAIP6,TNFRSF12A,TNFSF10,VEGFA,VIM	1113 (21)
deferoxamine		chemical drug		-0.592	4.08e-15	ADM,ANGPT2,ANGPT4,ANGPTL4,BDNF,BHLHE40,CA9,CACNA1G,CCL3L3,CCL4,CCNB1,CCND2,CCNE1,CCR7,CD14,CD300A,CDKN2A,CITED2,CP,DUSP5,ELN,EPAS1,ERRFI1,F13A1,FAM20C,FBXO32,FGF18,GADD45A,GAS7,GDF15,GEM,HK2,HMOX1,HSPA1A/HSPA1B,IFI16,IGF1,IGFBP5,ISG20,ITGAM,ITGB2,LPL,LRRC25,MMP2,MS4A6A,NFATC2,NFATC4,NFIL3,PLAT,PLAUR,PLD4,PPARG,SERPINE1,SERPINE2,SLC2A1,SLC2A3,SMAD7,SPP1,SPRY4,TEC,TGFB1,TNF,TNFSF10,TREML2,VCAM1,VEG…	854 (18)
valproic acid		chemical drug		1.462	4.24e-15	Abca8a,ABCD2,ABCG1,ABHD5,ACSS1,AMPD3,ATF3,ATP11A,ATP2A3,AVPR2,BCL2L11,BDNF,BIRC5,C1QTNF6,C8orf44-SGK3/SGK3,CA12,CAVIN2,CCL2,CCND2,CCR1,CD36,CD40,CD80,CD83,CEBPA,CHEK1,CKS1B,COCH,COLQ,CPT1C,CTPS1,CTSB,CXCR4,CYP11A1,CYP1B1,CYP2B6,Cyp2d22,Cyp2j9,CYP2U1,DBI,DHCR7,EDN1,ELF1,ERN1,FAS,FDFT1,FOXC1,FRS2,GPX7,GREB1,HAPLN1,HDAC5,HMGCS2,HMOX1,HOXB4,IL4,INSRR,ISYNA1,ITM2C,LDLR,LOXL3,LRAT,MAPK8IP1,MCM3,MICB,MM…	1384 (23)
SMAD7	-2.651	transcription regulator	Inhibited	-4.039	4.56e-15	Acan,BCL2L11,BGN,BIRC5,BMP2,BMP5,BMP7,CCL2,Ccl2,CCL5,CCNA2,CCNB1,CCNE1,CDC25C,CDK1,CGREF1,CITED2,COL1A1,COL1A2,COL3A1,COL6A1,COL6A3,CXCL12,DCN,DEPTOR,EIF4EBP1,FAS,FN1,FST,GADD45A,GAS6,HBEGF,HMOX1,ITGBL1,LTBP2,MMP12,MMP2,MMP9,NET1,NID2,PLAT,PMEPA1,SERPINE1,SMAD7,SOX9,TGFA,TGFB1,TGFB3,TGFBR1,TIMP3,TNF,TXN,VEGFA	790 (17)
let-7		microRNA		1.941	4.74e-15	ALDH1B1,ANKH,AURKA,AURKB,BDNF,BRCA1,BUB1,BUB1B,CCNA2,CCNB1,CCNE2,CCR7,CDC20,CDC45,CDC6,CDCA2,CDCA5,CDCA8,CDK1,CDK6,CHEK1,CKS1B,COL1A1,COL1A2,COL24A1,COL27A1,COL3A1,CPED1,DBF4,E2F2,E2F8,FANCD2,FN1,FOSL1,GMNN,GPX7,GREB1,HK2,HMGA1,HMOX1,IGF1,IRS2,ITGA1,ITGA4,LEF1,LRIG1,MAD2L1,MCM10,MCM2,MCM3,MCM4,MCM5,MCM8,NUF2,ORC6,PLAGL1,PLAUR,PTGS2,RDH10,RRM1,RRM2,RRP1B,SERPINE1,SLC25A13,SOX9,TGFBR1,TNF,VIM,ZFP36	1064 (19)
GATA4		transcription regulator		-0.408	4.9e-15	ACOD1,ACTA1,ADSS2,ANGPT4,ASS1,CA12,CACNA1C,CCL11,CCL2,CCL3L3,CCL4,Ccl6,Ccl8,Ccl9,CDCA8,CLDN1,CLSTN2,COL1A1,COL1A2,COL3A1,CORIN,CTHRC1,CXCR4,CXCR6,CYP11A1,CYP11B2,DES,DIO2,DLX3,ECM2,EDN1,EPDR1,EPHX1,F10,FAP,FGF2,FRZB,GATA3,GATA6,GJA1,GJA5,HSD3B1,IFI16,IGFBP5,IGFBP6,IL11,INHBB,INMT,IRF8,LRRFIP1,LTBP2,MMP27,MSX2,MYL4,NFATC2,NUSAP1,OGN,Orm1 (includes others),POSTN,PRDM1,PTGDS,PTGS2,PYY,RYR2,SCN3B,SLC…	478 (7)
NUPR1	2.191	transcription regulator		1.787	4.96e-15	ABCC5,ACSS1,ADM,ALDH5A1,ALOXE3,APOBEC3B,ARMC7,ATF3,AURKA,AVPI1,BLM,BRCA1,BRINP3,BUB1,BUB1B,CAMK2N1,CASTOR2,CCNA2,CCNB2,CD68,CDC25C,CDCA2,CDCA8,CENPI,CITED2,CKAP2L,COL1A1,COL1A2,COL3A1,CXCR4,DEPTOR,DHCR24,DUSP5,E2F8,ENO2,ERCC6L,EXO1,FANCD2,GADD45A,GCH1,GDF15,HBEGF,HDAC8,HFE,HIVEP3,HK2,HSPA2,IRS2,ITPR3,JADE2,KIF11,KIF20A,KIF2C,KIFC1,LHFPL2,LIF,MAGI1,MCM10,MEGF9,MKI67,MMP12,MMS22L,MTFR2,MXD1,MYH10,N…	1087 (18)
N-cor		group		-0.681	5.06e-15	ABCA1,ADIPOR2,ASAP1,BIN1,C1QA,CCL5,Ccl8,CCR1,CD36,CDK6,CTSB,CTSS,CXCL14,DHRS3,FAM20C,FZD1,HBEGF,HEBP1,HK2,IGF1,INPP4B,MMP12,MMP13,MMP2,MMP9,OLR1,PDGFA,PDGFB,PID1,PLIN2,PTGS2,SEMA4D,SGK1,SHISA5,SLC2A1,SNX1,SOCS1,TBC1D2,TBX15,TBX6,TNFSF11,TRERF1,WIPF1	1234 (23)
ethanol		chemical - endogenous mammalian	Activated	2.062	5.46e-15	ABCA1,ABCG1,ACTA1,ADM,ALDH1A1,ANPEP,ARRB2,ATF3,BDNF,BRCA1,C3AR1,C5AR1,CACNA1C,CAPN1,CCL2,Ccl2,CCL5,Ccl7,CD14,CD36,CDA,CDH13,CEBPA,CENPA,CHAT,CLIC4,COL1A2,COL3A1,COL6A1,CREB3L3,CREG1,CXCL12,Cxcl9,CXCR4,CYP2B6,CYP7B1,EDN1,EPHX1,FABP5,FAS,FGF2,FN1,FOSL1,FOSL2,GADD45A,GDF3,Gm12250,GREM2,GRIN2A,HLA-A,HMGCR,HMOX1,HSD17B11,HSD3B1,Ifi47,IGHM,IL16,IL18,IL1R2,IL1RN,IL33,IL3RA,IL4,IQGAP2,ITGAM,ITGAX,LAMC2,L…	1044 (20)
TNFSF13B	4.815	cytokine		0.87	5.89e-15	ADAMTS12,ASS1,AURKB,BCL2A1,BCL2L11,CCL2,CCL4,CCND2,CCR1,CCR7,CD177,CD274,CD40,CD74,CD80,CD83,CD86,CTSS,CTTN,DUSP5,ECT2,EFNA5,FAS,FCGR2B,FGR,FIGNL1,FOSL1,GAS6,GPR183,GRIK5,HAVCR2,HLA-DMB,HLA-DQA1,HPGD,IL18RAP,IL1RN,IL2RG,ITGA1,MAP3K14,MEFV,MMP9,NAMPT,PGLYRP1,PLAUR,PLEK,PLK1,PRDM1,SOX11,SPP1,TNFAIP6,TNFRSF12A	918 (15)
sphingosine-1-phosphate		chemical - endogenous mammalian		0.935	6.06e-15	ACER2,ACKR4,AKR1B10,ATOH8,CBLN1,CCL2,Ccl2,CCL5,CD274,CD276,CD36,CD83,COL3A1,CRMP1,CSF2RB,ERN1,FAS,FGF2,FN1,GALNT15,GATA6,HSPB2,IGF1,IL4,ISLR2,ITGB2,KLF5,MEOX1,MMP14,MMP3,MMP9,NCKAP1L,NME4,NRP1,NRP2,NUP210,PDGFA,PDGFB,PTGS2,RPS6KA5,RUNX2,SERPINE1,SLC25A13,SORCS2,SPHK1,TGFB1,TNF,TNFRSF11B,TNFSF11,VCAM1,VIM,VWF	817 (17)
BMP10		growth factor		-0.157	6.31e-15	A2M,ANGPTL4,CCL11,Ccl2,CCR1,CD274,CD55,CD74,CD83,COL12A1,COL1A1,COL1A2,COL3A1,CX3CR1,FAP,FCGR2A,FCGR3A/FCGR3B,FGF2,FGFR2,FGL2,FN1,GPR65,GRHL1,HLA-A,HPGD,ITGAL,LTBP2,MMP12,MMP14,MMP3,MSR1,PTN,SERPINE2,SMAD6,SMAD7,SMAD9,SOX9,VCAM1,WT1	488 (7)
trinitrobenzenesulfonic acid		chemical reagent	Activated	4.4	6.31e-15	CALCB,CCL11,Ccl2,CCL3L3,CCL4,CCL5,Ccl7,Ccl9,CCR1,CCR5,CD68,CLDN1,CLEC4D,CLEC4E,COL1A1,COL1A2,COL3A1,CSF2RA,Cxcl9,CYP11A1,CYP11B2,IL18,IL1R2,IL4,ITGAM,LUM,MMP12,MMP13,MMP3,MMP9,NCF4,PF4,PTGDS,PTGS2,PTX3,Saa3,TGFB1,TNF,TNFRSF12A	916 (18)
lysophosphatidylcholine		chemical - other		0.037	7.34e-15	ABCA1,ACSL3,ACSL4,AXL,BDNF,CCL2,Ccl2,CCL3L3,CCL5,CCN3,CD274,CD36,CD74,CD86,CYBB,DBI,DHCR7,FABP5,FDFT1,GGT1,GJA1,GPR132,HBEGF,HLA-DMA,HMGCR,IRF5,LDLR,LPL,LSS,MBP,MMP9,MSMO1,NAIP,NLRP3,OLR1,PLAU,PLAUR,PLP1,PPARG,PRXL2B,PTGS2,SERPINE1,SQLE,SREBF2,TGFB1,THEM4,TNF,TNFAIP3,TNFRSF9	1074 (21)
RETNLB		other	Activated	3.723	8.21e-15	CCL2,Ccl2,CCL3L3,CCL5,Ccl8,Ccl9,CCN4,CCR1,CCR2,CCR5,CD86,COL1A1,COL1A2,CTSE,E2F7,ELN,FAP,FN1,FRZB,FZD1,IGF1,IL4,IRS1,IRS2,LAMA1,MMP12,MMP2,PLA1A,PLA2G15,Saa3,SFRP1,SOCS2,TGFB1,TINAGL1,Tlr13,TLR2	1021 (18)
CREBBP	-0.348	transcription regulator		0.883	9.84e-15	AGT,ANXA6,AP3M2,ARHGAP24,AXL,B2M,BIRC5,BMP7,CAMK2D,CAMK2G,CCL5,CCND2,CCR5,CCR7,CD53,CD74,CD80,CDC6,CEBPA,CNN3,COL1A2,CRIM1,CRYAA/LOC102724652,CSF1,CXCL12,Cxcl9,CXCR4,CYBB,CYP11A1,DHFR,DHRS3,DTX1,EPSTI1,EVI2A,FGF2,FGFR3,FOSL2,FRMD4A,GFRA1,GIMAP1-GIMAP5,GM2A,GNG2,GRIN2A,HLA-G,HMGCS2,HVCN1,IL10RA,IL10RB,IL18R1,IL18RAP,IL7R,KLF2,KMO,LDLR,LGALS3BP,LPL,MCM3,MDM1,MMP11,MMP9,MSX1,MYO1F,NABP1,Nebl,PBX1,PD…	1070 (18)
CEBPD	-0.105	transcription regulator	Activated	4.037	1.07e-14	AGT,Akr1c14,ALOX5AP,ASNS,BCL2A1,BIRC5,BRCA1,C3,CASTOR2,Ccl2,CCL3L3,CCNB1,CCNB2,CD14,CSF3R,CXCR4,DEPP1,FBXO32,FBXW7,HK2,HP,IGF1,IGFBP5,IKBKE,ITGAM,ITGAX,MBP,MITF,MMP13,MMP3,MMP8,NGF,PDGFA,PPARG,PTAFR,PTGS2,Saa3,SLC2A1,TLR8,TLR9,TNF,TNFAIP6,TNFSF11	992 (19)
IFNAR1	0.625	transmembrane receptor	Activated	3.372	1.11e-14	ACOD1,ASS1,ATF3,AXL,B2M,CCL3L3,CCL4,CCL5,Ccl9,CD274,CD40,CD86,CIITA,CLEC4D,CLEC4E,CSF1,Cxcl3,Cxcl9,F10,F7,FAP,FN1,HLA-A,HMGCR,IFI16,IFNGR1,IL18,KLK9,LIF,Ly6a (includes others),Morrbid,Ms4a4c (includes others),Mx1,PLA2G7,PLAT,PTGS2,SDC1,SERPINE1,SMAD7,SOCS1,Sp100,SQLE,SREBF2,TLR2,TLR3,TLR7,TNF,TNFAIP2,TNFAIP3,TNFSF10,TNFSF13B,VCAM1,VEGFB	862 (17)
palmitic acid		chemical - endogenous mammalian		0.416	1.18e-14	ABCA1,ACSL4,ADIPOR2,AGT,ASNS,ATF3,BCL2L11,C1QTNF9B,CCL2,Ccl2,CCL3L3,CCL4,CCL5,CD28,CD36,CD68,CD86,CDC25C,CDKN2A,CERS6,COL1A1,COL5A1,COL8A2,CPE,CTSB,CTSD,CTTN,CYBA,CYBB,CYP1B1,CYP4F2,DPP4,ERN1,FBXO32,FN1,FOLR2,FOSL1,GDF15,GEM,GPAT3,HBEGF,HK2,HLA-A,HMOX1,HYOU1,IER3,IGF1,IL11,IL13RA2,IL1RN,IRS1,IRS2,KCNN4,KCNQ3,KDSR,LPL,LTBP1,MAFB,MALAT1,MMP2,MSX1,Mt1,Mt2,NCF1,NCF4,OLR1,Orm1 (includes others),PAX8,P…	1306 (23)
KLF11	-0.642	transcription regulator		-0.539	1.23e-14	AGT,BMP7,CAV1,CCL11,CCL2,CCL3L3,CCR2,CHRND,COL1A2,COL3A1,CXCR4,DCN,DIO2,DRD4,EDN1,GREM1,IL13RA2,IL4,ITGA1,ITGA2,ITGA3,LTBP1,MMP12,MMP13,MMP14,MMP2,MMP3,MMP8,MMP9,PDGFA,PDGFB,PDK4,PLAT,PLAU,PPARG,SERPINE1,SMAD6,SMAD7,TGFB1,TGFB3,TGFBR1,TGIF1,THBS2,TIMP2,TIMP3,TNF,VEGFA	1026 (19)
IFN alpha/beta		group	Activated	4.052	1.3e-14	AXL,BCL2L11,CCL2,CCL5,CCR2,CCR7,CCRL2,CD40,CD80,CD83,CD86,CLEC10A,CXCL14,CXCL16,Cxcl9,FGL2,GAS7,H2-Q5,HLA-A,IFI16,Ifi27l2a/Ifi27l2b,IRF8,ITGA2B,Ly6a (includes others),MRC1,Mx1,SOCS1,Sp100,TLR1,TLR2,TLR3,TLR5,TLR7,TNFSF10,TNFSF13,TNFSF13B	810 (16)
CpG oligonucleotide		chemical drug	Activated	4.66	1.32e-14	ABCA1,BCL2A1,BIRC5,C5AR1,CA9,CASP4,Ccl2,CCL3L3,CCL4,Ccl7,Ccl9,CCNB2,CCR1,CD14,CD274,CD36,CD40,CD80,CD83,CD86,CLEC4D,CLEC4E,DNMT1,FAS,FCGR2B,FCGRT,GRM4,IL18,IL33,IL4,INPP5D,ITGAX,LYN,MMP13,MSR1,OLR1,PHGDH,PRKCD,PTGES,PTGS2,RASSF4,RRM2,SAMSN1,SDC1,SERPINE1,SLC2A3,SLC40A1,SYK,TLR2,TLR9,TNF,TNFRSF13B,TNFSF10,TNFSF13,TNFSF13B,Trim30a/Trim30d,ZBP1	933 (15)
ERG	0.409	transcription regulator		0.099	1.48e-14	ARHGAP24,ARHGAP4,ARHGEF2,ATP10A,C11orf54,CAMK1D,CCNA2,CLDN1,CXCR4,DIAPH3,DOCK10,DOCK2,EPB41L3,EXT1,FKBP5,FLNB,FLNC,FZD1,GADD45A,GATA2,GPR160,HDAC6,HMMR,HPGD,IRS2,KIF20B,LAMA5,LAMB1,LEF1,LIPG,MAGI1,MMP3,MMP9,MPZL2,MYO1D,MYO5A,NEDD9,NFIL3,NFKBID,NRCAM,OLFM1,ORC6,PHLDB2,PLAT,PLAU,PLAUR,PLEK,PRDM1,PRKCI,PTGER4,PTPN11,PTPN6,RALGPS2,RASSF7,RBMS1,RCAN2,RGS3,ROCK2,RRM1,RRM2,SCNN1G,SLIT2,SOX9,SPP1,SREBF2,…	991 (19)
ID3	0.897	transcription regulator		1.863	1.55e-14	ADM,ADSS2,APAF1,BATF,BCL2L11,BMP7,BRCA1,CBFA2T3,CCL11,CCL5,CCNB1,CCND2,CCNE1,CCNE2,CCR1,CCR5,CCR7,CD72,CD83,CDC6,CDK1,CDKN2A,CSF1,CSF2RB,CXCR4,CXCR6,DTX1,DTX2,E2F2,EXO1,FCER1G,FLT3LG,IFI16,IFNGR1,IFNGR2,IL10RA,IL4,IL7R,INHBB,IRF4,IRF5,IRF8,LGALS1,LMO2,MAP3K14,MMP2,MMP9,PIK3R5,POLQ,PRDM1,PTPN3,PTPN5,RPRM,SDC1,SLAMF6,SMAD7,TNFSF10,TNFSF11,TRAF1,TRAF5,VCAM1,ZBTB16	1083 (22)
BCL6	1.288	transcription regulator		-1.435	1.65e-14	A2M,ANXA6,BCL2A1,BLNK,BMP2,CCL2,Ccl2,CCL3L3,CCL4,Ccl6,Ccl7,CCND2,CCR7,CD274,CD72,CD79B,CD80,CDKN2A,CHEK1,CIITA,CLCN2,CLEC10A,COL1A1,CSF1,DCSTAMP,DOCK10,EBI3,FAS,FCGRT,FCRL1,FGF2,FMOD,GADD45A,GATA3,GSTM5,HAPLN1,HOXD9,IL18,IL21R,IL4,IL7R,IRF4,IRF8,ITGA3,LBH,LDLR,LPIN1,Ly6a (includes others),MITF,MRC1,PFKM,PI4K2B,PIK3CG,PRDM1,PRSS23,PTPRO,PURG,SDC1,SEPTIN8,SERPINE1,SH3PXD2B,SOCS2,SOX9,SYK,TACSTD2,TB…	1047 (16)
PI3K (complex)		complex	Activated	3.104	1.69e-14	ABCA1,ALOX5AP,ATF3,BCL2A1,BCL2L11,BIRC5,CCL2,Ccl2,CCL4,CCNB1,CCND2,CCNE1,CCR1,CD274,CD55,CD79B,CD86,CDK5R1,CNR2,COL1A1,CTSD,CXCR4,CYBB,DAPP1,FABP5,FBLN5,FBXO32,FN1,FOSL1,GATA2,GATA3,GJA1,GSTM5,H19,HBEGF,HK2,HMGCR,HMOX1,IGF1,IL1RN,IL33,IL4,IL7R,ITGAM,ITGB2,KLF2,LEF1,LSP1,LTBP2,MAP2,MITF,MMP12,MMP13,MMP14,MMP2,MMP9,MRC1,PIK3CG,POSTN,PRDM1,PTGS2,RASA3,SAMHD1,SERPINE1,SGK1,SLC12A7,SLC9A1,SOX9,SPI1,SP…	1022 (19)
VDR	-0.669	transcription regulator		-1.397	1.72e-14	ABCC3,ACE,AGT,ANGPT2,ANLN,BMP2,BMP7,BRCA1,BUB1B,Ccl2,CCNB1,CCND2,CD14,CD36,CD38,CDC20,CDC45,CENPA,CHAF1A,CLDN1,Clec2d (includes others),COL1A1,CSF1,CYP2B6,DOK1,EDN1,FEN1,GADD45A,GATA3,GATA6,HK2,Hmgn2 (includes others),IER3,IGFBP5,IL18,IL1RN,IL4,KCNE4,KIF11,LBH,LDLR,LEF1,LGALS1,LPL,MAD2L1,MAGI1,MSX2,NASP,NCAPD2,NDC1,NEDD9,NGF,NUPR1,NUSAP1,PLIN2,PPARG,PRC1,PTGS2,PYY,RAD51AP1,RNF144A,RUNX2,SLC7A7,SO…	1059 (18)
BRD4		kinase		0.333	1.8e-14	ALDH1B1,AURKB,BHLHE40,CCNA2,CCND2,CCR1,CD274,CD4,CDC6,CDCA5,CEBPA,COL1A1,COL1A2,COL5A1,CXCR4,DCPS,DERL3,DRAM1,FN1,FOSL2,GADD45A,HMOX1,HS1BP3,IL7R,IRF4,IRF8,ITGA1,ITGA4,ITGA5,JARID2,KLF5,LAPTM5,LOXL1,LOXL2,MAL,MCM3,NUP210,PDGFA,PDGFB,PDGFC,PDGFRB,PLAT,PLAU,PRDM1,ROR1,RRM2,SLC16A6,SLC16A9,SLC7A2,SORD,SPP1,SUSD2,TGFA,THBS2,TOP2A,TYRO3	1097 (23)
TLR9	4.449	transmembrane receptor	Activated	2.372	1.81e-14	9830107B12Rik/A530064D06Rik,ABCA1,ACOD1,AIM2,ARRDC4,ATF3,Ccl2,CCL3L3,CCL4,CCL5,Ccl7,CCNA2,CCNB1,CCR7,CD274,CD300A,CD38,CD40,CD80,CD83,CD86,CERS6,CLN3,CSF1,CTH,EBI3,EDN1,FAS,FLT3LG,GCH1,HMOX1,IER3,IFI16,IL10RA,IL18,IL21R,IL33,IL4,IRF4,ISG20,KDELR3,LAIR1,LIPG,Mx1,NAMPT,PRDM1,PTGER2,PTGS2,PYCARD,RAB7B,Saa3,SDC1,SERPINE1,SGMS2,SMPD1,SMPDL3A,SOCS1,SPHK1,SPTLC1,SPTLC2,ST3GAL5,TGFB1,TLR7,TNC,TNF,TNFRSF1…	962 (15)
ADAMTSL2	1.198	other		-0.553	1.84e-14	COL11A1,COL12A1,COL15A1,COL16A1,COL5A1,COL6A1,COL6A2,COL8A1,ELN,ITGA1,ITGA3,ITGA4,ITGA5,ITGAM,ITGB4,LAMA1,LTBP1,MMP11,MMP13,MMP14,POSTN,SGCE,SPP1,TGFB1,TGFB3,THBS2,TIMP2,TIMP3,TNC,VCAM1
MRTFA	0.681	transcription regulator	Activated	2.093	1.86e-14	ACTA1,ANLN,CACNA1C,CAVIN2,CCL5,CCN5,CD177,CDKN2A,COL1A1,COL3A1,COL4A5,COL6A3,COMT,CTTN,CXCL12,CXCR4,CYBA,CYFIP2,DDAH1,DHCR24,DIAPH3,DMKN,EDN1,EFNA5,FIBIN,FLRT2,FN1,GADD45A,GSTM5,HLA-A,HPGD,ITGA11,ITGA2,ITGA5,LIMK1,LOXL1,LOXL2,LOXL3,MAP2,MMP9,MYH10,MYL9,MYOCD,NFIB,NREP,P2RY1,PGLYRP1,PGR,PTGS2,RAB27B,RPS6KA6,RUNX1,Saa3,SELENOP,SERPINE1,SGK1,SLIT2,SLIT3,SORBS1,TBXAS1,TNC,Tpm2,VCAM1,WAS,ZFHX4	1112 (20)
NKX2-3		transcription regulator		0.543	2.06e-14	ADAP1,ADM,AIF1L,ALPL,ANGPT2,ANGPTL4,ANLN,AOC3,ASNS,BMP2,CASP1,CAVIN2,CCNB2,CD36,CD38,CD68,CEP55,CRYAB,CSRNP1,CXCL16,DCLK1,EDN1,EXOC6,FGF2,FLRT2,GALNT15,GASK1B,GCH1,GDF15,GET1,GHR,HFE,HMMR,IL18BP,IL7R,KLF2,LGMN,MAP2,MFNG,MYO5A,NR2F1,PHGDH,PLA1A,PLEKHA4,PNPT1,POSTN,PRSS12,PSMB8,PSMB9,PTGS2,PTPRE,SERPINE2,SLC40A1,SMAD7,SNCAIP,SP110,SRPX,SRPX2,SYT11,TAP2,TMEM100,TRIM5,UNC93B1,VCAM1	332 (7)
Hbb-b2		enzyme	Activated	4.134	2.17e-14	BCL2L11,C1QA,CALCB,Ccl2,Ccl7,CCR2,CCR5,CD74,CEBPA,CIITA,CLEC7A,Cxcl9,CXCR6,CYBA,CYBB,FN1,FTL,HFE,IL10RA,IL16,IL2RG,ITGAM,LY86,SPI1,TF,TLR2	644 (11)
CKAP2L	-2.234	other	Inhibited	-5.292	2.22e-14	AURKB,BIRC5,BUB1,CCNB1,CCNB2,CDC20,CDCA8,CDK1,CENPA,CENPE,CENPF,CENPP,ERCC6L,KIF20A,KIF2C,KMT5A,MAD2L1,NCAPD2,NCAPG,NCAPH,NDC1,NEK2,NUF2,PLK1,SGO1,SKA1,SPC24,TMPO
IL15	1.202	cytokine		1.665	2.31e-14	BCL2L11,CAMK2D,CAMK2G,CCL11,CCL2,Ccl2,CCL3L3,CCL4,CCL5,CCND2,CCR1,CCR2,CD274,CD28,CD38,CD40,CD53,CD55,CD74,CD80,CD83,CD84,CD86,CDK6,CEACAM1,CKS1B,CMKLR1,CORO1A,CSF1,CX3CR1,CXCL12,CXCR4,CXCR6,DPP4,DUSP14,DUSP5,EDN1,ENO2,FAS,FCGR3A/FCGR3B,FLT3LG,FYB1,GATA3,GCNT1,GPC1,HAVCR2,HBEGF,HCST,HK2,HMOX1,IL18R1,IL18RAP,IL21R,IL2RG,IL4,IL7R,ITGAX,KLF2,Klrk1,LEF1,LIF,LSP1,LYN,MAPKAPK3,MCM5,MICB,MKI67,MLLT3,MSL…	941 (15)
paclitaxel		chemical drug		1.798	2.31e-14	ADGRE1,ADM,ADORA2B,ARHGEF2,ASIC2,ATF3,AURKA,BCL2L11,BHLHE40,BIRC5,CACNB3,CAV1,CCL2,CCR7,CD274,CD40,CD53,CD80,CD86,CDA,CDC20,CYP1B1,CYP4F2,DDAH1,DNMT1,DUSP5,ELL,EPHA2,FAM53B,FAS,FLT3LG,FOSL1,FOXM1,FST,GAD1,GDF15,GPR132,H2AX,HBEGF,HLA-A,HPSE,HSF4,IER3,IGHM,IL4,ITGA3,ITGA5,ITPKC,KCNN4,KDSR,KIF20A,LCP1,LCP2,MKI67,MMP9,MYO7A,NAV3,NCS1,NREP,PHGDH,PLAU,PLAUR,PPARG,PRELP,PTGS2,RAC2,RFTN1,RPS6KA1,SCN1B,SH…	759 (15)
ETS1	-0.163	transcription regulator	Activated	2.46	2.32e-14	ANPEP,ARL4C,ATP2A3,B4GALT5,BRCA1,CASP1,CAV1,CCL2,Ccl2,CCL5,CCNE1,CD14,CD79B,CDK6,CDKN2A,CITED2,COL1A2,EIF4EBP1,FCGR2A,FN1,HCST,HMOX1,HPGD,HPSE,HSPA1A/HSPA1B,HSPB8,IL4,IL7R,ITGA2B,ITGAM,ITGB2,Klrk1,LAIR1,LAMA5,LAMB1,LAMC1,MMP13,MMP2,MMP3,MMP9,MSR1,NCF1,NFIL3,PERP,PF4,PGR,PLAU,PRDM1,RUNX1,RUNX2,Serpinb9b,SERPINE1,SLAMF6,SLC7A11,SPI1,SPP1,SRD5A1,SYVN1,TBXAS1,TDP2,TGFA,THY1,TNF,TWIST1,VEGFA,VIM,WAS	1122 (26)
HMGA1	2.535	transcription regulator		1.255	2.73e-14	AGT,ALPL,ARL4A,B2M,BOK,BRCA1,CAV1,CAV2,CCNA2,CCND2,CD80,CITED1,COL1A1,COL1A2,CPE,CRYAB,CTSC,CTSH,DHCR7,EPB41L4A,FOSL2,GATA2,GHR,GNA15,H19,HCK,HMGCR,IER3,IGF1,IL4,IPMK,ITGAL,KLF2,LAMA1,LAMB1,Ly6a (includes others),MAPK8IP1,MMP9,MYO1F,NECTIN1,NFIB,NFIX,Pou3f1,PPARG,PSEN2,PTGS2,PTH1R,PTPRU,SFXN1,SOD3,SRPX,STEAP3,SYK,TFAP2C,TFEB,TWIST1,VIM,WNT6	1183 (25)
IL1		group	Activated	3.118	2.74e-14	APOE,BDNF,BHLHE40,BMP2,C3,CASP1,CBR3,CCL2,Ccl2,CCL4,CCL5,CCR7,CD40,CD55,CEACAM1,CLEC7A,COL1A1,CP,CSF1,CSF2RB,CTSB,CTSC,CYP2B6,DCN,EDN1,FAS,FGF7,FN1,FPR1,FST,GDF15,GGT1,GJA1,H19,HMGCR,HMOX1,HP,IGF1,IL11,IL1R2,IL1RN,IL33,IL4,IRF4,ITGAM,ITGB2,LAMB1,LAMB2,LDLR,LIF,LRAT,LYZ,MMP13,MMP2,MMP3,MMP9,NFATC2,NGF,NR1H3,NRP2,PDGFA,PDGFRB,PPARG,PTGS2,RUNX2,S100A3,Saa3,SERPINE1,SLC2A1,SLC2A3,SOX9,SPHK1,TGFB1,TGF…	1221 (16)
HDAC1	-0.379	transcription regulator		-0.124	3.03e-14	ABCD2,Acp5,ALOX5AP,AMPD3,ANGPT2,APAF1,ATF3,BDNF,BMF,CAVIN2,CCL5,CCNA2,CCNB1,CCNB2,CCND2,CCNE1,CCNE2,CD4,CDC25C,CDC6,CDK1,CDKN2A,CEACAM1,CEBPA,CLDN1,COL1A1,COL1A2,DHFR,E2F2,FAS,FN1,FOXM1,H2AX,HLA-A,IL4,ITGB4,KLF2,LGR6,LIG1,LMO2,MCM10,MCM3,MCM5,METTL9,MME,MMP9,Mt1,Mt2,MYO1F,NASP,PAX8,PDGFA,PDGFB,PLAU,PLK1,PPARD,PPARG,PTGS2,PTPN6,RGS10,RRM2,RUNX2,SERPINE1,SFRP1,SGK1,SMAD7,SOX11,SOX9,SPP1,Sprr2h,TBX6…	1002 (20)
bee venom		chemical - endogenous non-mammalian		1.454	3.28e-14	ACOD1,Ccl2,CCL5,Ccl7,CCNB1,CYBB,CYTIP,EHD1,FYB1,GADD45A,GPR35,H2-Q5,IFRD1,IL11,IL13RA2,ITGA5,ITPKC,KIFC1,KLF2,LCP2,MEFV,MKI67,NFIL3,NLRP3,NUPR1,NUSAP1,OSM,PRC1,PTGS2,PTPN11,Saa3,SLC7A11,TAMALIN,TNF,TNFAIP2,TNFAIP3,Tnfsf9,TOP2A,TRAF1	904 (12)
MITF	-2.212	transcription regulator		-1.028	4e-14	Acp5,APOE,APOLD1,AURKB,BRCA1,C8orf44-SGK3/SGK3,CCNB1,CDCA8,CDK5R1,CDKN2A,CENPF,CEP55,CHAF1A,CHTF18,COL1A1,CRYBG1,DAPK1,DCSTAMP,ECT2,FAM53B,FBXO32,FGD4,FMOD,FN1,GM2A,GPM6B,GPR137B,GREB1,HAPLN1,HPGD,HPGDS,INPP4B,IRF4,ITGA3,ITGA4,KAZN,KIF20A,KIF4A,KIFC1,LIG1,MBP,MCM2,MCM4,MCM5,MITF,MMP14,MYL4,NCAPD2,NUF2,ORC6,PHACTR1,PLA1A,PLK1,PPM1H,PSEN2,RAB27A,SDC1,SERPINE1,SERPINF1,SORT1,SOX9,SPAG5,SPC24,TACC3,T…	597 (7)
FGF1	1.316	growth factor		-1.169	4.23e-14	ACTA1,ADGRE1,AKR1B10,ANGPT2,APOE,Ccl2,CCN4,CCN5,CD68,CPXM1,DIO3,DNMT1,EDN1,EN1,Fndc1,FZD1,GSTM5,HMOX1,IL4,IRS1,ITGAM,ITGAX,LRRC17,MAB21L1,MKI67,NDNF,NR1H3,PDGFA,PMEPA1,POSTN,PRICKLE1,PTGS2,PXYLP1,RHOU,SGMS1,SLC7A2,SPP1,TCF7L2,TEAD4,TGFB1,TGFB3,TIMP3,TNF,TNFRSF12A,VCAM1,VEGFA	951 (21)
NFIC	1.696	transcription regulator	Activated	3.086	4.51e-14	ALDH2,B2M,CACNA1A,CCL2,CCNB1,CD74,CDKN2A,COL6A1,COL6A2,CSF1,CYP11A1,CYP2S1,EBF3,FAM3C,GPM6B,GPX7,HLA-A,HOXB3,IL1RN,ITGB2,KAZALD1,LEF1,LGALS3BP,LPXN,MMP2,MRC2,NFATC4,NFIA,NOTUM,PDGFA,PLAC8,PLEK2,PNMA2,RGS16,RNF130,SELENOP,SLC7A2,STAT5A,TBX15,TGFB1,TMEM119,TREM2,WNK4	790 (15)
KITLG	0.48	growth factor		1.573	4.92e-14	AIF1,ALOX5AP,AXL,B2M,BCL2L11,BIRC5,BLVRB,CALCB,CASP1,CAVIN2,CCL2,Ccl2,CCL22,CCL3L3,CCL4,CCNA2,CCNE1,CD14,CD3G,CD68,CEBPA,CREG1,CSF1,CSF3R,CXCL12,CXCR4,DHCR24,FABP5,GAS6,GJA1,HCK,HMOX1,HOXB4,Ifi27l2a/Ifi27l2b,IGHM,IL11,IL16,IL18,IL1RN,IL4,IRAG1,ITGA2B,KPNA2,LAPTM5,LDLR,LTC4S,MME,MMP2,N4BP2L1,ORAI1,OSM,PARVB,PDGFB,PF4,PRKCB,PTGER3,PTGS2,RCC2,SAMSN1,SHC1,SLC44A2,SOCS1,STIM1,SYK,Tmsb4x (includes othe…	958 (19)
HIF1A	-0.513	transcription regulator	Activated	2.3	4.97e-14	ACE,ADM,ADORA2B,AGT,ALOX5AP,ANGPTL4,APOE,ASNS,AURKA,AXL,BGN,BHLHE40,BIRC5,BMP2,BRCA1,CA9,CAV1,CAVIN2,CCL2,Ccl2,CCL22,CCL3L3,CCL4,CCL5,Ccl7,CCN3,CCR2,CCR5,CCR7,CCRL2,CD274,CD36,CDKN2A,CITED2,CLDN1,COL1A2,CORO1A,COX6B2,CSF1,CTDSPL,CTPS1,CTSD,CXCL12,Cxcl3,Cxcl9,CXCR4,CYP2S1,DPF3,DTX1,EDN1,EIF4EBP1,ENO2,EPAS1,FAS,FHL3,FN1,GATA6,GHR,GJA1,H2AX,HES6,HIF3A,HK2,HMOX1,HP,IFI16,IGF1,IGFBP5,IL17RA,IL4,INHBB,…	1036 (16)
Insulin		group	Inhibited	-2.276	5.08e-14	ABCA1,ACTA1,ADIPOR2,AGT,AGTR2,ANGPTL4,APAF1,APOE,ASB4,ATF3,BDNF,BIRC5,CA3,CASP1,CAV2,CCL2,Ccl2,CCL4,CCL5,CCNE1,CCNE2,CD36,CEBPA,CHAT,COL1A1,COL1A2,COL3A1,COL5A1,COL6A1,CREB3L3,CRYAB,CTH,CYBB,CYP11A1,DBI,DHFR,DUOX1,EDN1,EIF4EBP1,EPAS1,ERRFI1,FBXO32,FDFT1,FGF2,FN1,FTL,GATA3,GPLD1,GREB1,HIF3A,HK2,HMGCR,HMOX1,HP,HPSE,HSD11B2,HSP90AA1,IGF1,IGFBP5,IL13RA2,IL18,IL4,IRS1,IRS2,ITGA1,ITGA3,LAMB1,LDLR,LGALS…	1372 (23)
PTH		other		1.78	5.2e-14	Acan,Acp5,ADD3,AHNAK,ALPL,BHLHE40,BMP2,CCL2,Ccl2,CCN5,CLEC11A,COL1A1,COL1A2,CSF1,CXCL12,CXCR4,CYBA,FN1,FOSL2,GJA1,HDAC4,IGF1,IGFBP5,IL11,IL33,LEF1,MME,MMP13,MMP2,MSX2,NDRG2,NFIL3,PALM,PDGFA,PDK4,PHLDB2,PLAU,PLXDC2,POSTN,PTGS2,PTH1R,RUNX1,RUNX2,Saa3,SFRP2,SMAD7,SORT1,SOX9,SPP1,STC1,TGFB1,TMEM119,TNFRSF11A,TNFRSF11B,TNFSF11,WNT4	1059 (23)
IFN Beta		group	Activated	2.357	5.21e-14	ACOD1,APAF1,APOBEC3B,ATF3,Bst2,C3AR1,CASP4,CAV1,CCL2,Ccl2,CCL22,CCL5,Ccl8,CCR7,CD163,CD22,CD274,CD40,CD74,CD80,CD83,CD86,CXCL14,Cxcl9,CYBB,DPP4,FCRL1,FKBP5,FN1,GAS6,HLA-A,HLA-G,IFI16,IFNAR2,IFNGR1,IL11,IL1RN,ISG20,KMO,MAL,MARCHF1,MMP9,MSX1,Mt2,Mx1,NCAPG,OLR1,PNPT1,QPRT,RALGPS2,SAMHD1,SERPINE1,SLC16A6,SLC7A11,SOCS1,SPHK1,SPP1,SPRY2,SPRY4,TDO2,TGFB1,TGFBR1,TLR3,TLR5,TLR7,TLR9,TNF,TNFSF10,TRIM14,Tri…	962 (13)
STAT4		transcription regulator		1.638	5.78e-14	ACSS1,ADSS2,AHNAK,ARHGAP15,BCL2L11,C3,CCL2,CCR5,Ctla2a/Ctla2b,Cxcl9,Cyp2d22,DDAH2,Dppa1,EBI3,ENO2,ERRFI1,FCER1G,FYB1,GATA3,GJA1,HES6,HEXB,HLA-DQB1,Hspa1b,IER3,IL10RA,IL18R1,IL18RAP,IRF4,ISG20,ITIH5,LPIN1,LRRFIP1,MATK,MLLT3,Ms4a4c (includes others),Mt1,Mx1,PER1,PGP,PLAC8,PRDM1,PRDX6,RASL12,RCN3,RGS16,RNF130,RRAD,SELENBP1,SELPLG,SERPINE1,SLC2A3,SMPDL3A,TGFA,TGFB3,TLE6,TNF,TPD52,Trim30a/Trim30d,TSPA…	924 (13)
isobutylmethylxanthine		chemical toxicant	Activated	2.564	5.81e-14	ABCA1,ACE,ACSL3,ACSL4,AGT,ALDH3B1,ANGPTL4,BDNF,CAV1,CAV2,Ccl2,CCL22,CCNE1,CCNE2,CD14,CD36,CEBPA,COL1A1,COL1A2,COL3A1,COL5A1,COL6A1,CXCR4,CYP11A1,DHFR,DHRS3,ENC1,FN1,HSD17B7,IL13RA2,IL2RG,IL4,ITGA1,ITGA3,ITGB2,LPL,MERTK,MITF,MMP13,MMP2,MMP3,Mt1,Mt2,NR1H3,PDGFRB,PDK4,PGR,PLAAT3,PLAT,PLIN2,PPARD,PPARG,PTGFRN,ROCK2,SERPINE1,SGK1,SYK,TGFB1,THBS2,TIMP2,TIMP3,TNC,TYRO3	1343 (22)
ATP		chemical - endogenous mammalian		1.474	5.84e-14	ADAMTS9,ADM,BCL2L11,BDNF,BIRC5,CALCB,CAPN1,CASP1,Ccl2,CCL4,CCR5,CCR7,CD14,CD274,CD83,CD86,CLDN1,CXCR4,GRIN2A,H2AX,HBEGF,IL18,IL1RN,IL33,ITGA4,ITGAM,MBP,MMP13,MMP3,NLRP3,NRP1,P2RX4,P2RX7,PADI4,PTGS2,PYCARD,SERPINE1,SOX9,SPHK1,SREBF2,TNF,TNFSF11,TRPC3,TUBB3,TXN,VCAM1	1067 (18)
amlexanox		chemical drug	Inhibited	-4.49	6.1e-14	ADGRD1,ALDH1A1,C1R,C1S,C5AR1,CCL11,CD163,CLEC10A,CLEC3B,CYP7B1,DCN,DPEP1,DPP4,EPHA3,FLRT2,GAS6,GSTA3,HPGD,IGF1,IGFBP5,IGSF10,IL33,LTBP1,PF4,PI16,RCN3,Saa3,SERPINE2,SERPINF1,VIPR2,VTN
NFATC2	4.597	transcription regulator		0.854	8.17e-14	ABCA1,AIF1,AXL,BATF,BCL2L11,CASP4,Ccl2,CCL22,CCL3L3,CCL5,CCNA2,CCNB1,CCNE1,CCR5,CCR7,CD274,CD3G,CD40,CD80,CD83,CD86,CITED2,CRYAB,CTNNAL1,CX3CR1,Cxcl9,EBI3,EDN1,FAS,FGL2,FOXM1,GATA3,HAVCR2,IER3,IKZF1,IL18,IL4,IRF4,IRF5,IRF8,IRGM,ISG20,ITGAM,JARID2,MERTK,MITF,PLAT,PPARG,PTGS2,PTPRS,S100A3,SLAMF6,SOCS1,SOCS2,STAT5A,TGFB1,TLR2,TLR3,TNF,TNFSF13B,Tnfsf9,TRAF1	1040 (14)
TICAM1	-1.014	other	Activated	3.85	8.62e-14	ACOD1,APOBEC3B,CASP4,CCL2,Ccl2,CCL3L3,CCL4,CCL5,CCRL2,CD38,CD40,CD80,CD86,FAS,FPR1,GDF15,IFI16,Ifi47,Igtp,IKBKE,IL18,IL18BP,IL4,IRGM,ISG20,ITPR2,JAG1,MAFF,MCM2,MEFV,MKI67,Ms4a4c (includes others),Mx1,PILRA,PTGS2,SAMHD1,SERPINE1,SLC7A2,SOCS1,TFEC,TLR2,TLR3,TNF,TNFAIP3,TNFSF10,TNFSF11,Tnfsf9,TOR1AIP2,VCAM1	611 (18)
ATP-gamma-S		chemical reagent	Inhibited	-2.155	9.29e-14	C3,CASP1,CCL2,CCL22,CCL4,CCR1,CCR5,CCR7,CD40,CD55,CD72,CD83,CD86,CSF1,CXCR4,IL16,IL1R2,IL1RN,IL7R,IRF4,MMP19,MMP9,MPEG1,NLRP3,NRP1,P2RX7,PYCARD,TGFA,TLR1,TLR5,TLR7,TLR8,TNF,WARS1	975 (14)
Tnf (family)		group	Activated	3.461	9.51e-14	ABCC3,ATF3,BCL2A1,BIRC5,C3AR1,CASP1,CCL2,Ccl2,CCL4,CCL5,CCR1,CCR5,CCRL2,CD163,CD22,CD274,CD4,CD40,CD72,CD86,CSF1,CXCL12,CYP2B6,DUOX1,FBXO32,FCGR1A,FST,GHR,GJA1,GJA5,IFI16,IGF1,IKBKE,IL10RA,IL18,IL1R2,IL1RN,IL2RG,IL33,IL3RA,JAG1,LGALS3BP,MMP13,MMP9,MSX2,PDGFB,PHF11,PLEK2,PPARG,PSMB9,PTGER3,PTGS2,RUNX2,Saa3,SERPINE1,SHISA5,SIGLEC1,SP110,SPN,ST6GAL1,TLR2,TNF,TNFAIP3,TNFAIP6,TNFRSF9,TNFSF11,TNFSF13B,…	741 (13)
CCND1	0.386	transcription regulator	Inhibited	-2.736	9.54e-14	AHNAK,ARHGEF2,AURKA,BIRC5,BRCA1,CCNA2,CCND2,CCNE1,CCNE2,CDC45,CDC6,CDCA2,CDCA8,CDK6,CDKN2A,CENPF,CENPK,CENPN,CEP55,CIP2A,CLSPN,COL1A1,COL27A1,CPEB1,CPED1,DDIAS,DHCR24,DNMT1,DTL,E2F7,E2F8,EPHA2,ERRFI1,FAM83D,FGF7,FOXM1,GPC6,HSPA1A/HSPA1B,HSPB8,IER3,KIF11,KIF20A,KIF20B,KIF2C,KIF4A,LAMB2,MAFF,MARK1,MCM10,MCM4,MELK,MFSD6,MMP2,MMP3,MTFR2,MYO7A,MYRIP,NCAPH,NIBAN2,PCLAF,PGR,PLK1,PMEPA1,PPARG,PTPRC,RACGA…	683 (14)
ELOVL3		enzyme	Activated	4.243	1.02e-13	Acp5,ACSBG1,C3AR1,CD53,CD68,COL1A2,COL3A1,COL6A3,CTSS,CYBB,CYP2B6,EPAS1,FCER1G,FDFT1,HMGCR,HMGCS2,IFI16,IGSF6,IQGAP2,ITGB2,LIPA,LSS,LUM,LYZ,MMP2,MSMO1,MSR1,PLA2G7,SLAMF7,SPP1,Trim12a,TYROBP
NC410		biologic drug		-0.385	1.05e-13	ATF3,BASP1,Cbr2,CCL3L3,Ccl6,Ccl8,CD274,CD36,CD3E,CD74,CLEC10A,Cxcl9,F13A1,FCGRT,FOLR2,GAS6,GNGT2,HK2,HSPA1A/HSPA1B,IER3,IL1R2,KLF2,LYVE1,MMP12,MMP14,MMP9,MPEG1,MRC1,Mt1,OGFRL1,OSM,PLTP,RUNX2,SEMA4D,SOCS1,TGFB1,TIMP2,VEGFA,Wfdc17
THRB	3.449	ligand-dependent nuclear receptor		0.964	1.12e-13	ABCD2,Acp5,ACTA1,AKT3,AMPD3,CASP1,CCL2,Ccl2,CCL22,CCN4,CCNB1,CCND2,CCNE1,CCR1,Cd33,CDK6,CEBPA,CLEC10A,CTSB,CTSD,CTSH,CXCR4,DCN,DHCR24,EIF4EBP1,FGFR3,FOSL1,FRZB,FZD1,GCH1,GJA5,HCN4,HLA-DMB,IGHM,IL4,LDLR,LEF1,LPL,LYZ,MBP,MMP13,MMP2,MMP9,NCF1,NLRP3,NR1H3,P2RY14,PDK4,PER1,PPARG,PTAFR,PTGDS,PTGS2,RUNX2,SERPINE1,SFRP1,SFRP2,SLAMF8,SLC25A45,SLC7A11,SPP1,Sprr2g,SREBF2,STAT5B,STRA6,Sult5a1,TGFB1,THRB,TLE2…	907 (18)
NR3C2	1.074	ligand-dependent nuclear receptor		1.786	1.15e-13	AGT,Apoc1,APOE,BCL2A1,CCL2,Ccl2,CCL3L3,CCL5,CCR5,CD36,CNN3,COL1A1,COL3A1,CXCR4,CYFIP2,CYP1B1,DES,EDN1,Fcrl2,FGF2,FKBP1B,FKBP4,FKBP5,FN1,GHR,HLA-DQB1,IGF1,KCNJ10,MAP2,MMP12,MSRB1,NDRG2,NFIA,PLAT,PTGDS,PTGS2,PTX3,RRAD,SERPINE1,SGK1,SLC9A1,SPHK1,TGFB1,TNF,TSPYL4,TUBB3,VCAM1,VEGFA,VEGFB	1089 (18)
TBX21		transcription regulator		1.496	1.26e-13	BIRC5,BUB1,CCL2,CCL3L3,CCL4,CCL5,CCNB1,CCR5,CD300LF,CD38,CD83,CDC45,CDC6,CDCA5,CDK1,CDK6,CENPE,CENPF,CLSPN,CX3CR1,DENND1B,DTL,E2F7,EXO1,GATA3,HAVCR2,IKZF1,IL18,IL18RAP,IL4,IL7R,Klrk1,PRDM1,PSEN2,PTGER4,RUNX1,SELPLG,SLAMF7,SLC40A1,SPHK1,SPP1,TNF,TNFSF11	1146 (21)
RNF5	-0.201	enzyme	Inhibited	-3.639	1.26e-13	BOK,CCNA2,CD14,CD22,CD276,CD79B,CD86,CDK1,COL11A1,COL12A1,COL15A1,COL16A1,COL1A1,COL1A2,COL3A1,COL5A1,CST3,CTTN,CX3CR1,EMP2,FDFT1,FOSL2,HMGCR,IGF1,IL2RG,KCNK2,KDELR3,MAP3K14,MMP14,SEC16B,SREBF2,TGFB1,TGFBR1,TLR2,TNF,TNFRSF11A,TNFRSF11B,TREM2	113 (4)
methylselenic acid		chemical reagent		1.342	1.41e-13	ABCA5,ACSL3,ADD3,ALDH3A2,APOD,ATF3,ATF5,ATP11A,AURKA,BCL2A1,BIRC5,BLVRB,BRCA1,BUB1B,CAMK2N1,CCNA2,CCNB1,CCNB2,CDC20,CDC25C,CDC6,CDK1,CDKN2A,CENPA,CENPF,CHAF1A,CORO1A,CREB3L2,DHCR24,DHFR,EPHX1,FKBP5,FN1,FOXM1,GADD45A,GATA2,GDF15,HMMR,HSD17B11,IGF1,INPP4B,ITGB4,KIF11,KIF20B,KLHL2,MCM2,MCM3,MCM5,MKI67,MXD1,NFIL3,NREP,PLCB4,PLK1,PPFIA1,PPM1D,PTGES,RAB29,RAB31,RGS10,RRM1,RRM2,SGK1,TLR2,TNFAIP3,TOP2A,V…	1289 (22)
mir-223		microRNA	Activated	3.206	1.54e-13	ABCA1,AMPD3,APOBEC1,C5AR1,CAMKK1,CARD11,CCNB1,CCNE1,CD180,CD274,Cd33,CD36,Clec2d (includes others),CLEC4E,CSF1,FAM20C,FBXW7,FGL2,GASK1B,GPR65,GSTM5,HPGDS,IFI16,IGF1,IL18,IL1RN,LEF1,LMO2,LPL,Ly6a (includes others),MCTP2,MMP13,MMP27,MMP8,MSMO1,Mt2,MYO1D,NDRG2,NFIA,NLRP3,PADI4,PGAP1,POSTN,RASGRP4,S100A6,SLC16A7,SLC40A1,Tlr13,TLR7	758 (13)
BNIP3L	-0.867	other	Activated	3.421	1.55e-13	AURKA,BLNK,Ccl2,CCNA2,CCNE2,CD22,CD79B,CENPE,CENPF,CHEK1,CST3,Dleu2,FANCD2,GADD45A,HK2,IL16,ITPR3,KIF11,NUF2,PDGFRB,PIK3CD,PTK2B,RRM2,SFRP1,SGO1,SYK,TGFB1,TIMP2,TOP2A	828 (11)
TOR1AIP1	0.077	other	Inhibited	-2.041	1.57e-13	ATP2A1,BUB1B,CCNB2,CDC20,CDK1,CENPF,DES,DLGAP5,E2F2,FAM83D,GMFG,HES6,IGFBP5,KIF18B,KIF4A,MYMK,NCAPG,PBK,PCLAF,PLK1,RAPSN,RRM2,TOP2A,TPX2
MCC950		chemical reagent		0.63	1.65e-13	ADGRE1,CASP1,CCL2,Ccl2,CD40,CD68,CD80,CD86,CX3CR1,CXCR4,FAS,IL11,IL18,IL4,IL7R,ITGA4,ITGAM,ITGAX,MMP9,MRC1,NLRP3,PYCARD,SIGLEC1,SIRPA,TGFB1,TNF	1080 (18)
estradiol-17beta-benzoate		chemical reagent		-0.231	1.82e-13	ACE,ALOX5AP,BDNF,BGN,BRINP2,CCKAR,CCNE1,CD74,CHST11,COL1A1,COL3A1,COL8A1,CYP2F1,DOCK5,ENPP1,FMOD,FOSL2,GALNT6,GATA2,GFRA1,GREB1,HLA-A,HLA-DQA1,INF2,INMT,ISLR,LAMB1,LBP,LUM,MAD2L1,Mamld1,MRC2,MSX1,NECTIN1,NET1,NPY1R,OXTR,PCDH20,PGR,PITX1,Pou3f1,PTGDS,RBMS3,RET,RPS6KA6,RRAD,RYBP,SDC1,SFRP5,SLC2A12,STC1,TAC3,TGFB1,Tmsb4x (includes others),TNFRSF11B,TNXB,TYRO3,UNC5B,VGF,WNT4,ZNF804A	619 (7)
IRF8	3.668	transcription regulator	Activated	3.592	1.98e-13	ADGRE1,APOE,ATF3,B2M,CACNA1G,CCL5,Ccl9,CCR2,CCR7,CD14,CD37,CD4,CD40,CD74,CD80,CD83,CD86,CEBPA,CIITA,CSF3R,CTSS,CXCL16,Cxcl9,CYBB,ENPP1,FAS,GABRA3,GNA15,IL17RA,IL18,IL1RN,IL4,IRF4,IRF5,IRF8,ITGAM,ITPR3,KCNK6,LIF,LSP1,Ly6a (includes others),MAFB,MMP9,MSR1,PRDM1,RASSF5,RIMS3,STX11,STX2,TBX18,TLR3,TLR9,TNF,TNFSF10,TNFSF13B,TREM2,TYROBP,ZFHX3	871 (14)
cholecalciferol		chemical - endogenous mammalian	Activated	2.656	2.04e-13	Acp5,BDNF,BIRC5,CCL2,CCL5,CD14,CD300A,CD38,CD40,CD80,CD83,CD86,CDA,CEBPA,COL1A1,CSF1,EDN1,F13A1,FAM20C,GAS7,HK2,IGF1,ITGAM,ITGAX,ITGB2,LRRC25,MS4A6A,MYO6,PDGFRB,PDK4,PFKM,PLD4,PPARG,PRKCB,PTH1R,RUNX2,SERPINE1,SP7,SPP1,TGFB1,TNF,TNFRSF11B,TNFSF10,TNFSF11,TREML2,WT1	1096 (19)
resveratrol		chemical drug		-1.731	2.32e-13	AIF1,APAF1,ATF3,BCL2A1,BDNF,BIRC5,BMP2,CCL2,Ccl2,CCL3L3,CCL5,CCNA2,CCNB1,CCND2,CCNE1,CD14,CD163,CD36,CD40,CD68,CD80,CD86,CDK6,CDKN2A,CX3CR1,CYBB,CYP11A1,CYP1B1,CYP4F2,DAPK1,EDN1,FAS,FN1,FOSL1,FOSL2,FOXM1,GATA3,GDF15,HMGCR,HMMR,HMOX1,IL18,IL4,IL7R,ITGA1,ITGA2B,ITGAL,JAG1,LDLR,MALAT1,MICB,MITF,MMP13,MMP2,MMP3,MMP9,MRC1,PDGFA,PDGFB,PDK4,PGR,PLAU,PPARG,PPP1R13B,PSEN2,PTGS2,PTPN11,SERPINE1,SP7,SPHK1,S…	984 (16)
bortezomib		chemical drug	Inhibited	-3.265	2.35e-13	ALPL,ASF1B,ATF3,AURKA,BAG3,BCL2A1,BCL2L11,BIRC5,BRCA1,CASP1,CAV1,Ccl2,CCL22,CCL4,CCL5,Ccl9,CCN5,CCNB1,CCND2,CDKN2A,CRYAB,CSF2RA,CSF2RB,CXCL12,Cxcl9,CXCR4,CXCR6,DRD4,ERN1,FANCD2,FAS,FST,GADD45A,GDF15,GHR,GREB1,HSD11B2,HSP90AA1,HSPA1A/HSPA1B,Hspa1b,IGF1,IGHM,IGKC,IL10RB,IL33,IRF4,IRS1,ITGA4,LIF,MICB,MITF,MYOCD,NECTIN2,PGR,PKIB,PRDM1,PTGS2,SDC1,SH3BP2,TGFB1,TLR7,TLR8,TLR9,TNF,TNFSF10,ULBP1,VCAM1,VEG…	892 (12)
DUSP1	-0.466	phosphatase		-0.257	2.72e-13	Acp5,ATP2A1,BMP2,CCL2,Ccl2,CCL3L3,CCL4,CCN5,CD40,CD86,CLEC10A,COL3A1,CYBB,FOSL1,GDF15,GJB2,IER3,IFI16,IL1RN,IRF4,IRF8,ISG20,LUM,MEFV,MERTK,MRC1,Mx1,MXD1,NAMPT,NRP1,OLR1,OSM,PAQR7,PDGFA,PDGFB,PLAT,PLAUR,PLIN2,PRDM1,PTGS2,SERPINE1,SLC15A3,SOCS1,STAT5A,SYNPO,TLR2,TNF,VCAM1,ZFP36	1015 (15)
COLQ	3.492	other		0.765	2.76e-13	ASPN,BDNF,BGN,CHRND,COL11A1,COL6A3,COL8A1,DCN,DTNA,EXT1,FBLN5,FGF7,FN1,FRAS1,GPC1,LAMA4,LAMB1,LAMB2,LTBP1,LTBP4,MFAP2,MMP19,MMP2,MMP9,NID2,PRELP,RAPSN,SSPN,TGFB1,TGFB3,WNT4
norepinephrine		chemical - endogenous mammalian		-0.638	2.78e-13	ABCA1,ACTA1,ADRA2B,ATP7B,BDNF,CACNA1G,Ccl2,Ccl9,CCR2,CHAT,COL1A2,CXCR4,DCLK3,DES,DIO2,DRD4,EDN1,ETNK1,FGF2,FN1,FOSL2,FST,GDF15,GEM,GMNN,GRK3,HMOX1,IL4,IRS2,LBP,LRRC73,MMP2,MMP9,NGF,NPY1R,PADI4,PDE8B,PER1,PLAGL1,PPARG,PTGES,PTGS2,SERPINE1,SGK1,Sik1,SLC2A1,SLC6A2,SMAD7,TGFB1,TINAGL1,TNF,VEGFA,WHRN,WNT10A	823 (18)
IHH		enzyme		0.18	3.27e-13	Acan,ALDH1A1,ALPL,CA9,Ccl2,CD163,CD72,CHST11,COL11A1,COL27A1,EDIL3,EN1,FGFR2,FGFR3,FZD1,GPC3,GPR34,HAPLN1,HSD17B7,IL18,MMP13,MRC1,NR2F2,Nrg1,PDK4,PF4,PLBD1,POSTN,PTH1R,RUNX2,Serpinb6b,SKA1,SPP1,TCF7L2,TNF,TNFRSF11B,VEGFA
IL7		cytokine	Activated	2.028	3.68e-13	BCL2L11,BLNK,CCL2,Ccl2,CCL4,CCND2,CD274,CD3G,CD86,CDK6,CEACAM1,COL1A1,CSF1,CXCR4,DPP4,DUSP5,E2F2,EBF1,FAS,FLT3LG,FN1,GATA3,HAVCR2,HCST,IGHM,IL18R1,IL18RAP,IL4,IL7R,KLF2,LEF1,LIF,Ly6a (includes others),LYN,MAPKAPK3,MLLT3,MMP13,MMP9,RGS16,RUNX2,SELPLG,SLC2A1,SMAD7,SOCS1,TNF,TNFRSF9,TNFSF10,TNFSF11	916 (16)
ADRB		group		-1.171	3.72e-13	ACSS1,ANGPTL4,ATF3,ATF5,AXL,BDNF,BHLHE40,BOK,CASP4,CAVIN2,Ccl2,CCNA2,CCNE1,CD40,CD68,CDK6,CDKN2A,CLEC4D,CRYAB,DIO2,FAM110C,FAS,GADD45A,GDF15,GSTA3,HMOX1,HSD17B7,HSPD1,KLHL6,LBH,LPIN1,LSS,LTBP1,MMP9,MSMO1,NEK2,NOD1,PDGFB,PPM1D,PTGS2,SLC40A1,SLC6A9,SLC7A11,SMAD6,TRAF1,WEE1,YPEL3	1075 (21)
cerivastatin		chemical drug		-1.415	3.87e-13	ASS1,BMP2,CCL2,CD36,CD40,COL1A1,CYP1B1,CYP2B6,DBI,FGF2,FN1,GCH1,HMGCR,HMOX1,ITGAL,ITGB2,ITGB4,KLF2,MAL,MMP9,NET1,PDGFA,PLAT,PLAU,PLAUR,PPARG,PTGDS,PTGS2,SERPINE1,TGFB1,TNF,VCAM1,VEGFA	879 (16)
EDN1	-1.881	cytokine		0.295	4.03e-13	ACTA1,ADAM19,ANXA6,BCL2A1,CCL2,CCR7,CDK1,COL1A2,COL5A1,COMP,CST3,CXCR4,CYBB,CYP11A1,CYP11B2,EDN1,ERRFI1,FGF2,FLT4,FN1,FOSL1,FST,GJA1,HAND2,HBEGF,HCN4,IL18,ITGA2,ITGA5,ITGAM,ITPR2,MBP,MITF,MMP13,MMP2,MMP3,MMP9,NCF1,OLR1,PDGFA,PLAU,PLAUR,PLCB4,PLOD1,PRKCB,PRKCD,PTGER2,PTGER4,PTGS2,RHO,SDC1,SERPINE1,SLC2A1,SOCS1,TIMP3,TNC,VCAM1,VEGFA,VIM,VWF	1309 (20)
SIAH1	-0.782	enzyme		-1.265	4.22e-13	C3,Ccl2,Ccl6,Ccl9,CCNB1,CCR5,CD274,CD36,CD68,CLEC4E,CTSB,CTSD,CXCL16,IFITM2,IGF1,MEOX1,MMP12,MMP19,MMP8,Mx1,PLA2G7,PLAUR,SERPINE1,SMAD7,SPP1,TREM2,VEGFA,VIM	1030 (20)
hyaluronic acid		chemical - endogenous mammalian	Activated	2.023	4.37e-13	BIRC5,Ccl2,CCL3L3,CCL4,CCL5,CCR7,CD40,CD80,CD83,CD86,COL6A2,CTTN,Cxcl9,CXCR4,FLT4,FN1,FST,HMMR,HOXD10,IRF5,LYVE1,MMP12,MMP13,MMP2,MMP3,MMP9,NCF1,PLAU,PPARG,PTGES,PTGS2,PTPRC,SERPINE1,SOX9,SPHK1,SPP1,TGFB1,TIMP2,TLR2,TNF,TNFAIP3,VCAM1	834 (14)
TGFB3	1.717	growth factor		1.267	4.37e-13	ACTA1,ADAM19,ASPN,BHLHE40,CCN3,CCNE1,CDKN2A,COL11A1,COL1A1,COL1A2,COL3A1,COL5A1,ELN,FGF2,FN1,FOSL2,GATA3,GJA1,IL11,LEF1,LTBP2,LTC4S,MMP2,MMP3,MMP9,PLAUR,PLK1,PTAFR,SDC3,SERPINE1,SERPINE2,SMAD7,SOX9,TGFB1,TGFB3,TIMP3,TJP1,TNC,TNFRSF11B,TSPAN13,TSPAN2,VEGFA	1395 (22)
IL3		cytokine	Activated	2.444	4.42e-13	ADGRE1,ADGRE5,ALDH2,ALOX5AP,ATF5,BCL2L11,BMP2,C1QA,CAMKK2,CCL11,CCL2,Ccl6,CCN3,CCND2,CD14,CD3G,CD40,CD48,CD53,CD80,CD83,CD86,CITED2,CLEC11A,CSF1,CTTN,CXCR4,DOK2,EIF1AX,FAS,FCGR2A,FCGR2B,FOSL2,GADD45A,GATA2,GNAO1,HBEGF,HK2,HLA-A,HOXB4,HSPA2,IL33,IL3RA,IL4,ITGAM,ITGAX,JCHAIN,LIF,LY9,LYN,MAN2B1,MCM5,MMP13,MMP3,Mt1,NARS1,NCF1,NEDD9,NRP1,OSM,PDE1B,PHGDH,PLA2G7,PLCB2,PTPN11,SLAMF7,SLC2A1,SLC2A3,SLC7A11…	911 (18)
spironolactone		chemical drug		-1.018	4.55e-13	ABCC3,ACE,AGTR2,BGN,CCL2,Ccl2,CCR7,CD163,COL1A1,COL1A2,COL3A1,CXCR4,DCN,DES,EDN1,FGF2,FKBP5,FN1,HCN4,HSD11B2,IL11,MICB,PER1,POSTN,PPARG,PTGS2,RUNX2,SLC9A1,SLCO2A1,SLCO2B1,SOX9,TGFB1,TIMP2,TIMP3,TNF,ULBP1,VEGFA,VIM,WT1	953 (21)
3M-002		chemical reagent	Activated	2.321	4.64e-13	Abi3bp,ACOD1,AGT,ARRDC4,BCL2A1,CCL3L3,CCL4,CCL5,Ccl9,CD300A,CD40,CD83,CD86,CFH,CLEC4E,DIO2,FAM181B,Fam219aos,FCGR1A,FOSL1,FPR1,GJA5,HLA-DMB,IL18BP,IRF4,ITGAX,KLF5,Milr1,MLPH,Ms4a6c,MYMK,NCF4,OMD,PHF11,PTGS2,Saa3,SPRY4,Tlr13,TLR8,TMEM150B,TMEM204,TNF,TNFSF10	769 (17)
SMARCA5	-0.732	transcription regulator		-1.173	4.83e-13	ALDH1B1,ALOX5AP,ALPK1,ASS1,ATP8B4,B2M,BET1,CASP1,CCND2,CD53,CELSR1,CHD7,CLEC12A,DTX1,ENC1,EPHA2,FAS,FKBP5,GFRA1,GM2A,Gvin1 (includes others),HLA-A,IFITM2,IL7R,LFNG,Ly6a (includes others),LYN,MAST4,MPZL2,NINJ1,NLRC5,PADI4,PLAC8,PLCG2,RASGRP4,RRAD,SEMA4A,SYNGR1,TCF7L2,TIFA,TUBB3,UNC93B1,VWCE,WDFY4	512 (7)
EGR2	1.659	transcription regulator		-0.368	5.5e-13	ABHD5,ADM,AHNAK,APOE,ARHGAP24,ASS1,ATF3,BCL2L11,BHLHE40,CALCB,CDKN2A,CLCN2,CNTFR,COL11A1,CTSE,DDN,DHCR7,DIO2,DOK2,DTX1,FGF2,FXYD5,GAD1,GATA3,GHR,Gm45669,GRIN2A,HMGCR,HOXB3,HOXB7,IL1R2,IL21R,IL4,IL7R,KCNN4,KCTD12,LGALS1,LGMN,LYSMD2,MAP2,MAPK8IP1,MBP,MCOLN2,MME,MR1,MYO1D,NECTIN1,NFIL3,NRP2,PASK,PLAUR,PLCD3,Pou3f1,PRDM1,PRKCD,PRODH,RCN3,RRAD,SLC18A3,SLC1A3,SLC4A3,SOCS1,SQLE,STAT5A,TBC1D9,TENT5C,TGFB…	881 (20)
TRPS1	0.411	transcription regulator		1.275	5.67e-13	ALPL,AURKB,BMP2,BUB1,CCNA2,CCNB2,CDC20,CDC25C,CDK1,CENPF,DPEP2,ENPP1,ENPP6,FN1,FOXM1,GABRA3,GREB1,KIF11,MMP13,MMP2,Ptprd,RUNX1,RUNX2,SP7,TOP2A,TPX2	1111 (12)
EPAS1	-2.567	transcription regulator		0.664	5.79e-13	ADM,ANGPT2,ANGPTL4,AXL,BHLHE40,C1QA,CA12,CA9,CACNA1A,CAV1,CCN5,CCR2,CCR5,CD274,CEBPA,CITED2,CLDN1,CORO1A,CXCL12,CXCR4,DTX1,EDN1,ENO2,FGF2,FN1,GJA1,GPT2,HSD3B1,IFNGR1,IFNGR2,IGFBP5,INHBB,IRS2,ITGA2B,ITIH5,LDLR,LOXL2,LPL,MAFF,MMP13,MMP14,MMP3,MYO7A,NAMPT,NFIL3,P2RY1,PDGFB,PKIB,PLIN2,PPARG,RAB27B,RET,SERPINE1,SLC2A1,SLC2A3,SLC40A1,SLC6A8,SOX9,SPHK1,TGFA,TGFB1,TGFB3,TNFAIP3,TNFRSF11B,TNFRSF9,VCAM1,VE…	1034 (21)
N-acetyl-L-cysteine		chemical drug	Inhibited	-4.338	6.02e-13	Acp5,ACTA1,ADGRE1,ADM,ADORA2B,AVPR1A,BCL2A1,BCL2L11,BMP2,C3,CASP1,CASP4,CAV1,CCL2,Ccl2,CCL5,CCND2,CCR2,CCR5,CD274,CD36,CD80,CD86,CDC25C,COL1A1,CXCL12,CXCR4,CYBA,CYBB,EDN1,FAS,FBXO32,FGF2,FOXM1,GJA1,H2AX,HBEGF,HK2,HMOX1,HSD11B2,IL18,IL4,ITGA4,ITGAM,LPL,MMP2,MMP9,MRC1,MSR1,MYOCD,NLRP3,PGR,PHGDH,PLAU,PLAUR,PSEN2,PTGS2,PYCARD,RUNX2,SERPINE1,SPP1,TGFB1,TLR6,TNC,TNF,TWIST1,TXN,VCAM1,VEGFA	1092 (16)
C5		cytokine	Activated	2.03	6.57e-13	ATF3,C3AR1,C5AR1,C5AR2,CCL11,CCL2,Ccl2,CCL3L3,CCL4,CCL5,CCNE1,CD55,CD86,CSF1,CYBB,ERN1,FCGR1A,FCGR2A,FCGR2B,FN1,GDF15,IFNGR2,IL18R1,IL4,ITGAM,ITGB2,MMP3,MMP9,NFIX,NGF,PF4,PLAT,PLK3,RGS3,SERPINE1,SMAD7,ST6GAL1,TGFB1,TNF,TNFAIP2,TNFAIP3,VCAM1,VEGFA,ZFP36	923 (14)
IDR-1002		chemical reagent		-1.777	6.68e-13	C3AR1,CCL11,CCL2,Ccl2,CCL3L3,CCL4,CCL5,Ccl6,Ccl7,CSF3R,Cxcl3,HRH2,ITGA5,NCF1,NLRP3,PTAFR,PTGER2,PTGIR,SLC11A1,TNF
molybdenum disulfide		chemical reagent		-0.885	6.69e-13	ADAMTS7,AKR1B10,ALDH1B1,APLP1,CCL2,CD248,COL11A1,COL12A1,COL16A1,COL1A1,COL5A1,COL5A3,COL8A2,CRYAB,CSF2RB,CTPS1,CTSC,DCBLD2,ELN,FN1,GREM1,HAPLN1,HMGA1,HMOX1,IGFBP5,ITGA11,ITPR3,LAMA5,LBH,LPXN,LRRC17,MEGF6,MGST1,MLPH,MYH10,NID2,NREP,PDGFRB,PLTP,PODN,SIRPA,SLC2A1,SORT1,SPP1,TINAGL1,TUFT1
cobalt chloride		chemical reagent		-0.193	7.78e-13	ADM,ADORA2B,ANPEP,APAF1,BDNF,BHLHE40,CA12,CA9,CCR7,CD274,CITED2,CP,CXCR4,CYP1B1,DEPP1,EDN2,ENO2,EPAS1,FGFR2,FOSL2,HIF3A,HIPK2,HK2,HMOX1,HSD11B2,ISG20,MITF,NFIL3,PFKM,PLAUR,PLIN2,PTGS2,SELENBP1,SERPINF1,SLC1A3,SLC2A1,SLC40A1,SMAD6,SMAD7,SMAD9,SORL1,SPHK1,STBD1,STC1,TGFB3,TJP1,TNFAIP3,VEGFA,WT1,ZFP36	1220 (22)
atorvastatin		chemical drug	Inhibited	-3.168	8.09e-13	ABCA1,ABCC3,ABCG1,APOE,BDNF,BMP2,CAV1,CCL2,Ccl2,CCNE2,CD36,CD40,CD55,COL1A1,CXCR4,CYBA,CYBB,CYP2B6,DHCR24,DHCR7,EDN1,ERN1,FDFT1,GJA1,HMGCR,HMOX1,HSD17B7,IER3,IL4,ITGAL,ITGB2,LDLR,LIPG,LPL,LSS,MMP2,MMP3,MMP9,MSMO1,MYOCD,NLRP3,NR1H3,OLR1,PHACTR1,PLAT,PNPT1,POSTN,PPARG,PTGS2,SERPINE1,SLCO2B1,SOD3,SPP1,SQLE,TGFB1,TGFB3,TLR2,TMEM106A,TNFRSF11A,TNFSF11,VCAM1,VEGFA,ZFP36	952 (16)
N-nitro-L-arginine methyl ester		chemical drug	Activated	2.098	8.1e-13	ACE,ACTA1,ADM,AGT,ATF3,BGN,CCL11,CCL2,Ccl2,CCR5,CD68,CD80,CD83,CD86,COL1A2,COL3A1,CSF1,CYBA,CYBB,FAS,FN1,GJA1,HMGCR,HMOX1,LDLR,MMP9,OLR1,PDK4,PERP,PPARD,PTGS2,SERPINE1,SLC2A1,TGFB1,TLR2,TNF,VCAM1,VEGFA	1197 (18)
CYP1B1	8.039	enzyme		0.496	8.33e-13	ACOT11,ACSF2,ADCY7,APLP1,BMP7,CACNA1D,Cbr2,CBR3,Ccl7,CCNE1,CD3E,CD80,CDH3,CDH4,CLDN1,COX6B2,CYP1B1,CYP2B6,CYSLTR1,DRD4,FGF7,FLRT3,GATM,HMOX1,Ifi27l2a/Ifi27l2b,MCM4,MMP2,Mt1,Mt2,Mt4,NDRG2,RGS16,SIDT2,SLC46A3,SLFN13,SOCS2,STARD9,STEAP3,TGFB3,THBS2,TNFSF10,WEE1	718 (11)
docosahexaenoic acid		chemical drug		-0.135	9.58e-13	ABCA1,ABCD2,APOE,BCL2A1,BDNF,CASP1,CCL2,Ccl2,CCL4,CD40,CD80,CD83,CD86,CEBPA,COL1A1,CSF1,CXCR4,ERN1,FAS,GDF10,HK2,HMOX1,HPGD,LDLR,LOXL1,LOXL2,LOXL3,MMP13,MMP2,MMP9,MRC1,PLAT,PLTP,PPARG,PRKG2,PTAFR,PTGES,PTGS2,SDC1,SERPINE1,SLC2A1,SMAD6,SMAD7,SMPD1,SORL1,SPHK1,TGFB1,TGFB3,TGFBR1,THBS2,TIMP2,TNF,UCP2,VCAM1	887 (14)
PPARD	-1.894	ligand-dependent nuclear receptor		-1.111	9.62e-13	ABCA1,ABCG1,ALDH2,ALDH3A2,ALDH9A1,ANGPTL4,APOE,ASS1,BIRC5,C1QA,C1QB,C1QC,Ccl2,CCL3L3,CCND2,CCNE1,CD36,CD68,CDK1,CLEC7A,CYP2B6,CYP7B1,DHCR7,FN1,GAS6,GHR,GPR183,HMGCR,HMGCS2,HSD11B2,HSD3B1,IGFBP6,IKBKE,IL13RA2,LDLR,LIPG,LPL,LRAT,MERTK,MFSD2A,MMP9,MPEG1,MRC1,MSR1,MYLIP,NR1H3,OLR1,PCYOX1,PDK4,PLAT,PLIN2,PLP1,PPARD,PPARG,PTGS2,RASGRP1,RBP1,RUNX2,S100A6,SCARB2,SERINC2,SLC27A1,SLC2A10,SORD,SP7,SREBF2,ST…	860 (18)
CD3		complex		1.942	9.79e-13	AARS1,BATF,BCL2A1,BCL2L11,BIRC5,C1R,CCL22,CCL3L3,CCL4,CCL5,CCND2,CCNE1,CCR1,CCR2,CCR5,CD274,CD28,CD3E,CD4,CD53,CD74,CD80,CD83,CD86,CDK1,CDK6,CEACAM1,CENPF,CKS1B,CORO1A,CRLF2,CXCR4,CXCR6,CYBA,DOCK2,DPP4,DUSP14,EBI3,EDIL3,FAS,FCER1G,FTL,FYB1,GATA3,H19,HIVEP3,HLA-DQB1,HSP90AA1,HSPA1A/HSPA1B,IFNGR1,IGF1,IGFBP5,IGFBP6,IL10RB,IL16,IL18R1,IL21R,IL27RA,IL2RG,IL4,IL7R,IRF4,IRF8,ITGA4,KCNN4,KLK7,LCP1,LEF1,…	1018 (17)
MYB		transcription regulator		-0.214	9.97e-13	ADM,ANPEP,ATF3,AURKA,BHLHE40,BIRC5,BLNK,BMF,BRCA1,C3,CBX4,Ccl2,CCNB1,CCNE1,CD14,CD4,CDK1,CNN3,COL1A2,CXCL12,CXCL16,CXCR4,ENO2,FN1,FOXM1,GATA3,GIMAP1-GIMAP5,HAND2,HK2,IGF1,IGFBP5,IKBKE,IL18R1,IL4,IL7R,ITGA2B,LIF,MEGF10,MFAP3L,MMP11,MMP3,NEDD9,NEURL3,P2RY13,PTGS2,SDC1,SLC2A3,SOCS2,SPHK1,SPP1,TFEC,TMT1B,TNFRSF9,TWIST1,VAV1,VIM	814 (16)
USP22	-0.971	peptidase	Activated	3.002	1e-12	BCL2A1,CCL5,Ccl8,CCND2,Cd33,CD80,CLEC5A,CSF2RA,CSF2RB,CSF3R,CYBB,FCGR2A,FCGR2B,FES,FN1,IL3RA,ITGAM,ITGB2,KCNE3,LYL1,LYZ,MERTK,MRC1,MSR1,NCF1,NCF4,PPARG,PSMB8,PTPN6,PTPRC,SLFN5,SPI1,STEAP4,TACSTD2,TGFB1,TNF,VAV1	764 (19)
TBX2	-0.31	transcription regulator	Inhibited	-5.255	1.03e-12	ANLN,ASF1B,ATF3,ATF5,AURKA,AURKB,BHLHE40,BUB1,CCNA2,CCNB1,CDC6,CDCA5,CDK1,CDKN2A,CHEK1,CKS1B,DNMT1,E2F7,E2F8,FOXM1,LIG1,MAD2L1,MCM2,MCM4,MCM5,NCAPD2,NFIL3,PLK1,PRC1,SGO1,SMC2,SREBF2	932 (14)
JUNB	-0.201	transcription regulator		0.366	1.07e-12	ATF3,BDNF,BMAL2,C1QB,C3,C3AR1,C5AR1,CASP4,CAV1,CCL3L3,Ccl7,Ccl8,CCNE1,CD274,CD68,CDC20,CDKN2A,COL1A1,COL1A2,COMT,CXCL16,Cxcl9,CYP1B1,E2F7,EPAS1,FBLN5,FN1,FOSL1,HK2,HMOX1,HPGD,IFI16,IL4,ITGB4,MMP13,MMP2,MMP3,MMP9,NAMPT,PAK3,PLAU,PLAUR,RAB31,RUNX2,SERPINE1,SGK1,SLC7A1,TIMP3,TNF	965 (17)
PTX3	-3.081	other		-1.904	1.13e-12	CCL2,Ccl2,CCL3L3,CCL4,CCL5,Ccl7,Ccl8,CCN4,CCR2,CCR5,COL1A1,COL1A2,COL3A1,CX3CR1,FN1,GATA3,IGF1,IL4,MMP12,MMP9,TLR2,TNF	880 (12)
MRGPRX3		G-protein coupled receptor	Activated	3.674	1.22e-12	ACOD1,Ccl2,CCL3L3,CCL4,CCR1,CCRL2,CD274,CLEC4E,CLEC5A,CLEC7A,CSF3R,Cxcl3,Cxcl9,CXCR4,DHRS9,FPR1,Gpr15lg,IL18RAP,IL1RN,KCTD11,NFKBID,OSM,TAGAP,TNF	568 (8)
FOXA2		transcription regulator		-0.755	1.27e-12	A2M,ABCC3,ABCG1,Akr1c14,ALDH3A2,ALDH3B1,ANGPTL4,APOBR,APOE,ASS1,BCL2A1,BMP5,BMPER,C3,CA3,CCL11,CCL2,CCL22,Ccl8,CCR5,CD36,CD55,CEBPA,CHRD,COL11A1,COL15A1,COL1A1,COL1A2,CREB3L1,CREB3L3,CTHRC1,CXCR4,DCN,EFHD2,EN1,EPHX1,FABP5,FGF18,GIPR,GPRC5C,H19,HES6,HHEX,HK2,HMGCS2,HPGD,IER3,IGF1,IGFBP5,IL13RA2,IL33,IL4,ITGA3,ITGB4,LPL,LTC4S,LYZ,MAFB,Mt1,MYL4,MYL9,MYOCD,NFKBIE,NR1H3,PDGFD,PDGFRB,PIK3CG,PIK3R5,PMCH…	1063 (22)
NGF	2.786	growth factor		-0.822	1.3e-12	A2M,ACER2,ADM,AKR1B10,ASIC2,ASIC3,ATF3,BCL2L11,BDNF,BIRC5,CALCB,CAV1,CAV2,CCL4,CCR7,CD40,CD80,CD83,CD86,CDK1,CDK5R1,CDKN2A,CHAT,CITED2,CRYAB,E2F2,EHD4,EPAS1,ERRFI1,FAS,FOSL1,FOSL2,GADD45A,GCH1,GRIN2A,HMOX1,IER3,IFRD1,ITGA1,ITGA2,KCTD11,LDLR,LRRFIP1,MAP2,MMP2,MMP3,MMP9,PLAUR,PLK3,PMCH,PPARG,Pvr,RASA3,RET,RHO,SHC1,SLC18A3,SLC40A1,SORT1,TGFB1,TNF,TNFRSF12A,TTK,TXN,VEGFA,VGF,WNT4,WT1,ZFP36	891 (17)
NRG1		growth factor		-0.079	1.32e-12	ABCA1,ANGPT2,ARHGEF2,AXL,BDNF,BET1,BIN1,BRCA1,CAPN1,CAV1,CAVIN2,CCND2,CCNE1,CDC20,CDH4,CHRND,COL1A1,COL6A3,CRIM1,CXCR4,DDAH1,EDN1,EMP2,EPHA2,ERRFI1,FABP5,FGF2,FN1,FOSL1,GAD1,GAS6,GATA2,HEXB,HK2,HMGA1,HMGCR,HMMR,HMOX1,IER3,ITGAM,ITGB2,LIMK2,MBP,MITF,MMP9,MSR1,PDE3A,PDGFA,PGR,PHGDH,PLAU,PLAUR,PRKG2,PTGS2,RUNX1,SCHIP1,SERPINE1,SGK1,SHCBP1,SLC2A1,SLC2A3,SLIT2,TF,TGFBR1,TOP2A,UTRN,VEGFA,VEGFB,VIM,ZFP36	1148 (22)
abemaciclib		chemical drug		0.316	1.39e-12	AGT,APOD,CDK6,CEACAM1,CLCA2,CPE,GAS6,GDF15,HBEGF,LAMC1,LIF,MR1,PCSK5,PGR,PLA2G15,PLAT,PLTP,PLXNB1,TGFA,VGF,VWCE	395 (7)
MMP14	1.838	peptidase		1.155	1.49e-12	ADGRE1,ANGPT4,ATF3,BCAM,C1QA,CCL5,CD74,Clec4a3,CTTN,CX3CR1,CYBB,DAPK1,GAS6,HLA-DQB1,HLA-E,IL1RN,IL7R,JAG1,LDLR,LYZ,MMP14,MMP2,Mx1,PIK3CD,PLD4,PTGS2,RCAN2,Saa3,SDC1,SLC13A3,SLCO2A1,ST8SIA6,Tlr13,TNF,VEGFA	1262 (20)
NPM1	-0.695	transcription regulator		1.846	1.7e-12	BMP2,CAMK1D,CCL2,Ccl2,CCL4,CEACAM1,CEBPA,COL12A1,COL16A1,COL5A1,COL6A2,CSF1,EBI3,EDIL3,ENO2,FAM110C,FN1,FOXM1,GEM,GJA1,HBEGF,HMOX1,HOXA10,HOXA7,HOXA9,IGFBP5,JAG1,KLF10,LAMC2,LIF,LOXL2,MMP2,MMP8,MMP9,MYO16,NAV3,NUAK1,PDGFB,PIK3CD,PLOD1,PMEPA1,PTK2B,SERPINE2,SGK1,SLC6A8,STC1,TFAP2C,TNF,TNFAIP3,VEGFA	1024 (21)
NFKB2	-0.688	transcription regulator		0.325	1.7e-12	BACE2,BCL2L11,BMP2,C1QTNF3,Ccl2,CCL5,Ccl8,Ccl9,CCR7,CD22,CD83,CD86,COCH,CTSS,CXCL12,CXCR4,DCLK1,DPT,FAP,GDF6,GPR183,Gstt1,Gvin1 (includes others),HLA-DMB,HLA-DQA1,IGFBP5,IL34,IRF4,JCHAIN,KAZALD1,LTC4S,MMP2,MMP9,Nrg1,ORAI1,PAMR1,PRR9,PSMB8,PTGS2,RRAD,SEMA3E,ST6GAL1,STIM1,SYN1,TNF,TNFAIP2,TRAF1,UPK1B,VCAM1,WNT10A	800 (13)
IL18	4.409	cytokine	Activated	3.505	1.77e-12	ACTA1,ADAM19,ATF3,BOK,CCL11,CCL2,Ccl2,CCL3L3,CCL4,CCL5,CCR2,CCR5,CCR7,CCRL2,CD163,CD40,CD83,CD86,CSF1,CTH,CX3CR1,CXCL12,CXCL16,CYP11B2,FAS,FCGR3A/FCGR3B,FOSL2,GJA1,GNA15,GRIN2A,HAVCR2,IL18,IL18BP,IL18R1,IL18RAP,IL4,INPP5D,ITGAL,ITGAM,LIF,MMP13,MMP3,MMP9,NFIL3,PTGS2,SAMHD1,SLC2A3,SOCS2,SPP1,TF,TNF,TNFRSF11B,TNFRSF9,TNFSF11,TRIM29,VCAM1,VEGFA	832 (14)
Cdc42	0.306	enzyme		0.247	1.78e-12	ADIPOR2,ASAP1,BRCA1,CASP1,Ccl2,CD86,CDC20,CEBPA,CENPA,CSF1,CTSA,CTSB,CTSD,CTSH,CTSS,CTSZ,DDAH1,EDN2,EIF4EBP1,EMP2,FADS3,FAS,FGF2,GATA2,LIF,MCM3,MMP13,PHGDH,PTPRS,SDC1,SLIT2,SPI1,TNF,TNFRSF12A	888 (19)
PPIF	-1.774	enzyme		1.769	1.78e-12	ACKR4,ADH7,CCL2,Ccl2,CCL4,CCL5,Ccl6,Ccl7,Ccl8,Ccl9,CCR1,CCR2,CCR5,CCRL2,CITED2,CMKLR1,CX3CR1,CXCL12,Cxcl9,CXCR4,CXCR6,GJB3,Gpr137b-ps,HOXC9,IL16,INHBB,IRF5,LIF,MMP2,PDK4,PF4,PTN,RGS3,SFRP1,SPON2,TNF	625 (11)
METTL3	-0.176	enzyme		0.291	1.86e-12	AKR1B10,APAF1,ASAP3,BDNF,CCL2,Ccl2,CCL22,CCL3L3,CCR1,CD274,CD36,CDH3,CGREF1,COX6B2,CPZ,CX3CR1,DCAF4,DEF6,DES,FAS,INSYN2A,ITGAM,JPH2,LPIN1,MCTP2,NIPAL4,NLRP1,NNMT,PDGFRB,PERP,PLP1,PLTP,PODN,PTK2B,PTPN11,PTPRC,RPRM,SCN3B,SERPINE2,SH3RF3,SHISA4,SLC2A3,SLC7A11,SOCS1,STEAP4,TEX15,TMC7,TNF,VIM,WNT9A,ZNF385A,ZNF423	793 (19)
NLRP3	5.426	enzyme		0.063	1.91e-12	Acp5,BRCA1,CASP1,CASP4,CCL11,Ccl2,CCL3L3,CCL4,CCL5,CCR5,CCR7,CD274,Cd33,CDCA8,Cxcl3,CXCR4,FAS,FN1,GATA3,GPR132,H2AX,HLA-DQA1,HMOX1,IL17RA,IL18,IL33,IL4,IRF4,LIF,LIG1,MMP13,MMP9,MRC1,MSR1,NFKBID,NFKBIE,NLRP3,OLR1,P2RY13,PTGS2,RUNX1,Saa3,SMAD7,TGFB1,TNF,TNFSF13B,TTK,VIM	694 (13)
ELAVL1	-0.59	other		0.076	2.03e-12	ABCA1,APOD,ATF3,AXL,B2M,BATF,Bst2,Ccl8,CCNE1,Cd52,CD68,CD83,CD86,CDC6,CEBPA,CENPA,CENPE,CLDN1,CTSS,Cxcl9,DCN,FCGR2A,FOXM1,GATA3,Gvin1 (includes others),H19,H2-K2/H2-Q9,H2-Q5,HLA-A,HLA-DRB5,HMOX1,HSPA2,IFI16,IL1R2,IL4,IRF4,JCHAIN,KIF11,LGALS3BP,MPEG1,Ms4a4c (includes others),NCAPG,NEK2,NUF2,PBK,PCOLCE,PLA2G7,PLCG2,PRC1,PTGS2,PTPRC,RUNX2,SLC7A11,SLC7A7,SYK,TJP1,TLR2,TNF,TOP2A,VCAM1,VEGFA,VIM,WARS1,…	984 (20)
Irgm1	1.025	enzyme		-0.932	2.06e-12	APOBEC3B,AURKB,B2M,BUB1,Ccl2,CCL5,CCNA2,CCNB1,CCNB2,CRYBG1,CXCL16,Cxcl9,DTL,FAS,IFI16,Ifi27l2a/Ifi27l2b,IRGM,ISG20,KIF20A,MKI67,Mx1,NAIP,NCAPG,NEK2,NLRC5,NUPR1,RRM2,SAMHD1,SPAG5,STIL,TLR2,TLR3,TNF,TRIM14,Trim30a/Trim30d,TRIM5,ZBP1	770 (17)
etoposide		chemical drug	Activated	3.29	2.11e-12	ABCG1,APAF1,APOBEC3B,ATF3,BCL2A1,BCL2L11,BDNF,BIN1,BIRC5,BLM,C1R,CASP1,CCL2,CCL5,CCNB1,CCRL2,CD274,CD40,CD80,CD86,CDC20,CDK1,CDKN2A,CEBPA,CLCA2,COL1A2,CREG1,CSF2RB,CTSD,DNMT1,EPSTI1,FANCD2,FAS,FBXW7,GADD45A,GDF15,GPR132,H2AX,HK2,HLA-DMA,HLA-DQA1,IER3,IL10RA,IL11,IRF8,LGALS3BP,MCM2,MERTK,MME,PFKM,PSMB8,PSMB9,PTGS2,SGK1,SLAMF7,SLC2A1,SLC2A3,SMAD9,SPHK1,TNF,TNFAIP3,TNFSF10,TOP2A,TRIM29,WRN,WT1	1043 (18)
BCR-ABL1		fusion gene/product		-0.665	2.18e-12	AURKA,AURKB,BCL2A1,BCL2L11,BIRC5,BLM,BRCA1,CAV1,CCL2,Ccl9,CD36,CDKN2A,CEBPA,CSF2RB,CSF3R,CXCR4,EPAS1,FOXM1,HK2,HK3,HMOX1,ITGA2B,MME,MSR1,OSM,PIK3CG,PRKCB,PRKCD,PRKCI,SGMS1,SLC2A1,SLC2A3,SOCS1,SOCS2,TNFSF10	1077 (19)
tyrphostin AG 1478		chemical drug		-0.306	2.41e-12	ACE,CAV1,CCL2,COL8A1,CXCR4,EDN1,ELN,FAP,GMNN,HAPLN1,HBEGF,IL13RA2,ITGA2,ITGAM,MME,MMP13,MMP2,MMP9,NCF1,PLAGL1,PLAU,PTGER2,PTGS2,PTX3,RUNX1,RUNX2,S100A10,SLC2A1,SPHK1,TNFAIP6,TWIST1,VCAM1	943 (18)
IL12 (complex)		complex	Activated	2.717	3.01e-12	ADGRE1,CASP1,CCL2,Ccl2,CCL22,CCL4,CCL5,CCR2,CCR5,CCR7,CD28,CD86,CEACAM1,CSF1,Ctla2a/Ctla2b,Cxcl9,CYTIP,DDB1,EBI3,FAS,FGF2,FLT4,GATA3,GJA1,HAVCR2,IFNGR1,IFNGR2,IL18,IL18BP,IL18R1,IL18RAP,IL4,IL7R,IRF4,IRF8,ISG20,ITGA4,ITGAL,ITGB2,Ly6a (includes others),MMP2,MMP9,Ms4a4c (includes others),Mx1,PLAC8,PLAU,PRDM1,PTGS2,RRAD,SELPLG,SOCS1,SOCS2,TGFB1,TLR2,TNF,TNFRSF9,Trim30a/Trim30d,VEGFA	1094 (15)
HSF1	-0.137	transcription regulator		-1.298	3.17e-12	Abi3bp,B2M,BAG3,BMP7,BUB1B,CCNA2,CCNE1,CD274,CD36,CDC6,CDK1,CELSR1,CENPA,CKS1B,COL6A2,CRYAB,DNAJA4,DNMT1,DPT,E2F8,FGF7,FKBP4,FMOD,FOXM1,GREB1,HCK,HDAC5,HMOX1,HSP90AA1,HSPA1A/HSPA1B,Hspa1b,HSPB2,HSPB8,HSPD1,IL7R,INHBB,IRS1,JARID2,KCNF1,KNTC1,LAMA4,LDLR,LIF,LPL,LRIG1,MCM2,MCM3,MCM4,MICB,MITF,MMP19,NASP,NFATC2,PLIN2,POLA2,POSTN,PPARG,RANGAP1,RRAD,SHC1,SLIT3,SNCAIP,TEX15,THBS2,TNF,TNFSF11,VCAM1	1197 (21)
PBRM1	-0.345	other		1.104	3.32e-12	ABLIM3,ADAMTS9,BCL2A1,CCL2,CCL5,CCNB1,CCNB2,CD274,CDK1,CENPE,CENPF,GCH1,IL11,JAG1,LAMC2,PLK1,SOX9,TMEM132A,TNF,TNFAIP3,TNFRSF9,VEGFA,VIM	389 (7)
cyclophosphamide		chemical drug		-0.409	3.43e-12	ATF3,B2M,C4A/C4B,CCL5,CD163,CD5L,CD74,CDKN2A,CP,CYP2B6,DTX1,EPB41L3,FAS,FCGR2A,GADD45A,GDF15,HLA-A,HLA-E,IER3,IL18,IL18R1,IL1R2,IL4,IL7R,LAMC2,LGALS1,LILRB3,Ly6a (includes others),NGF,NLRC4,P2RY13,PILRB,PLA1A,PPM1D,PSMB8,PTGES,PTGS2,RAC2,SIGLEC1,SLC22A5,SOX9,SPP1,TGIF1,TLR8,TNF,TNFRSF12A,VEGFA	1034 (17)
HOXA10	-2.965	transcription regulator	Inhibited	-2.066	3.48e-12	ACTA1,ADM,ALDH1A1,ALOX5AP,ALPL,APOE,ARL4A,B3GALNT1,BCL2L11,CA3,COL15A1,COL3A1,CSF3R,CYBB,CYP2F1,DHRS9,DPP4,FCER1G,FN1,FST,FZD1,GAS6,GJA1,GSTA3,Gstt1,HLA-DQA1,HLA-DQB1,HMGCR,HOXA11,HOXB3,HOXD9,HSP90AA1,IGFBP5,IL11,INMT,KCNAB1,KLF10,LYZ,MAPK12,MFNG,NDRG2,PHGDH,PRKCD,PTGER3,PTGER4,RBP1,SLC27A1,SSPN,ST6GAL1,TDO2,TNFSF13B,TNXB,WNT4
FOXO4	-0.842	transcription regulator		0.041	3.68e-12	Acan,Akr1c14,BCL2L11,C1QA,CAV1,CCND2,COMP,DHCR24,FABP5,FDFT1,FLNB,FLT4,FMOD,FOXC1,GADD45A,HMGCR,IER3,IL10RB,ITGAM,ITGB2,JAG1,LCP2,LRAT,MMP9,NAMPT,NRP2,PRKCD,PTPRC,RUNX2,SERPINE1,SESN1,SESN3,SGK1,SLC2A1,SOX9,SPTLC2,SREBF2,TGFB1,VCAM1,VEGFA	1087 (21)
EIF4E	-1.349	translation regulator		1.629	3.72e-12	Acan,ADAMTS15,ARL11,B2M,BIRC5,Bst2,C3AR1,Ccl2,Ccl9,CCR5,CD274,Cd52,CDKN2A,CEBPA,CLEC7A,CRADD,CTSZ,CX3CR1,CXCL16,CYBA,CYBB,EIF4EBP1,Fcrl2,FGF2,FN1,Fndc1,FOSL1,FOXM1,GPR65,HLA-A,HLA-DQB1,HLA-G,HMOX1,IFI16,Ifi27l2a/Ifi27l2b,IL18,IL33,LAT2,LGALS3BP,LYZ,MMP3,MMP9,NLGN2,NOL3,NRP1,P2RY12,P2RY13,PLAUR,PTPRC,REPS2,RRM1,RRM2,SELPLG,SLC11A1,SLCO2B1,SPHK1,TGFA,TMEM119,TNC,TNF,VSIR	1112 (20)
CCN1	0.012	other		1.182	3.85e-12	BCL2L11,BOK,C3,CCL2,Ccl2,CCL3L3,CCL4,Ccl7,CCND2,COL1A1,COL1A2,FCER1G,FN1,IL10RB,IL18,ITGA2,ITGA3,ITGA5,MMP2,MMP3,MMP9,MSX1,MSX2,PLAU,PTGS2,SERPINE1,SFRP1,TCF7L1,TGFB1,TIMP2,TLR7,TNF,TNFSF10,VEGFA	1063 (17)
TGM2	-0.047	enzyme	Activated	4.251	3.93e-12	Acan,ACTA1,ALPL,BCL2A1,C3,C5AR1,CAD,CCL2,CCL22,CCRL2,CD300C,CD36,CD74,CD86,CDK6,CEACAM1,CFP,CSRNP1,CX3CR1,CXCL12,DCSTAMP,EHD1,FCER1G,FN1,GJA1,GM2A,HK3,IL10RA,ITGAM,ITGAX,ITGB4,LRRC25,LRRK2,LSP1,MAFB,MERTK,MMP2,MMP8,MMP9,MSX2,NLRC4,PADI4,PAK1,PDGFRB,PTGES,RTKN2,RUNX2,SAMHD1,SIRPA,SLAMF7,SLC16A13,SLC7A2,SLFN5,SMPD1,SP110,SPP1,TGFB1,TNF,TNFAIP2,TNFRSF11B,TPCN1,TYROBP	949 (15)
Ap1		complex		1.167	3.93e-12	ACE,ADH7,ATF3,BCL2A1,BCL2L11,BDNF,C3AR1,CCL2,CCL3L3,CCL4,CCL5,CCNA2,CD40,CDKN2A,CHRD,CXCL12,DNMT1,EDN1,FAS,FN1,FOSL1,HMOX1,HPGD,IFRD1,IGF1,IL33,IL4,ITGA2,KCNN4,LPL,MMP12,MMP13,MMP2,MMP3,MMP8,MMP9,MSR1,NGF,PADI4,PLAU,PLAUR,PRDM1,PTGS2,Pvr,RRM2,RSPO3,SERPINE1,SOCS1,TGFA,TGFB1,TNF,UTRN,VCAM1,VEGFA	905 (18)
SCD	2.731	enzyme		-1.318	3.93e-12	ABCA1,ABHD5,ADH7,AGPAT4,ALDH1A1,ANGPTL4,ATF3,Ccl2,CCL3L3,CD36,CYP1B1,DHCR24,DIO2,DIO3,FABP5,FAS,GADD45A,GATA3,HBEGF,HMGCR,HR,IL18,IL1RN,LEF1,LPIN1,LPL,LRAT,MMP2,NR1H3,PDK4,PPARD,PPARG,RBP1,RDH10,Saa3,Scd3,SGMS2,SLC16A2,SLC27A1,SLC2A1,SMPD1,SPP1,SPTLC1,SPTLC2,SQLE,STRA6,TGFA,THRA,THRB,TNC,TNF,TNFRSF9,UCP2,VCAM1	1006 (23)
CX3CL1	-0.795	cytokine	Activated	2.288	4.46e-12	APOD,BCL2L11,BMP7,BRINP2,CCL2,CCNB2,CD200R1L,CD5L,COL3A1,CPNE6,CSF1,Ctla2a/Ctla2b,CX3CR1,CXCL12,EFNB1,ERN1,FABP5,FGF2,FRZB,HMOX1,HPSE,IFI16,IGF1,IL7R,LAMC1,LDLRAD3,LGALS3BP,LYZ,MCOLN3,MMP2,MMP9,MSR1,NDNF,PLP1,POSTN,PPARG,SALL1,SERPINF1,SPHK1,SPON2,SPP1,TFAP2C,TGFB1,TGFB3,TNF,VTN,WNT6	1107 (21)
PRL		cytokine	Activated	3.547	4.83e-12	A2M,B2M,BOK,CAMK1,CAMK2N1,CAV1,CCL2,Ccl2,CCNB1,CCNB2,CD40,CNN3,COL1A1,COL1A2,COL3A1,COL5A1,CST3,CTSA,CTSB,CTSD,CTSH,CTSS,Cxcl3,CYP11A1,DCN,DES,DNAJA4,EPSTI1,FLT4,FN1,GNA12,HSD11B2,HSD17B7,HSPD1,IER3,IGFBP5,ITGA1,LAMC1,LIF,LYVE1,Meg3,MGST1,MME,MMP14,MMP3,MSX2,NECTIN1,NEDD9,NUPR1,PAQR7,PARM1,PC,PCOLCE,PDK4,PLAT,PLK1,PNPT1,PTPN18,SAMHD1,SDC1,SFRP2,SHISA5,SND1,SOCS1,SOCS2,SP110,SPP1,STAT5A,TGFB1,TIMP…	1394 (22)
CALCA		other		0.281	4.87e-12	Acp5,ADD3,AHNAK,BATF,CALCB,CCL2,CCL22,CCL4,CD83,CD86,COL3A1,CSF2RB,Ctla2a/Ctla2b,CXCR4,CYBA,EDN1,EPAS1,FGL2,FOSL2,GPR65,GSTM5,HAVCR2,IER3,IFNGR1,IGF1,IL7R,IRF5,JAG1,LGALS1,MKI67,MME,NDRG2,NFIL3,NRP1,P2RY1,PALM,PHLDB2,PLXDC2,PPARG,PRDM1,PTGER4,RUNX2,SERPINE1,SORT1,SPI1,SRGAP3,TGFA,TGFB3,TNF,TNFAIP3,TNFRSF9,TRPV2	1099 (15)
MET	1.045	kinase		-0.545	4.91e-12	AURKA,AURKB,BIRC5,BMF,BMP8A,CCL3L3,Ccl7,CCND2,CD274,CDK1,CITED2,CLDN1,EDN1,FBXO32,FGL2,FN1,FOSL1,GATA3,GLIS1,HBEGF,HMOX1,Hspa1b,IGF1,IL18,ITGA3,LEF1,MAD2L1,MAL,MERTK,MMP13,MMP2,NREP,PERP,PLK1,PTGS2,RRM2,RUNX1,SLA,SPP1,TGFA,TGFB1,TGIF1,TLR3,VEGFA,VIM	1127 (20)
SMARCB1	-0.331	transcription regulator	Activated	3.02	4.97e-12	A2M,ADD3,ARHGAP4,AURKA,BAG3,BCL2L11,BMP2,C4A/C4B,CCNA2,CCNE1,CDC6,CDK1,CDKN2A,CEACAM1,CENPA,CENPE,COL1A1,CSF1,CTTN,CXCR4,DAPK1,DHFR,DOCK8,DSG2,EN1,F10,FAS,FCGR1A,FCGR2A,FGFR2,GJA1,GJB2,GMNN,GPC3,HBEGF,HOXC8,HP,IFI16,IFNAR2,KIF11,LBP,MCM10,MCM2,MCM3,MCM4,MCM5,NUP210,PC,PDGFB,PERP,PGLYRP1,PLXNB2,POSTN,PPARG,PTN,RAD51AP1,RAD54B,SMC4,SOX9	1013 (23)
vismodegib		chemical drug		-1.701	5.39e-12	A2M,Acan,ADGRE1,CCL2,Ccl2,CD14,CD68,CDA,DCK,GATA6,IGF1,IL18,IL33,KLF5,MKI67,MMP13,PDGFA,PPARG,PTCH2,PTGER3,RUNX2,SFRP2,SOX9,TNF,TNFRSF11B,TNFSF10,TNFSF11,VEGFA	1012 (17)
cytarabine		chemical drug	Activated	2.9	8e-12	ADGRE5,APOBEC3B,BCL2L11,CCL3L3,CCL5,CCNB1,CD180,CD274,CD40,CD55,CD80,CD86,CDK1,FAS,GADD45A,GPR132,HLA-A,IL4,ITPR2,MCC,Pvr,SESN1,TGFB3,THRA,THRB,TLR1,TLR2,TNF,TOP2A	775 (17)
topotecan		chemical drug		-1.98	8.01e-12	ABCG1,AIF1,ARHGAP24,ASAP3,ATF3,AURKA,BCL2A1,Bhlhe41,BIRC5,BUB1,C3,C4A/C4B,CACNA1C,CAMK1D,CCDC88B,CCL2,Ccl2,CCL4,CCNB1,CCNE1,CCR2,CD14,CD276,CD40,CD83,CITED2,CREB3L2,CSF1,CSMD1,DCK,DHDH,DUSP5,EDN1,EFNB1,EXOC6B,FAM3C,FAS,FGFR3,GABRB1,GCH1,GDF15,GPC6,HLA-DQA1,HLA-E,HMMR,HSPA1A/HSPA1B,HSPD1,IL17RA,IRS1,ITGA2,KALRN,KIAA0040,MAST1,MMP14,Ms4a4c (includes others),MYH10,NCKAP5,NFATC4,NFIA,NINJ1,OSBPL8,PIK…	1160 (25)
lysophosphatidic acid		chemical - other		0.381	8.08e-12	CACNA2D1,CCL11,CCL2,Ccl2,CCL4,CCL5,CCNE1,CD14,CD36,CSF1,EDN1,FKBP5,GMNN,HYOU1,IL13RA2,ITGAM,KLF5,LIF,LIPG,LPL,MMP2,MMP9,MSR1,PDGFRB,PLAU,PLAUR,PPARG,PRKCG,PTGS2,SERPINE1,SOCS1,SPHK1,TF,TNF,VCAM1,VEGFA,VIM	847 (15)
curcumin		chemical drug		-1.393	8.32e-12	A4GALT,ABCA1,ABCG1,APOE,AXL,BCL2L11,BDNF,BIRC5,BRCA1,CAV1,CCL2,Ccl2,CCL5,CCNB1,CCND2,CCNE1,CD36,CD80,CD86,CDK1,CDK6,CDKN2A,CEBPA,COL1A1,COL1A2,CXCR4,DAPK1,DNMT1,EDN1,F7,FAS,FGF2,FOSL1,FOSL2,FTL,H19,HDAC8,HMOX1,HSPA1A/HSPA1B,IGFBP5,IL10RB,IRS1,ITGAM,ITGB4,LPL,LSP1,MAP2,MMP13,MMP14,MMP2,MMP3,MMP9,MTHFD1,NAMPT,OLR1,PAK1,PDGFRB,PLAU,PPARG,PRPS2,PTGES,PTGIS,PTGS2,PTN,RUNX2,SERPINE1,SMAD7,SOCS1,SOX9,SP…	1144 (19)
FOXP3	0.994	transcription regulator		1.394	8.72e-12	AKT3,ANLN,BCL2L11,BRCA1,CCL3L3,CCL5,CCR1,CCR2,CCR7,CD200R1,CD80,CHAF1A,CSF1,Ctla2a/Ctla2b,CXCR4,CXCR6,CYSLTR1,FEN1,FGL2,FOSL2,GATA3,GEN1,HLA-A,IFNGR2,IL10RA,IL17RA,IL18RAP,IL4,IL7R,IRF4,LGALS1,LIG1,METTL9,MMP2,MMP9,NFIL3,NRP1,PGLYRP1,PLAGL1,POLE,PPARG,PRDM1,RAD54B,RUNX1,SLC2A3,SMAD7,SOCS2,TGFB1,TGFBR1,TNF,TNFAIP3,TXN,VEGFA	989 (14)
STAT5B	2.441	transcription regulator	Activated	2.22	8.89e-12	A2M,ABCD2,ACOT11,AHNAK,ALDH3A2,ANKRD13B,APOE,ASAP1,BAIAP2,BMF,CASP4,CCL3L3,CCND2,CCNE1,CD248,CD276,CDK6,CHEK1,CITED2,CORIN,CRADD,CYP26B1,CYP2B6,DAPK1,EBF1,FAS,FOSL2,GAB3,GADD45A,GATA2,GPX7,GSTM5,HLA-A,IFITM2,IGF1,IL4,IRF8,LIMD2,LMAN1L,LMO2,Lst1,Ly6a (includes others),Ms4a6c,MTMR11,MYL4,NIBAN2,NIPAL1,NNMT,NOL3,NRP2,OMD,OSM,PCSK5,PDK4,PDZK1IP1,PLTP,POU2F2,PTPN18,SCARA5,Scart1,SELENOW,SH3RF3,SHISA5,…	920 (15)
SNAI1	-0.793	transcription regulator	Activated	2.771	9.55e-12	Acan,AXL,BMP5,CCL2,CCND2,CCNE1,CD55,CDH4,CGN,CLCA2,CLDN1,COL1A1,COL1A2,CTTN,FLNB,FLNC,FN1,FOSL1,FST,GDF15,HPGD,ITGA2,LEF1,LIF,MMP14,MMP9,MSI1,MYO5A,PARVB,PRKCG,PTGS2,PTX3,RUNX2,SDC1,SERPINE1,SMAD6,SMAD7,SP7,SPARCL1,TF,TGFB1,TGFBR1,THY1,TJP1,TPX2,TWIST1,VILL,VIM,WAS,WIPF1	1294 (22)
gentamicin		chemical drug		1.652	9.76e-12	ABAT,ABCC3,ACP2,ACSL3,AGMO,ALDH1A1,ALPL,APOD,ATF3,Bhlhe41,BLNK,BMP7,C1QA,C1QB,C4A/C4B,CCL2,Ccl2,CFP,CITED2,CPEB1,CSF1,CST3,CTSB,CTSD,DPEP1,DPP4,FXYD5,GADD45A,GAS6,GATM,GDF15,GHR,GJB2,Gpr15lg,GSTM5,GUCA2A,H2AX,HAVCR2,HMOX1,HSD11B2,HSP90AA1,HSPA1A/HSPA1B,HYOU1,IFRD1,IGFBP5,IL10RA,KHDRBS3,KMO,LGALS1,MAPKAPK3,MMP2,MYO1G,NAV2,NEURL3,Nrg1,NUAK1,PC,PHGDH,PLIN2,PSMB8,PTGDS,PTH1R,PTN,Pvr,RTN4RL1,SDC3,SEZ6…	961 (18)
TLR2	2.522	transmembrane receptor		1.707	1.06e-11	AIFM1,ATF3,BDNF,BMP2,CCL2,Ccl2,CCL3L3,CCL4,CCL5,CCR1,CCR2,CCR5,CD40,CD80,CD86,CDKN2A,CSF2RA,Cxcl9,CYBB,EBI3,FBXO32,FN1,GADD45A,GATA3,GJA1,GRIN2A,HAVCR2,HLA-DQA1,HLA-DRB5,HMOX1,IL18,IL1RN,IL33,IL4,ITGA2B,ITGA4,KLF2,MCOLN2,MMP13,MMP3,MMP9,OLR1,OXTR,POSTN,PTGS2,PTX3,SLC40A1,SLC7A11,SOCS1,TGFB1,TLR2,TNF,TNFAIP8L2,TNFSF10,VWF	665 (14)
KLF4	-1.223	transcription regulator		0.61	1.06e-11	ABHD5,ACOD1,ADGRE1,AIF1,ALDH1A1,ALPL,BMPER,BUB1B,CBFA2T3,CCL2,Ccl2,CCN3,CCNA2,CCNB1,CCND2,CD14,CEBPA,CENPE,CITED1,CLDN1,CLEC10A,CLIC4,COBLL1,COL1A1,COL1A2,COL8A1,DLX3,DUSP5,EPHA2,FGFR2,FN1,FOXM1,FRZB,GADD45A,GDF3,GJB2,GREB1,GRHL1,HBEGF,HLA-DQB1,IRS1,ITGAM,KLF5,LAMA1,MMP13,MMP2,MMP3,MMP9,MRC1,MSX2,MYOCD,NRP1,OSM,PCDH18,PLAT,PLAUR,PRDM1,RUNX2,RYBP,SERPINE1,SHISA5,SMAD7,SOCS1,SOD3,SPHK1,Sprr2d,Sprr2…	1136 (21)
TREM2	2.774	transmembrane receptor	Activated	2.755	1.1e-11	AXL,B2M,Ccl2,CCL3L3,CCR7,CD36,CD40,CD86,CITED2,CSF1,CTSB,CTSE,CX3CR1,DCSTAMP,FABP5,FGF2,GRIA1,GRIN2A,HLA-A,IRF8,ITGAX,LGALS1,LIPA,LPL,P2RY12,P2RY13,PPARG,PTGS2,TNF,TNFAIP3	933 (14)
MSB0011359C		biologic drug		-0.421	1.1e-11	ATF3,BASP1,Cbr2,CCL3L3,Ccl6,Ccl8,CD3E,CLEC10A,Cxcl9,F13A1,FCGRT,FOLR2,GAS6,GNGT2,HK2,HSPA1A/HSPA1B,IER3,KLF2,LYVE1,MMP14,MPEG1,Mt1,OGFRL1,OSM,PLTP,RUNX2,SEMA4D,SOCS1,TIMP2,Wfdc17
MECP2	-0.162	transcription regulator		1.16	1.15e-11	ADIPOR2,APOE,ARHGAP24,BDNF,BRCA1,CACNA1C,CAMK1D,CD86,CDKN2A,CNRIP1,DOCK8,DPP4,EFNA5,FKBP5,FRZB,FXYD1,GABBR2,GAD1,GALNT15,GRIA1,GRIN2A,Havcr1,HOXD9,IGHM,KCNAB3,KCNF1,LFNG,MBP,Meg3,MRC1,Mt1,NACC2,NAV3,NCALD,NPY1R,PATJ,PLAAT3,PLP1,PRKCG,PTGS2,SGK1,SLC2A3,SLC6A2,SPN,SRPX2,SYN1,TBC1D2B,TNF,TSPAN13,TSPAN9,UTRN,VEGFA,VIM,WNT10A,WNT6,WNT9A	971 (18)
NTRK2	0.614	kinase		0.064	1.2e-11	BCL2L11,BDNF,BMP2,CASP1,CCNA2,CCND2,CCNE1,CCNE2,CDC6,CDCA5,CDCA8,CDK1,CHAT,DAPK1,FGF2,GAD1,JAG1,MCM5,Pou3f1,PYCARD,RUNX2,SERPINE1,SLC31A1,SOX9,SPP1,SYN1,TGFBR1,TNF,TNFSF10,TWIST1,VEGFA,VIM	1059 (17)
SSTR2		G-protein coupled receptor		-0.027	1.23e-11	ADM,ARL4A,ATF3,BMP2,CCL22,CCND2,CDK6,COL12A1,COL6A3,EDN1,GADD45A,GEM,HBEGF,IL18,ISG20,KLF10,KLF2,LAMA1,LPL,LTBP2,MMP9,NFIL3,NNMT,NRP1,OLR1,P2RX4,PMEPA1,RAB31,RGS16,SERPINE1,SERPINE2,SLC2A3,SLC7A1,SOX9,THBS2,TLR2,VEGFA,VIM,WARS1	843 (21)
HAND2	-4.952	transcription regulator		-1.57	1.24e-11	ACTA1,ADSS2,CCL11,CCL2,CCL3L3,CCL4,Ccl6,Ccl8,Ccl9,CLSTN2,COL1A1,COL1A2,COL3A1,CXCR4,CXCR6,DES,ECM2,FAP,GJA1,GJA5,GREM1,HAND2,HOXD11,IL11,MMP27,MSX1,MYL4,NFATC2,PTGS2
TO-901317		chemical reagent		1.646	1.27e-11	ABCA1,ABCA5,ABCG1,Acp5,ADAM11,ADIPOR2,ADM,ALDH2,ALDH3A2,Apoc1,APOD,APOE,ASS1,C3,CASP1,CASP4,CCL2,Ccl2,Ccl9,CCNB1,CD5L,CFH,COMT,CYP11A1,CYP2F1,CYP7B1,DHCR7,EPHX1,FABP5,FDFT1,GHR,GSTM5,HK2,HMGCS2,HP,HSD17B11,HSD3B1,IGF1,KNG1,LDLR,LIPG,LPL,LTC4S,MMP9,MPEG1,Mt1,Mt2,Naip1 (includes others),NR1H3,Orm1 (includes others),PGLYRP1,PLTP,PPARG,PSMB8,PTGDS,PTGER3,PTGS2,TGFB1,THRA,TIMP3,TNF,VEGFA	714 (18)
TAF4	-0.465	transcription regulator		-0.553	1.32e-11	BDNF,CDH3,CLDN1,COL6A3,DCN,E2F2,FMOD,GAS6,GJB2,GREM1,HBEGF,HOPX,IL1RN,KLF5,LRRC15,LUM,MAFF,MMP13,MMP2,MMP3,MSX2,MXD1,PBK,PDGFA,PDGFC,PTN,RUNX1,SCUBE1,SFRP2,SPP1,Tchh,TGFB1,TGFB3,THBS2,WNT9A	541 (7)
CD40	2.599	transmembrane receptor		1.249	1.39e-11	A4GALT,ANPEP,ASNS,ATP6V1H,BCL2A1,BCL2L11,BIRC5,CCL2,Ccl2,CCL22,CCL4,CCL5,CCNA2,CCND2,CD22,CD38,CD40,CD80,CD83,CD86,CDK6,CNR2,CSF1,CXCL12,Cxcl9,CYSLTR1,DAPP1,ERN1,FAS,FCGR2B,FLT3LG,HK2,HLA-DQB1,HSPD1,IL10RA,IL18,IL1RN,IL4,IRF4,ITGAL,ITGAM,ITGB2,JCHAIN,Ly6a (includes others),MAP3K14,MCM4,MMP14,MMP3,MMP9,PPA1,PRDM1,PSMB10,PSMB9,PTGER2,PTGS2,SAMSN1,SERPINE1,SLAMF7,SLC2A1,SMAD7,SYVN1,TAP2,TLR2,TLR9,TN…	892 (15)
GDF2		growth factor		1.009	1.43e-11	ANKH,CAV1,CHAT,COL1A1,CRYAB,CXCL12,CXCR4,EDN1,FGFR3,FMOD,GATA2,GATA3,HSPB8,IGF1,IGFBP5,JAG1,LYVE1,MAP2,MMP9,MSX1,MSX2,NGF,NINJ1,NRCAM,NRP1,POSTN,RASL11B,Sct,SERPINE2,SERPINF1,SHISA3,SLC18A3,SLC40A1,SLC6A6,SLCO2A1,SMAD6,SMAD7,SOCS2,SPARCL1,SPP1,TMEM100,TUBB3,UNC5B,VAT1L,VCAM1	1020 (24)
simvastatin		chemical drug	Inhibited	-2.214	1.44e-11	ABCA1,ABCG1,ANGPT2,APOE,ARHGEF2,BIRC5,BMP2,C5AR1,CACNA1C,CACNA1G,CCL2,Ccl2,CCND2,CD14,CD40,CD55,CIITA,COTL1,CYBB,CYP2B6,DDAH1,EDN1,ENC1,GJA1,HMGCR,HMOX1,IL18,IL4,ITGAL,ITGB2,ITGB4,KLF2,LDLR,LPL,Ly6a (includes others),MKI67,MMP2,MMP3,MMP9,MYH10,NCF1,NFIX,OLR1,PGLYRP1,PHACTR1,PLAT,PTGS2,RHOU,S100A6,SERPINE1,SLC16A7,SPP1,TLR2,TNF,TNFRSF11B,VCAM1,VEGFA,VIM,VWF,WNT4	796 (19)
CLIC4	-2.342	ion channel		1.127	1.45e-11	APOE,C3,CCL5,CFH,COL8A1,CST3,CX3CR1,DCN,DDR1,FBLN5,IER3,LPL,LSS,MMP2,MMP3,MYRIP,PILRA,PLTP,TGFBR1,TIMP2,TIMP3,TNF,VEGFA,VIM,VTN	878 (13)
RRP1B	-2.128	transcription regulator			1.62e-11	ADCY7,ALDH5A1,APAF1,AURKA,BIRC5,BMP7,BRCA1,CCNA2,CCNB2,CCNE1,CDC20,CDC25C,CDC6,CDK1,CHEK1,DBF4,DHFR,EXO1,FEN1,GADD45A,HSP90AA1,ITGB2,KIF11,MCM2,MCM3,MCM4,MCM5,NUP210,PDGFC,PERP,PLK1,PRKCD,RRP1B,SERPINE2,SMAD6,SPP1,TGFB1,TOP2A
kanamycin A		chemical drug		-0.335	1.62e-11	ABCC3,ACP2,AGMO,APOD,Bhlhe41,BLNK,BMP7,C1QA,C1QB,CFP,CITED2,CSF1,CST3,CTSB,FXYD5,GAS6,HAVCR2,IGFBP5,IL10RA,KHDRBS3,LGALS1,MMP2,NAV2,Nrg1,NUAK1,PTGDS,RTN4RL1,SDC3,SEZ6L,SOCS2,SORT1,SPIRE1,SPP1,TJP1,TMC7,TMEM100,TNFRSF11A,TREM2
ciprofloxacin		chemical drug		-1.204	1.67e-11	ADGRE1,ALDH2,ALDH3B1,ATP6V1H,CCR1,CD40,CD68,CD80,CD86,CSF2RB,CTSA,CTSD,EDIL3,EPB41L5,HLA-A,HSPD1,IL4,ITGAL,ITM2C,LDLR,LGMN,MMP2,MPEG1,MPP1,MSR1,NRCAM,NRP1,PLXNB2,PTGS2,RAB11FIP1,SEMA4D,SLC2A6,SPP1,STAB1,TLR7,TMPO,TNF,TTYH3,VIM	1059 (16)
SPP1	3.744	cytokine		-0.554	1.74e-11	Acp5,APAF1,AURKA,BCL2L11,BRCA1,CCL2,Ccl2,CCL3L3,CCL4,CCL5,CCNE1,CCR2,CD163,CDC20,COL1A1,CXCL12,DHCR7,EPDR1,FGFR2,FN1,GATA6,HMGCR,HMOX1,IGF1,ITGA2,ITGA3,JAG1,LIF,MMP13,MMP14,MMP2,MMP9,NDRG2,NRCAM,PDGFA,PLAU,PLOD1,PPARG,PTGS2,RUNX2,S100A6,SELENOW,SEMA6C,SERPINE1,SERPINF1,SOX9,SPARCL1,SPP1,TASL,TGFB1,TGFBR1,TLR9,TNF,TNFSF11,VEGFA,VIM	1084 (16)
TPH1	-0.777	enzyme		1.689	1.76e-11	ASF1B,CCR5,CDCA8,CXCR6,DLGAP5,DNAJB13,FAM3C,Gvin1 (includes others),HMOX1,HSPA1A/HSPA1B,IFI16,IL1R2,KMO,LDLRAD4,LGMN,LUM,NCAPG,PCLAF,PLA2G7,PRC1,PRICKLE1,RACGAP1,RRM2,SH2D1B,SHCBP1,SLAMF6,SLC16A6,SUSD3,TF,Trim12a,Trim30a/Trim30d,TRIM5
H89		chemical drug		-0.67	1.93e-11	ABCA1,ACE,ADSS2,ALPL,AXL,BDNF,BMP2,CAMKK2,Ccl2,CCL5,CD14,CD55,CD80,CD83,CD86,FGF2,GJA1,HAPLN1,HMOX1,HSD11B2,IGF1,IGFBP5,IL11,ITPR2,ITPR3,MITF,MKI67,MMP13,MMP2,MMP9,NFATC2,NFIL3,PGR,PLAGL1,PLAU,PPARD,PTGS2,RUNX1,SDC1,SERPINE1,SHC1,SLC2A3,TGFA,TNF,TNFAIP6,TNFSF11,TXN,UCP2,VCAM1,VEGFA	829 (16)
L-triiodothyronine		chemical - endogenous mammalian		1.959	2.08e-11	A2M,AATK,ABCA1,ABCD2,ACOT11,ACTA1,ADM,AGT,ALDH1A1,APAF1,ASS1,ATP8B4,BCAR3,BCL2L11,BDNF,BMF,C1S,C4A/C4B,CAD,Cbr2,Ccl6,CCNE1,CD36,CDKN2A,CEBPA,CMKLR1,CST3,CTH,CTSH,CXCL12,CXCL14,CYP11A1,CYP26B1,DHCR24,DIO2,DIO3,DUSP5,EDN1,ENO2,EPAS1,FAS,FKBP7,FOLR2,GATA2,GDF15,GNA14,HMGCR,HP,HR,HSD17B7,IGF1,IGFBP6,IGHM,KCNJ10,LDLR,LSS,LYZ,MBP,MMP14,MMP9,MSMO1,NFIB,NR1H3,OXTR,PDK4,PER1,PGR,PITX1,PPARG,PTAFR,PTGDS,PT…	871 (19)
WNT5A	-1.113	cytokine		-0.211	2.13e-11	ALDH1A1,BIN1,BMPER,BRINP3,CAPN1,CCL2,CCL3L3,CD14,CD36,CD38,CD40,CD80,CDK6,COL1A1,CRYAB,CXCL12,CXCR4,CYP11A1,DGKZ,DOK2,FN1,GJA1,GREM1,HMOX1,INHBB,IRF8,ITGA4,LCP1,LRCH2,Ly6a (includes others),MMP13,MMP14,MMP3,MMP9,NFATC2,POSTN,PRKCI,PRSS12,PTGS2,RET,RUNX2,SDC1,SELPLG,SEMA3E,SEMA4D,SPP1,STC1,SYK,TGFB1,TLR1,TLR3,TLR5,TNF,TNFRSF11A,TNFSF10,TNFSF11,TWIST1,VEGFA,VIM,ZNF385B	937 (16)
Histone h3		group		-1.504	2.16e-11	ABCD2,ACTA1,ADD3,AP1S3,ATF3,B2M,BCL2L11,BDNF,BIRC5,CA9,CACNA1G,CAV1,CCL2,Ccl2,CCL5,CCNA2,CCNB1,CCND2,CCNE1,CD40,CDC6,CDKN2A,CEACAM1,CEBPA,CIITA,COL1A2,CYRIA,DBF4,FGFR2,FKBP5,FOXM1,GAD1,GATA2,GATA3,GATA6,GCNT4,GHR,GRIK5,HIVEP3,HOXA10,HOXA11,HOXA7,HOXA9,HPSE,Ifi27l2a/Ifi27l2b,IGF1,IL4,IRF4,ITGA5,KLF2,LRAT,MAD2L1,MCM2,MCM3,MCM4,MCM5,MITF,MKX,MMP9,Mt1,NCF1,PDGFB,PER1,PGR,PIK3R5,PIK3R6,POU2F3,PPARG,PR…	1143 (21)
E2F3	-0.292	transcription regulator	Inhibited	-3.419	2.17e-11	AKNA,BAIAP2L1,BIRC5,BOK,CA12,CAV2,CCNA2,CCNB1,CCNB2,CCNE1,CDC45,CDC6,CDK1,CDKN2A,DHFR,E2F2,EDN1,FBLN5,FGF2,FGFR2,FST,HMGB2,HSPD1,IGF1,LAMA4,LPL,MAD2L1,MALAT1,MCM10,MCM2,MCM3,MCM4,MCM5,NECTIN1,PCLAF,PLCB4,PLK1,POLA2,PPP1R13B,PTGER3,PTN,RALGPS2,RBPMS,RRM1,RRM2,SERPINE1,SPARCL1,TIMP3,TMPO,TNFAIP2,TPX2	923 (16)
TWIST1	4.61	transcription regulator	Activated	2.597	2.27e-11	Acan,ALDH1A1,APOD,AXL,BCL2L11,C1QTNF1,C3,CBX2,CCDC3,CCL2,Ccl2,CCN4,CD40,CDKN2A,CELSR1,COL1A1,COL6A1,CXCL12,DCN,DKK3,DNM1,FAS,FGFR2,FGFR3,FIBIN,FMOD,FN1,FOSL1,GDF3,GPC1,HLA-G,HOXD10,IGFBP5,IRF5,ISG20,KCNN4,MME,MMP2,MMP9,MRC1,MRC2,PAMR1,PCDH18,PCOLCE,PTPRU,RUNX2,SDC3,SPHK1,SPP1,TF,TGFB1,THBS2,TIMP3,TNF,UNC5B,VEGFA,VIM	1241 (29)
TYROBP	6.081	transmembrane receptor	Activated	2.76	2.31e-11	CCL2,CCR7,CD40,CD83,CD84,CD86,FCGR2B,IL10RA,IL18,IRF8,ITGA5,ITGAM,ITGAX,ITGB4,LHFPL2,NCKAP1L,NRROS,PLEK,SAMSN1,SIRPB1,SPP1,TCIRG1,TGFB1,TMEM106A,TNF,TREM2,TYROBP	848 (19)
10E,12Z-octadecadienoic acid		chemical - endogenous mammalian		-0.135	2.37e-11	ABCA1,ABCD2,ABCG1,ATF3,BIRC5,BOK,BUB1,CA3,CACNA1G,CAV1,CBR3,CCL2,Ccl2,CD36,CEBPA,CITED1,CLEC12A,D430019H16Rik,DCSTAMP,DLGAP5,EBF1,EXO1,GCNT4,GDF15,GDF3,HMCN2,HMMR,HROB,IGF1,IL1RN,LDLR,LPIN1,MCM10,MMP12,NAMPT,PBK,PBXIP1,PLIN2,PODN,PPARG,PTGS2,SLC1A3,SLC6A7,SNCAIP,SORBS1,TNF,TREM2,UCP2	778 (20)
JUND	0.217	transcription regulator		0.993	2.55e-11	AGT,BDNF,C1QB,C3,C3AR1,C5AR1,CCL5,Ccl7,Ccl8,CDKN2A,COL6A1,CXCL16,Cxcl9,CYBB,FOSL1,HMOX1,HPGD,IL11,IL21R,ITGB4,MMP13,MMP3,MMP9,PLAU,PLAUR,RUNX2,SDC1,SOCS1,SPP1,TNF,TWIST1,VEGFA	967 (17)
PIWIL4		other	Activated	2.519	2.7e-11	ADGRE1,ALPK1,ANGPTL4,C3,CDKN2A,CELA1,CTTN,CYTH4,F13A1,FCGR2B,FGD4,FGFR2,FYB1,GAPT,GATA2,HCK,HIP1R,HLA-DRB5,HOXB3,ICAM4,ITGA2B,MCOLN2,MEFV,MMP19,MTSS2,MYH10,NCF1,NEDD9,PFKM,PTPN3,PTPRS,RASSF5,RIPOR1,SLC2A3,TGFB1,TGFB3,TGFBR1,TIFAB,TLE6,TLR1,TNFAIP3,VEGFA,ZFP36
RUNX1	-2.05	transcription regulator		1.514	2.7e-11	ALOX5AP,ARL5C,ATF3,BCL2L11,CCL3L3,CCND2,CD14,CD22,CD4,CD53,CD72,CDKN2A,CEBPA,CSF1,CSF2RA,CSF2RB,CYP11A1,DEPTOR,EPAS1,FAS,FHDC1,FOSL2,GATA2,GATA3,GNA15,HAPLN1,Igtp,IL4,IL7R,IRF5,ITGA2,ITGA2B,ITGA4,ITGAL,ITGB2,KLF2,LCP2,LRRK2,Ly6a (includes others),MAD2L1,METTL9,MMP13,MMP8,Mt1,MYH10,MYL9,NFIL3,NR2F2,PF4,PIK3CD,PLEK,POU6F1,PRKCB,RUNX1,RUNX2,SERPINE1,SOX9,Sp100,SP7,SPI1,SPP1,ST3GAL5,TJP1,TNF,TPSAB1/T…	999 (23)
LMNA	-0.701	other		1.012	2.8e-11	ACKR1,ACKR4,ADAMTS10,ADAMTS12,ALPL,ARRDC4,ASPN,CACNA1A,CALCB,CAMK1D,CAMK2D,CD28,CD38,CEBPA,CERS6,COL11A1,COL12A1,COL1A1,COL3A1,COL8A1,CTDSPL,DCN,DES,EDN1,EFNB3,ELN,EPAS1,EPB41L3,ERN1,FBXW7,FN1,GATA6,GET1,GJA1,Gtf2ird2,HMGA1,HOPX,IRF8,ISG20,Kat6b,KCNE4,KLF5,LPL,MAFF,MMP14,MMP3,MMP9,MSC,MYL4,NAMPT,PLXDC2,PPARG,PPM1H,RAPSN,RBMS1,ROCK2,RYR2,SFXN1,SKAP2,SLC33A1,SLC36A1,SPP1,STAB1,SYNE2,TCIRG1,TEC,TGFB…	948 (21)
RAS		group		0.513	2.83e-11	ANPEP,ARHGEF2,AURKA,B4GALT5,BCL2L11,CAV1,CCL2,CD274,CDKN2A,CEBPA,CHD5,CSF3R,EDN1,FN1,FOSL1,HMGA1,HMOX1,Ifi47,IGF1,IL11,IL4,LDLR,LIF,LRAT,MITF,MMP13,MMP2,MMP9,PAK4,PDGFA,PDGFB,PLAU,PLAUR,PPARD,PRDM1,PTGES,PTGS2,SERPINE1,SERPINE2,TNF,VEGFA,VIM	980 (18)
SOX9	6.44	transcription regulator	Activated	2.31	2.83e-11	Acan,ADAMTS10,ALDH1A1,CD274,CNMD,COL1A1,COL3A1,COL5A1,COMP,CREB3L2,CXCR4,CYP26B1,DHCR24,DLX3,FN1,FOXC1,GAS7,GDF10,GUCA2A,H19,HAPLN1,HIVEP3,INHBB,LBP,MITF,NFATC4,OSR2,PDGFA,POSTN,PPARG,PTGDS,RUNX2,S100A3,SOX9,SP7,TCF7L2,TEAD4,TGFB1,THBS2,TIMP2,VEGFA,WWP1	1190 (24)
E2F1	-0.162	transcription regulator	Inhibited	-2.765	2.98e-11	Acan,ADIPOR2,ALPL,ANGPT2,APAF1,ARHGAP4,AURKA,AURKB,BCL2L11,BIRC5,BOK,BRCA1,CAV1,CBX7,CCNA2,CCNB1,CCNB2,CCND2,CCNE1,CCNE2,CD274,CD2AP,CDC20,CDC45,CDC6,CDK1,CDK6,CDKN2A,CEBPA,CHEK1,CITED2,CRADD,CRYAB,CTSB,DBF4,DDAH2,DHFR,DNMT1,DUT,E2F2,E2F8,ECT2,ENO2,FANCD2,FAS,FEN1,FGF2,FGFR2,FGFR3,FHDC1,FOXM1,GM2A,GMNN,H19,HMGA1,HMGB2,Hmgn2 (includes others),HOXA9,HSD11B2,Hspa1b,HSPD1,IGF1,INMT,IRS1,IRS2,MAD2L1,M…	834 (16)
PHACTR1	1.949	other		-1.187	3.15e-11	ANGPT2,ANGPTL4,ASNS,CCN3,CD36,DUSP5,EDN1,EFNB1,GDF15,HMOX1,IGFBP5,KLF2,MXD1,PDGFB,PI16,PTGS2,SERPINE2,STC1,TMEM119,TNFAIP3,VCAM1,VEGFA	524 (7)
ILF3	-0.72	transcription regulator		0.7	3.32e-11	ABCA9,ATF3,C3AR1,CCL22,CCNE1,CD14,CD163,CD300A,CD40,CD80,CD86,CFH,CIITA,DCSTAMP,DHCR7,FABP5,FKBP5,IL1RN,LDLR,LPL,MAFB,MCM5,NFKBIE,PLA2G7,PLAU,PLAUR,PPARG,PTGER4,STEAP4,TFEC,TLR3,TNC,TNFRSF12A,TRAF1	879 (18)
eplerenone		chemical drug		-1.846	3.42e-11	ACE,Ccl2,CD68,COL1A1,CYBA,CYBB,EDN1,FN1,MMP2,MMP9,NCF1,PDGFA,PPARG,PTGS2,SERPINE1,SPP1,TGFB1,TNF,VCAM1,VEGFA	1013 (18)
TREM1	4.045	transmembrane receptor		1.504	3.51e-11	ACSL3,ADORA2B,ARRDC4,ASNS,ATF3,Ccl2,CCL5,CCR7,CCRL2,CD14,CD274,CD83,CD86,CDK1,CSF1,CXCR4,DCSTAMP,DTL,DTNBP1,DUSP14,E2F7,EBI3,EDN1,FOSL1,GEM,GIPR,GREM1,HBEGF,HS3ST3B1,IL4,ITGAX,KANK1,LIF,LPL,LY9,MAFF,MCOLN2,MMP19,PGLYRP1,PLAC8,PPARG,PTGS2,PTTG1IP,RGS16,RHOU,RRAD,SLAMF7,SLC1A3,SPP1,SPRY2,TIFA,TLR2,TMPO,TNF	913 (14)
GNAQ	-0.048	enzyme		-1.7	3.64e-11	ACTA1,ADM,ATF3,AVPR1A,BMP2,Ccl2,Ccl7,CDC6,CITED2,CXCL12,DUSP5,EDN1,EDN2,FOSL1,FST,GADD45A,GAS6,HAND2,HK2,HSPB8,IL11,IL1RN,KCNK2,MAFF,MEOX2,MGST1,NDRG2,NFIA,NFIB,NFIL3,OLR1,PGR,PLAT,PLAUR,PRKCD,PRKG2,PTGS2,PTX3,SELENBP1,SERPINE1,SGK1,SPHK1,TNFAIP6,TNFRSF12A,VCAM1,VEGFA	979 (17)
AMBRA1	-0.195	other	Inhibited	-2.999	3.67e-11	ADAMTS9,CCND2,CCNE2,CHEK1,COL15A1,COL16A1,COL1A1,COL27A1,COL3A1,COL5A1,COL5A3,COL8A1,FAP,FN1,LOXL1,LOXL2,LOXL3,MMP14,MMP2,SERPINE1,SMAD7,TGFB3,VIM	1104 (20)
STAT5A	2.078	transcription regulator		0.906	3.7e-11	A2M,ABCA1,ABCG1,APOE,ARID3B,BCL2A1,CASP4,Ccl2,CCL3L3,CCND2,CCNE1,CCR5,CD68,CDC25C,CDK6,CEACAM1,CEBPA,CHEK1,Ctla2a/Ctla2b,CYP1B1,DUSP5,EPAS1,FAS,FCER1G,FOSL2,FOXQ1,GADD45A,GASK1B,GDPD3,HDGFL3,IFITM2,IGF1,IL4,IL7R,KLF10,Klrk1,LEF1,NOL3,NR1H3,OLR1,OSM,PODXL2,PPARG,PRDM1,PRSS23,PSMB8,QPRT,RAB27B,RNF39,RUNX2,SELENBP1,SLC2A1,SLC2A10,SLC2A3,SLC7A7,SOCS1,SOCS2,STAT5A,STAT5B,SYTL2,TACSTD2,TICAM2,TNF,TNFRS…	1063 (19)
ShK-223		chemical reagent	Activated	4	3.83e-11	C1QC,C3AR1,CCR2,CP,CSF3R,CX3CR1,DOCK2,FCGR1A,FCGR2A,IGSF6,IL10RB,IL1R2,IL1RN,ITGAM,Klrk1,LAIR1,LGMN,LIG1,Ly6a (includes others),MAFB,MAN2B1,MERTK,PAK1,PIK3CG,PIK3R5,PLCG2,PTPN6,RTN4RL1,Sik1,SLCO2B1,SLFN13,TGFBR1,TMCC3,TMEM100,TNFSF13B,TPD52
colistin		biologic drug		-0.115	3.97e-11	ABCC3,ACP2,AGMO,APOD,Bhlhe41,BLNK,BMP7,C1QA,C1QB,CFP,CITED2,CSF1,CST3,CTSB,FXYD5,GAS6,HAVCR2,IGFBP5,IL10RA,KHDRBS3,LGALS1,MMP2,NAV2,Nrg1,NUAK1,PTGDS,RTN4RL1,SDC3,SEZ6L,SOCS2,SPIRE1,SPP1,TJP1,TMC7,TMEM100,TNFRSF11A,TREM2
vidutolimod		chemical drug	Activated	4.772	3.97e-11	ATF3,BCL2A1,CALHM6,CCL2,CCL4,CCL5,CCR1,CCR7,CD274,CD38,CD40,CD68,CD80,CD83,CTSD,DUSP5,EPSTI1,GCH1,GLIPR2,HLA-E,IFITM2,IL1RN,ISG20,LYN,NEURL3,NUPR1,OPTN,PLA2G7,PSMB9,SIGLEC1,SLAMF7,SP110,SPP1,TNF,TNFAIP6,TNFSF10,TNFSF13B
CEBPE		transcription regulator	Activated	2.059	4.02e-11	ALOX5AP,CCL3L3,Ccl7,Ccl9,CCND2,CCNE1,CD14,CDK6,CLEC10A,CSF3R,F7,IL18,IL1RN,ITGAM,LYZ,MBP,MMP2,MMP8,MMP9,NCF1,Orm1 (includes others),PTGS2,TLR9,TNF,TNFSF13B	504 (10)
RXRB	0.513	ligand-dependent nuclear receptor		-1.106	4.22e-11	ABCA1,ALDH1A1,C1QA,C4A/C4B,CACNA1A,CAMK1D,CCL22,Ccl8,CD200R1L,CD86,CDK6,CRYAB,CSDC2,CTSB,CTSS,DHRS3,ECT2,EHD3,FLRT3,GAS6,GPR183,HBEGF,HOXB3,HOXB4,IGF1,IGFBP6,IL4,LDHD,LYZ,MBP,MCM5,MMP11,MMP12,MMP2,MYO1E,NUPR1,PDGFA,PDGFB,PGR,PHF11,PPP1R15B,PURG,S100A6,SEMA4D,SLC6A8,SPP1,TACSTD2,TNF,TNFSF10,Tnfsf9,URB1	1075 (24)
raloxifene		chemical drug		-0.345	4.3e-11	BLNK,BMP2,CBX6,CCL5,CCN5,CCNB1,CSF1,CTSH,CXCL12,CYP1B1,FLNB,GREB1,HMOX1,HOXC4,HSPA1A/HSPA1B,IER3,IGF1,IL18,INHBB,LAMB1,LAMB2,LDLR,LUM,MKI67,MMP13,MMP2,MMP3,PGR,PLK3,PRSS23,PTGER3,PTGS2,ROCK2,SELENBP1,SERPINE1,SLC22A5,SLIT2,SMAD7,SMPD1,SOCS1,SPP1,STC1,TGFA,TGFB3,TIMP3,TNF,TNFRSF11B,TNFSF11,TOP2A	1200 (21)
GNA14	-2.005	enzyme			4.38e-11	ADM,ANPEP,ATF3,AVPR1A,BMP2,DUSP5,ENPP1,FCGR3A/FCGR3B,FST,GADD45A,HBEGF,HK2,HSPB8,IL1RN,KCNK2,KCNK6,LIF,MEOX2,MGST1,NFIL3,OLR1,PLAT,PLAUR,PTGS2,SELENBP1,SGK1,SPHK1,TNFAIP6,VEGFA	819 (17)
mibolerone		chemical drug		-1.932	4.57e-11	AHNAK,C4A/C4B,CAMKK2,CCDC80,CD74,CDK1,CEACAM1,CLEC11A,CLTB,COL1A1,COL1A2,COL6A3,DBI,DHRS3,DNAJA4,FKBP5,FOSL2,GMNN,GPC3,HEXB,HLA-DQA1,HLA-E,HSD17B11,HYOU1,IFNGR1,IGF1,ISYNA1,KLF10,LDLR,LPL,LSS,MAL,MME,PRELP,SEC23B,SLC22A5,SMPDL3A,SPARCL1,SQLE,TF,TIMP3,TOP2A,UCP2
NR1H2	0.249	ligand-dependent nuclear receptor		-0.814	5.24e-11	ABCA1,ABCG1,ACE,AGT,APOE,C3,Ccl2,CCL4,CCL5,Ccl7,CCR7,CD38,CXCL16,DIO2,FDFT1,HMGCR,IL1RN,ITGAL,ITGAX,LDLR,LPL,MMP9,MRC1,MYLIP,NR1H3,PLTP,PTGS2,Saa3,SLC16A10,SLC16A2,SREBF2,THRA,THRB,TNF,TNFRSF9,VEGFA	757 (20)
hydroxyurea		chemical drug		-0.612	5.38e-11	APOBEC3B,BCAM,CCL2,CCL5,CCNA2,CCNB1,CCND2,CCNE1,CDC45,CDC6,CDK1,CDKN2A,CHEK1,E2F2,EDN1,GADD45A,GATA3,GMNN,GPR132,GPR50,H2AX,IL11,ISG20,LIG1,MCM2,MCM3,MCM5,MMP12,MMP13,MMP3,POLA2,PRDM1,Prl8a2,RRM2,TGFB3,TNF,TNFAIP3,TRAF1,WEE1	922 (16)
SIAH2	-1.147	transcription regulator		-0.853	5.67e-11	C3,Ccl2,Ccl6,Ccl9,CCR5,CD274,CD36,CD68,CLEC4E,CTSB,CTSD,CXCL16,IFITM2,IGF1,MEOX1,MMP12,MMP19,MMP8,Mx1,PLA2G7,PLAUR,PLK3,SERPINE1,SPP1,TREM2,VEGFA,VIM	1103 (22)
ZFP36	-1.67	transcription regulator		-0.204	6.47e-11	CCL3L3,CCNE2,CD36,CDC6,CENPA,COL3A1,CTSS,CYBB,E2F8,FOSL1,IER3,KIF11,KNTC1,LMO2,MEFV,MMP2,MXD1,NEK2,NUF2,OSM,PBK,PLAU,PLAUR,PRC1,PRDM1,PTGS2,SOCS1,SPP1,TMCC2,TNF,TOP2A,TRAF1,VCAM1,ZFP36	978 (16)
NOX4	0.657	enzyme		0.669	6.54e-11	ACTA1,AGT,BCL2L11,BMF,CCL2,Ccl2,COL1A1,CTH,CYBA,CYBB,DES,EPAS1,FN1,H2AX,HK2,HMOX1,MMP2,NCF1,Saa3,SERPINE1,SLC2A1,TGFA,TJP1,VEGFA,VIM	813 (17)
IGF2	1.141	growth factor		0.192	6.75e-11	ARHGEF2,ARL4A,BIRC5,BMP2,Ccl2,CD36,CDC45,CDC6,CDK1,CXCR4,CYP1B1,DHCR7,FEN1,FN1,GADD45A,GATA6,GCH1,GHR,H19,HBEGF,IER3,IFITM2,IGF1,IGFBP5,IGFBP6,IL11,ITGA5,MCM2,MCM4,MCM5,MMP11,MMP12,MMP3,NGF,OGN,PDGFB,PTGS2,RAD51AP1,RGS16,RRM1,RRM2,SELENOP,SERPINE1,SKAP2,SPP1,TGIF1,THBS2,THRA,VEGFA	1005 (19)
IRS1	2.62	enzyme		0.113	7.05e-11	ATP2A3,BUB1,CCN4,Ceacam10,CEBPA,COL3A1,COL6A1,COL6A3,FBXO32,FEN1,FST,GATA3,GJA1,GJB3,HMGCR,HMOX1,IGF1,IRS1,IRS2,LAMA4,LDLR,LPL,MAPK12,MMP14,MYL4,MYOCD,NR2F1,NRP1,PDGFA,PPARG,RHOU,SFRP2,SIGLEC1,SPARCL1,SPP1,SREBF2,THRA,TNXB,Tpm2,TRPC3,UCP2,VEGFA,WNT10A,WNT6	1032 (24)
CDK4	-0.266	kinase		0.055	7.05e-11	AURKA,BCL2L11,BRCA1,CDC45,CDC6,CDCA2,CDCA8,CDKN2A,CENPF,CENPK,CENPN,CEP55,CIP2A,CPEB1,CPED1,DDIAS,DHFR,DTL,E2F7,ELN,FAM83D,FGF7,GPC6,KIF11,KIF20A,KIF20B,KIF2C,KIF4A,MELK,MFSD6,MMP3,MTFR2,NCAPH,NEK2,PCLAF,RBMS3,RUFY3,TMEM204,TOR3A,TPX2,TRIP13,UTRN,ZNF423,ZNF462	879 (16)
CXCL12	4.093	cytokine	Activated	3.39	7.17e-11	AIF1,AXL,BMP2,CCL2,CCL5,CD14,CD36,CD3G,CD4,COL1A1,COL3A1,CXCL12,CXCR4,CXCR6,DPP4,FAS,FN1,GAD1,HCLS1,IFNAR2,IFNGR2,ITGAL,ITGAX,ITGB4,LCP2,LOXL2,Ly6a (includes others),MAPK12,MAPRE3,MMP11,MMP13,MMP14,MMP2,MMP3,MMP9,MSX2,PGR,PLAU,PRKCD,PTGS2,RANGAP1,RUNX2,RYR2,SELPLG,SOCS1,SOCS2,SP7,TF,TNF,TNFRSF11A,TNFRSF11B,TNFSF10,TNFSF11,VIM,WT1,ZBTB16	888 (14)
IL21		cytokine	Activated	2.591	7.43e-11	BATF,BCL2L11,CALHM6,CASP1,CCL11,CCL3L3,CCL4,CCL5,CCND2,CCR7,CCRL2,CD28,CD38,CD86,Cxcl9,DPP4,FCER1G,FCGR2B,FGL2,GATA3,HAVCR2,HCST,HLA-DRB5,IFI16,Igtp,IL18R1,IL18RAP,IL21R,IL4,IL7R,IRF4,IRF5,Klrk1,MKI67,MMP12,MMP2,MMP9,NEURL3,PRDM1,PSMB9,PTPRC,RUNX1,SGK1,SLFN13,SOCS1,SOCS2,TGFB1,TNF,TNFSF11,TYROBP	960 (16)
KAT6A	-0.2	enzyme		-0.579	8.02e-11	CDC6,CDCA2,CDCA8,CDKN2A,DLX3,E2F2,GPLD1,HAND2,HOXA10,HOXA11,HOXA7,HOXA9,HOXB2,HOXB3,HOXB4,HOXC4,HOXC5,HOXC6,HOXC8,HOXC9,HOXD10,HOXD11,IFT140,MELK,OSR2,PKDCC,RUNX2,SOX9,TF,TSHZ1	381 (7)
N-[N-(3,5-difluorophenacetyl-L-Ala)]-S-phenylglycine t-butyl ester		chemical - protease inhibitor	Inhibited	-2.117	8.17e-11	Ccl2,CCL5,CCNE1,CLIP2,CNMD,COL27A1,CSF1,CXCL12,CXCR4,DHCR24,DHCR7,FAM20C,FDFT1,HAPLN1,HLA-G,HMGCR,IER3,IL7R,ITGA5,JAG1,LDLR,LSS,MFNG,MN1,MSMO1,MSX2,PDGFB,Prl8a2,PTGDS,SERPINE1,SGK1,SMIM24,SOX9,SPP1,SQLE,SREBF2,TCF7L2,TGFB1,TNF,TNFRSF12A,TUFT1,VEGFA	1187 (21)
BSCL2	-0.332	other			8.73e-11	AATK,AOC3,Ccl2,Ccl7,CD36,CD74,CEBPA,CLEC10A,CLEC5A,CYFIP2,GREM1,GRIA1,HACD2,HMGA1,IER3,IGFBP5,IL33,LPIN1,LPL,MARK1,MMP13,MMP3,NAT8L,PC,PPARG,PSMB9,PTGS2	738 (12)
Notch		group	Inhibited	-2.594	9.02e-11	ADAP1,ADGRE1,ADM,AGT,BIRC5,CARD9,Ccl9,CCN4,CD300LF,CLEC10A,COLQ,CSF2RB,CSF3R,CYP4F2,DTX1,FCGR2A,FCGR2B,FLT4,GAPT,GATA3,GATM,GFRA1,GIMAP1-GIMAP5,HPSE,IL4,JAG1,KCNK6,LRRK2,MMP2,NCF1,NET1,NFAM1,PIK3AP1,PIK3R6,PLAU,PLD4,SAMHD1,SH2D5,SKAP2,SMAD6,SORL1,TNF,TSPAN13,VEGFA	984 (21)
GNAS	0.789	enzyme		-1.215	9.23e-11	ADD3,ALPL,ANKH,ARL4D,ARL5C,ATF3,BIRC5,CACNA1D,CCL2,Ccl2,CCR7,CD22,CD55,CD86,CEBPA,CIITA,Cmah,CYTIP,DTX4,FOSL2,GEM,GPR132,IFI16,IL11,INPP5D,IRAG2,KCTD12,LMO2,MAFF,MPEG1,Ms4a4c (includes others),NRP1,PDE8B,PMEPA1,PPARG,PRDX6,PRKCB,PTCH2,PTGER4,PXK,SIPA1L1,SLA,SPP1,SYK,TGIF1,TNFSF11,UCK2,VGF,VPS37B,Wfdc17	1006 (23)
aspirin		chemical drug		-1.718	9.23e-11	ABCA1,ABCG1,ABLIM3,ADM,BDNF,BIRC5,CAV1,CCL2,Ccl2,CCL4,CD38,CD40,CD80,CD86,CSF1,CTSD,CXCR4,DPP4,FBLN5,FGF18,GDF15,GHR,GRIN2A,HBEGF,HPGD,IER3,IL18,IL4,ITGA1,ITGA2,MMP11,MMP13,MMP2,MMP9,NCF1,OLR1,PDGFRB,POSTN,PPARD,PTGER3,PTGS2,SCARB2,TFEB,TGFB1,TJP1,TLR3,TNF,TNFSF10,TRPC3,VCAM1	1210 (17)
metronidazole		chemical drug		-0.111	9.44e-11	ABCC3,ACP2,AGMO,APOD,Bhlhe41,BLNK,BMP7,C1QA,C1QB,CFP,CITED2,COL3A1,CSF1,CST3,CTSB,FXYD5,GAS6,HAVCR2,IGFBP5,IL10RA,KHDRBS3,LGALS1,MMP2,NAV2,Nrg1,NUAK1,PTGDS,RTN4RL1,SDC3,SEZ6L,SOCS2,SPIRE1,SPP1,TJP1,TMC7,TMEM100,TNF,TNFRSF11A,TREM2	458 (5)
RPTOR	-0.186	other		-1.737	9.46e-11	Acp5,ADGRE1,BIRC5,CASP1,Ccl2,CCND2,CCR7,CD80,CD86,CDK6,CGN,CXCL12,CYP1B1,DCSTAMP,DHCR24,DHCR7,FCGR1A,FDFT1,FGF2,HK2,HMGCR,HSD17B1,HSD17B7,HSD3B1,Ifi47,IRF8,IRS1,ITGAM,ITGAX,LSS,MRC1,MSMO1,NLRP3,PTGS2,PTPN11,PYCARD,RTN4RL1,RUNX2,SLC2A1,SOX9,SPI1,SPTLC1,SPTLC2,SQLE,SREBF2,TNF	1208 (27)
lipid A		chemical toxicant	Activated	3.12	1e-10	ABCA1,ACOD1,C3,CCL2,Ccl2,CCL3L3,CCL5,CD14,CD36,CD40,CD86,FCGR1A,FCGR2B,ITGA5,LYN,MSR1,OLR1,PRKCD,PTPRC,SYK,TLR3,TNF	939 (15)
PTGS1	-0.351	enzyme		0.231	1e-10	ANGPT2,ATF3,Ccl2,CYBB,EDN1,FGF2,GEM,GJA1,JCHAIN,MMP2,MMP9,NCF1,OXTR,PTGER2,PTGER3,PTGER4,PTGES,PTGS2,STC1,TNF,TNFRSF9,VEGFA	825 (18)
hexachlorobenzene		chemical toxicant		1.707	1.05e-10	A2M,AIFM1,ASNS,C4A/C4B,CD14,CP,FBLIM1,FCGR2A,FXYD5,IER3,ITGB4,LAMC2,MMP2,MMP9,MRC1,Ms4a6b,PSMB10,PSMB8,RCN1,RFTN1,S100A10,SPP1,TGIF1,TNFRSF12A,VIM	899 (15)
ITGAV	-0.729	transmembrane receptor	Activated	2.571	1.05e-10	Ccl2,CCL3L3,CCL4,CD14,CD36,CDK1,COL1A1,COL1A2,FN1,HLA-A,HLA-E,ITGA1,ITGA5,ITGAM,MMP13,MMP2,MMP9,OSM,PLAU,PSMB8,RUNX2,SERPINE1,TGFB1,TNF,VTN	956 (20)
Collagen type I (complex)		complex	Activated	2.896	1.15e-10	APOE,CCL5,CD83,CDKN2A,COL1A1,EIF4EBP1,F13A1,FN1,ITGA1,ITGA2,ITGA3,MMP12,MMP13,MMP14,MMP2,MMP3,MMP9,PGR,PLAU,PRRX1,PTGS2,RUNX2,S100A10,TGFB1,TIMP2,TNC,TNF,VIM	1033 (21)
MAFA	4.164	transcription regulator			1.15e-10	ADCY3,ADCY7,BCL2A1,CACNA1G,CCL11,Ccl2,CCL22,Ccl7,Ccl8,CCR7,CD53,CD68,CSF2RB,CTSB,CXCL12,CXCR4,CXCR6,CYSLTR1,FGF2,GNA14,GNA15,HRH2,IGFBP5,IGHM,IL18R1,IL18RAP,JCHAIN,LAMB1,LAMC1,NFATC4,NGF,OXTR,PLAU,PLCB2,PLCD3,PRKCD,PTAFR,PTGER3,RYR2,SERPINE1,STEAP3,TNF,VEGFA,ZMIZ1	630 (9)
TNFRSF9	-1.808	transmembrane receptor	Inhibited	-2.331	1.16e-10	ANPEP,BCL2A1,BIRC5,BLM,BRCA1,CCNA2,CCND2,CD14,CD28,CD40,CD80,CD83,CD86,CDC25C,CDC45,CDC6,CHEK1,CLSPN,FAS,FEN1,HLA-DQB1,IL4,ITGAM,MCM2,MCM4,MCM5,MMP9,PTPRC,TNF,WEE1	860 (19)
captopril		chemical drug		-1.181	1.16e-10	A2M,ACE,AGT,ASNS,BGN,BIRC5,C4A/C4B,CP,FBLIM1,FCGR2A,GNAI3,HMOX1,IER3,IGFBP6,IL1RN,LAMC2,LTBP2,MCM3,MMP9,MRC1,Ms4a6b,MYO6,POSTN,PSMB8,PTGS2,S100A10,SPP1,TGFB1,TGFB3,TNFRSF12A	1059 (21)
IRF3	-0.03	transcription regulator	Activated	3.165	1.24e-10	AHNAK,APOBEC3B,B2M,B4GALT5,Bst2,CALHM6,CCL2,Ccl2,CCL3L3,CCL4,CCL5,CCRL2,CD274,CD40,CD86,CLIC4,Cxcl3,Cxcl9,FAS,FCGR1A,FN1,FST,Havcr1,IFI16,Ifi27l2a/Ifi27l2b,Ifi47,Igtp,IL33,IL4,IRF5,IRGM,ISG20,Klrk1,MFAP2,MMP3,MMP9,Ms4a4c (includes others),Mx1,NECTIN2,NLRC5,PHF11,PLAC8,PLCG2,SORL1,TFAP2C,TIMP3,TLR3,TMPO,TNF,TNFAIP3,TNFSF10,Trim30a/Trim30d,VCAM1,VIM,ZBP1	541 (14)
ETV5	1.511	transcription regulator		1.48	1.28e-10	AHNAK,Bst2,C5AR1,CAV1,CAVIN2,Ccl2,CCL5,Ccl7,CD14,CHSY1,CLDN1,CXCL12,CXCR4,CYBB,EMP2,FN1,FOXM1,FXYD5,GCH1,HOPX,ITGA5,LCP2,LYN,LYZ,MMP14,MMP2,NRCAM,PLAUR,RAB27A,RET,S100A6,SAMHD1,SPP1,TIMP3,TINAGL1,TJP1,TWIST1,VEGFA	918 (18)
L-glutamic acid		chemical - endogenous mammalian		0.051	1.36e-10	B2M,BAG3,BCL2L11,BDNF,CACNA1C,Ccl2,CCNE1,CLDN1,CLDND1,CYP2B6,DHCR24,FDFT1,FGF2,GRIN2A,HMGCR,IL18,LIF,MAL,MAP2,MITF,MMP2,MMP9,MSMO1,NFIL3,PER1,PLIN2,PLP1,PTGDS,PTGS2,ROCK2,RUNX2,SELENOP,SLC1A3,SLC27A1,SORBS1,SORL1,SQLE,TAP2,TF,TJP1,TNF,TOR3A	1208 (19)
FGFR2	-3.514	kinase		0.98	1.36e-10	BMPER,BRCA1,CCN4,CCN5,CCND2,CD274,CITED1,COL1A1,COL3A1,CPE,CTSC,CTSH,DRAM1,EN1,FAS,FGFR2,FLRT3,FN1,FOXQ1,FST,GASK1B,GATA6,GJA1,GPT2,IGF1,INHBB,LAMA1,LAMB1,MBP,MSX2,MYO1F,PCOLCE,PLAUR,PLP1,PLXNB2,PTH1R,RUNX2,SFRP1,SPP1,TFEC,ULBP1,VCAM1	1125 (21)
IL27		cytokine	Activated	4.161	1.39e-10	ADGRE1,B2M,CCL2,CCL4,CCL5,CCND2,CD14,CD163,CD274,CD38,CD74,CD80,CD86,CIITA,Cxcl9,DEPP1,FAS,GATA3,HLA-A,HLA-DMA,HLA-DMB,HLA-DQA1,HLA-DQB1,HLA-E,HPGD,IFI16,IFITM2,IL10RB,IL18,IL18BP,IL1RN,IL27RA,IL4,ISG20,ITGAM,MRC1,PRDM1,PSMB10,PSMB8,PSMB9,PTGS2,SAMHD1,SOCS1,SPTBN1,TLR3,TNF,TNFSF10,TNFSF11,TNFSF13,TNFSF13B,TRIM14,VCAM1,VIM	875 (15)
TCF7L2	1.839	transcription regulator		0.703	1.39e-10	AATK,ABCD2,ACSL3,ADIPOR2,ALDH3A2,ANLN,APLP1,APOD,ARAP2,BIN1,BIRC5,CAMK2N1,CCDC3,CCN5,CCND2,CD4,CDKN2A,CEBPA,CREB3L2,CSF3R,CTNNAL1,DHCR24,DOCK10,EDN1,EFNB1,EN1,ENC1,EPAS1,EVI2A,FBXO32,FGFR2,FN1,FRMD4A,Gm7932,HIPK2,HMGCS2,HSPA2,IRS1,IRS2,JAG1,KLHL2,KMT5A,LAMC2,LBH,LDLRAP1,LEF1,LGR6,MAL,MAN1A1,MBP,MFAP3L,MMP13,MSX2,MYO6,NKAIN1,NR2F2,NUDT4,PARVB,PLAT,PLAU,PLAUR,PLEKHA1,PLEKHG3,PLP1,Pou3f1,PPARD,PPARG…	1218 (21)
dexmedetomidine		chemical drug		-0.458	1.51e-10	BRCA1,CCL2,Ccl2,CCNE1,CCNE2,CDK6,COL1A1,COL1A2,COL6A6,CSF1,EPHA2,FGF18,FGF2,FN1,HSP90AA1,ITGA2,ITGA3,ITGA5,ITGB4,LAMC2,PTGS2,SPP1,THBS2,TLR2,TNC,TNF	994 (21)
RIGI	0.592	enzyme	Activated	2.59	1.61e-10	AHNAK,ALPL,BTK,C1S,CARD9,CASP1,CASP4,CCL2,Ccl2,CCL22,CCL4,CCL5,CD4,CD83,CTSS,CX3CR1,CXCL12,GEM,HLA-A,IL11,IL18,IRF8,ISG20,ITGAM,MME,Mx1,NFATC4,PLAUR,PTGS2,SLC11A1,SOCS1,SP7,SPP1,TLR3,TLR5,TLR6,TNF,TNFAIP3,TNFRSF11B,TNFSF10,TNFSF12,TOR1AIP2,WNT4	726 (19)
daidzein		chemical drug	Activated	2.256	1.69e-10	A2M,ABCA1,ABCC3,ABCG1,AIF1,APOE,BDNF,C16orf54,CAV1,CCL2,CD4,CD86,DNPH1,EVI2A,FCGR2B,Fcna,FERMT3,FXYD5,HCST,HLA-A,HLA-DQA1,HMGCR,HMOX1,ITGB2,LAPTM5,LCP2,LDLR,LY86,PKIB,PTGS2,PTPN6,RASAL3,RASGRP1,TPD52	1195 (21)
miR-17-5p (and other miRNAs w/seed AAAGUGC)		mature microRNA		-0.128	1.7e-10	BCL2L11,BIRC5,BLNK,BMP2,C1QTNF1,Ccl2,CCNA2,CCNB1,CCND2,CCNE1,CCNE2,CD274,CDK1,CDK6,CLCA2,CRIM1,E2F2,FN1,H2AX,MMP13,MMP3,MYLIP,OLFML1,PAX8,PPARG,ROCK2,RRM2,RUNX1,RUNX2,SLC16A6,SLC1A3,TAC3,TBC1D2,TIMP2,TLR7,TNF,VEGFA,VIM	1023 (18)
RBL2	0.168	other	Activated	3.158	1.74e-10	AURKA,AURKB,BCL2L11,BRCA1,BUB1,BUB1B,CAMKK2,CASP4,CCNA2,CCNB1,CCNB2,CCNE1,CDC25C,CDC6,CDK1,CDKN2A,CRADD,DHFR,DNMT1,FAS,FOXM1,KIFC1,KLF10,KPNA2,MAP3K14,NEK2,PLK1,RRM2,SFRP1,TEAD4,TNF,TRAF5,UCK2,VEGFA,VEGFB	778 (15)
Histone h4		group			1.86e-10	ACTA1,AGT,CCL4,CCL5,CCNE1,CD40,CDC25C,CDC6,CDK1,CDKN2A,CIITA,DHFR,FAS,FOXM1,HOXA9,HPSE,KALRN,KIF5C,KLF2,LEF1,MAD2L1,MCM3,MCM4,MMP9,Mt1,Mx1,NLGN2,PPARG,PTGS2,RASGRP1,RRM2,RUNX2,SFRP1,SPHK1,SPP1,SYNPO,TBX15,TBX6,TGFBR1,TNF,TNFAIP3,TNFSF10,TNFSF11,VCAM1	1038 (21)
5-O-mycolyl-beta-araf-(1->2)-5-O-mycolyl-alpha-araf-(1->1')-glycerol		chemical - endogenous non-mammalian	Activated	2.01	1.9e-10	ATF3,BCL2A1,CCL2,CCL3L3,CCL4,CCR7,CD40,CD83,CMKLR1,CX3CR1,EBI3,GPAT3,HBEGF,IER3,IL18RAP,MMP9,NAIP,NAMPT,NLRC3,PCSK5,PLA2G7,PTGS2,RGS16,SERPINE2,SLAMF7,SLC7A11,SPHK1,TNF,TNFAIP3,TRAF1,VCAM1	824 (12)
NR1H4		ligand-dependent nuclear receptor		0.411	1.95e-10	ABCA9,ABCC3,ABCG1,ABHD5,ACSS1,ADGRE1,ANPEP,APOE,BGN,C3,Ccl2,CCL3L3,CCNE1,CCNE2,CDKN2A,CEBPA,COL15A1,COL1A1,COL1A2,COL3A1,COL6A1,CRYAA/LOC102724652,CTSB,CTSC,CTSZ,CYP2B6,DDAH1,DHRS9,DPT,EDN1,FABP5,FAS,FBLN5,FN1,FOXM1,GSTA3,GSTM5,HK3,ITGAM,KNG1,LAMA4,LAMB2,LDLR,MMP2,MMP3,NDRG2,NGF,Orm1 (includes others),OSM,PLTP,PPARG,PTGS2,SDC1,SOD3,SPP1,SREBF2,TGFB1,TIMP2,TNF,TNFSF13	733 (17)
C5AR1	6.094	G-protein coupled receptor	Activated	3.407	2.01e-10	C3,C5AR1,C5AR2,Ccl2,CD28,CD36,CD40,CD55,CD80,CD86,COL1A1,COL1A2,DCN,ERN1,FCER1G,FCGR1A,FCGR2A,FCGR2B,IGF1,IL4,LTBP1,LTBP2,MMP9,PPARG,SERPINE1,TGFBR1,TNF	1212 (20)
STK40	-0.335	kinase		-0.087	2.06e-10	ACTA1,APOE,C1QA,C1QB,CCL2,Ccl2,CCL3L3,CCL4,CCR5,CEBPA,DES,FGF18,FN1,HDAC5,HLA-DQA1,HOXB4,LEF1,MEOX1,MR1,PF4,PPARG,PTGS2,RSPO3,SPRY4,ST8SIA6,TBX6,TLR5,WNT10A,WNT6	604 (10)
KCNIP3	-1.448	transcription regulator		0.035	2.06e-10	Acp5,ADORA2B,AOC3,CCL5,CCR2,CCR5,CCR7,CD28,COL1A1,COL1A2,FCGR2B,FOSL2,IL16,IL4,ITGA2,KARS1,LDLR,NR1H3,PGLYRP1,PTGER4,PTGIS,SIRPA,SLAMF8,STAT5A,SYT11,TLR9,TNFAIP3,TNFAIP6,ZFP36	676 (11)
Ca2+		chemical - endogenous mammalian		-0.582	2.13e-10	ABHD5,Acan,ANKH,ATF3,BDNF,CCND2,CCNE1,CCR2,CD80,CD83,CD86,COL1A1,CTTN,CUL9,CXCR4,CYP1B1,DES,DUOX1,E2F2,EDN1,ENPP1,FABP5,FGF2,FGFR2,FN1,FOSL1,FOSL2,GJA1,HBEGF,HMGCR,HMGCS2,IL33,IL4,IRS2,ITGA3,ITPR2,ITPR3,KLK7,MMP13,MMP19,MMP9,MSR1,MXD1,MYOCD,NAPSA,NFATC2,ORAI1,PER1,PPARG,PRDX6,PRSS12,PTGS2,PYY,RUNX2,SBSN,SERPINE1,SGK1,SLC6A12,SPP1,SREBF2,STC1,STIM1,TCF7L2,TGFB1,TIMP2,TNF,TNFRSF11B,TNFSF11,VCAM1,VE…	953 (16)
KIT	-0.947	transmembrane receptor		-0.749	2.3e-10	ANKH,BCL2L11,BIRC5,C3AR1,CCL2,Ccl2,CCND2,CCR2,CD274,CD53,CSF2RB,Cxcl9,CXCR4,DNMT1,GPR34,HMOX1,Ifi47,Igtp,IL17RA,IL4,ITGA2B,ITGAM,ITGAX,ITGB2,LIF,MITF,OSM,PTPN18,PTPN6,RAB27B,SH3BP2,SHC1,SOCS1,SOCS2,SPP1,TJP1,TNF	1036 (18)
PIK3CG	3.602	kinase		-1.155	2.35e-10	Acp5,AIF1,APOBEC3B,B2M,BCL2A1,BCL2L11,Ccl2,CD74,Cxcl9,CXCR4,DCSTAMP,ENPP1,FCGR3A/FCGR3B,FOSL2,HLA-A,HMOX1,Igtp,IL17RA,IL4,IRGM,MKI67,MMP3,NLRC5,NOD1,PGR,PIK3CD,PIK3CG,SOX9,TGFB1,TLR1,TLR2,TLR8,TNF,TNFSF10,Trim30a/Trim30d,ZBP1	858 (14)
hydrocortisone		chemical - endogenous mammalian		-0.484	2.36e-10	ADM,BIRC5,BRCA1,CCL2,CCND2,CCNE1,CD163,CD40,CD80,CD86,CDK1,CEBPA,COL1A1,COL1A2,CXCR4,ERRFI1,FAS,FGF2,FGF7,FN1,GABBR2,GPR153,HSPD1,IGF1,IGFBP5,IGFBP6,IL4,ITGA2,ITGAM,LPL,Mt1,NUSAP1,PLAT,PPARG,PTGS2,SERPINE1,SFRP1,STAT5A,TEAD4,TLE2,TLR2,TNF,TNFAIP2,TNFAIP3,TNFRSF11B,VIM	1231 (18)
SHH		peptidase		-0.104	2.41e-10	ANGPT2,ATF5,BMP2,BMP7,BRCA1,C1QA,CALCB,CAV1,Ccl9,CCNB1,CCND2,CCNE1,CHEK1,CSF1,CTPS1,DHFR,DTX1,EBF1,EHBP1,FN1,GATA2,GPC1,H2AX,HAND2,HK2,HMGA1,HOXD11,HSD11B2,IGF1,IGFBP5,IL4,LFNG,MAGI1,MCM2,MCM3,MCM5,MSX1,NR2F2,PLAT,PPARG,PTCH2,RUNX2,SALL1,SERPINE1,SFRP1,SFRP2,SOX9,SP7,SPP1,TGFB3,TJP1,TUBB3	1157 (26)
PCLAF	-2.571	other	Inhibited	-4.158	2.52e-10	AURKA,BUB1,BUB1B,CCNA2,CCNB1,CCNB2,CDC20,CDC25C,CDK1,CENPE,ECT2,FOXM1,KIF4A,MAD2L1,NEK2,PLK1,TOP2A,TTK	606 (11)
SEMA7A	-0.152	transmembrane receptor	Activated	2.244	2.52e-10	CCN3,CCN4,CCN5,CCNA2,CD36,COL1A1,COL1A2,COL3A1,CTSB,CTSS,ELN,FGF2,FN1,IL13RA2,IL18,SMAD6,TGFB1,TNF	760 (14)
CASP4	2.298	peptidase	Activated	2.862	2.74e-10	CASP4,CCL2,CCL3L3,Ccl9,CD14,CD177,CXCL12,CXCL14,CXCL16,Cxcl3,FGR,IL18,ITGAM,ITGAX,LAIR1,MMP9,OSM,PGLYRP1,PLAC8,PLAU,TRPM2	867 (16)
E2f		group	Inhibited	-4.043	2.78e-10	BRCA1,CAV1,CCNA2,CCNB1,CCNE1,CDC25C,CDC45,CDC6,CDK1,CDKN2A,DBF4,DHFR,DNMT1,E2F2,E2F8,EPAS1,FANCD2,GMNN,IGF1,ITGA5,ITGB4,KNTC1,LIG1,MAD2L1,MCM10,MCM2,MCM3,MCM4,MCM5,MTHFD1,NASP,NUSAP1,OIP5,POLA2,PRR11,RRM2,SERPINE1,TPX2,TTK	954 (19)
MOG		other	Activated	2.69	2.82e-10	BDNF,C5AR1,Ccl2,CCL3L3,CCL5,Ccl7,CCR1,CCR2,CCR5,CD274,CD40,CD80,CD86,CIITA,Cxcl9,IGF1,IL4,ITGAL,MKI67,MMP3,MMP9,TGFB1,TNF,VCAM1	936 (15)
IFNGR1	2.092	transmembrane receptor	Activated	2.073	2.84e-10	AIM2,CA9,CASP4,Ccl2,CCL3L3,CCL4,CCL5,Ccl7,CD38,CDC20,CLEC7A,COL1A1,COL3A1,COMP,CTSS,CXCL12,Cxcl9,FAS,FHL3,FN1,HCK,HEXB,HMGA1,IL1R2,MEFV,MITF,MMP2,MMP9,Naip1 (includes others),NEK3,NLRC4,NLRP1,NLRP3,NNMT,PDGFRB,PLTP,PNPLA7,PRKCG,RBP1,RPS6KA5,ST6GAL1,SYVN1,TLR3,TLR9,TNF,TRAF1,UCP2,VCAM1	1082 (17)
phytohemagglutinin		chemical drug		1.774	2.89e-10	AFF1,AGT,AIF1,ALDH2,CACNB3,CCL2,CCL4,CCL5,CCND2,CCR2,CCR7,CD83,COL1A2,COL4A5,CRMP1,CSF1,CXCL12,CXCR4,FAS,FGFR3,FGR,FOLR2,FOSL2,GATA2,GATA3,GGT1,GPLD1,HAVCR2,HPGD,HSP90AA1,IFNGR2,IL1R2,IL21R,IL2RG,IL4,IL7R,INPP1,KCNN4,KLF2,LAMB2,LBP,MBP,MCM4,MMP11,MMP12,MMP9,PARD3,PCYOX1,PDE1B,PLK1,PLP1,PTGER3,PTPN3,PTPRC,SCARB2,SELENOP,SHC1,SLC16A2,SLC6A8,SPHK1,SPP1,STAT5A,TFPI,TIMP3,TK2,TMPO,TNF,TNFSF10,TRAF1,TR…	1037 (15)
EGR3	-1.688	transcription regulator		-0.044	2.95e-10	ABHD5,ADM,AHNAK,APOE,ARHGAP24,ATF3,BDNF,BHLHE40,CDKN2A,CTSE,DOK2,DTX1,EFNB1,FXYD5,GAD1,Gm45669,HOXB7,IL21R,INHBB,KCNN4,KCTD12,LGALS1,LGMN,LYSMD2,MCOLN2,MYO1D,NECTIN1,NFIL3,NRP2,PDE3A,PLAUR,PLCD3,PRODH,PTPN11,RCN3,RET,SLC4A3,SLIT2,SOCS1,SOX9,TBC1D9,TENT5C,TGFB3,TMEM141,TNFSF11,TRAF1	693 (11)
miR-199a-5p (and other miRNAs w/seed CCAGUGU)		mature microRNA		-0.473	2.98e-10	ACTA1,ALOX5AP,BCAM,BGN,BIRC5,C3,CELSR1,COL1A1,COL4A5,DCN,DDR1,FN1,ITGA1,ITGA3,ITGB4,JAG1,KLF2,LAMC2,MYL9,MYOCD,NECTIN1,NEDD9,PADI4,PTGS2,TGFB1I1,TGFBR1,WNT6,ZBP1,ZBTB16
GPS2	0.746	transcription regulator		-1.704	3e-10	ABCA1,ABCG1,ADIPOR2,ASAP1,BIN1,BLNK,Ccl2,CCL3L3,CCL4,CD14,CDK6,DHRS3,FAM20C,FZD1,HEBP1,HP,PGR,PID1,SGK1,SHISA5,SNX1,SOCS1,TBC1D2,TNF,TRERF1,VCAM1,WIPF1	805 (21)
LCN2	-1.177	transporter		-0.982	3.04e-10	ANLN,ATF5,BMP2,Ccl2,CCL22,CCL3L3,CCL4,CCL5,Ccl6,Ccl7,Ccl8,CCR1,CCR5,COL1A1,Cxcl9,FAS,FBXO32,FN1,HMOX1,IL1RN,KIF11,LDLR,MMP2,MRC1,RUNX2,SPP1,STRA6,TGFB1,TINAGL1,TNF,TNFRSF11B,TWIST1,VIM	907 (17)
GDF11	2.494	growth factor		-0.914	3.66e-10	Acp5,ALPL,BMP2,BMP7,CCND2,COL1A1,COMP,CSF1,DCSTAMP,FST,ITGA2,ITGA3,ITGA5,LPAR5,MMP3,PDGFA,PDGFB,PTGS2,RUNX2,SGK1,SMAD6,SMAD7,SMAD9,SP7,SPP1,TGFB1,TNF,VCAM1	816 (14)
PP2/AG1879 tyrosine kinase inhibitor		chemical drug		0.108	3.74e-10	ACE,ACSL4,AGT,BCL2L11,CCL2,CD38,CXCL16,EDN1,EPHA3,FGF2,FGR,FN1,GRIA1,HMOX1,HOXD10,ITGAM,LYN,MMP13,NCF1,PER1,PLAU,PTGS2,RRM2,SERPINE1,SPP1,TIMP2,TJP1,TNF,VAV1,VEGFA,VIM	1162 (21)
cigarette smoke		chemical toxicant		1.999	3.95e-10	ABCA1,ACTA1,ADH7,ADM,AIM2,AKR1B10,BASP1,BIRC5,C3,CCL2,Ccl2,CD274,CDKN2A,CLEC5A,CRLF2,CYP1B1,CYP2B6,DNMT1,EBI3,ELN,EPAS1,ERN1,FABP5,FBXO32,FN1,FOSL1,FTL,GSTA3,GSTM5,Gstt1,H19,HMOX1,IGF1,IL4,LRAT,MAFF,MMP12,MMP2,MMP3,MMP9,P2RX4,P2RX7,P2RY13,P2RY6,PDGFB,PTGES,PTGS2,PYCARD,SERPINE1,SLC2A1,SLC6A9,SMAD7,SOD3,TCN2,THY1,TNF,TREM2	1152 (20)
ZNF768	0.232	other	Inhibited	-3.189	3.97e-10	AURKA,AURKB,BRCA1,CCL2,CCNB1,CCNB2,CDC20,CDC45,CDK1,FAS,GADD45A,NUSAP1,PLK1,SERPINE1,TNF,TOP2A	846 (13)
immethridine		chemical reagent	Inhibited	-3.5	3.97e-10	BTK,C3,C4A/C4B,C5AR1,Ccl2,Ccl7,CCR5,CD14,CTSS,FCGR1A,HP,IFI16,OLR1,SIGLEC1,SPP1,VCAM1	337 (7)
SERPINA6		other		-1.89	3.98e-10	ABCA1,ABCG1,ADCY3,AKT3,APOE,ARRB2,BDNF,BMP2,BMP5,BMP7,CACNA1C,CACNA1D,CAMK2D,CAV1,CCND2,CHRD,CREB3L1,CYP11A1,DCN,DHCR24,DHCR7,FDFT1,FXYD1,HSD11B2,HSD17B7,LDLR,LDLRAP1,LEF1,LTBP1,MSMO1,NFATC4,NKD2,NOTUM,PDE8B,PLCB4,RAC2,ROCK2,SFRP1,SFRP2,SFRP5,SLC9A1,SQLE,SRD5A1,SREBF2,STARD8,TCF7L1,TGFB1,TGFBR1,WNT4,WNT6	1233 (19)
FOSL1	-3.21	transcription regulator		0.961	3.99e-10	ADM,AXL,BDNF,CCL2,Ccl2,CCL3L3,CCL4,Ccl6,Ccl7,Ccl8,CD274,CDKN2A,EDN1,EHD1,ELN,FOSL1,HPGD,IL4,ITGB4,MMP13,MMP2,MMP3,MMP9,NRP1,PLAU,PLAUR,PRDM1,RUNX2,SERPINE1,SERPINE2,TF,TNF	919 (19)
HRG		other	Activated	2.673	4.03e-10	C1QA,C1QB,C1QC,Ccl6,CD74,CD83,CXCL14,CXCR4,FCGR1A,FCGR3A/FCGR3B,HLA-DQA1,ITGAX,SPP1,TIMP3	468 (10)
JQ1		chemical reagent		-0.177	4.17e-10	Acp5,AMPD3,ARL4D,ATF3,BCL2L11,BMF,BRCA1,BTK,Ccl2,CCNA2,CD274,Cd33,CD4,CDC6,CDCA5,CDK6,CLEC10A,CXCR4,DHCR24,DHCR7,DTX2,ERN1,FBXW7,FDFT1,HAVCR2,HLA-DMB,IRF4,KLHL29,MCM3,MKI67,MMP13,Morrbid,NRP1,P2RY14,PRDM1,ROR1,RRM2,SHC1,SLAMF8,SLC7A11,SPP1,Sprr2g,STRA6,TICAM2,TLR2,TNF,TNFAIP3,Tnfrsf26,TNFSF10,TOP2A,TRAF1	989 (18)
GPR174		G-protein coupled receptor		-1.3	4.22e-10	ABCA1,ADD3,ARAP2,ARL5C,BCL2L11,CARD11,CCR7,CD180,CD22,CD86,CIITA,CYBB,CYTIP,GPR132,IFI16,INPP5D,IRAG2,KCTD12,LAMC1,LAPTM5,LMO2,Ms4a4c (includes others),MYO5A,PTPN6,Sik1,SIPA1L1,SLA,SPATA13,SSH2,ST6GAL1,STAP1,TGIF1,TLR1,VPS37B
ATP7B	-8.045	transporter		1.606	4.26e-10	CDC20,CKS1B,CP,FABP5,FDFT1,H19,HMGCR,LDLR,LPIN1,LSS,MAD2L1,MSMO1,Mt1,Mt2,SHCBP1,SMC2,SMC4,SQLE,SREBF2,TRIP13	827 (7)
LEPR	0.091	transmembrane receptor		0.102	4.34e-10	ABCG1,ADGRE1,ALDH1A1,ANGPTL4,APOE,ATF3,Ccl2,CCL3L3,CD68,CDKN2A,CNR2,COL1A1,CREB3L2,EDN1,EIF4EBP1,FN1,FYB1,HMGCR,HSPA1A/HSPA1B,Hspa1b,IGF1,IL18BP,IL1R2,IL1RN,IRS2,ITGAM,LDLR,LGMN,LIF,LPL,MBP,MMP12,MMP13,MMP14,MMP19,MMP2,MMP3,PC,PLP1,PPARD,PPARG,PSMB8,SERPINE1,SMARCD3,SOCS2,SREBF2,TCF7L2,TGFB1,TIMP3,TNF,UCP2,VGF	1031 (23)
cytokine		group	Activated	2.373	4.69e-10	AGTR2,BIRC5,BMF,C5AR1,CCL2,CCL22,CCL5,CCN3,CCNE1,CCR7,CD4,CD40,CD80,CD86,CSF1,EDN1,FAS,FGF2,HMOX1,LIF,LIPG,Ly6a (includes others),MMP12,MMP13,MMP2,MMP3,MMP9,Mx1,NGF,PLAT,PLAU,PLAUR,PTGS2,SERPINE1,SGK1,SLC2A1,SOCS1,SOCS2,STAT5A,TLR2,TNFAIP6,TNFSF11,VCAM1,VWF	577 (12)
zymosan		chemical - endogenous non-mammalian		1.671	4.79e-10	Ccl2,CCL22,CCL3L3,CCL4,CCL5,CCR7,CD40,CD86,CIITA,Crip2,CSF1,CST3,CXCL12,DEPP1,FTL,HMOX1,IKBKE,IRF4,ITGAM,LIF,LPL,MMP2,PTGS2,SLC27A1,SOCS1,SPN,THRA,THRB,TLR2,TNF	775 (16)
KLF3	-0.854	transcription regulator		-1.179	4.91e-10	ABHD14B,ACOT11,AHNAK,ALDH3B1,ANXA6,APOE,ATP2A3,CAMK2D,CD55,CFP,CSF2RA,CTSC,CYRIA,DOK3,DTNB,E2F2,EIF4E3,EMID1,FCGRT,GAD1,GALNT1,GAPT,GCNT1,GIMAP1-GIMAP5,GLIPR2,GNGT2,HEXB,IL16,IL17RA,IL18,IL1RN,IL4,KCNK13,KCNK6,KLHL6,LILRB3,LMO2,LRRK2,MAPK12,MATK,MYL4,MYO5A,NEURL3,NOD1,OGFRL1,OSM,PATJ,PCYOX1,PI4K2B,PTP4A2,RAP1GAP2,REEP5,RPS6KA5,SDC1,SEC16B,SEPTIN6,SGCB,SGK1,SIDT2,SLC52A3,SLC66A3,SMPDL3A,SP140,SUSD…
RNF31	0.224	enzyme	Inhibited	-3.025	5.3e-10	ACE,AURKA,C8orf44-SGK3/SGK3,CCL11,CCL2,Ccl2,CCL3L3,CCL4,CCL5,Ccl6,Ccl7,Ccl8,Ccl9,CXCL16,Cxcl3,Cxcl9,CXCR4,GREB1,IL10RA,IL18,IL18BP,IL18RAP,IL1R2,IL1RN,IL2RG,IL33,TGFB3,TNF	986 (18)
GNA15	5.491	enzyme			5.47e-10	ADD3,ADM,Akr1c14,AVPR1A,C3,CASP4,CAV2,Ccl2,CP,CRYAB,CTH,ENPP1,FBLN5,FGF7,FOSL1,FXYD5,GADD45A,HLA-E,HMOX1,IL1RN,LAMB2,LBP,MAP2,MGST1,Mt1,OLR1,PLAT,PTGS2,Pvr,RBP1,SELENBP1,SLC6A6,SLC7A1,SORBS2,TGFB3,UNC5B	923 (14)
ARNT	-0.079	transcription regulator		-1.723	5.69e-10	ACER2,ADM,ALOX5AP,ANGPTL4,BATF,BHLHE40,CA9,CAV1,CCND2,CCR5,CCR7,CD274,CITED2,CLDN1,CRYAB,CTSD,CXCR4,CYP1B1,CYP2S1,DPF3,EDN1,EPAS1,GDF15,HAVCR2,HES6,HK2,IGHM,IL1R2,IRS2,KIF20A,LOXL2,MAFB,MPP1,NFATC2,PCDH18,RANGAP1,SERPINE1,SLC2A1,SLC2A3,SOCS2,SPP1,STC1,TDO2,TNFRSF9,VEGFA,VIM	1247 (23)
CCL5	4.735	cytokine	Activated	2.336	6.07e-10	ADGRE5,AIF1,BDNF,C5AR1,CCL2,Ccl2,CCL3L3,CCL4,CCL5,CCR1,CCR5,CCRL2,CD163,CD40,CYP1B1,DDAH1,HMGA1,ITGAM,MMP19,MMP9,NAMPT,OLR1,PLAUR,PPIF,PTGDS,SGK1,SQLE,TNF,ZFP36	855 (17)
valsartan		chemical drug	Inhibited	-2.47	6.11e-10	AGT,ANGPT2,CAPN1,Ccl2,CD163,CD68,CEBPA,COL1A1,CTSS,CYBA,CYBB,EDN1,FGF2,FN1,GJA1,MMP2,MRC1,NCF1,POSTN,PPARG,PTGS2,SERPINE1,SPP1,TGFB1,TNF	1201 (25)
POR	0.789	enzyme		-0.027	6.18e-10	ABCA1,ABCC3,ACTA1,Akr1c14,ALDH1A1,ASNS,ATF5,C11orf54,CD36,CD74,CHMP4C,CIITA,CYP2B6,CYP7B1,DHCR24,DHCR7,FDFT1,FOXC1,GREB1,GSTA3,GSTM5,HLA-A,HLA-DMA,HLA-DQA1,HLA-DQB1,HLA-DRB5,HMGCR,HMOX1,HSD17B11,HSD3B1,LDLR,LGALS1,LPL,LSS,MSMO1,MSX2,Mt1,MYL4,Naip1 (includes others),PDK4,PLA2G7,PNPLA7,PPARG,SGMS1,SLC22A5,SLC23A2,SQLE,SREBF2,SUSD2,TMEM229B,VEGFA	946 (18)
IRF4	6.929	transcription regulator		-0.431	6.37e-10	Acp5,ALPK2,ALPL,AP3M2,B2M,Ccl2,CCNB1,CCR7,CD28,CD68,CDC14A,CDK1,CDK6,CDKN2A,CIITA,CTSS,CX3CR1,CXCR4,CXCR6,DBI,DOCK8,GATA3,HAVCR2,IL17RA,IL18RAP,IL1RN,IL33,IL4,IL7R,INPP4B,INPP5D,IRF4,IRF5,ISG20,ITGAL,LEF1,NFATC2,PHF11,PLAUR,PRDM1,PTGER4,PTP4A2,RUNX2,SLC2A1,SPP1,SUB1,TNF,TNFRSF9,TNFSF10,TNFSF13B,TRAF1,TRIM65	1002 (20)
XDH	-1.069	enzyme		-0.013	6.48e-10	ABCA1,ABCG1,AVPR1A,Ccl2,CCR5,CEBPA,CXCR4,CYBB,MMP14,MMP2,PLAU,PLAUR,PPARG,SERPINE1,SLC2A1,SPP1,TIMP2,TNF,VIM	873 (16)
quercetin		chemical drug	Inhibited	-2.336	6.6e-10	ABCA1,ARRDC4,BDNF,BHLHE40,BIRC5,C3,CAPN1,CAV1,CCL2,Ccl2,CDK5R1,COL1A1,COMT,CYP11A1,CYP1B1,DAPK1,DUSP5,EDN1,FN1,FZD1,GNAI3,HIPK2,HMGCS2,HMOX1,HPSE,HSF4,HSPB2,IER3,IRS2,ITGAL,KLF10,LDLR,LPL,MAFB,MAP2,MKI67,MMP12,MMP13,MMP9,MRGPRF,NEDD9,PHGDH,PLAC8,PLAU,PLAUR,PRICKLE1,PTGS2,SLC16A6,SLC48A1,SMAD7,SOX9,SRD5A1,TLR7,TNF,TNFRSF11A,Tnfsf9,VCAM1,WNK1,ZNF710	889 (19)
PSEN1	-0.423	peptidase		-0.58	6.8e-10	ABCG1,ACTA1,APOE,ARL11,AXL,BASP1,BDNF,C1QA,C1QB,C1QC,C1R,C1S,C3,C3AR1,CAMK2D,CCL3L3,CCL4,CCL5,CCR5,CD74,CDK5R1,CHAT,CLTB,CTSC,CTSD,CTSS,CTSZ,CYFIP2,CYTIP,DBI,ENO2,FBXW7,FDFT1,GDF11,GJA1,GNA12,GNAO1,GNG2,GPM6B,GRIN2A,HLA-E,HMGCR,HSD17B1,HSP90AA1,HSPD1,IGF1,IL4,IRF4,IRF5,LDLR,LFNG,MAP2,MBP,MCM10,Meg3,MERTK,MME,MMP9,MSR1,NUPR1,PAK1,PAK3,PDGFRB,PPARG,PRC1,PRDX6,PSEN2,PSTPIP1,PTGS2,RYR2,SELPLG,SOCS1,S…	1192 (24)
ramipril		chemical drug		-1.315	6.83e-10	COL1A1,COL1A2,COL3A1,COL4A5,DDR1,FN1,ITGA2,LAMA1,LAMB1,LAMC1,MMP2,MMP9,PTGS2,TGFB1,TIMP2,TNF,VEGFA	996 (17)
advanced glycation end-products		chemical - endogenous mammalian		0.175	6.91e-10	ABCA1,ABCG1,CCL2,CXCL12,DDAH2,FGF2,FN1,GJA1,KLF2,MKI67,MMP13,MMP9,PDGFB,PPARG,PTGES,PTGS2,SERPINE1,SERPINF1,SLIT2,SPP1,TGFB1,TNF,VCAM1,VIM	994 (18)
GLI2	-0.012	transcription regulator		1.501	7.1e-10	ANO1,ATP2A1,CBFA2T3,CCL11,CCL22,CCL3L3,CCL4,CCL5,CCND2,CCR1,CCR5,CDC45,CDK1,CLEC7A,COL1A1,DLX3,EBI3,GATA3,HK2,HSD11B2,IL1R2,IL4,JAG1,LAPTM5,MEOX1,MITF,MMP13,MMP3,MMP9,RDH10,RET,RUNX2,SALL1,SFRP1,SOX9,SPP1,SPRY2,TGFA,TNF,VIM	1269 (25)
ADIPOQ	8.04	other		-0.082	7.5e-10	ACTA1,ADIPOR2,Apoc1,BIRC5,BMP2,CCL2,Ccl2,CCL5,CD163,CD36,CDH13,CDKN2A,CEBPA,CLEC10A,CMKLR1,COL3A1,CYBA,CYBB,CYP11A1,CYP1B1,CYP2F1,FGFR2,FGFR3,FN1,FZD1,HBEGF,HMGCS2,HMOX1,IL18,IL4,IRS1,Klrk1,LDLR,LPL,MMP13,MMP2,MMP3,MMP9,MSR1,NCF1,NCF4,NR1H3,PPARD,PPARG,PTGS2,PTK2B,RUNX2,SHC1,SLC27A1,SLC2A3,SP7,SPI1,TGFB1,TNF,TNFAIP3,TRAF1,UCP2,VCAM1,WNT4,WNT6,WNT9A	950 (22)
rolipram		chemical drug		-1.362	7.56e-10	BCL2L11,BDNF,CASP1,CCL2,CD80,CD86,CXCR4,GRIA1,IL1R2,IL1RN,MMP9,NLRP3,P2RX7,PDE1A,PGR,PTGS2,PYCARD,SYNPO,TGFB1,TLR5,TLR7,TLR8,TNF	950 (18)
NCOR2	-0.265	transcription regulator		-1.879	7.62e-10	C1QA,C3,CD80,CEBPA,COL1A1,CTSB,CTSS,EBF1,FGF2,HBEGF,HPGDS,IGF1,IKZF1,KCNN4,KLF2,LPL,MMP12,MMP2,NFAM1,OSM,PDGFA,PDGFB,PGR,PPARG,PTGS2,SEMA4D,TGFB1,TGFB3	1184 (25)
TRAF3IP2	-1.263	enzyme	Activated	3.791	7.62e-10	ACE,AGT,CCL11,Ccl2,CCL5,Ccl7,CCR2,CDH3,COL1A1,COL3A1,CSF1,CXCL16,FGF2,GATA3,IL18,IL33,IL4,ITGAL,MMP2,MMP3,MMP9,POSTN,Saa3,STEAP4,TGFB1,TNF,TNFRSF12A,VCAM1	1005 (14)
CHI3L1	0.364	enzyme			7.96e-10	AKT3,ARL4C,BHLHE40,CCNB1,CDCA8,COL16A1,COL6A1,COL6A2,DLGAP5,IGFBP5,KIF18B,MMP9,NAMPT,NNMT,PDGFC,PGM2L1,SERPINE1,SGO1,SLC39A14,TMPO,TNC,VEGFA	1018 (23)
estriol		chemical - endogenous mammalian	Inhibited	-3.286	7.97e-10	CCL2,Ccl2,CCL3L3,CCL4,Ccl7,Ccl8,CCR1,CCR7,CD40,Cxcl9,HOXA10,HOXA11,IL1RN,IRS1,IRS2,ITGB2,SDC3,TLR6,TLR7,TLR9,TNF	1277 (22)
Pkc(s)		group		1.3	8.02e-10	ABCA1,ADM,ATF3,BCL2L11,BDNF,CACNA1C,CCL2,CCR2,CCR5,CD36,CD4,CD55,CDC6,CLDN1,COL1A1,COL3A1,CTSB,CXCR4,CYBB,DES,EDN1,ERN1,FAS,FGF2,FN1,FOSL1,GADD45A,HMGCR,HMOX1,HOXA7,HPGD,IRS1,ITGA5,LIPA,MMP13,MMP2,MMP9,MSR1,PER1,POU2F2,PPARG,PSCA,PTGS2,PTPRE,SERPINE1,SLC6A2,SLC6A9,SPP1,STC1,TGFB1,TNF,TNFRSF11A,ULBP1,VCAM1,VEGFA	964 (20)
NOTCH1	0.683	transcription regulator	Inhibited	-2.346	8.22e-10	ADAM19,ALDH1A1,BMP2,CAD,Ccl9,CCND2,CCNE1,CD14,CD22,CD68,CD84,CEBPA,COL1A1,COL1A2,CSF2RB,CXCR4,DES,DTX1,ECT2,ENO2,EPAS1,FCER1G,FCGR2A,FCGR2B,FGF2,FOSL1,GATA2,GATA3,HK2,HMOX1,IFI16,IL18,IL7R,IRF8,ITGA2B,ITGAM,ITGB4,JAG1,LEF1,LFNG,Ly6a (includes others),LYVE1,MMP2,MMP3,NCF1,NCF4,NR2F2,PDGFB,PDGFRB,PPARG,PTGDS,PTGS2,RHOU,RUNX2,SERPINE1,SLC2A1,SOCS1,SPI1,SPP1,SPRY2,TGFB1,TGFB3,TNF,TNFSF11,TWIST1,VEGFA…	998 (15)
TBX5	2.874	transcription regulator		-1.364	8.57e-10	CACNA1C,CCL11,CCL2,CCL3L3,CCL4,Ccl6,Ccl8,Ccl9,CLSTN2,COL1A1,COL1A2,COL3A1,CXCR4,CXCR6,DES,ECM2,FAP,GJA1,GJA5,IFI16,IL11,MMP27,MYL4,NFATC2,NFATC4,POSTN,PTGS2,RYR2,VIM	1012 (18)
SATB1	1.432	transcription regulator		-0.214	8.7e-10	ADCY3,BCL2A1,BLNK,CD40,CD86,CEACAM1,CSF3R,CTSD,CYBB,EBI3,EPAS1,EPSTI1,EVI2A,FCGR1A,GATA3,GDF15,GPT2,HLA-DMB,HSP90AA1,HVCN1,IKZF1,IL10RA,IL16,IL18RAP,IL1R2,IL4,IL7R,IRF8,KLF2,MAL,PGR,PRKCB,PTGS2,RASGRP2,RUNX1,SGK1,SPI1,TBX6,TGFA,TNF,TNFSF12,TNFSF13B,TSPAN17,VIM,VPS37B,WARS1	912 (17)
Nr1h		group		0.093	9.16e-10	ABCA1,ABCD2,ABCG1,ACE,ACSL3,ADAMTS3,AGT,ALDH1A1,Apoc1,APOD,APOE,C3,CAV1,CCL2,Ccl2,CCL3L3,CCL5,CCND2,CCR2,CCR5,CCR7,CD40,CD5L,CLEC4E,CSF1,DHCR24,EDN1,FLT4,HCK,ITGAL,LAT2,LPL,MERTK,MYLIP,NLRP3,PLTP,PTGES,PTGS2,SFRP1,SP110,THY1,TIMP3,TNF,ZBTB16	1071 (20)
REL	1.346	transcription regulator		1.296	9.24e-10	ACSL4,ANLN,ATP11A,B2M,BARD1,BCL2A1,BIRC5,BRCA1,CAMK2D,CCL2,CCL4,CCND2,CD40,CD80,CD86,CDC6,CIITA,CLDN10,COTL1,Cxcl9,DHFR,DNASE1L1,DUT,FAS,FN1,FOSL1,GPT2,HBEGF,HLA-A,IER3,IGHM,IL18,IL4,IRF4,IRF5,IRF8,KCNK6,MED12L,MLLT3,MMP9,NFKBID,PCBP4,PFKM,PHGDH,PLAAT3,PTGDS,PYCARD,RDH10,SLC25A27,SLC7A6,SORBS1,STAT5B,TNF,TNFAIP3,TNFRSF13B,TNFSF10,TNFSF13B,TTK,VIM	1110 (17)
thapsigargin		chemical toxicant		0.203	9.39e-10	Acan,ADIPOR2,ASNS,ATF3,ATF5,BDNF,C5AR1,CA9,CAV1,Ccl2,CCL3L3,CD80,CD83,CD86,CDA,CDH13,CEBPA,COL1A1,CP,CREB3L1,CREB3L2,DIO2,EIF4EBP1,ERN1,ERRFI1,EVI2A,FN1,GADD45A,GDF15,HAPLN1,HMGCR,HMGCS2,HMOX1,HPSE,HSPA1A/HSPA1B,IGF1,ITGA4,ITGB2,LBH,LPIN1,LRIG1,MMP9,MTHFR,NFIL3,NGF,OLR1,PTPN6,SDC1,SGK1,STARD5,SYVN1,TLR2,TMEM100,TNF,TNFSF10,UBE2J1,VCAM1,VEGFA	1073 (21)
ERBB3	-0.908	kinase		0.751	9.41e-10	ACTA1,ADAM19,AXL,BGN,CCND2,COL1A1,COL6A1,CXCL12,CXCR4,EMP2,FGF2,FN1,GAS6,GHR,GJB3,HBEGF,HEXB,HMMR,HMOX1,HP,IGFBP5,ITGB2,LAMA4,MMP3,PHGDH,PLK1,PTGS2,SERPINE1,SFRP1,SGK1,TIMP3,TNC,TNXB,TOP2A,Tpsab1,VEGFA	1183 (19)
bisindolylmaleimide I		chemical drug		-1.741	9.41e-10	ACE,AGT,ALPL,BCL2A1,CCND2,CD55,CDC25C,CLDN1,E2F2,EIF4EBP1,FGF2,FN1,GDF15,HMOX1,IGF1,LPL,MMP12,MMP13,MMP2,MMP9,Mt1,OXTR,POU2F2,PRKCD,PTGDS,PTGS2,SAMSN1,SERPINE1,TGFB3,TJP1,TNF,TNFSF10,TRAF1,TRIM29,VEGFA,WNK4	1062 (18)
triamcinolone acetonide		chemical drug		-0.258	9.45e-10	ACKR4,ADCY7,ALDH5A1,ANGPTL4,ARL4C,ATF3,ATP10A,BCL2A1,BCL2L11,BHLHE40,BMP2,BMP5,BMP7,CASP4,CBX4,CD22,CD79B,CRYBG1,CTH,CYTIP,DCBLD2,E2F2,F10,FGFR2,FKBP5,GABRB1,HCK,HFE,HIPK2,KIF4A,KLF10,LDLR,LSP1,MEGF9,MMP13,NHERF1,PER1,PF4,PLAU,PLXNC1,PTPN7,RAPGEF2,RASL11B,RGS16,RUNX1,SFRP2,SOCS2,SPP1,ST3GAL5,TCF7L2,TNFAIP8,VWF,ZBTB16	827 (13)
ATF4	-0.306	transcription regulator		1.186	9.45e-10	AARS1,ABCA1,APOE,ARHGAP24,ASNS,ATF3,ATF5,CA9,CCL2,CD55,CDKN2A,CFAP74,CTH,DENND1B,EIF4EBP1,FAM3C,FN1,GADD45A,GCH1,GDF15,HYOU1,IGFBP5,JAG1,MGST1,MITF,NARS1,NID2,NR1H3,NUPR1,PHGDH,PPARG,PTGS2,Ptprv,PTX3,PYCR1,SERPINF1,SFXN5,SH3BP2,SH3RF3,SLC39A14,SLC43A1,SLC6A9,SLC7A1,SLC7A11,TBC1D16,TCEAL5,TNF,TNFRSF11A,TNFRSF11B,TNFRSF12A,TNFSF11,VEGFA,WARS1	1215 (22)
telapristone acetate		chemical drug			9.46e-10	AURKB,BUB1,CCNA2,CCNB2,CDC20,CDC25C,CDK1,CENPF,FOXM1,GREB1,KIF11,TOP2A,TPX2	629 (8)
SPRY2	2.278	other		-1.773	9.81e-10	ANGPTL4,BMP2,CAV1,CFH,CLEC4A,CMKLR1,CXCR4,EPAS1,FCER1G,FGFR3,IKZF1,IL10RA,IL2RG,IL33,IL4,ITGA2,ITGB2,KIF5C,LAT2,LCP1,LIF,MPZL2,NIN,NR2F1,PLAUR,PRDM1,PTGS2,SCN1B,SLC2A1,SPON1,SPP1,ST6GAL1,TFPI,TLR8,TSPAN13	877 (18)
FGFR1	-0.689	kinase		1.667	9.97e-10	Acan,BDNF,BIRC5,BMP7,CCND2,COL1A1,COL3A1,EBI3,EIF1AX,EIF4EBP1,ELN,ERN1,FGF2,FGF7,FGFR3,FLNB,HK2,IL11,ITGA1,ITGB4,KAZALD1,LIF,MBP,MFAP4,MKI67,MMP13,MMP14,MMP3,MSX1,NR1H3,PDGFB,PITX1,PLAU,PLAUR,PLP1,PLXNB2,POU2F2,PRDX6,PTGS2,TGFB1,TNC,TUBB3,TXN,ULBP1,VIM	1079 (19)
DSCAM		other		1.456	1.01e-09	ARHGAP4,ATF5,CEBPA,EFNB3,GABBR2,IRS1,KCNA2,KCND3,KCNK6,MAP2,NGEF,NLGN2,NRCAM,NREP,NTN4,NTNG2,PCDH17,PDGFA,PDGFB,PLXNC1,PRKCB,RET,RGMA,SEMA3E,SFRP1,SNCAIP,SRGAP3,SYNPO,TUBB3,VGF,VIM,WNT16
FSH		complex		-0.464	1.03e-09	ACP2,ACTA1,ADCY7,ADM,ALDH3A2,ALPL,ARL4C,AXL,BDNF,CAMK2G,CASP4,CCND2,CD55,CDK6,CENPI,CITED1,CLEC11A,COL15A1,CPE,CXCR4,CYFIP2,CYP11A1,DAPK1,DHCR7,DHRS3,DUSP14,ENC1,FGF2,FKBP5,FLNC,FOSL1,FOSL2,FST,GATA6,GEM,GRIN2A,HDAC5,HK2,HSD17B1,HSD3B1,IL1RN,INHBB,ISG20,ITGA3,ITGA5,KLF10,LDLR,LGALS1,MMP2,MMP9,MN1,MSMO1,NOL3,NPY1R,PGR,PIK3CD,PLA1A,PLAT,PTGER2,PTGS2,PTPRE,RAB27A,RAB31,RANGAP1,RASSF2,RGS12,RGS16,RPR…	1230 (21)
NKX2-1		transcription regulator		1.015	1.03e-09	AGT,AGTR2,BCL2A1,CCKAR,CD14,CD74,CEBPA,CKS1B,CNMD,CYGB,DCK,DIO2,DPP4,EDIL3,EMP2,ENC1,FOXQ1,GJB3,HCK,HLA-A,HMGB2,IER3,IGFBP6,INMT,LEF1,LSP1,LYZ,MMP2,NAPSA,PARD6B,PC,PGLYRP1,PLP1,RAC2,RET,ROR1,RRM2,Saa3,SCN7A,SCNN1G,Serpinb6b,SERPINE1,SMAD7,SREBF2,TGFB1,THY1,TNC,VEGFA,WNT4	844 (15)
LIN9	-0.214	other	Inhibited	-3.657	1.09e-09	AURKA,BIRC5,BUB1,BUB1B,CCNA2,CCNB1,CDC6,CDK1,CDKN2A,CENPE,CEP55,DLGAP5,PLK1,TMPO
MAP3K8	1.248	kinase	Activated	2.228	1.14e-09	ADCY7,APOE,BNIP5,C130026I21Rik (includes others),CACNB3,Ccl2,CCL4,CCR1,CCR2,CCR5,Cd33,CDK5R1,CIITA,COBLL1,DOK2,FAM107B,FLNB,GPR160,GPR176,HP,IER3,IFNGR1,IL18,IL4,IRGM,KIF5C,MAD2L1,MMP3,MMP9,NFAM1,NGF,P2RY1,PGR,PLAT,PTGER2,PTGER4,PTGS2,RCSD1,RGS3,SBK1,SESN1,SIX1,SLA,TNF	764 (14)
SP3	-1.267	transcription regulator		-0.807	1.14e-09	ABCA1,ABCD2,ADD3,ANGPT2,ASNS,ATF3,BIRC5,BMF,Ccl2,CD2AP,CD40,CDK5R1,CEACAM1,CEBPA,CITED2,CNMD,COL1A1,COL1A2,CYP7B1,DHFR,DLX3,DNM1,F10,FAS,FOSL1,GDF15,GHR,HDAC4,HPSE,HSD11B2,HSD17B1,IGF1,ITGA2,LAMA1,LDLR,LPL,MMP2,PADI4,PGR,PLAU,PLAUR,PRKCD,PTGS2,PYY,RAB11FIP1,RASGRP2,SERPINE1,SGK1,SLC2A3,TGFBR1,TIMP2,TLR2,TNC,VEGFA,VIM	1219 (21)
BCR (complex)		complex		0.442	1.15e-09	APBB1IP,ARAP2,ARL5C,ASNS,ATF3,ATP6V1H,BATF,BCL2A1,BCL2L11,BTK,CBX4,CCL4,CCNA2,CCND2,CCR7,CD22,CD300A,CD80,CD86,CDK6,CDKN2A,CTSS,CXCR4,FAM107B,FAS,FCGR2B,FCRL1,FOSL2,GPR132,GPR183,HK2,HLA-DMA,HSPD1,IL1R2,IL4,IRF4,IRF5,IRF8,ITGA4,KCNN4,LAIR1,LAPTM5,LFNG,LRRK2,MCM4,MLLT6,MS4A6A,NAMPT,PKIB,PLEK,POU2F2,PPA1,PRDM1,PTAFR,PTGS2,RAC2,S100A10,SAMSN1,SEMA4D,SLAMF7,SLC2A1,SORD,TLR7,TLR9,TNFRSF13B,ZBP1,ZBTB16…	891 (19)
MAFB	6.545	transcription regulator	Activated	3.371	1.15e-09	ADGRE1,AKR1B10,CCL2,CCL4,CCND2,CD163,CD28,CD2AP,CD38,CD53,CMKLR1,CXCL12,F13A1,FBLN5,FPR1,GATM,GFRA2,HOXB3,IGF1,IGHM,IL18BP,IL7R,ITGA2B,JCHAIN,LGMN,MAFB,MMP9,NUAK1,OLFML2B,PRDM1,PTGIR,RAB3IL1,SELENOP,SLC40A1,SLC9A9,STAB1,TMEM119
FFAR3		G-protein coupled receptor		1.863	1.29e-09	ANPEP,ARHGEF2,B4GALT2,CACNA1C,CCL22,CCR7,CD36,CD80,CHD5,CLEC6A,Cxcl9,DUSP14,FCGR1A,FCGR2B,GAS6,GPR183,HLA-DMB,ITPR3,LOXL2,LY86,MAST1,MLPH,PPARG,RCN1,SCN1B,SLC12A7,Tlr13,TLR7,TLR8,VAT1L
TREX1		enzyme	Inhibited	-3.473	1.29e-09	B2M,Bst2,CASP1,CCL2,CCL5,CD274,CD40,CD86,CFH,CLEC4E,CLEC5A,CSF1,EPSTI1,FCGR1A,IFI16,Ifi27l2a/Ifi27l2b,IKBKE,IL33,IRF4,ISG20,LGMN,Ly6a (includes others),MEFV,NAMPT,NLRC3,NLRC5,NLRP3,NUDT4,PSMB8,PSMB9,RASSF4,S100A6,SAMHD1,SLFN5,SP110,TLR6,TNF,TNFAIP3,TNFSF10,TRIM14,TXN,VCAM1,ZBP1	569 (13)
ERBB4		kinase	Inhibited	-2.751	1.34e-09	ACTA1,ADAM19,BDNF,BRCA1,CASP4,CCL2,CCN5,COL3A1,CXCL12,FGF7,GADD45A,GHR,GJA1,GJB3,GPC1,HBEGF,HMOX1,IGFBP5,PGR,PTGIS,PTGS2,RASA3,SERPINE2,SFRP1,SLC2A1,SPARCL1,TBXAS1,TIMP3,Tmsb4x (includes others),TNC,WWP1	1152 (23)
lipoteichoic acid		chemical - endogenous non-mammalian	Activated	3.316	1.36e-09	BCL2L11,CCL2,Ccl2,CCR1,CCR5,CD14,CD80,CD83,CD86,CXCR4,CYBB,EBI3,HMOX1,IL1RN,LBP,MMP2,MMP9,NLRP3,PTAFR,PTGS2,TLR2,TLR3,TLR6,TLR7,TNF,TNFRSF11B,TNFSF11	853 (15)
VTN	6.354	other		-0.558	1.36e-09	BHLHE40,COL1A1,COL1A2,IRF8,IRS1,ITGA4,ITGA5,ITGAM,MMP2,MMP9,PLAU,PLAUR,PTGS2,RUNX2,S100A10,SERPINE1,TNF	1119 (20)
Pdgf (complex)		complex		-0.825	1.36e-09	CAV1,CCL2,Ccl2,CCN3,CCND2,CDK6,CYBA,DIO3,EDN1,ERRFI1,F10,FGF2,FN1,GJA1,GRIA1,HMOX1,IRS2,ITGA5,JAG1,LDLR,MEOX2,MMP2,PLAU,PLAUR,PPARG,PTGS2,SERPINE1,TGFB1,TGFB3,TIMP3,TWIST1,VCAM1,VEGFA	1085 (18)
RORA	1.485	ligand-dependent nuclear receptor		-0.828	1.37e-09	ABCA1,ABCD2,ACSL4,ADIPOR2,APOE,ASNS,B3GALT1,BIRC5,BRCA1,Ccl2,CCL3L3,CCL4,CCL5,Ccl8,CCNA2,CCNB1,CCNE1,CD36,CDC6,CDK1,CDKN2A,CHEK1,Cxcl9,CYP2B6,CYP2F1,CYP7B1,DHCR24,FDFT1,GADD45A,HMGCR,HPGD,HSD17B7,HSD3B1,IGF1,IL18,Mt1,Mt2,NAPSA,NNMT,PLIN2,PRDX6,PTGS2,Saa3,SELENBP1,SESN3,SLC16A10,SLC16A7,SLC2A3,Sult5a1,TLR3,TNF,UCP2,USP53,VIM	912 (15)
LEP	3.289	growth factor	Activated	2.634	1.37e-09	ABCC3,ACE,ACSL3,ADGRE1,ANGPT2,ANGPTL4,APAF1,ASB4,ASS1,BCL2A1,BDNF,BIRC5,BOK,CA3,CASP1,CAV1,CCL2,Ccl2,CCL3L3,CCL5,CCNA2,CD14,CD36,CD68,COL1A1,COL3A1,COL6A3,CYBA,CYBB,CYP11A1,CYP2F1,DGKZ,EDN1,FAS,FGFR2,FN1,GADD45A,GRIA1,GSTA3,HMGCR,IGF1,IL18,IL1R2,IL1RN,IL4,IRS1,IRS2,ITGAM,ITGAX,JAG1,LDLR,LIF,LIPA,LPL,LTC4S,MBP,MMP12,MMP13,MMP14,MMP19,MMP2,MMP3,MSI1,MSMO1,NAMPT,NCF1,NLRP3,NPY1R,P2RX4,PGR,PLAT,PLIN2…	1373 (25)
heme		chemical - endogenous mammalian		-0.362	1.38e-09	CCL11,Ccl2,CCL3L3,CCL4,CCL5,CD14,CD163,CD55,CD86,CLDN1,CSF1,Cxcl9,CYBB,HMOX1,IL4,LIF,MRC1,PER1,PPARG,PRDM1,SLC48A1,SPIC,TGFB1,TJP1,TNF	1016 (16)
pyrrolidine dithiocarbamate		chemical reagent	Inhibited	-2.383	1.38e-09	ABCA1,ASS1,BCL2A1,BMF,BMP2,CACNA2D1,CCL2,Ccl2,CCL3L3,CCL4,CCL5,CCR2,CCR5,CD40,CD80,COL1A1,Cxcl9,CXCR4,GDF11,HMOX1,IGF1,IL1R2,MMP13,MMP14,MMP2,MMP9,PPARG,PSMB8,PTGS2,SAMSN1,SERPINE1,SLC2A1,SLC5A7,SOX9,TLR2,TNF,VCAM1,VEGFA	824 (16)
NEIL2		enzyme		0.478	1.54e-09	C3,CCL11,CCL2,Ccl2,CCL22,CCL3L3,CCL4,Ccl7,Ccl8,CCR1,CCR2,CD14,CD40,CSF1,Cxcl3,Cxcl9,IL18,IL1RN,ITGB2,PTGS2,TLR1,TLR2,TLR3,TLR5,TLR6,TLR7,TLR9,TNF	868 (12)
androgen		chemical drug		-0.533	1.62e-09	ADAMTS15,APOD,BDNF,C4A/C4B,CA12,CA3,CDC25C,COL12A1,CTSB,CTSZ,CX3CR1,CXCR4,DHCR24,ENO2,FES,FGF2,FGF7,FGFR2,FOSL1,GGT1,GJA1,GPT2,IGF1,IGFBP5,ITGAM,KLF5,MMP9,Mt1,PF4,PRKCB,PSCA,PTGS2,PTP4A2,PTPRC,RET,RUNX1,RUNX2,SDC1,SFRP2,SOCS1,SOX9,STIM1,TLE5,TNFAIP8,TWIST1,WT1	1192 (23)
CCL2	3.723	cytokine		1.682	1.69e-09	ABCA1,ABCG1,BIRC5,CCL11,CCL2,Ccl2,CCL5,CCR2,CD40,CD80,CD86,CEBPA,FOLR2,IGF1,IL18,IL4,ITGA1,ITGA5,ITGAL,LPL,MKI67,MMP2,MMP9,NCF1,PMCH,PPARG,PTGDS,PTGS2,SERPINE1,SLC11A1,SLC40A1,TGFB1,TNF,VCAM1,VEGFA	739 (16)
adavosertib		chemical drug	Activated	2.747	1.76e-09	AURKA,BTK,C1S,CARD9,CASP1,CCL22,CCL5,CD83,CTSS,CX3CR1,CXCL12,ERN1,FOXM1,H2AX,HLA-A,IL10RB,IL11,IL18,IL18R1,IRF5,IRF8,ISG20,ITGAM,MERTK,MME,PLAUR,RRM2,SLC11A1,TLR5,TLR6,TNF,TNFAIP3,TNFRSF11B,TNFSF12	940 (16)
MFSD2A	-4.385	transporter		-0.798	1.78e-09	ACSL4,Ccl2,COL15A1,COL1A1,CXCL16,DHCR7,FDFT1,Havcr1,HK2,LDLR,LSS,MMP14,MMP2,RHO,SREBF2,TGFB1,TLR2,VCAM1
eicosapentenoic acid		chemical drug		-1.061	1.81e-09	ANGPTL4,APOE,BDNF,CCL2,CCR5,CD36,CD40,CD80,CD83,CD86,ELN,HMOX1,IGF1,IL1R2,IMPA2,ITGAX,LDLR,MMP13,MMP8,MMP9,MRC1,PDK4,PLIN2,PPARG,PTGES,PTGS2,SELENOP,SERPINE1,SLC2A1,SPI1,TGFB1,TGFB3,TNF	810 (20)
LIPE	1.364	enzyme		-0.712	1.83e-09	ABCA1,ADGRE1,ADH7,ALDH1A1,ATF3,Ccl2,CD36,CD74,CEBPA,CITED2,COL1A1,COL1A2,CP,EDN1,ELL,FKBP5,FMOD,GJA1,HLA-DQA1,HSPA1A/HSPA1B,INMT,LYL1,MEOX2,MRC1,MSR1,Mt2,NET1,PC,PDK4,PER1,PLIN2,POSTN,PPARG,PTGS2,RRAD,RUNX2,SCARB2,SMAD7,ST3GAL5,TGFB1,TNF,TWF2	875 (21)
nicotine		chemical drug		-1.244	1.83e-09	ACE,AGTR2,BDNF,BIRC5,BMP2,CACNA1C,CACNA1D,CACNA2D1,CCL2,Ccl2,CCL4,CCND2,CD274,CD40,CD80,CD86,CHAT,COL1A1,COL3A1,CYP2B6,DBI,DHFR,DNM1,EDN1,ERN1,FGF2,FN1,GATA3,GCH1,GJA1,GNAO1,GRIA1,GRIN2A,HMOX1,HSD11B2,IGF1,IKBKE,ITGAM,KCNK12,LDLR,MMP2,MMP9,MRC1,PLAT,PLAUR,POSTN,PPARD,PTGER2,PTGS2,PTH1R,RYR2,SERPINE1,SERPINF1,SLC18A3,SPP1,TNF,VIM,ZFP36	930 (20)
DMD	-1.482	other		1.461	1.94e-09	ATP2A1,BGN,BLNK,C1QB,CACNA2D1,CDH13,CLIP4,Cmah,COL1A2,COL3A1,CTSS,CYFIP2,DES,DGKZ,EPB41L4B,FBXO32,GALNT17,GATM,GJA5,GRHL1,H19,IGF1,IMPA2,LIF,LPIN1,LYZ,MALL,MLLT3,MPEG1,MYL4,NDRG2,PADI2,PAMR1,PDK4,PFKM,POSTN,PTGFRN,RAP1GAP2,RCSD1,S100A10,SCHIP1,SCIN,SCN1B,SCN3B,SELENOP,SGCB,SLC46A3,SORT1,SUSD4,Tmsb4x (includes others),TTL,UCK2,UTRN,VIM
sirolimus		chemical drug		-0.519	1.95e-09	Acp5,ADM,ADSS2,ASNS,ASS1,AURKA,AURKB,B2M,BCL2A1,BCL2L11,BIRC5,BMP2,C3,C5AR1,CACNA1D,Ccl2,CCL3L3,CCNA2,CCNB2,CCND2,CCNE1,CCR5,CCR7,CD274,CD36,CD40,CD68,CD80,CD86,CDA,CDK1,CDK6,CDKN2A,CEBPA,CHEK1,COL1A1,COL1A2,CREG1,CSF1,CX3CR1,CXCR4,DCSTAMP,DES,EBI3,EIF1AX,FAS,FCER1G,FGF2,FN1,FPR1,GATA3,GMNN,GRIA1,HDAC5,HK2,HMGCS2,HMOX1,HSP90AA1,HSPD1,IGF1,IGFBP5,IL16,IL33,IL4,IRS1,IRS2,KLF2,LAMB1,LPIN1,MAPK12,MBP…	1305 (19)
GSE1	0.382	other		-1.522	2.05e-09	CD48,CD86,HEXB,ICAM4,IFI16,IL1RN,IRF8,ITGAM,ITPR3,LRRK2,LY86,LYZ,NAV3,PCOLCE,PI16,RHOH,SLC1A3,SLC27A1,STAB1
discodermolide		chemical drug			2.05e-09	BARD1,BLM,BRCA1,CCNB1,CCNB2,CDC20,CDC25C,CDK1,CHEK1,E2F2,EIF4EBP1,FANCD2,GADD45A,KIF11,PLK1,PRC1,SMC2,TOP2A,WEE1	693 (7)
PLG		peptidase	Activated	2.464	2.16e-09	BDNF,CAV1,CCL2,CD40,CLEC7A,CLIC4,COL1A1,CSF1,CYP2S1,EDN1,FCGR2B,MCOLN3,MERTK,MMP12,MMP9,MRC1,NOD1,PIP5K1A,PLAU,PTGS2,RAC2,RHO,SERPINE1,SYK,TNF,TNFRSF11B,TNFSF11,VAV1	702 (15)
COP1	0.326	enzyme		-1.673	2.16e-09	ABAT,ACOD1,APOE,C3,CA12,CBFA2T3,CCL5,CCN5,CYP26B1,FAS,FPR1,GFRA1,GJA1,GREB1,HR,HSPB8,IFI16,ITGAX,ITPK1,KAZN,KLK10,MMP3,Mx1,NHERF1,PGR,RET,Saa3,SLC22A5	971 (12)
NOS2	-0.658	enzyme	Activated	2.781	2.22e-09	ACTA1,BCL2A1,BIRC5,CALML5,CCL2,Ccl2,CCL3L3,CCL4,Ccl7,Ccl9,CD14,CD3E,CD53,CD80,CD86,CLEC4D,CP,CSF3R,CTSC,Cxcl9,EDN1,FAS,GJA1,H19,H2-T10,HMGB2,HMOX1,IL1RN,IRS1,IRS2,LGALS3BP,MCM5,MMP9,Orm1 (includes others),PC,PERP,PRDX6,PTGS2,Saa3,SFXN1,SLC40A1,TGFB1,THY1,TNF,TNFSF10,TNFSF13B,TOR3A,TYROBP,VEGFA	916 (15)
GATA2	-3.561	transcription regulator		1.507	2.24e-09	ADGRE5,ANGPT2,ANGPTL2,C1QC,CALCB,CCL2,Ccl2,CCL3L3,CCL5,Ccl7,CCN3,CCR2,CD177,CD300LD,Cd33,CD36,CD40,CDK6,CEBPA,CLEC4E,CPT1C,CXCL12,Cxcl3,CXCR4,CYBB,CYP11A1,CYP2F1,DDIT4L,DIO2,E2F2,EDN1,EPHA3,F13A1,FGD4,GATA2,GATA3,GFRA1,GPR65,GREM1,GUCA2A,HHEX,HMOX1,HOXA10,HSD17B1,ICAM4,IKZF1,IL16,IL3RA,IL4,ITGA2,ITGA2B,ITGAM,KHDRBS3,KLF2,LMO2,Ly6a (includes others),LYL1,MAFB,MCTP2,MDK,MGST1,MMP2,MYO18B,NFIL3,PBX1…	1172 (21)
VHL	0.439	transcription regulator		0.468	2.28e-09	ADM,AIF1,ALDH1A1,AURKA,BCL2L11,BHLHE40,CA12,CA9,CAV1,CXCL12,CXCR4,ENO2,EPAS1,FN1,FTL,H2AX,HK2,HMOX1,HSD17B1,HSD3B1,IER3,ITGA5,JADE1,LOXL2,MAD2L1,MMP14,NEDD9,NREP,PDGFB,QPRT,RUNX1,SLC1A3,SLC2A1,SLC2A3,SLC40A1,TGFA,TNF,TNFSF10,TRAF1,VCAM1,VEGFA,VIM	1194 (22)
MYF6	6.541	transcription regulator		1.625	2.31e-09	ANGPTL4,BDNF,BRINP3,CCL11,Ccl2,CTSB,CTSH,Cxcl9,DCN,DPP4,FGF2,FGF7,FST,GDF11,HBEGF,IGF1,IL16,IL1RN,IL33,LIF,MMP2,MMP8,NAMPT,Nrg1,OSM,PDGFA,PDGFB,SERPINE1,SERPINF1,SPP1,TGFB1,TNF,TNFRSF11B,VEGFA	483 (7)
PARP1	-0.324	enzyme	Activated	2.329	2.31e-09	ABCA1,CASP4,Ccl2,CCL4,CCL5,CCR2,CCR5,CD274,CD80,CD83,CD86,COL1A1,COL3A1,CXCL12,Cxcl9,FAS,GDF15,H19,HMOX1,IGF1,Igtp,IL18BP,IL4,IRGM,ITGAL,LGALS3BP,LIF,MITF,MMP2,MMP9,PTGS2,SH3BP2,SOCS1,SOCS2,TGFA,TIMP2,TLR1,TLR9,TNF,VCAM1	939 (16)
HOXD10	-2.397	transcription regulator		-0.913	2.42e-09	CCL22,CCNA2,CCNB1,CDK1,CEACAM1,CLEC10A,DAPP1,GCNT1,HBEGF,HEBP1,HOXD10,HOXD9,ITGA3,ITGB4,MMP14,NCS1,NUDT5,PAK1,PDZK1IP1,SELENON,SERPINE1,TFPI,TFR2,TGFB1I1,TIMP2,TJP1	387 (7)
DIO3	-6.36	enzyme		-0.272	2.43e-09	ABCD2,ADCY7,ALDH1A1,ALOX5AP,CFH,COL6A1,CYP11A1,DRD4,EPAS1,FGF11,FOXQ1,FST,GPC3,GREB1,HLA-A,HOXD10,HR,HSD17B1,HSD3B1,IRF8,ISLR2,ITGA4,ITGAM,ITGB2,KCNJ10,KIF2C,LAPTM5,MEOX2,MMP9,MSR1,NFAM1,PARVB,PLK1,Prr33,PTGDS,RTL1,SERPINE2,SHISAL1,SLC35F2,SLC52A3,STC1,TFR2,Tmsb4x (includes others),TYRO3,VCAM1,WNT6	960 (18)
SMAD5	0.002	transcription regulator		-0.785	2.62e-09	ALPL,BMP2,COCH,CSF1,CSF2RA,DLX3,GATA2,IL3RA,PDGFA,PDGFB,RUNX1,RUNX2,SERPINE1,SMAD6,SP7,VCAM1,VEGFA	1129 (20)
Salmonella enterica serotype abortus equi lipopolysaccharide		chemical toxicant		0.655	2.82e-09	ADORA2B,ARRDC4,ASNS,Ccl2,CCL3L3,CCL4,CCL5,CCR7,CCRL2,CD274,CDK1,DTNBP1,E2F7,EBI3,EDN1,FOSL1,GADD45A,GEM,GJB2,HS3ST3B1,ICAM4,IL18,IL7R,KANK1,MAFF,MCOLN2,NLRP3,PLA1A,PLAC8,PLAU,PRRC2C,PTGS2,PTTG1IP,PTX3,RAPGEF2,RHOH,RHOU,SAV1,SLAMF7,SLC1A3,TIFA,TMPO,TNF,TPD52,TRAF1	956 (18)
RARA	-0.267	ligand-dependent nuclear receptor		-0.19	2.92e-09	ABCA1,ABHD2,ALDH1A1,ANO10,ATF5,BIRC5,BMP8A,CA12,CCNA2,CD14,CD38,CD53,CD84,CDK1,CEBPA,CENPA,CENPF,CENPN,CP,CTSS,CYP26B1,DHRS3,E2F7,E2F8,FOLR2,FOSL2,FOXC1,GATA3,GDF15,GHR,GJB4,GREB1,HLA-G,HOXA10,HOXB4,HOXB7,HOXD10,IGFBP6,IL16,IL4,ITGA4,LAMB1,LGALS1,LGALS3BP,MAD2L1,MAFB,MALL,MMP11,NAV2,NCAPG,NCAPH,NEDD9,NR2F1,NRP1,PBK,PIK3CG,PTGS2,RASGRP4,RBP1,RET,RGS3,RUNX1,Saa3,SAMHD1,SESN1,SIPA1L1,SLC16A2,SLC7A11…	1037 (24)
MAP2K1/2		group		0.501	3.01e-09	ATF3,BCL2L11,BDNF,C3,Ccl2,CCL3L3,CCL4,CCND2,CDK1,ELN,FOSL1,GJA1,H2AX,HK2,HMOX1,IL4,JAG1,KLF5,MMP9,PDGFA,PGR,PIK3CG,PRKCI,RRM1,Sik1,TNF,VEGFA,VIM	1179 (23)
DICER1	-0.085	enzyme		-1.439	3.11e-09	ANGPT2,ANGPTL4,ANPEP,APOD,ARID3B,BCL2L11,BDNF,CACNA1C,CAMK2D,CCND2,CCR2,CD86,CDKN2A,CELF2,CHD7,Cxcl9,CXCR4,DEPP1,DES,DHCR24,EPHA3,FCGR2A,GNG2,H19,H2AX,HMGCR,HOXB2,HSD17B7,IGDCC3,IL18R1,IL7R,IRF8,ITGA2,ITGA4,ITGA5,ITGAX,Klrk1,LCP1,LIPG,MAP2,MICB,MITF,MMP9,OPTN,PANK3,PAX8,PIK3CG,PLAU,Pou3f1,PRKCD,RANGAP1,RASGRP1,RET,RFTN1,RUNX1,SERPINE1,SERPINF1,SFRP5,SLC40A1,SPI1,SPN,SPRY2,SYNPO,TGFB1,TGFBR1,TNF,T…	1223 (22)
BMP7	-2.578	growth factor		-0.73	3.14e-09	BIRC5,BMP2,BMP7,BOK,CAMK2N1,CAV2,CCL2,CCR2,CEBPA,COL1A1,COL1A2,CXCR4,EDN1,EDN2,FN1,GAS6,GCH1,GDF3,GFRA2,GJA1,GREM1,HSD11B2,IGF1,IGFBP5,IGFBP6,IL1RN,IRS1,ITGA5,JAG1,LOXL1,MMP13,MMP2,MMP3,MMP9,MSX2,OLFM1,PDGFRB,PLEK2,PMEPA1,PPARG,PTPRS,RUNX2,SERPINE1,SLC12A7,SMAD6,SMAD7,SP7,SPP1,TGFB1,TGFB3,TGFBR1,THRA,TIMP2,TMEM132A,VEGFA,VIM	940 (21)
F2R	-1.417	G-protein coupled receptor		1.663	3.17e-09	AKT3,ANGPT2,BCL2L11,CASP4,CCL2,Ccl2,CD55,CXCL12,FGFR2,FN1,GJA1,GNA12,HMOX1,LAMB1,MMP2,MMP9,MYOCD,PGR,PLAT,PLAU,PLAUR,PTAFR,PTGS2,RGS18,TFPI,TGFB1I1,TJP1,TNFAIP3,TRPC3,VCAM1,VEGFA,VIM,VWF	1215 (20)
Rb		group	Activated	2.711	3.18e-09	APAF1,AURKB,BIRC5,BUB1,CCL2,CCNA2,CCNB1,CCNE1,CCNE2,CDC6,CDK1,CDKN2A,CRYAA/LOC102724652,DHFR,DNMT1,E2F2,ECT2,FGFR2,FOXM1,GMNN,H19,MAD2L1,MCM3,MCM4,MCM5,MMP3,PLK1,POLE,TOP2A	723 (14)
NCSTN	0.002	peptidase	Inhibited	-2.385	3.2e-09	Ccl9,CD14,CD68,CD84,CEBPA,CSF2RB,FCER1G,FCGR2A,FCGR2B,GATA2,IRF8,ITGA2B,Ly6a (includes others),NCF1,NCF4,PSEN2,SPI1,VIM	893 (12)
CBFB	0.253	transcription regulator		0.303	3.28e-09	AGPAT4,ARL4C,BCL2L11,CCR5,CD4,CEBPA,COCH,GIMAP1-GIMAP5,GPLD1,IL4,ITGA2B,ITGAL,LGALS3BP,LGMN,MMP13,MMP9,NRP1,PPARG,PTGER4,RUNX1,RUNX2,SOCS2,SP7,SPP1,TGFBR1,TLR7,TNFAIP8L2,TNFSF11,TPSAB1/TPSB2,TWIST1	997 (14)
pirinixic acid		chemical toxicant		-0.677	3.68e-09	ABCA1,ABCC3,ACSL4,ADIPOR2,AKR1B10,ALDH3A2,ALDH9A1,ANGPTL4,APOE,ASNS,ATP11A,BMP7,C3,CCL2,Ccl2,CCL5,CCNA2,CCNB1,CCNE1,CD36,CD5L,CDK1,CDKN2A,CEACAM1,CFH,CHEK1,COL1A1,CREB3L3,CTSB,CXCL12,CYP2B6,CYP7B1,DBI,DPP4,FABP5,FAS,FBXO32,FCER1G,FEN1,GADD45A,H2-T10,HLA-DQA1,HLA-E,HMGCR,HMGCS2,Hmgn2 (includes others),HMOX1,HOXA7,HOXC6,HSD17B11,HSP90AA1,Hspa1b,HSPD1,IL1RN,IL4,IRF8,ITGAM,KLF10,LDLR,LIG1,LPL,MMP13,M…	913 (19)
Z-LLL-CHO		chemical - protease inhibitor		-1.099	3.73e-09	ATF3,AURKA,BCL2A1,BCL2L11,BIRC5,BUB1B,CACNA1A,CCL2,Ccl2,CCL5,CCND2,CDH13,CDK1,CDKN2A,CEBPA,CRYAA/LOC102724652,CRYAB,CTSB,CTTN,Cxcl9,DCN,DHFR,DOCK2,DOK1,EIF4EBP1,EPAS1,FAS,FGF2,FKBP4,FOXM1,GATA2,GCH1,GHR,HMGB2,HMOX1,HSF4,HSP90AA1,HSPB2,HSPD1,IER3,IRS1,IRS2,ITPR2,ITPR3,KLF5,MCM10,MITF,MMP11,MMP13,MMP14,MMP2,MMP9,MSX1,NCF1,OPTN,PGR,PLK3,PPARG,PPM1D,PRDM1,PTGS2,PTPN5,PTPN6,RANGAP1,RRM1,RUNX2,SLC27A1,…	1033 (19)
Brd4	-0.467	kinase	Activated	3.056	3.94e-09	ADAM19,ATP2A3,ATP8B4,BLNK,C1R,CCR2,CCR5,COL1A1,COL1A2,COL3A1,COL4A5,COL6A3,COL8A1,Cxcl3,Cxcl9,CXCR6,GPR183,H2-T24,HK2,HOXA11,ITGAL,LOXL2,LY86,PDGFA,PLAT,PLAU,RASSF2,SLC2A1,SLC2A3,SPON2,TLR6,TLR8,Tmsb4x (includes others),TNFSF10	1072 (17)
nifedipine		chemical drug		1.065	4.16e-09	ABCA1,ABCC3,AGT,AGTR2,ANKH,BDNF,BIRC5,BMP2,CACNA1C,CCL2,Ccl2,CYP11A1,CYP11B2,CYP2B6,EDN1,FGF7,FN1,HMGCR,IGFBP5,IRS1,LDLR,NGF,POSTN,PTGS2,SGK1,TNF,VCAM1,VEGFA	899 (20)
TNFRSF1A	-0.192	transmembrane receptor		1.459	4.21e-09	ABCC3,ABCC5,ANGPT2,BDNF,CCL2,Ccl2,CCL3L3,CCL4,CCL5,CCNE2,CD36,CD38,CD68,CD83,CD86,CDC6,DIO2,E2F8,GATA3,GHR,IER3,IGF1,IL4,ITGAM,KNTC1,LBP,LMO2,MMP13,MMP14,MMP2,MMP9,P2RX7,PDGFA,PLAU,PPARD,Saa3,SERPINE1,TGFA,TGFB1,TMCC2,TNF,TNFAIP3,TRAF1,VCAM1,VEGFA	682 (13)
cephaloridine		chemical drug		-1.28	4.32e-09	AKR1B10,ANGPTL4,CCNB1,CCNE1,CCNE2,CD72,CDC45,CDC6,CHEK1,CSMD1,CXCL14,CYP1B1,DSG2,E2F8,EXO1,GSTM5,HMOX1,HSPA1A/HSPA1B,KNTC1,MCM3,MCM5,MMP12,PCLAF,POLA2,POLE,Pvr,RAB31,RAPSN,RYR2,STRA6,TAC3,TNFRSF12A
Creb		group		1.532	4.43e-09	ADM,ATF3,BDNF,C3AR1,CACNA1C,CASP1,CCN4,CD14,CD5L,CD80,CEBPA,COL8A1,COMT,CTH,CTSB,CYP11B2,DES,ELL,EPHA3,FAS,FCER1G,Fcrl2,FHDC1,FLNB,FOSL1,GDPD3,GJA1,GJA5,GPR50,GRK3,HLA-G,HPGD,HSPB8,IER3,IFI16,IGF1,IL11,IL33,IRS2,ITGAM,LDLR,MALAT1,MBP,MCM3,MICB,MITF,MLLT6,MMP2,MSX2,NEDD9,PCOLCE,PER1,PLAT,POLE,PPARG,PTGS2,PYCR1,RET,RRM2,RYR2,Saa3,SESN3,SLC2A1,SLC7A11,SLIT2,SOX9,SYNPO,SYT9,TF,TFEB,TNF,TNFRSF11B,TNFS…	1195 (26)
lactacystin		chemical - protease inhibitor		-1.248	4.71e-09	ASNS,ATF3,ATP2A3,BAG3,BRCA1,CCL2,Ccl2,CCND2,CCRL2,CDC25C,CRYAB,CTSD,CXCR4,FAS,FOSL1,FTL,GATA3,GJA1,HLA-A,HMGB2,HMOX1,HSPB8,IFRD1,IGFBP5,IRS1,IRS2,ITGB4,LDLR,MCM10,MMP11,MMP2,MMP9,NCS1,NEDD9,NR1H3,OPTN,PTGS2,PTPN5,RANGAP1,RUNX2,SP7,SREBF2,SUB1,SYK,TACSTD2,THRB,TLR2,TNF,TXN,ULBP1	1018 (18)
SYK	3.846	kinase		0.125	4.76e-09	BCL2L11,CCL2,CCL4,CCL5,CCR7,CITED2,Cxcl9,CXCR4,DOCK10,EDN1,FCER1G,FGL2,FOSL1,FST,GADD45A,GATA3,GPLD1,IL4,ITGAM,ITGB4,KLF2,LY9,NFATC2,PLCG2,PTPRE,RASSF4,RCSD1,SFRP5,TAGAP,TGFB1,TNF,TNFSF10,TNFSF13B,USP53,VEGFA	803 (16)
IFNA2		cytokine	Activated	3.847	4.8e-09	ADGRE1,ATF5,B2M,BAG3,BIRC5,C1R,C1S,CAV1,CCL2,CCL5,CD274,CD28,CD86,CDKN2A,CEACAM1,CIITA,DPP4,EFNB3,ENPP1,EPB41L3,FAS,FCER1G,FGF2,GAB3,GEM,HBEGF,HLA-A,HLA-E,IFI16,IFITM2,IFNAR2,IL10RB,IL4,IRF5,ISG20,LGALS3BP,LYN,MAL,MMP9,NLGN2,PHF11,PLAT,PTAFR,SAMHD1,SAMSN1,SDC1,SLC15A3,SOCS1,SOCS2,SP110,THEMIS2,TLR3,TNF,TNFSF10,TRIM14,VCAM1,VEGFA,ZBP1	821 (15)
imipramine blue		chemical drug	Activated	3.229	4.88e-09	AURKA,CASP4,CCNA2,CCNB1,CCNE2,CENPA,CENPE,CENPF,CENPK,E2F2,EXO1,FOXM1,FOXQ1,FOXRED2,GADD45A,PLK1,SOX9
BMP4	1.018	growth factor		-0.569	5.61e-09	BMP2,CCL11,Ccl9,CCR7,CDKN2A,CEBPA,COBLL1,COCH,COL1A1,CYP11A1,DEPP1,DIO2,DIO3,DLX3,FGFR2,GATA2,GATA3,GJA1,GREM1,HK2,HOPX,HSD3B1,INHBB,ITGA4,KLF10,LAMA1,LCP1,LEF1,MITF,MMP13,MMP14,MMP3,MSX1,MSX2,MXD1,NUPR1,PFKM,POSTN,PPARD,PPARG,PRKCB,RET,RUNX2,SERPINE1,SLC40A1,SMAD6,SMAD7,SMAD9,SOX9,SP7,SPI1,SPNS2,TBX15,TFAP2C,TNFRSF11B,TNFSF11,TRPV2,VEGFA	827 (21)
AIM2	3.583	other		-0.588	5.62e-09	CASP1,CD274,CSF1,CSF2RB,FCGR2A,FCGR2B,Havcr1,HLA-A,IFNGR1,IL18,ITGB2,Ly6a (includes others),PDGFRB,PTPN11,TLR7,TNFAIP3,VSIR,WT1	961 (15)
heparin		chemical - endogenous mammalian		-0.554	5.73e-09	APOE,CD40,CD80,CD83,CD86,COL1A1,CYP11A1,DUOX1,FAS,FN1,HPSE,LPL,MMP14,MMP2,MMP9,PF4,PLAT,ROCK2,RUNX2,SLC2A1,SP7,TFPI,TNF,TNFAIP6,TNFSF11,VCAM1,VEGFA,VIM	941 (20)
rottlerin		chemical drug		-0.68	5.73e-09	ABCA1,APOBEC3B,BIRC5,Ccl2,CD274,CDK1,CDK6,CDKN2A,CIITA,CLDN1,COL1A1,COL3A1,DNMT1,FKBP5,HMOX1,IL4,LPL,MMP13,MMP2,MMP9,PDGFB,PRKCD,PTGS2,TJP1,TNF,TRIM29,VCAM1,ZFP36	731 (17)
LYN	1.792	kinase		-0.885	5.91e-09	BCL2A1,BCL2L11,BDNF,BIRC5,C5AR1,Ccl2,CCL3L3,CCL4,CCL5,Ccl7,Ccl9,CCNA2,CD22,CD40,CD80,CD86,CDKN2A,CSF1,FCGR2B,IL4,MITF,SOCS1,SPHK1,STAT5A,STAT5B,TGFB3,TNF,TRAF1,TRAF5	962 (18)
mevalonic acid		chemical - endogenous mammalian		0.786	5.92e-09	ABCA1,CCL2,CD40,CD55,CYP2B6,HMGCR,KLF2,LDLR,LPL,MSMO1,MYOCD,PLAT,PTGS2,SERPINE1,SREBF2,TGFB1,TNF,VCAM1,VEGFA	1205 (24)
MAGI1	-2.843	enzyme	Activated	4.529	6.15e-09	ACSL3,ADD3,ADIPOR2,ASF1B,BARD1,BRCA1,CAD,CCNE1,CDC45,CDC6,CHEK1,CTPS1,CXCR4,DHFR,DNMT1,E2F2,E2F8,EFNA5,EXO1,FDFT1,FKBP4,GREB1,HR,MCM2,MCM3,MCM4,MCM5,MLLT11,MMS22L,NASP,PERP,POLA2,POLQ,RRM2,SMC4,SYNGR1,SYTL2,TFAP2C,TMPO,TTC39A,ZFP36	811 (7)
KDM5B	-0.27	transcription regulator	Activated	2.15	6.15e-09	AURKA,BRCA1,BUB1B,CAV1,CCNB1,CCNE1,CDC14A,CDC25C,CDK1,CLDN1,DHCR24,DLGAP5,ECT2,EHD1,FABP5,FGFR2,FST,GADD45A,GJB2,GREB1,HMMR,JADE2,KIF2C,LGALS3BP,MCM2,MCM3,MCM5,NCAPH,NEDD9,NOL3,OIP5,PBK,PGR,RRAD,SOX9,SPTSSA,STAT5A,TGFB1,TNFSF13,TOP2A,TTK	976 (19)
PDK1	0.161	kinase	Activated	3.22	6.19e-09	CARD11,CCNA2,CCNB1,CCNB2,CD38,CD3G,CDC20,CDC25C,CDC6,CDK1,DGKZ,HK2,IL4,MAP3K14,MLLT6,OSBPL8,P2RX7,PAK1,PLK1,PTPN11,SLC44A2,SSH2,STAT5A,VAV1,VIM	899 (10)
MNT	0.382	transcription regulator	Inhibited	-2.236	6.33e-09	ABCD1,ALDH1A1,ARHGAP45,AXL,BLVRB,C4orf19,CAD,CCND2,CD300LB,CD36,CD53,Cxcl3,CYBB,E2F2,FBXO32,KLF10,LOXL2,MPEG1,Ms4a4c (includes others),NEK3,PC,TNF,UPK1B
wortmannin		chemical drug		-1.053	6.5e-09	AGT,ANPEP,ATF3,BCL2L11,BDNF,BIRC5,CCL2,Ccl2,CCL4,CCL5,CCND2,CD14,CD274,CD36,CDC25C,CDKN2A,COL1A1,COL1A2,COL3A1,CSF1,CXCL16,DLG2,E2F2,EIF1AX,FN1,HAPLN1,HMOX1,IGF1,IL4,IRF8,IRS1,IRS2,ITGAM,MMP14,MMP2,MMP9,MSR1,PGR,PLAU,POSTN,PPARD,PTGS2,SAMSN1,SERPINE1,SLC6A12,SLC6A2,SOCS2,TNF,TNFSF10,TNFSF11,VCAM1,VEGFA,VIM	1045 (19)
clopidogrel		chemical drug	Inhibited	-2.255	6.94e-09	ASNS,ATF3,ATOH8,BMF,C1QTNF6,CCL2,Ccl2,COL1A1,COL5A1,CTH,CXCL12,DHRS3,EDN2,GPT2,IFRD1,INAVA,LAMA5,LGR6,MMP2,NR2F1,NUPR1,PTX3,RASL11A,RASSF8,RGS16,VEGFA	533 (7)
POU5F1		transcription regulator		0.588	6.99e-09	APAF1,BAG3,BCL2A1,BCL2L11,BIRC5,BMP2,BMPER,BRCA1,CASP1,CBFA2T3,CCL5,CCNA2,CD274,CD40,CHEK1,CITED1,COBLL1,CRADD,CTSA,CTSB,CTSD,CXCL12,DAPK1,DLX3,DNMT1,DUSP5,EN1,EPHA2,FAS,FRZB,GADD45A,GATA2,GATA3,GATA6,GDF3,GM2A,GREB1,H19,HEXB,HK2,HOPX,HOXB3,HOXC4,IRS1,JARID2,KLF2,LOXL1,MMP2,MMP9,MSX1,NAIP,NFATC4,NR2F2,NRP1,ORAI1,PCDH18,PFKM,PMEPA1,PYCARD,SIRPA,SLC11A1,SMAD7,SMPD1,SPP1,Sprr2d,Sprr2g,Sprr2h,STIM1,T…	1256 (24)
SMAD2	-0.387	transcription regulator	Activated	2.936	7.12e-09	Acan,ALPL,BCL2L11,BGN,BIRC5,CACNA1C,CACNA1D,CDKN2A,CKS1B,COL1A2,COL3A1,DAPK1,FDFT1,FN1,HHEX,HMOX1,IGF1,IL4,INPP5D,IRX1,MMP13,MMP2,MMP9,NET1,PDGFB,PTX3,RUNX2,SERPINE1,SMAD7,SPHK1,SYT9,TGFBR1,TIMP3,TNFSF13B,VEGFA,VIM	1160 (18)
NCOA2	-0.524	transcription regulator		0.469	7.29e-09	ALDH1B1,BMP2,C1R,C3,Ccl2,CCL22,CCL3L3,CCL4,CCL5,CCR7,CEBPA,CIITA,Cxcl9,CYP2B6,Fcrl2,FRZB,FST,GPR34,GSTM5,HLA-A,HMGCR,IRF4,LDLR,LIPG,LPIN1,LPL,LYZ,MMP13,Mx1,NR1H3,P2RY12,P2RY13,PARD6B,PGR,PLIN2,PLTP,PPARG,PTGS2,RET,SOD3,THRA,TMEM100,TNF,TRIM5	904 (22)
dinoprost		chemical - endogenous mammalian		-0.169	7.49e-09	Acan,ADM,CCND2,CD36,CYP11A1,EDN1,FGF2,FOSL2,HMGCS2,HSD11B2,HSPA1A/HSPA1B,LIPA,LPL,MGST1,MMP9,NFIL3,PGR,PTGS2,PTK2B,PTX3,RUNX2,SCN1B,SPP1,TGFA,TGFB1,TIMP3,VEGFA	1057 (21)
Il3		cytokine		1.054	7.49e-09	AATK,ADAM19,ADGRE1,ANPEP,ATF5,BCL2L11,BHLHE40,CCL5,CCND2,CD14,CD68,CSF1,CSF3R,FAS,IGF1,IL4,ITGAM,Ly6a (includes others),LYZ,MMP13,MMP3,NFIL3,OSM,SOCS1,SOX9,SPP1,TNFSF11	985 (22)
NR4A1	-1.926	ligand-dependent nuclear receptor		-0.918	7.56e-09	ACSL4,ACTA1,ADIPOR2,ADM,APOD,APOE,ATF3,BCL2L11,BIRC5,Ccl2,CCL5,CCND2,CD36,CEBPA,COL16A1,COL1A1,COL1A2,COL6A1,COL6A2,COX6B2,CSF1,CXCL12,DAPK1,ENO2,FN1,GREM1,GSTM5,HDAC6,HK2,HK3,HMGCR,HMOX1,IL16,IL4,ITGB4,LDLR,LEF1,LPIN1,LPL,Ly6a (includes others),MMP13,MMP8,MMP9,Mt1,NOL3,PC,PDK4,PFKM,PPA1,PPARG,PRPS2,PTGDS,RAP1GAP2,RASSF4,RPIA,RPS6KA1,SERPINE1,SLC37A2,SMAD7,TGFB3,TJP1,TNF,TNFRSF9,TNFSF10,UCP2,VCAM1	1156 (21)
SALL4		transcription regulator		-0.447	7.56e-09	ALOX5AP,ANGPTL4,BIRC5,BRCA1,CAV2,CCL4,CCN5,CCNB2,CCND2,CD74,CEBPA,CGN,CIITA,E2F2,EPHA2,FLNC,FN1,FYB1,FZD1,GJA5,GNG2,HDAC6,HLA-DQB1,ICAM4,ISG20,LCP2,LEF1,LIG1,LIMK2,LOXL2,MICB,MITF,MMP13,PDGFC,PRKAR1B,PTGES,SERPINE1,SFRP1,SLIT3,TESK2,TGFA,TLR3,UTRN,VIM,WNK4	937 (12)
Lh		complex	Inhibited	-2.204	7.62e-09	ACP2,ACTA1,ADCY7,ALPL,ARL4C,AXL,BDNF,Bhlhe41,CAMK2G,CASP4,CCND2,CD55,COL15A1,CXCR4,CYFIP2,CYP11A1,CYP11B2,DAPK1,DHCR7,DHRS3,DUSP14,FGFR2,FKBP5,FLNC,FST,GEM,GJA1,HK2,HMGCR,HSD17B1,HSD17B7,HSD3B1,INHBB,ITGA3,LDLR,MAFB,MMP19,MMP2,MMP9,MSMO1,NOL3,PER1,PGR,PIK3CD,PLAT,PTGS2,PTPRE,PTX3,RAB27A,RAB31,RANGAP1,RGS12,RGS16,RPRM,RUNX1,RUNX2,SGK1,Sik1,SLC7A1,SLC7A11,SLIT2,STARD5,STK24,TEX15,THBS2,THRB,TNFAIP3…	1246 (23)
fingolimod		chemical drug	Inhibited	-3.212	7.83e-09	AXL,BDNF,CCL2,Ccl2,CCL4,CCL5,Ccl7,CCR2,CCR7,CD274,CD36,CD40,CD80,CD86,COL3A1,Cxcl9,FN1,FOSL1,HLA-DQA1,HLA-DQB1,IL4,MBP,MITF,RUNX2,SERPINE1,SPHK1,TGFB1,TNF	762 (15)
COPS5	-0.573	transcription regulator	Inhibited	-2.405	7.96e-09	ANGPTL2,APAF1,ATF3,AURKB,BCAM,BIRC5,BUB1,CCNA2,CCNE1,CDC20,CEBPA,CENPF,COL1A1,CTSD,DBF4,DCK,DEF6,DIAPH3,DLGAP5,DUT,ELL,EPHA2,FCER1G,H2AX,HMGA1,HMGB2,HMMR,HMOX1,IGF1,INHBB,KIF11,MAD2L1,MCM2,MCM5,MELK,MKI67,NEK2,NINJ1,NME4,PBK,PERP,PLK3,PLXNB2,RAP2B,S100A10,SESN1,SMC2,SPHK1,SQLE,STIL,SUV39H1,TMPO,TOP2A,TPX2,TTK,USP1,WRN	1125 (25)
ITK		kinase		1.892	7.98e-09	ARL4D,CCL5,CD4,CRIM1,CX3CR1,EHD4,FAS,FCER1G,GATA3,HLA-A,IFNGR1,IL10RA,IL18RAP,IL4,ITGA1,Klrk1,LAT2,Ly6a (includes others),LYN,MYO1F,PRKCB,SLAMF7,SLC2A1,SPRY2,SRGAP3,TF,TNF,TNFSF10,ZBTB16	1149 (21)
imatinib		chemical drug		0.642	8.25e-09	AURKA,BCAP31,BCL2L11,BIRC5,BLNK,BMP2,BMP7,BRCA1,CAPN1,Ccl9,CCNA2,CCNB1,CCND2,CCNE1,CD274,CDC45,CEBPA,CHEK1,CITED2,CKS1B,COL1A1,COL3A1,CXCL12,Cxcl9,CXCR4,CYBB,DBF4,ECT2,EPAS1,FN1,GADD45A,HMOX1,HSPA2,HYOU1,Ifi47,IFRD1,IGKC,Igtp,IL7R,IRF4,ITGA1,ITGAM,ITGAX,KIF11,LMO2,LYN,MAD2L1,MCM3,MME,NR2F2,OPTN,PLIN2,PLK1,PPA1,PPIF,PRODH,PTPN11,RAB31,RASA4,RRAS2,SMPD1,SOCS2,STAT5A,TBPL1,TCIRG1,TGFB1,TNF,TNFAIP3,T…	884 (18)
C3AR1	6.461	G-protein coupled receptor	Activated	2.5	8.45e-09	C3,CASP4,Ccl2,CCL3L3,CCL4,CCL5,CD28,CD40,CD55,CD80,CD86,COL1A1,COL1A2,DCN,IGF1,LTBP1,LTBP2,MEFV,SERPINE1,TGFBR1,TNF	1171 (16)
triamterene		chemical drug		1.45	8.82e-09	A2M,ASNS,C4A/C4B,CD14,CP,FBLIM1,FCGR2A,FXYD5,IER3,ITGB4,LAMC2,MCM3,MRC1,Ms4a6b,PLA1A,PSMB10,PSMB8,Pvr,RCN1,RFTN1,S100A10,SPP1,TGIF1,TNFRSF12A,VIM
COL4A3	0.43	other		0	9.64e-09	COL1A1,COL1A2,COL3A1,COL4A5,DDR1,FN1,ITGA2,LAMA1,LAMB1,LAMC1,MMP14,MMP2,MMP9,PATJ,PTGS2,SPIRE1,TGFB1,TIMP2	1082 (22)
mir-29		microRNA		-0.33	9.73e-09	ADAMTS9,ANGPTL4,CARD9,CD276,CDK6,CLDN1,COL1A1,COL1A2,COL3A1,COL4A5,DNMT1,ELN,FKBP5,FN1,HMGA1,IGF1,ITGA11,LAMC1,LPL,MMP2,NASP,NAV3,OLR1,PDGFA,PDGFC,PDGFRB,RUNX2,SFRP2,TIMP3,TNFAIP3,VEGFA,VIM	893 (20)
doxycycline		chemical drug		-1.211	9.73e-09	ADGRE1,ASNS,BMP2,Ccl2,CD38,CD86,COL3A1,CSF3R,CXCL12,FGF2,FGF7,HOXA10,HSPA1A/HSPA1B,ITGAX,JCHAIN,MITF,MMP12,MMP2,MMP8,MMP9,NGF,NHERF1,PAX8,PLK3,PRDM1,PTGS2,SDC1,SOCS1,SOX11,SPI1,TLR2,TWIST1	818 (16)
ibuprofen		chemical drug		1.553	9.74e-09	CD36,COL12A1,CYBB,DCN,EPAS1,GDF15,ITGAM,LAMB1,MAGI1,MMP13,MMP2,MMP9,PLIN2,PPARG,PTGS2,PTPRC,SLC2A1,TNF,VEGFA	1041 (17)
FABP3	4.77	transporter		0.885	1.02e-08	BDNF,BIRC5,CCL2,CCL5,CDK1,COL1A2,FN1,PLAU,PTGS2,RRM2,SERPINE1,TACC3,TLR2,TOP2A,VEGFA	1190 (22)
NR0B2		ligand-dependent nuclear receptor	Inhibited	-2.734	1.02e-08	ABCA1,ABCC3,AGT,CARD11,Ccl2,CD163,CD36,CD40,CD80,CD86,COL1A1,COL1A2,CYP11A1,CYP11B2,CYP2B6,CYP7B1,GSTM5,HMGCR,IL1RN,IL33,LPIN1,NFKBID,PDK4,PIK3CD,PIK3CG,PIK3R5,PLCG2,PPARG,SERPINE1,SPP1,TGFB1,TLR2,TLR3,TLR8,TNF,TNFAIP3,TNFRSF11A	930 (21)
epicatechin		chemical drug	Activated	2.815	1.02e-08	ANGPTL4,Cd52,CDC20,CLCA2,COL15A1,COL1A1,COL1A2,COL3A1,COL5A1,COL5A3,HACD2,HMGCS2,ITIH5,LAMA4,LAMB1,LPL,MAPK12,MFAP2,NNMT,PARVG,PLA2G15,PLIN2,PODN,POSTN,PPARG,PRELP,PTGS2,PTPN11,PTPN6,QPRT,TNF	1044 (22)
Hbb-b1		transporter	Activated	4.005	1.06e-08	BCL2L11,C1QA,CALCB,Ccl2,Ccl7,CCR2,CCR5,CD74,CEBPA,CIITA,CLEC7A,Cxcl9,CXCR6,CYBA,CYBB,FN1,FTL,HFE,IL10RA,IL16,IL2RG,ITGAM,LY86,Mt1,RET,SPI1,TF,TLR2,UCP2,VCAM1	749 (16)
alitretinoin		chemical drug	Activated	3.092	1.08e-08	ABCA1,ABCC3,ABCG1,APOD,BCL2A1,BMP7,CASP1,CASP4,Ccl6,Ccl9,CD14,CD36,CD38,CD5L,CD83,CD86,CYP2B6,CYP4F2,DHRS9,FN1,FOLR2,HSD17B1,IFNGR1,ITGAM,KLF5,KLK7,MKI67,MMP11,MMP9,Naip1 (includes others),PGLYRP1,PLA2G15,PLAU,PLTP,PPARG,PTGIS,RBP1,SLC27A1,SPP1,STRA6,TGFB1,TGFB3,TGFBR1,VIM	998 (21)
CAMP		other		1.316	1.09e-08	AIFM1,BMP8A,C5AR1,CCL2,Ccl2,CCL4,CCL5,Ccl7,CCR7,CD80,CD83,CD86,CSF1,CSF3R,CXCR4,EPHA3,FGF2,HBEGF,IL18,IL1R2,IL1RN,IL4,IRF8,ITGAM,ITGAX,ITGB2,PDGFRB,PTGS2,TGFB1,TLR2,TNF,TNFAIP2,TNFAIP3,TNFSF13B	766 (15)
PRKAA1	-0.822	kinase		-1.557	1.13e-08	ATF3,CAMKK1,CCL3L3,CD163,CD302,CDH3,CENPF,CXCL12,CYP2B6,DDAH1,EPHA3,ERN1,FGFR2,FKBP5,FN1,FOXM1,GHR,GJB2,HMGCR,Ifi47,IGF1,ITIH5,KCNA2,KLHL29,Ly6a (includes others),MAP2,MGST1,MMP9,MRC1,NCF1,NDRG2,NFIB,PCOLCE,PMEPA1,PSMB8,PTPN11,RHOU,RTN4RL1,SLC2A1,SORL1,TJP1,TNF,UCP2,VCAM1,VEGFA,ZNF462	1296 (26)
KLF5	-6.118	transcription regulator		-0.146	1.18e-08	ANO1,BIRC5,CCNA2,CCNB1,CCNB2,CDK1,CGREF1,CSRNP1,CXCL12,CXCR4,DHCR24,EPAS1,FGF18,HHEX,KLF5,LAMA1,MAFF,MEOX2,MMP9,NIBAN2,NR2F1,PDGFA,PDGFB,PPARD,PPARG,PTGES,RUNX1,SMAD7,SORCS2,SP140,TWIST1,UCP2,WNT10A	1135 (21)
vorinostat		chemical drug	Activated	3.475	1.22e-08	ABCD2,ABCG1,ACKR4,ALPL,APAF1,APLP1,ATP2A3,AURKA,B3GALT1,BCL2L11,BIRC5,BMF,BRCA1,CASP1,CCL3L3,CCNB1,CCND2,CCR1,CCR2,CCR5,CD276,CD74,CD79B,CDK1,CDKN2A,CEBPA,CTSD,EDN1,FAS,HDAC6,HLA-DQB1,HLA-DRB5,HMGCR,HPGD,KLF5,LDLR,LIG1,LIPG,LSS,LYZ,MCM2,MICB,MKI67,MMP2,MMP9,NEDD9,NFIC,NHERF1,OSM,PDGFB,PRDM1,PTGES,PTGS2,RHO,RUNX2,SOCS1,SPI1,ST3GAL5,TGFBR1,TNF,TNFSF10,TOP2A,TRAF1,TXN,VIM	1230 (19)
fenamic acid		chemical reagent		1.364	1.25e-08	A2M,ASNS,C4A/C4B,CD14,CP,FBLIM1,FCGR2A,FXYD5,IER3,ITGB4,LAMC2,MCM3,MRC1,Ms4a6b,PLA1A,PSMB10,PSMB8,Pvr,RCN1,RFTN1,S100A10,SPP1,TGIF1,TNFRSF12A,VIM
IL11RA	0.42	transmembrane receptor	Activated	3.545	1.29e-08	CCL11,Ccl2,CCL3L3,CCL4,CCL5,Ccl6,Ccl7,Ccl8,CCNE1,DUSP5,ICAM4,IL11,KLF5,MMP12,MMP2,MMP3,MMP9,POSTN,TGFB1,TNF,VEGFA	1073 (16)
GATA1		transcription regulator	Activated	2.842	1.31e-08	AFF3,ALOX5AP,ANGPT2,ARHGAP4,BCL2L11,BIRC5,BLVRB,CBFA2T3,CCL5,CCND2,CCR1,CCR5,CD36,CDK6,CDKN2A,CEBPA,CIITA,CNN3,CREG1,CYBB,DUT,ENPP1,F10,FYB1,GATA2,GATA3,HHEX,HIPK2,HPSE,IKZF1,IL4,IL7R,INHBB,IRF8,ITGA2B,ITGAX,LMO2,LYL1,LYZ,MBP,MCM3,MCM5,MITF,MSX2,MTHFD1,NFIL3,PBXIP1,PF4,PLEK,POLA2,PTPN6,RRM1,RUNX2,SCIN,SP140,STAT5A,TAC3,TFEB,TFR2,TGFB1I1,TOP2A,TRIM29,UMPS,VWF	717 (19)
EGLN1	0.1	enzyme		1.701	1.35e-08	Acan,ADM,ANGPT2,AURKA,CAV1,Ccl2,CD86,CXCR4,EDN1,EPAS1,IL4,JAG1,MMP13,MMP3,MMP8,NGF,PTGS2,SLC2A1,SOX9,TGFB1,TGFB3,TGFBR1,TNF,TNFRSF11B,VCAM1,VEGFA	915 (20)
MAPKAPK2	0.44	kinase	Activated	2.502	1.36e-08	CCL11,CCL2,Ccl2,CCL3L3,Ccl7,CITED2,HSPB8,IL18,IL4,MMP2,MMP9,MRC1,MSR1,PLA1A,PLAT,PLAU,SLA,STAT5A,TLR3,TNF,TOP2A,VCAM1,ZFP36	923 (16)
EPO		cytokine		-0.043	1.38e-08	ADAMTS10,ANGPT2,APOBR,ATOH8,B2M,BCL2L11,BDNF,BLM,BLVRB,CCND2,CD36,CD86,CREG1,CTSZ,CXCL12,CXCR4,DCSTAMP,DES,DHCR24,EDN1,FABP5,FAS,FGF2,FPR1,GATA2,GATA3,GDF15,GDF3,HK3,Ifi27l2a/Ifi27l2b,IL18,ITGA4,KCNV2,KPNA2,LAPTM5,LCP1,LDLR,MME,MMP2,MRC1,N4BP2L1,NFIB,NUPR1,OSM,PBXIP1,PLCB2,PRKCB,PRKCD,PTGS2,RCC2,ROCK2,SAMSN1,SLC44A2,SMAD7,SOCS1,SOCS2,SPP1,TF,TFAP2C,TJP1,TNF,TNFRSF11B,TNFSF10,UCP2,VEGFA,VWF,ZNF711	999 (17)
Rxr		group		1.912	1.39e-08	ABCA1,ABCD2,ANGPTL4,APOE,BMP7,C1QA,CD36,CTSB,CTSS,CYP2B6,CYP4F2,EFNA5,EFNB3,GADD45A,HBEGF,HR,IGF1,ITGB2,KNG1,MMP11,MMP13,MMP2,NR1H3,PDGFA,PDGFB,PDK4,PLIN2,PLTP,PPARG,PTGS2,PTPRO,SEMA4D,SERPINF1,SPP1	903 (24)
RASSF1	-0.167	other		1.043	1.4e-08	ABAT,ALDH1A1,APOE,BHLHE40,CASP4,CAV1,CAV2,CCNA2,CCND2,CPE,CREG1,CXCR4,EPB41L3,FGF2,GDF15,GHR,HBEGF,KLF10,LIF,MDK,MMP2,MYL9,PAK1,PTGS2,RNF182,SAMD5,SELENOP,SOX9,SPP1,SRPX	1093 (21)
puromycin aminonucleoside		chemical reagent	Activated	2.337	1.52e-08	A2M,ASNS,C4A/C4B,CD14,CD2AP,CD36,CP,CYBA,CYBB,CYP2B6,FBLIM1,FCGR2A,FXYD5,HSPD1,IER3,ITGB4,LAMC2,MCM3,MRC1,Ms4a6b,NCF1,PLA1A,PSMB10,PSMB8,Pvr,RCN1,RFTN1,S100A10,SOD3,SPP1,TGIF1,TNFRSF12A,VIM	500 (7)
dimethyl sulfoxide		chemical drug	Activated	2.249	1.53e-08	AATK,ALDH2,BIRC5,BMP2,C1QTNF3,CA3,CCND2,CNR2,COL22A1,CYP2B6,EIF4EBP1,FRZB,HEBP1,HMOX1,IFI16,IRS2,ITGAM,ITGB2,LPL,MEFV,MMP13,MYL4,NCF1,NR2F2,NUPR1,PBXIP1,PTH1R,PTK2B,RUNX2,SGMS2,SLC36A2,SLC7A1,SP7,SPI1,SPNS2,TNF,TNFRSF11B,TNFSF11,VCAM1	972 (20)
IRF1	0.99	transcription regulator	Activated	4.097	1.55e-08	ACOD1,AGTR2,B2M,C1R,CASP1,CCL2,CCL5,CCNB1,CD274,CD40,CD74,CD80,CEACAM1,CIITA,CTSS,CXCL16,Cxcl9,CYBB,FAS,FGL2,FN1,GATA6,HLA-G,Ifi47,IL17RA,IL18,IL18BP,IL33,IL4,IRF4,IRF5,MMP9,PF4,PLAAT3,PSMB10,PSMB8,PSMB9,PTGS2,SAMHD1,SOCS1,SP110,SPI1,TAP2,TGFB1,TLR3,TLR6,TLR9,TNF,TNFSF10,TNFSF13B,VCAM1	803 (15)
HNF1B	-2.347	transcription regulator		-0.949	1.57e-08	ATP10A,BGN,BHLHE40,C11orf54,CCDC80,CDK1,CITED2,CLDN1,COL5A1,DIAPH3,EXT1,FBLIM1,FN1,FZD1,GADD45A,GATA6,GPR160,ITGA3,JAG1,KIF20B,LAMB1,LIPG,LUM,MAFB,MMP2,MPZL2,NEDD9,NFKBID,NID2,OLFM1,PDZK1IP1,PHLDB2,PLAAT3,PLAU,PLAUR,PLEK2,PTGER4,PTGIS,RASSF7,S100A3,S100A6,SCNN1G,TACSTD2,TDP2
MAPK9	-0.15	kinase	Activated	2.01	1.6e-08	BCL2L11,CACNB3,CAV1,CCL2,Ccl2,CCL5,Ccl7,CDKN2A,DIO2,EDN1,EPAS1,FAS,FGL2,FOSL1,FOSL2,GADD45A,HMGA1,HMGCR,HSPB2,IFI16,IL11,IL18,IL4,ISG20,ITGB4,LGALS3BP,LIF,LPL,MMP12,MMP3,MMP9,NR1H3,PLA1A,PLAT,PLIN2,PPARG,PTGES,PTX3,SELPLG,SOD3,THRA,TLR3,TNF,TNFAIP3,ZFP36	1035 (17)
platelet activating factor		chemical - endogenous mammalian		0.981	1.65e-08	ANGPT2,CCL2,FGF2,FN1,GAS6,ITGAM,ITGB2,MMP14,MMP2,MMP8,MMP9,PLA2G7,PLAU,PLAUR,PTAFR,PTGS2,SELPLG,SERPINE1,TIMP2,TNF,VEGFA,VIM	772 (15)
WNT4	-3.333	cytokine	Inhibited	-2.266	1.65e-08	BMP2,COL1A1,CTHRC1,FKBP4,FKBP5,FST,GJA1,IL34,NR2F1,PARD6B,PAX8,PDGFD,PLIN2,POSTN,Prl8a2,PTGS2,RUNX2,SP7,SPP1,TGFB1,VWF,WNT6	894 (20)
GATA3	-3.16	transcription regulator		-0.493	1.71e-08	ADM,ANGPTL4,BATF,BLVRB,BMF,BOK,CBX8,CCL4,CCL5,CCR1,CCR2,CCR5,CD3E,CD4,CEBPA,CXCR4,CXCR6,CYP11A1,DLX3,DTX1,EBF1,FN1,GATA3,GREB1,HSD17B1,IL18RAP,IL4,IL7R,ITGAL,LAIR1,MMP11,NFIL3,PPARD,PPARG,PRICKLE1,PRODH,PTGER4,RET,RUNX1,SELPLG,SERF1A/SERF1B,SLC2A1,SP110,SPI1,Sprr2d,Sprr2g,Sprr2h,TGFB1,TJP1,TNF,TNFRSF9,VCAM1,VEGFA,VIM,VSIR,ZBTB16,ZBTB7B	1047 (21)
AREG	-0.334	growth factor	Inhibited	-2.97	1.75e-08	AURKB,BIRC5,C3,CCNA2,CCNB1,CCNB2,CDC20,CDC45,CDCA8,CENPA,CENPF,CXCR4,FGF7,FOXM1,KIF20A,MITF,MKI67,MMP9,NIPAL4,PLAU,PLK1,PRC1,PTAFR,PTGS2,PTX3,RRM2,RUNX1,SLC36A1,SOX9,TNFAIP6,TOP2A	1200 (25)
HBB	1.118	transporter	Inhibited	-3.302	1.75e-08	C3,CCL11,CCL2,Ccl2,CCL22,CCL3L3,CCL4,CCL5,CCR7,COL1A2,CSF1,Cxcl9,CYSLTR1,GDF15,IL11,IL1RN,IL34,IL4,LIF,MMP9,NOD1,PF4,PTGER4,PTGS2,RAPGEF2,SERPINE1,TGFB1,TLR5,TNF,TNFAIP3,VCAM1	918 (14)
ZEB1	0.832	transcription regulator	Activated	2.039	1.77e-08	ALDH1A1,CCR2,CD163,CD74,CDKN2A,COL1A1,COL1A2,COL3A1,Dnm3os,DNMT1,EDN1,EHD1,ESRP2,FN1,GATA3,HK2,ITGA1,ITGB4,LAMC2,LOXL2,MMP2,MMP9,MPZL2,MRC1,NRP1,NRP2,PLAU,POLQ,PTGS2,S100A10,SERPINE1,SREBF2,TF,VIM	1109 (19)
taurodeoxycholic acid		chemical - endogenous mammalian		-1.92	1.9e-08	ACE,ADGRF4,ANPEP,APOD,CASP1,CCL5,CD74,CREG2,CRIM1,EFNB3,HPGD,IL34,IL7R,LIPG,LTBP1,LTBP4,MMP11,NLRP3,OLR1,P2RX7,PLXNC1,PRSS12,PTPRS,PYCARD,SEC23B,SERPINE1,SERPINE2,STC1,VEGFB	1023 (15)
FLT3LG	2.893	cytokine	Activated	2.157	1.92e-08	ADGRE5,BIRC5,CCL5,CCR5,CCR7,CD274,CD3G,CD40,CD80,CD83,CD86,CEBPA,CXCL12,CXCR4,CYBB,FCGR1A,HOXB4,IL3RA,IL7R,IRF8,ITGAM,PTPRC,SCNN1G,SOCS1,SPI1,SPN,TNF	986 (18)
testosterone		chemical - endogenous mammalian		-0.983	1.93e-08	A2M,Abca8a,ADRA2A,ADRA2B,ANPEP,ARRB2,BDNF,BGN,BMP7,CA3,CALCB,CAV1,CCNE1,CDK6,COL3A1,CTSD,CYP11A1,CYP26B1,CYP7B1,DCN,DHCR24,DRD4,EIF4EBP1,FAS,FBXO32,FGF7,FGFR2,FGFR3,FN1,FOSL1,FOSL2,FST,GADD45A,GGT1,GPC1,GRIA1,HCN4,HMGCR,HMGCS2,HSD17B1,HSPA1A/HSPA1B,HSPD1,IGF1,IGFBP5,IL33,INHBB,IRS1,IRS2,LGALS1,MAL,MGST1,MMP2,Mt1,NGF,NOL3,PKIB,PLAU,PPARG,PRKCB,PTGS2,Scd3,SDC1,SGMS2,SLC6A9,SLC9A1,SRD5A1,SYK,SYT11,T…	1531 (24)
4-hydroxytamoxifen		chemical drug		0.943	1.94e-08	ANGPTL2,ATF3,BCL2L11,BHLHE40,C3,CCN3,CD55,CDKN2A,CEBPA,COL16A1,CTSD,CYP1B1,DUSP5,EDN1,EDN2,ERRFI1,FOSL2,FOXM1,GABBR2,GM2A,HEBP1,HOXD11,HSD17B7,IER3,IGF1,IL4,IL7R,MKI67,NEDD9,PDK4,PGR,PTGER4,PTPN11,RAI2,RGS16,SGK1,SLC2A1,SPHK1,TGFA,THRB,TNF,TNFAIP3,TRIM16,TUFT1,UNC119,ZFP36	1052 (20)
S-nitroso-N-acetyl-DL-penicillamine		chemical reagent		-1.146	1.97e-08	ADM,BIRC5,BRCA1,CCL2,CCNB1,CCNE1,CXCL12,DDIAS,FAS,HMOX1,HSPA1A/HSPA1B,IL18,LDLR,PPARD,PRDM1,PTGS2,S100A10,SLC2A1,SPP1,TGFB1,TGFB3,TNF,VEGFA	1221 (20)
GNB1	-0.117	other		-1.411	1.97e-08	CAV1,CCL3L3,CCL4,CD80,CD83,COL1A2,CXCR4,CYTIP,EDN1,FOSL2,IER3,IL1R2,ITGA2,LTBP1,MAFB,MMP8,PDGFA,PLAU,PRDM1,PTGER4,SERPINE1,TGFB3,TIMP2	917 (17)
CCR1	3.3	G-protein coupled receptor	Activated	2.421	1.98e-08	Acp5,CCL11,Ccl2,CCL3L3,CCL5,CCR1,CTSS,ITGAM,MMP2,MMP9,RUNX2,SPP1,TNF,TNFRSF11A,VIM	914 (15)
CDK19	0.582	kinase		-1.826	2.02e-08	ABAT,ATF3,BAIAP2,CCND2,CDKN2A,CTSD,CYFIP2,DHCR7,DRAM1,EPHA2,EPHX1,FAS,FBXW7,FDFT1,FST,GADD45A,HBEGF,HMOX1,ITGB4,KLF2,KLF5,LIF,LSS,MXD1,NINJ1,PDGFA,PLK3,RAP2B,SDC1,SESN1,SLC7A11,SPHK1,TCN2,TGFA,TGFB1	970 (13)
SP2509		chemical reagent		1.742	2.21e-08	BAIAP2,BDNF,BMP5,BUB1B,CAMSAP3,CCL5,CCNA2,CCND2,CD274,CDK5R1,CDK6,CENPF,CRMP1,Cxcl9,DHRS3,DSG2,E2F8,EFNB1,EFNB3,EHD1,EPHA3,FES,FGF2,FLRT3,FN1,FOXC1,GATA6,GDPD5,HDGFL3,HOXA10,HOXC8,IGSF9,KIF5C,LEF1,LGALS1,LTBP1,MAP2,MAPK12,MCM2,MKI67,MSI1,NFIB,OLFM1,PAK1,PAK3,PDGFA,PGR,PIK3CD,RAPGEF2,RCC2,RET,SGK1,SHC1,SLC43A1,SLC7A1,SPP1,STAT5B,STIL,SUV39H1,TAP2,TNC,TPD52,TPX2,TUBB3,TYRO3,ZWILCH	600 (10)
ITGB3	-0.171	transmembrane receptor		-0.732	2.43e-08	CD274,CD36,CD40,CDK1,CEACAM1,COL1A1,COL1A2,CSF1,FN1,ITGA2B,ITGA3,ITGA5,MMP14,MMP2,MMP9,OSM,PLAU,PLAUR,PTGS2,RUNX1,RUNX2,SERPINE1,SMAD7,TGFB1,TGFBR1	1036 (22)
TARDBP	-0.381	transcription regulator	Inhibited	-2.176	2.54e-08	AIF1,BCL2L11,BOK,C1QA,C1QB,C3,Ccl2,CD36,CNTFR,CRMP1,CYBA,DHCR24,DHCR7,FDFT1,HDAC6,HLA-A,HLA-E,HMGCR,IGFBP5,LDLR,LRCH2,LSS,MBP,MFAP2,Mx1,MYRIP,NUPR1,PLP1,PSMB8,RINL,SFRP1,SFRP2,SQLE,SREBF2,TNF	595 (12)
staurosporine		chemical drug		-0.341	2.54e-08	CCL4,Ccl6,CD28,CD53,COL1A1,COL1A2,CREG1,CSF3R,CYP11A1,CYP11B2,FAS,FCGR2A,FOSL1,GATA2,H19,HMOX1,IGF1,IGFBP5,INHBB,ITGB2,KLF10,MICB,MME,MMP13,MMP2,MMP9,NCF1,NEDD9,PLAT,PLAU,PRDM1,PTGS2,PTH1R,SERPINE1,VEGFA	1186 (18)
NOD2	1.292	other	Activated	2.458	2.54e-08	ACOD1,ARL5C,BCL2A1,BMP2,CCL2,CCL5,CD40,CLEC4E,CLEC5A,IER3,IL18,ITGAM,KLF2,MCOLN2,MEFV,NR1H3,PTGES,RALGDS,RASGRP1,SLC2A6,TNF,TNFAIP3,TNFRSF9,TNFSF11,TRAF1,TWIST1	833 (15)
JAK2	-0.388	kinase	Activated	2.424	2.56e-08	ACE,ACER2,BCL2L11,BLNK,BMP7,CALCB,CASP1,CCL2,Ccl2,CCL5,Ccl9,CCND2,CD274,CD36,CDKN2A,CYBB,F10,FCGR2B,FGF2,FN1,GFRA2,ITGA5,ITGAM,JCHAIN,LAT2,LMO2,LYN,Milr1,OSM,PCBP4,PRKCB,PSMB9,PTGS2,RBP1,Saa3,SLAMF9,SLC11A1,SLC1A3,SOCS1,TF,TNF	895 (19)
RET	2.701	kinase	Activated	2.086	2.56e-08	ACTA1,CALML5,CCL2,Ccl2,CCN3,CDKN2A,COL1A1,COL1A2,CRYAB,CSF1,CTSB,CXCL12,CXCR4,DCN,DES,ELN,FKBP4,GFRA1,GJA1,HDAC5,HOPX,HSP90AA1,HSPA1A/HSPA1B,HSPD1,MEOX2,MMP14,MMP3,MMP9,MYO18B,PLAU,PLAUR,PRKCD,PTN,RET,RNF19A,STC1,TACC3,TIMP3,TNC,TNF,VGF	982 (15)
mycophenolic acid		chemical drug		-0.728	2.58e-08	ADM,ANPEP,ATF3,C1orf116,CCL2,CCND2,CD274,CD55,CDK6,CLDN1,CXCR4,CYBB,DAPP1,DUSP14,EDN1,FN1,HBEGF,LDLR,MME,MMP13,OLR1,PTGS2,RUNX2,SAMD4A,SERPINE1,TNFAIP3,TUFT1,USP53	664 (14)
enterotoxin B		biologic drug	Activated	4.1	2.59e-08	AW112010,BDNF,CCL11,CCL2,Ccl2,CCL22,CCL3L3,CCL4,CCL5,Ccl7,Ccl9,CD40,CD80,CSF2RA,CSF2RB,CXCL12,Cxcl9,CXCR4,CXCR6,Hspa1b,IL10RB,IL33,IL4,LIF,TNF,TNFAIP3,WT1	1014 (15)
GLIS1	-5.088	transcription regulator		1.997	2.64e-08	ADAMTS10,APOD,BMP2,COL16A1,COL1A2,COL6A2,COL8A2,CYP1B1,FBLN5,ITGA3,KLK7,LOXL1,LOXL2,LOXL3,LTBP2,MMP2,TIMP3
CFI-402257		chemical drug	Activated	2.22	2.64e-08	CCL2,CD55,GEM,GMFG,IGF1,IGFBP6,ITGA2,MMP12,MMP13,MMP14,MMP2,MMP3,PLAT,PLAU,PLAUR,PTGES,TIMP2	687 (14)
ENG	0.076	transmembrane receptor		0.786	2.65e-08	BARD1,CXCR4,ELN,FN1,H2AX,ITGA1,ITGA5,MMP19,PAK1,PDGFB,PLAU,RAC2,SERPINE1,SMAD6,SMAD7,TGFB1,TGFBR1,TWIST1	1134 (21)
INHA	1.671	growth factor		0.267	2.71e-08	CCN4,CCND2,CCNE1,COCH,COL1A2,COL3A1,COL4A5,COL6A1,COMP,CYP11A1,CYP1B1,CYP26B1,Cyp2d22,EPHX1,FST,HSD17B11,INHBB,ITGA3,LTBP1,MMP2,MYL9,MYO7A,Obsl1,PIK3CD,PRSS23,PTGS2,PTX3,SERPINE1,SGK1,SMAD7,TJP1,Tpm2	613 (13)
NS-398		chemical reagent		0.253	2.71e-08	ALPL,ANGPT2,BCL2L11,BIRC5,BMP2,CCL5,CCNB1,CD40,CD80,CD86,CDKN2A,COL1A2,CXCR4,FGF2,GATA6,HAPLN1,IGF1,IL4,MAGI1,MMP14,MMP2,MMP9,PPARG,PPFIA1,PSMB8,PSMB9,PTGES,PTGS2,RUNX2,SPP1,TNF,VEGFA	771 (15)
SRC	-0.211	kinase		-0.134	2.82e-08	ABCA9,ABCG1,CAV1,CCL2,CCND2,CCNE1,CDK1,COL1A2,CTSB,DOK1,FGR,FN1,FOSL1,GJA1,HCN4,LDLR,MMP2,MMP9,PLAT,PLAU,PLAUR,PLK1,POSTN,PRKCD,PTGS2,PTH1R,SIRPA,SLC2A1,SPP1,SYNPO,TJP1,TNFRSF11A,TWIST1,VCAM1,VEGFA,VIM	1221 (21)
TMPRSS2-ERG		fusion gene/product		0.667	2.82e-08	ADAMTS12,ADORA2B,ARRDC4,CBX2,CCNB1,COL27A1,COL5A1,CREB3L1,CTH,CYBA,DHRS3,DNAJA4,FAP,GDF15,HOXC9,IGFBP6,LFNG,LOXL2,LPL,LTBP2,MEGF6,MME,MMP9,MSLN,NUPR1,PLAT,PPARG,PRSS23,ROR1,SCARA5,SFRP1,SLC7A11,TLR2,TSPAN2,USP53,VIM	861 (7)
CpG ODN 2006		chemical reagent	Activated	2.889	2.9e-08	BATF,BCL2A1,BLNK,CCL2,CCL5,CCND2,CD22,CD274,CD40,CD55,CD80,CD86,CTPS1,DOCK10,EPSTI1,EXO1,GPR160,GPR183,HCK,HDAC5,HHEX,HSP90AA1,HSPD1,IRS2,ISG20,KCNN4,LAT2,LGALS1,LYN,MAFB,MYO1G,NCKAP1L,NFAM1,PIK3CD,PLEKHA1,PRKCB,PTPN6,RAB29,RFTN1,RUNX1,SELPLG,SLAMF7,TGFB1,THEMIS2,TLR5,TLR7,TLR9,TNF,TNFAIP3,TNFAIP6,TNFRSF13B,TNFSF10,TNFSF13B,TRAF1,TRIM5,TYROBP,VAV1,VCAM1	927 (17)
BCOR	0.168	transcription regulator		-1.393	2.92e-08	ADM,BMP7,CD37,CD74,CEBPA,CIITA,FLNB,FOXQ1,GJB2,HOXB7,HOXC4,HOXC5,HOXC6,HOXC8,HOXC9,IGFBP5,IRF4,IRX2,LSP1,PRDM1,SMARCD3	40 (3)
H2AZ1	-0.016	other	Inhibited	-3.606	2.92e-08	AURKB,BIRC5,CDCA5,CDCA8,CEP55,CKAP2L,CXCR4,DLGAP5,E2F2,E2F8,FOXM1,HPSE,IGFBP5,MCM2,MKI67,PLK1,PPARG,SLC23A2,TACC3,TOP2A,TPX2	380 (7)
lovastatin		chemical drug		0.141	2.99e-08	ABCA1,APOE,ATF3,BDNF,BIRC5,CCL2,CCL5,CCNA2,CD86,CIITA,COTL1,CYP4F2,DHCR7,ENC1,ENO2,FDFT1,GATA3,HMGCR,HMOX1,IGF1,IL4,INSRR,KLF2,LDLR,LIF,MAL,MKI67,PLAT,PLP1,PPARD,PTGS2,RHOU,SERPINE1,SLC16A7,SREBF2,TFPI,TGFB1,TNF,TNFRSF11B,VWF	1154 (19)
TCF12	-0.207	transcription regulator		1.112	3.29e-08	BLNK,CBFA2T3,CCR2,CD200R1,CD200R1L,CD3E,CD3G,CD4,CDKN2A,CELA1,CXCR6,FLT3LG,FN1,GATA3,GJA1,GJB2,IL10RA,IL18R1,IL18RAP,IL21R,IL4,IL7R,IRF4,ITGA4,KLF2,LDLRAD4,Ly6a (includes others),NFKBIE,PPARG,PTPRU,SEMA4A,THY1,TLR1,TUBB3,VEGFA,VGF,VIPR2,ZBTB16	557 (11)
ciglitazone		chemical drug		-0.409	3.29e-08	ABCA1,ABCG1,AGT,APOE,CAV1,CAV2,CCL2,Ccl2,CCL5,CD36,CDK1,CIITA,CYBB,DES,FN1,GATA6,GDF3,IFITM2,IL4,LAMA1,LAMB1,MITF,MMP2,MMP9,MXD1,OLR1,PPARG,PTGER2,PTGER4,PTGS2,SERPINE1,SFRP2,SLC9A1,TNF,TNFSF10,TUBB3,VCAM1,WT1	801 (18)
IL6R	-1.118	transmembrane receptor		1.937	3.3e-08	A2M,ABCC3,CCL2,CCL5,CCNE1,CD36,CHAT,COL1A1,COL1A2,CTSB,FN1,GREM1,HP,IGF1,IGFBP5,MMP13,MMP2,MMP3,MMP9,NAMPT,PTGS2,TGFB1,TGFBR1,TNF,TNFRSF11A,TNFRSF11B,TNFSF11,VCAM1,VEGFA	784 (15)
WT1	-4.6	transcription regulator		1.642	3.35e-08	ADGRE5,ANPEP,ASNS,BCL2A1,BTK,CCL11,CCL2,CCL22,CCNE1,CD2AP,CDC45,CLIC4,CSF1,ENO2,FDFT1,HBEGF,IGF1,IL11,IL1RN,IRF8,ITGAM,ITM2B,LSS,MGST1,MMP13,MMP14,MMP2,MMP3,MMP9,MPP1,MSLN,OSM,PDGFA,PLAUR,RALGPS2,SDC1,Serpinb9b,SERPINE1,SLC2A1,SLC2A3,SLC6A6,SOX9,SQLE,SREBF2,ST6GAL1,STIM1,TGFB1,TGFB3,TIMP3,TNFSF10,TNFSF13,TSPAN5,TYROBP,VEGFA,WARS1,WNT4,WT1,ZMIZ1	949 (23)
FOXL2	-1.009	transcription regulator		0.517	3.42e-08	ATF3,AVPR2,BCL2A1,BMP2,CCL3L3,CDKN2A,CYP26B1,DLX3,FAS,FST,HRH2,IER3,IGF1,IL11,KLK9,LIF,MAFF,MYO6,NFATC2,OSR2,PTGER2,PTGS2,RSPO3,SERPINE2,SLC35F2,SMAD6,SOX9,TNFAIP3	781 (14)
VPC-220010		chemical reagent		0.894	3.43e-08	ABHD2,ACSL3,ANKH,APPBP2,CAMKK2,CDC20,CDK6,CENPN,DHCR24,FKBP5,GPD1L,HMGCR,HPGD,PMEPA1,SELENOP,SGK1,SORD,STEAP4,TNFAIP6,ZMIZ1	845 (7)
1,1-diarylethylene-diammonium derivative		chemical reagent	Activated	3.838	3.52e-08	AURKA,AURKB,BIRC5,CCL2,CCNA2,CCNB1,CCNB2,CCNE2,CDK1,CENPA,CENPF,FAS,FOXM1,HLA-DMA,ISG20,PLK1,SP110,SSPN,ST3GAL5,TMT1B,TNFAIP3,TRIM5
SOX2		transcription regulator		-0.667	3.63e-08	ABCC3,ACOD1,ADRA2B,AFAP1L2,ALDH1A1,ATF3,BHLHE40,BIRC5,BMPER,CBFA2T3,CCL5,CCN4,CCN5,CCNA2,CD274,CDKN2A,CHRD,CITED1,CITED2,COBLL1,COL1A1,CREB3L2,CTNNAL1,CXCL12,CXCL14,CXCR4,DKK3,DLX3,DNMT1,DOCK10,DUSP5,ELF1,EN1,EPHA2,FAM107B,FRZB,FST,GATA2,GATA3,GATA6,GDF3,GJA1,GREB1,H19,HOPX,HOXB3,HOXC4,IGF1,INAVA,IRS1,ITPR2,JAG1,JARID2,KANK1,KLHDC8A,LEF1,MBP,MFSD2A,MMP2,MSX2,NAAA,NIPAL4,NRP1,PARD6B,PARVB,PCDH18,P…	1071 (24)
CHROMR		other	Activated	2.558	3.64e-08	B4GALT5,BUB1,CCL2,CCR1,CD163,CYP1B1,DUSP5,EPSTI1,EXT1,GCH1,GEM,HPSE,IFI16,IFNGR1,IL1RN,LIPA,MAFB,MAFF,MARCHF1,P2RY6,PHF11,PNPT1,PXK,RAB27A,RASSF4,SAMHD1,SCARB2,SERPINE1,SIRPA,SP110,SQLE,TCF7L2,TFEC,TLR3,TNFAIP3,TNFAIP6,TNFSF10,TRIM14,TRIM5,WARS1
CCBE1	-0.427	other		1.134	3.66e-08	BMPER,Ccl2,CCR2,CD74,CTHRC1,IL1RN,LEF1,MEOX1,MSX2,PTPN6,SFRP2,TNC,TWIST1
1-palmitoyl-2-oleoylphosphatidylserine		chemical - endogenous mammalian		1.069	3.69e-08	BMP2,CCL3L3,CCL4,CSF2RA,IL3RA,IL4,LIF,OSM,TGFA,TGFB1,TGFBR1,TNF,TNFRSF12A,Tnfsf9,VEGFA
ABL1	0.292	kinase		0.731	3.9e-08	BCL2L11,BMP2,C3,CAV1,CCNA2,CCND2,CCNE1,CSF1,CTSB,DHFR,DOK1,FAS,GADD45A,IER3,MMP9,SMPD1,SP7,TGFB3,VEGFA	1190 (21)
HOXA9	-2.164	transcription regulator		-0.098	3.94e-08	ADD3,ALDH1A1,BCL2L11,CBX6,CCL2,CD36,CDC6,CDKN2A,CELF2,CTH,CYBB,DLGAP5,ENPP1,FCGRT,FZD1,GATA2,GMNN,GPR183,HOXA9,HOXB2,HOXD10,HOXD11,IGF1,IL7R,ITGBL1,KIF20B,LAT2,LY86,LYN,LYZ,MAFB,NFIA,OSBPL8,PIK3CD,PRRC2C,PTPRC,RAB31,RCBTB2,SCUBE1,SERINC2,SPNS2,SPP1,Tmsb4x (includes others),USP1,VIM	389 (7)
LAMA4	1.808	enzyme	Inhibited	-2.31	3.94e-08	ADAP1,ANGPT2,ANPEP,CAV1,CAV2,Ccl7,CCND2,CNRIP1,COL15A1,COL3A1,COL5A1,COL6A3,COMT,CXCL12,CXCL16,FN1,GHR,GPX7,GSTM5,IFNAR2,IGF1,IL11,IL18,ITGA4,ITPK1,JAG1,LAMA1,LAMA5,LAMB1,LAMC1,MGST1,NACC2,PDGFC,PIK3CG,RNF181,ROCK2,SHC1,SPP1,THBS2,TMEM268,TNFSF11,TNFSF12,TPSAB1/TPSB2,VEGFA	423 (7)
AMPK		complex		-1.254	3.98e-08	ACE,BCL2L11,BIRC5,BMF,BMP2,CCL2,Ccl2,CCNB1,CCND2,CIITA,CLDN1,CXCL12,CYBB,CYP2B6,CYP4F2,FBXO32,GJA1,HMOX1,IL1RN,LPIN1,MMP9,NCF1,ORAI1,PPARG,PTGS2,RUNX2,SERPINE1,SLC2A1,SLC6A8,STIM1,TJP1,TNF,UCP2,VCAM1,VIM	784 (16)
TRIM24	-0.702	transcription regulator		-1.955	3.99e-08	BLNK,Bst2,CALHM6,CCL4,CCL5,EPSTI1,FLRT3,Ifi27l2a/Ifi27l2b,Ifi47,IFNGR1,IFNGR2,Igtp,IL4,IRGM,LGALS3BP,Ly6a (includes others),Ms4a4c (includes others),MYH10,PCLAF,PHF11,PLAC8,PRPS2,PSMB10,PSMB8,PSMB9,SAMHD1,SERPINE1,SHISA5,SOCS1,SOCS2,SPP1,TLR2,VEGFA	551 (13)
Fcer1		complex	Activated	2.987	4.01e-08	BCL2A1,CCL2,Ccl2,CCL3L3,CCL4,CCL5,Ccl7,Ccl9,CD4,CD83,CSF1,FCGR2B,IL16,IL1RN,IL33,IL4,KMO,LIF,MRC1,NFATC2,SPHK1,TNF,TNFRSF9	1137 (17)
CR1L	0.188	transmembrane receptor	Inhibited	-3.352	4.24e-08	BGN,C3,COL15A1,COL1A1,COL1A2,COL3A1,COL5A1,COL6A1,COL6A3,COL8A1,LUM,PTGER4,SERPINE1,TGFB1,TNC,TNF	898 (18)
PGF	-0.501	growth factor		0.766	4.25e-08	ALOX5AP,ANGPTL4,ATF3,BIRC5,CASP1,CCL2,CCL4,CDK1,CXCR4,DCN,Dnm3os,E2F2,EDN1,FST,MMP9,NRP2,SERPINE1,TNF	866 (18)
MAP3K1	0.72	kinase		1.257	4.31e-08	ATF3,CCN3,COL3A1,Ctla2a/Ctla2b,FAS,HMOX1,LDLR,LOXL3,MAPK8IP1,MMP13,MMP3,PGR,PLAU,PLAUR,PPARD,PTGS2,SERPINE1,TGFB1,TNC,TNF,TOP2A	784 (16)
PF543		chemical drug	Inhibited	-2.4	4.31e-08	Acan,CCN4,CCR2,CCR5,COL16A1,DIO2,E2F2,FGR,FN1,GDF15,Gm37376,IGF1,ITGAX,KIFC1,Nxpe5,PLAC8,TGFB1,TLR1,TNC,TNFRSF11B,TNFRSF12A	493 (7)
FOXC2	0.872	transcription regulator		1.646	4.32e-08	ALPL,ANGPT2,CEBPA,COL1A1,CXCL12,CXCR4,FGFR3,FN1,IRS1,IRS2,ITGBL1,LEF1,LFNG,LPL,MMP13,MMP2,MMP9,OMD,PDGFRB,PPARG,PTGS2,RSPO3,RUNX2,SOX9,SP7,SPP1,TNFSF11,VILL,VIM	937 (19)
thiostrepton		chemical - endogenous non-mammalian		1.208	4.36e-08	AURKB,CDCA8,CDKN2A,FOXM1,GADD45A,KIF2C,MCM10,MELK,NCAPG,TLR7,TLR8,TLR9	849 (7)
COL5A1	4.123	other	Inhibited	-3.349	4.4e-08	Acan,APOE,COL11A1,COL12A1,COL8A1,CTSC,CTSD,FBLN5,FN1,LGALS1,LOXL1,LOXL2,LTBP2,PF4,S100A6,SRPX2,TF	772 (7)
hydroxypropyl-beta-cyclodextrin		chemical drug		-0.281	4.42e-08	ABCA1,ABCG1,APOD,APOE,C1S,CCL2,CCL3L3,CD5L,CD68,CLIP2,CSF1,CTSB,CTSD,CX3CR1,CXCL14,HMGCR,ITGAX,JCHAIN,LAMA5,LDLR,LIPA,LPIN1,MYLIP,NFATC4,PLTP,SCAMP5,SDC1,SREBF2,TLR8,TNF,TREM2,VCAM1	905 (18)
NREP	3.698	other		-1.58	4.44e-08	COL3A1,FGF2,ITGA3,ITGA5,MMP2,MMP9,PDGFA,PDGFB,PDGFRB,TGFB1,VEGFA	336 (7)
tacrolimus		chemical drug	Inhibited	-2.36	4.44e-08	ACTA1,ADAM19,APOD,BASP1,BATF,BCL2L11,CAMKK2,CCL2,Ccl2,CCL4,CCL5,CD36,CD48,CD74,CEBPA,CFP,COL1A1,COL3A1,CXCR4,CYBB,DAPK1,EDN1,ENC1,FKBP5,FN1,HSPD1,IL16,IL1R2,IL33,IL4,IRF4,LBH,MYH10,MYMK,MYO1E,NFATC4,NRP1,PASK,PLIN2,PRICKLE1,PTGER2,PTGS2,RCN1,RUNX2,SAMHD1,SDC3,SLIT2,SMAD7,SPP1,STAT5A,TJP1,TMEM100,TNC,TNF,TNFRSF12A,TNFSF10,TNFSF11,UNC119	1164 (22)
infliximab		biologic drug		1.02	4.58e-08	ADAM19,BATF,BMP2,Ccl2,CCND2,CDC6,EDN1,FCGR2A,FCGR2B,MAD2L1,MMP12,MSC,MSX2,NAMPT,PTGES,PTGS2,PTK2B,SPHK1,TNF,TNFRSF9,TRAF1,TTK,VEGFA,VIM,WEE1	1115 (24)
MSTN	2.86	growth factor		1.523	4.58e-08	Acp5,ALPL,BMP2,BMP7,CEBPA,DCSTAMP,DES,FBXO32,FN1,GDF11,IGF1,IGFBP5,INHBB,KLF10,MYO5A,PPARG,RUNX2,SLC2A1,SMAD9,SP7,SPP1,TGFB1,TNC,VEGFA,VIM	896 (20)
CISH	-1.866	other		-0.762	4.67e-08	CCL3L3,CCL4,CCRL2,CD14,CLEC4E,CLEC6A,CSF1,CSF3R,Cxcl3,CYP4F2,EDN1,HMOX1,IFRD1,IL4,MMP8,MPP1,OLR1,OSM,PLAUR,PRDM1,PTGS2,SLC7A11,SORL1,SPHK1,SPP1,TNF	753 (13)
ZFPM1	0.004	transcription regulator		-0.647	4.67e-08	ALOX5AP,BLNK,CEBPA,CNN3,Ctla2a/Ctla2b,ENPP1,FYB1,GATA2,GATA3,HEBP1,IFITM2,IFNGR1,IL10RB,IL2RG,IL4,ITGA2B,KLHL6,LAIR1,PBX1,PF4,PLAAT3,PTGER3,SCIN,SLA,SPI1,TFR2	743 (11)
RIPK2	-0.549	kinase	Activated	3.732	4.67e-08	ABCA1,ACOD1,ARL5C,Ccl2,CCL22,CCL5,CD36,CD40,CD86,CLEC4E,CLEC5A,HMGCR,IKBKE,IL33,IL7R,LDLR,MCOLN2,MEFV,NINJ1,NR1H3,PPARD,PTGES,RALGDS,RASGRP1,SAMHD1,SLC27A1,SLC2A6,TNF,TNFAIP2,TNFAIP3,TNFAIP6,TNFSF10,TRAF1,TRIM14,TRIM5,VCAM1,ZBP1	937 (15)
MAPK8	-0.102	kinase		1.188	4.69e-08	ABCA1,ACSL4,APOD,APOE,B4GALT5,BCL2L11,BMP2,Ccl2,CCL5,CCNA2,CDKN2A,COL1A1,CXCL16,CYBB,CYP11A1,DIO2,DNMT1,FOSL1,FOSL2,GADD45A,HDAC6,HMGCR,HMOX1,IL4,LIF,MMP13,MMP2,MMP3,MMP9,MSR1,MTHFR,NRP1,PLAU,PLAUR,PPARD,PTGES,PTGS2,PTX3,RBP1,TLR2,TNF,TNFAIP3,WNT4,WNT6,ZFP36	838 (15)
SOCS1	2.023	other	Inhibited	-4.099	4.95e-08	A2M,ACOD1,BCL2A1,CCL2,Ccl2,CCND2,CCNE1,CCR7,CD200R1,CD274,CD40,CD86,CIITA,Cxcl9,FAS,FCER1G,FKBP5,Gvin1 (includes others),H2-T24,IFI16,Ifi47,IL4,IRGM,IRS1,IRS2,ISG20,MMP12,MMP13,Mx1,PTGS2,RALGDS,SOCS1,STAT5A,TLR3,TNF,TXN,VAV1,VCAM1	762 (15)
erlotinib		chemical drug		0.515	5.04e-08	AXL,BCL2L11,CCL2,CCL5,CD14,CD36,CD40,COL8A1,CYBB,FAP,FAS,FGF2,FN1,IGFBP6,IL11,IL13RA2,LIF,MME,MMP13,MMP14,MMP3,PDGFB,PLAU,PLAUR,SERPINE1,SLC2A3,SOX9,TGFA,TLR2,TLR5,Tmsb4x (includes others),TNF,TNFRSF11B	1130 (18)
SOX4	1.072	transcription regulator		1.253	5.12e-08	ADGRE5,AIF1L,ALDH1B1,BCAR3,BEX3,BIRC5,CASP1,Ccl9,CCN3,CD53,CD74,CNRIP1,CXCL12,DDAH2,E130308A19Rik,EFNA5,EIF4E3,EVI2A,FCER1G,FN1,GPR183,HDAC8,HIPK2,HLA-DQB1,IGF1,IGKC,KANK1,Ly6a (includes others),LYZ,MAGI1,MBP,MMP11,Mt1,NREP,NRP1,NUAK1,PITRM1,PLEKHA1,PXYLP1,RNF144A,SEMA3E,SERPINE2,SLC2A6,SORT1,SPI1,ST6GAL1,TLE5,Tmsb4x (includes others),VIM	534 (7)
NOS3	-0.179	enzyme		-0.753	5.15e-08	ACTA1,ADGRE1,ATF3,BMP2,CCL2,Ccl2,CD80,CD86,COL3A1,CXCL12,FN1,MMP13,MMP14,MMP2,PTGS2,SLC2A1,SOD3,TGFB1,TNF,VCAM1	759 (16)
allopurinol		chemical drug		0.661	5.25e-08	A2M,ASNS,BDNF,C4A/C4B,CD14,CP,FBLIM1,FCGR2A,FXYD5,HMOX1,IER3,ITGB4,LAMC2,MCM3,MRC1,Ms4a6b,PLA1A,PSMB10,PSMB8,PTGS2,Pvr,RCN1,RFTN1,S100A10,SLC2A1,SPP1,TGIF1,TLR6,TNFRSF12A,VIM	1157 (21)
SRF	-0.137	transcription regulator		-0.041	5.5e-08	A2M,Abca8a,ACTA1,ANO1,APOLD1,ATF3,AVPR1A,BATF,BCL2L11,BMP2,CCL5,CD177,CLDN1,Cmah,CORIN,CTHRC1,CXCR4,CYBB,DES,DHCR24,DMKN,DUSP5,FABP5,FHL3,FLT4,FOSL1,FOXQ1,FST,GADD45A,GCH1,GSTM5,HES6,HIF3A,HMOX1,IGF1,IGHM,IL4,ITGA1,ITGA2B,ITGAM,Kat6b,KDSR,LBH,LDLR,LIF,LPL,MALAT1,MAP3K14,MGST1,MMP9,MYL4,MYL9,MYO1E,MYOCD,Nebl,NECTIN1,NET1,NFATC2,NLRP1,NOL3,PGLYRP1,PTGS2,RAB27B,RAI2,Saa3,SLC2A1,SLC37A1,SND1,SREBF2,T…	1172 (20)
manganese		chemical - endogenous mammalian		0.371	5.62e-08	ATF3,BDNF,BMP2,BOK,C5AR1,CCL2,CD38,COL3A1,DHCR24,EFNB3,FGFR3,HSPA1A/HSPA1B,ITGA1,ITM2C,LDLR,MYLIP,P2RX7,PPARG,PTGS2,PTK2B,PTN,RGS9,SLC40A1,SLC6A9,SLIT2,TGFB1,TIMP3,TNF,VIM	1254 (23)
AIRE		transcription regulator		-0.263	5.63e-08	ACOD1,AKR1B10,AW112010,BMP2,C1R,C4A/C4B,CALHM6,CCL22,CCL5,CCRL2,CD274,CD40,Clec2d (includes others),CLEC4E,CSF1,HLA-DRB5,IL18BP,MMP14,MMP9,NFKBIE,Saa3,SKA3,SLAMF8,SLC7A11,TLR1,TLR2,TLR3,TLR8,TNF,TNFAIP3,TNFSF10,TRAF1,VCAM1,VWCE	609 (7)
LRP1	0.358	transmembrane receptor		-1.981	5.64e-08	Acan,ACTA1,ADGRE1,C1R,C1S,Ccl2,CCL3L3,CCL4,CD14,CD68,COL3A1,CTSD,GRIA1,MMP2,MMP9,MRC2,PDGFRB,PLIN2,PTGS2,SERPINF1,SLC2A3,SOX9,TNF	1096 (22)
gentamicin C		chemical drug		1.46	5.64e-08	A2M,ASNS,C4A/C4B,CD14,CP,FBLIM1,FCGR2A,FXYD5,IER3,LAMC2,MCM3,MRC1,Ms4a6b,PLA1A,PSMB10,PSMB8,Pvr,RFTN1,S100A10,SPP1,TGIF1,TNFRSF12A,VIM
WNT1		cytokine		-0.045	5.75e-08	APAF1,BIRC5,CCDC80,CCN4,CCN5,CCNB1,CCND2,CDKN2A,CEBPA,COL3A1,DDIT4L,DHFR,EDN1,EFNB1,EIF1AX,EIF4EBP1,FN1,IGF1,ISLR,KLF5,LBH,LEF1,MMP3,PPARG,PTGS2,RHOU,RUNX2,SERPINE1,SERPINE2,SPP1,STAT5A,STRA6,TGFBR1,TJP1,Tnfsf9,TREM2,TWIST1	1209 (24)
F3	0.365	transmembrane receptor		1.829	6.03e-08	BRINP3,CARD9,CCL2,Ccl2,GJA1,ITGA2,ITGAM,LAMB1,LCP1,LEF1,MAPKAPK3,MDK,MMP2,MMP9,MSLN,PAK3,PODXL2,SERPINE1,SPRY4,TNF,TNFRSF11A,UBASH3B,VCAM1,VEGFA	765 (18)
Nfat (family)		group		1.866	6.18e-08	ATF3,CCL2,CCL3L3,CD40,CYBB,DHRS9,DKK3,DOCK10,EHD4,FAS,FGF18,GRIA1,HAVCR2,HBEGF,IL4,IRF4,ITPR2,LBH,PDGFA,PDGFB,PGM2L1,PTGS2,RGS3,SAMD4A,SERPINE1,SLC7A1,SPARCL1,TNF,TRAF1,TUBB3,VCAM1	938 (20)
FGF10	-1.703	growth factor		-0.683	6.28e-08	AHNAK,CTSB,CTSH,CYP1B1,FGFR2,HSD3B1,IL10RB,LDLR,LFNG,LSS,MMP14,MMP9,PERP,PTGS2,S100A6,Saa3,SOX9,SPRY2,TACSTD2,TGFB1,TIMP3	1227 (20)
MYBL2	-1.809	transcription regulator	Inhibited	-3.197	6.28e-08	AURKA,BCL2L11,BIRC5,BUB1,CBX4,CCNA2,CCNB1,CCNB2,CDK1,CDKN2A,CEBPA,CENPE,EIF4EBP1,ELN,FOXM1,GATA2,IGFBP5,PLK1,RRM2,TFEC,TOP2A	837 (21)
15-deoxy-delta-12,14 -PGJ 2		chemical - endogenous mammalian		-0.591	6.49e-08	BIRC5,BRCA1,CAV2,CCL11,CCL2,Ccl2,CCL5,CCNB1,CCND2,CD36,CDC25C,CIITA,COL1A1,COL1A2,CTSB,CTSD,CYBB,DES,E2F2,FKBP4,FN1,GADD45A,GATA6,GDF15,GDF3,HMOX1,IFITM2,IL4,ITGAM,LAMA1,LAMB1,MMP13,MMP3,MMP9,MSR1,MXD1,PLAU,PPARG,PTGES,PTGS2,RUNX2,SERPINE1,SFRP2,SLC9A1,SOCS1,SPP1,TBXAS1,TGIF1,TNF,TNFSF11,TUBB3,VCAM1,VEGFA,WT1	939 (19)
TAF4B	-1.431	transcription regulator		1.989	6.67e-08	CCND2,FN1,FST,IER3,IGHM,INHBB,JCHAIN,MMP13,MMP3,RET,SPP1,TGFB1,TGFB3,TNFAIP3,ZBTB16
HOXC6	8.393	transcription regulator		0.775	6.71e-08	BCO2,BMP7,CASP1,CYRIA,DCN,ERRFI1,FGFR2,HOXC6,MEGF10,MME,PAK1,PLXDC1,RUNX1,SIPA1L1,SLC1A3,TNFAIP8,VCAM1,ZBTB7C
NFkB (family)		group	Activated	3.67	6.75e-08	BIRC5,CASP1,CASP4,CCL2,CCL4,CCL5,CCR7,CXCL12,DCSTAMP,DRAM1,FBXO32,FN1,IL18,IL33,IL4,JAG1,LPL,MBP,MMP2,MMP9,NLRP3,PLAT,PLAUR,PLP1,PTGS2,RRM2,TNF,TNFAIP3,TNFSF10,VCAM1	1073 (17)
nitrofen		chemical toxicant		0.632	7.18e-08	CACNA1D,CLIC4,EPAS1,FGFR2,FGFR3,FOXQ1,HYOU1,KCNC3,KCNJ8,PLD3,SCN3B,SCNN1G,TGFB1I1,TGFB3,TIMP2,TIMP3,VEGFA
phenylbutazone		chemical drug		0.977	7.2e-08	A2M,ASNS,C4A/C4B,CP,FBLIM1,FCGR2A,FXYD5,IER3,ITGB4,LAMC2,MCM3,MRC1,Ms4a6b,PLA1A,PSMB8,PTGS2,Pvr,RCN1,S100A10,SPP1,TNFRSF12A,VIM	591 (11)
STK11	0.211	kinase		-1.762	7.54e-08	A2M,ACE,ALDH9A1,ASS1,ATF3,BCL2L11,BMP5,CAMKK1,CCL2,Ccl2,CCNA2,CD274,CEBPA,COL3A1,CSF3R,CTPS1,CTSD,Cxcl3,CYP2B6,DNMT1,DUT,ECM2,FGFR2,FN1,FOSL1,GADD45A,HDAC4,IGFBP5,IL33,KCNA2,KLHL29,LUM,MMP2,MMP9,NEDD9,NET1,NOD1,NRCAM,PDGFRL,PHGDH,POLA2,PPA1,PPARG,PTGS2,PTPN3,PYCR1,RASGRP1,RASSF2,RPIA,RRM1,RRM2,SERPINE1,SORL1,SPARCL1,SPP1,TGFA,TNFAIP3,TNFSF10,TOP2A,TWF2,UCK2,UMPS,VEGFA,VIPR2,ZNF462	1183 (23)
candesartan		chemical drug		-1.145	7.64e-08	ACE,ACTA1,ADM,AGT,AGTR2,Ccl2,COL1A2,COL3A1,FN1,FOSL2,MMP14,MMP2,NCF1,OLR1,PDGFRB,SERPINE1,SPP1,TGFB1,TNF,TRPC3	1108 (21)
SREBF1	0.113	transcription regulator		0.071	7.64e-08	AARS1,ABCA1,ABCD2,ACSL4,ACSS1,BHLHE40,Bhlhe41,C5AR1,CAMK1D,CD14,CEBPA,COL6A1,CTH,CYP4F2,CYP7B1,DBI,DEPP1,DHCR7,FABP5,FAS,FBXO32,FDFT1,FN1,HFE,HK2,HMGCR,HMOX1,HSD17B1,HSPA1A/HSPA1B,IGHM,IL1R2,IRS2,KCNA2,LDLR,LPIN1,LPL,LSS,MDK,MSMO1,NFIL3,NR1H3,NUPR1,PLEKHA4,PLTP,PPARG,PTGDS,PTGS2,RBP1,SELENOP,SERPINE1,SLC22A5,SMPD1,SQLE,SREBF2,TF,TGFB1,TNF,UCP2,VEGFA,VGF	1058 (19)
miR-34a-5p (and other miRNAs w/seed GGCAGUG)		mature microRNA		-1.541	7.84e-08	ATF3,AXL,BIN2,BIRC5,BVES,CCN5,CCND2,CD55,CDK1,CDK6,COL1A1,DENND1C,DHFR,DOCK8,E2F2,FAM110C,FN1,GFRA1,HCST,IFITM2,JAG1,LEF1,LGALS3BP,MCM10,MCM3,MMP9,PLCB2,PPARG,PPM1H,PTPN7,PTPRE,ROR1,RUNX1,SELPLG,STIM1,TGFBR1,TMC7,TRAM2,TSPAN13,VEGFA	1019 (18)
tributyrin		chemical drug		-1.284	7.86e-08	ADM,ATF3,ATP2A3,BCL2A1,C1orf116,CCL2,CD274,CD55,CLDN1,CXCR4,DAPP1,DUSP14,EDN1,HBEGF,HDAC4,MME,MMP13,OLR1,PTGS2,SAMD4A,TNFAIP3,TUFT1,USP53	668 (13)
IL32		cytokine	Activated	2.524	7.86e-08	CASP1,CCL2,CCL4,CD274,CD36,CDK1,CDK6,DCSTAMP,FAS,ITGAM,ITGB2,MMP13,MMP2,MMP3,MMP9,PTGS2,SAMHD1,SPI1,TDO2,TNF,TNFRSF11B,TNFSF11,VIM	848 (15)
TLR7	3.097	transmembrane receptor	Activated	4.12	7.9e-08	Abi3bp,AGT,ATF3,BCL2A1,CCL2,Ccl2,CCL4,CCL5,Ccl7,CCNB1,CCR7,CD274,CD300A,CD38,CD40,CD80,CD83,CD86,CFH,DIO2,FAM181B,Fam219aos,FCER1G,FGF2,FOSL1,GNG2,IER3,IL10RA,IL21R,INPP5D,ISG20,ITGAX,MCOLN2,MLPH,Ms4a6c,Mx1,MYMK,NCF4,PHF11,PLAT,PLAU,PTPN6,PTX3,SOCS1,SPRY4,TLR7,TMEM150B,TNF,TNFAIP3,TRPM2	686 (14)
PKD1	0.404	ion channel		-1.035	7.9e-08	Acp5,ACSS1,ADCY3,ADCY7,ALDH1A1,AVPR2,AXL,Ccl2,CERS6,CLDN10,COL12A1,CXCL16,DPEP1,EDIL3,EIF4EBP1,ENPP6,FAM151A,FGFR3,GATM,GREM1,HBEGF,Hoxb3os,HSPB2,JPH2,KNG1,LTBP1,MCUB,NAPSA,NEDD9,NIPAL1,NNMT,Nrg1,P2RX7,PKNOX2,PRKCB,RGS3,RPS6KA5,RUNX2,SLC26A7,SLC2A9,SLC40A1,SLC7A11,SP7,TGFBR1,TNFAIP8,TNFRSF11B,TNFSF11,VWF,ZFHX4,ZNF711	590 (7)
calcimycin		chemical reagent		0.818	7.95e-08	ACE,ATF3,BCL2L11,CALCB,CD14,CD40,CD80,CD83,CD86,CYP11A1,ELN,FGF2,FN1,FOSL1,GCH1,HSD17B1,IGF1,IL4,IRF4,MMP13,MSR1,MTHFR,NGF,PPARG,PTGS2,SERPINE1,SHC1,SLC2A1,SYN1,TLR2,TNF,TNFSF10,VEGFA	1016 (20)
RUNX3	-0.172	transcription regulator		-0.189	8.17e-08	ABCC5,Acan,BCL2L11,BIRC5,CCR7,CD4,CEBPA,CIITA,COL12A1,CRIM1,EXT1,FGF2,IL18,IL4,ITGAL,ITGAM,ITGAX,JAG1,KHDRBS3,LILRB3,MMP2,MMP9,NUAK1,RNF150,RUNX1,SLIT2,SPP1,ST3GAL5,TGFB1,THY1,TIMP2,TNF,TPSAB1/TPSB2,VIM,VWF,WT1	1076 (26)
budesonide		chemical drug	Activated	2.01	8.2e-08	ABLIM3,ADIPOR2,AURKB,B2M,B4GALT5,BCL2L11,C1R,CAMK2N1,CCL11,Ccl2,CCL3L3,CCL5,CD68,CDA,CDK5R1,CKS1B,CNN3,CRADD,CRYAB,CYP2S1,ECT2,EFNA5,EPB41L4A,GNA14,GNA15,GNAO1,GPT2,GRHL1,HPGDS,IL18,IL1RN,IL4,INPP4B,ITGAM,LAPTM5,LCP2,LGMN,LIMK2,LPIN1,MAD2L1,MEGF9,MSMO1,MXD1,MYO6,NAMPT,NIBAN2,PARD3,PCSK5,PRDM1,PRKCG,PSCA,PTN,SAMD5,SAMSN1,SERPINE2,SLC16A9,TFPI,TLR2,TNF,TNFAIP6,TOR1AIP2,TPSAB1/TPSB2,TUFT1,WNK1	810 (18)
G protein alpha i		group		1.422	8.42e-08	ADAMTS9,ATF3,Bst2,C1R,C1S,C4A/C4B,CD274,CMKLR1,FCGR2A,FCGR2B,FLNC,FOSL1,FOSL2,GEM,HLA-A,Igtp,IL11,IRGM,LDLR,LIF,MAFF,PSMB8,PSMB9,SPHK1,TNFRSF12A	1038 (18)
PLAU	1.938	peptidase	Activated	2.443	8.42e-08	ABCG1,C5AR1,CCL2,Ccl2,CCL5,CCR5,FCGR1A,FN1,GDF15,GJA1,HLA-DMA,IFNAR2,IGF1,MMP12,MMP9,PIK3CG,PLAU,PLAUR,PLK3,PTN,SERPINE1,SLC2A1,SLFN13,TNF,VIM	1029 (17)
miR-29b-3p (and other miRNAs w/seed AGCACCA)		mature microRNA		-1.497	8.64e-08	ADAMTS15,ANGPTL4,BCL2L11,CAV2,CD276,CDK6,COL15A1,COL1A1,COL1A2,COL3A1,COL4A5,COL5A1,COL5A3,COL8A1,FAM3C,GAS7,HDAC4,LAMC1,LOXL2,NASP,NAV3,NID2,PDGFA,PDGFB,PPM1D,SHROOM2,TGFB3,TGFBR1,TNFAIP3,VEGFA	1026 (17)
TLR3	-3.066	transmembrane receptor	Activated	3.492	1.01e-07	ABCA1,ACOD1,AIM2,AKT3,ARRDC4,ATF3,BCAR3,C3,CCL11,CCL2,Ccl2,CCL3L3,CCL4,CCL5,Ccl7,CD274,CD38,CD40,CD80,CD86,CTH,Cxcl9,DNMT1,EDN1,FAS,FLT3LG,GCH1,HMOX1,IER3,IFI16,Ifi47,IL1R2,IL1RN,IL33,IL4,ISG20,JAG1,Klrk1,LIPA,LIPG,Mx1,PIK3CD,PLAU,PTGER2,PTGES,PTGS2,PTX3,Saa3,SERPINE1,SOCS1,TLR3,TLR7,TNC,TNF,TNFAIP8L2,TNFSF10,TNFSF13B,TREML2	873 (16)
prostaglandin D2		chemical - endogenous mammalian		0.807	1.01e-07	CCL5,CSF1,EPAS1,FLT4,HMOX1,HSPA1A/HSPA1B,IL4,ITGAM,NINJ1,NRP1,P2RX7,PLAUR,PPARG,PRDM1,PRKCD,PTGDS,PTGS2,SERPINE2,TNF,TNFRSF11B,TNFRSF12A,TNFSF11	832 (16)
CSF		group	Activated	2.985	1.01e-07	BCL2A1,C3,CCL4,CCR1,CCRL2,CD22,CD274,FCGR1A,IL10RA,IL1R2,IL1RN,IL2RG,IL3RA,PPARG,SERPINE1,SPN,TNF,TNFAIP3,TNFAIP6,TNFRSF9,TRAF1,WFDC5
benzo(a)pyrene		chemical toxicant		0.369	1.02e-07	2010204K13Rik,ASPN,BCL2L11,BIRC5,BRCA1,CDK5R1,CELF2,CKS1B,COL8A1,COMT,CRADD,CYP1B1,DDB1,ECT2,EPHX1,FGFR3,FST,FZD1,GNA14,GNAO1,GPC1,HK2,HMOX1,HP,HSPA1A/HSPA1B,Hspa1b,IER3,IGF1,IGFBP6,INHBB,KLF2,LCP1,LIMK2,MAD2L1,MAFF,Mt2,Mx1,PPIF,PRKCG,PTGER2,PTGS2,Saa3,SELENBP1,SERPINE1,SOD3,TF,TGFB1,TNFAIP2,VEGFA,WT1,YPEL3	848 (18)
C3	2.222	peptidase	Activated	2.623	1.07e-07	APOE,BCL2A1,C1QA,C3,C3AR1,C5AR1,CASP4,CCL2,Ccl2,CCL3L3,CCL4,CCL5,Ccl9,CD55,CSF1,CXCL16,FN1,IL4,ITGAM,PTPRC,SMAD7,TGFB1,TNF,UCP2,VCAM1,VEGFA,ZBP1	846 (18)
RAF1	0.304	kinase		0.23	1.07e-07	BCL2L11,CCN5,CD37,CD74,CDC6,CDKN2A,CLDN1,CRYAB,CTSH,DCBLD2,DHRS3,DIO2,DUSP5,FAS,HBEGF,HSD11B2,IER3,ITGA2,ITGAM,ITGB4,LIF,LPGAT1,MCM8,MKI67,MMP13,MMP3,MMP9,MXD1,NGF,NINJ1,OPCML,PC,PLAT,PLAU,PLAUR,PRDM1,PTGS2,RET,RPS6KA5,RRM2,SDC1,SELENBP1,SLC16A7,SMAGP,SPRY2,SQLE,TNF,Tpm2,TRAF1,VEGFA	950 (18)
E2F8	-4.451	transcription regulator		1.013	1.08e-07	CCNA2,CCNB1,CCNE2,CDC6,CDCA2,CDK1,CHEK1,ECT2,MCM2,RACGAP1
methotrexate		chemical drug		-1.644	1.08e-07	ABCA1,ABCD1,ACSL4,ADIPOR2,ANKH,ASS1,BDNF,C1QB,C1R,C3,CASP4,CCL11,CCL2,CCL4,CCL5,CD28,CFH,CLEC11A,CSF1,CTSS,CXCL12,DHFR,DUSP14,ENTPD2,EPAS1,FAS,FGF7,FPR1,HMGCS2,HMOX1,IGFBP5,IL18,IL4,ITGA1,LBP,LPIN1,LPL,MITF,Mt1,PBX1,PPARD,PRKCB,PTGS2,RHO,SELENOP,SPP1,STAT5B,TGFB1,TIMP3,TLR3,TNF,TNFRSF11B,TNFSF11,VCAM1,ZFP14	1082 (14)
E2F6	-0.221	transcription regulator	Activated	2.324	1.09e-07	APAF1,BRCA1,CCNE1,CDC45,CDC6,DHFR,E2F2,EFNA5,EIF4EBP1,GJA1,GMNN,H19,LIG1,MCM2,MCM3,MCM5,PCLAF,PODXL2,POLA2,RAD51AP1,RRM2,RYR2,SERPINE1	755 (13)
ursolic acid		chemical drug		1.916	1.1e-07	ATF3,BMF,CCNE2,CXCR4,E2F2,EIF4EBP1,ENPP6,FGF2,GDF15,HK2,HMGCR,IGF1,MAL,MBP,MCM3,MCM4,MKI67,MMP2,MMP3,MMP9,NARS1,OLR1,PLP1,PPARG,PTGS2,SLC6A9,SQLE,TNF,VCAM1,VEGFA	1017 (17)
PAX5		transcription regulator		1.087	1.13e-07	BLNK,BTK,C8orf44-SGK3/SGK3,CD22,CD40,CD72,CD79B,CIITA,CNR2,CSF2RA,Dleu2,FN1,GRHL1,HK2,HK3,JCHAIN,MMP2,PRDM1,SDC1,SLC16A10,SLC2A1,SLC2A3,SLC2A6,VIM	736 (11)
IFITM3	1.007	other		-1.319	1.13e-07	ACE,C3AR1,Ccl2,CCL5,CDH13,CTSH,Cxcl9,EDN1,EPHA2,FAP,HBEGF,HIF3A,IL4,Mx1,NDNF,PDGFA,SEMA3E,SPHK1,SPP1,STAB1,TLR3,TNF,TNFRSF12A,VEGFA	830 (7)
taurochenodeoxycholate		chemical - endogenous mammalian		-1.488	1.13e-07	ACE,ADGRF4,ANPEP,APOD,CCL5,CD74,CREG2,CRIM1,EFNB3,HPGD,IL34,IL7R,LIPG,LTBP1,LTBP4,MMP11,PLXNC1,PRSS12,PTPRS,SEC23B,SERPINE1,SERPINE2,STC1,TNF,VEGFB	842 (12)
MEF2D	0.065	transcription regulator	Activated	4.211	1.13e-07	ACTA1,BDNF,CCNE1,CCNE2,CDC6,COL1A2,COL3A1,FN1,GSTA3,HDAC5,HMOX1,IKZF1,IRF4,KLF2,MCM3,MCM5,MEOX2,MYOCD,SLC7A11,SOD3,SYK,TGFB1,TGFB3,VIM,ZFP36	944 (14)
desoxycorticosterone		chemical - endogenous mammalian		1.766	1.14e-07	Ccl2,CCR5,COL1A1,CYBA,CYBB,MMP12,PTGS2,SERPINE1,SPP1,TGFB1,TNF	843 (20)
EBF1	2.808	transcription regulator	Activated	2.536	1.14e-07	ADCY3,AKT3,C8orf44-SGK3/SGK3,CCL22,CCL3L3,CCL5,Ccl9,CCR2,CD28,CD300A,CD68,CD79B,CEBPA,COL1A1,CXCL12,Cxcl9,EBF1,EIF4EBP1,GATA3,HK2,IGHM,IGKC,INPP5D,IRF8,IRS1,LEF1,Ly6a (includes others),MPEG1,NFIL3,PIK3CD,POSTN,Pou3f1,PPARG,PRDM1,PRKAG2,PRKAR1B,PTPRC,SFRP2,SOCS1,TLR2,TLR3,TNFSF11	1059 (22)
BDNF	-3.999	growth factor		0.563	1.19e-07	ATP2A1,BAG3,BCL2L11,BDNF,BHLHE40,BMP2,BMP7,CAV2,CCND2,CD36,CD40,CD80,CHAT,CP,CRMP1,CXCR4,CYGB,CYRIA,FLNB,FTL,GNAO1,GRIA1,GRIN2A,HMGCR,HSPA2,IFRD1,INHBB,KIF5A,KLF10,LAMB2,LAMC1,LGALS1,LIMK1,MALAT1,MBP,MYL4,MYO5A,MYO6,PDE1A,PLP1,PLTP,PLXNB2,PRKAR1B,PRSS12,REEP5,RPRM,RYR2,S100A10,SBK1,SEMA3E,SFRP1,SFRP2,Sik1,SLC16A7,SORL1,SPP1,SPRY2,SYN1,SYNPO,THRA,Tmsb4x (includes others),TNF,TNFRSF11B,TRPC3,TUBB3,…	1044 (25)
CARD9	5.115	other	Activated	2.856	1.2e-07	C3,C5AR1,Ccl2,CCL5,CCR1,CCR5,CD36,CLEC4E,CLEC6A,CLEC7A,Cxcl3,Cxcl9,FCGR1A,TLR2,TLR9,TNF	903 (13)
pioglitazone		chemical drug		0.877	1.21e-07	ABCA1,ABCG1,ACTA1,ADIPOR2,ANGPTL4,APOE,ATP2A3,CAV1,Ccl2,CCL5,CD36,CD80,CD86,CITED2,CMKLR1,CYP11B2,CYP2B6,EPAS1,FN1,FOSL1,HMOX1,HPGD,IL1RN,IL4,IRS1,IRS2,ITGAM,LDLR,LPIN1,LPL,MMP9,NCF1,PC,PLIN2,PPARD,PPARG,PTGS2,PTPN11,SCNN1G,SERPINE1,SLC27A1,SLC2A1,STAT5B,TGFB1,TNF,TNFRSF11A,UCP2	1063 (20)
ritonavir		chemical drug		-1.04	1.28e-07	ABHD2,ARHGEF19,BIRC5,CCND2,CD36,CRYAB,CTNNAL1,CYP2B6,CYP4F2,DHCR7,ECT2,FDFT1,GRK3,HMGCR,HMMR,IFRD1,IKBKE,LDLR,MME,MMP9,MSMO1,NCAPH,NUF2,PADI2,PPARG,RACGAP1,RGS10,SKA3,SLC39A10,SQLE,SREBF2,STIL,TNF,TWF2,VCAM1,VEGFA,WT1	858 (24)
IGFBP2	-4.04	other	Activated	2.215	1.29e-07	Acan,ARRB2,CCL2,COL11A1,DDAH1,EMP2,FN1,GDF15,GHR,ITGA5,MALAT1,MMP13,MMP2,NEDD9,NUP210,POSTN,PTGFRN,PTN,RBMS3,TGFB3,THBS2	1117 (21)
verteporfin		chemical drug		-0.885	1.29e-07	CCNB1,CDKN2A,CLDN1,COL1A1,COL3A1,COL6A1,CRIM1,FN1,GADD45A,IL33,MKI67,MMP13,MMP3,MMP9,ROR1,SOX9,TEAD4,TGFB1,TNF,VEGFA,VIM	888 (21)
HDAC4	-2.786	transcription regulator		-0.68	1.32e-07	ACTA1,ANGPTL4,ATF3,BDNF,C1QC,CACNA1C,CACNA2D1,CALCB,CCNB1,CDKN2A,CHRDL1,CYFIP2,DLG2,FOSL1,FST,GADD45A,HDAC4,HDAC5,HMGCR,KLF2,KLHL2,MBP,MMP13,MMP2,MMP9,MYH10,NEDD9,NRCAM,PRKCB,PTGS2,RUNX2,SLC2A1,SYN1,TNF,TNFRSF12A,TSPAN13,VCAM1,VEGFA	920 (24)
HFE	3.283	transmembrane receptor		0.574	1.34e-07	AKR1B10,ALPL,ANGPTL4,B2M,BHLHE40,CD74,CELA1,CTSE,Cxcl9,CYP26B1,HHEX,HLA-DQA1,HLA-DQB1,HLA-DRB5,HMGCR,HP,HSP90AA1,HSPD1,KMO,LIF,LPIN1,LSS,LYZ,MCM10,MFSD2A,Mt1,Orm1 (includes others),PSMB8,RGS16,Saa3,SLC39A14,SYVN1,TF,TFR2	173 (5)
ZMPSTE24	-0.693	peptidase		-1.769	1.35e-07	ATF3,CASP1,CCL22,Ccl6,Ccl8,Cmah,CXCL14,GADD45A,GHR,IGF1,IGFBP5,NLRP3,RGS16,SESN1,SIRPA,SOCS1,SOCS2,STAT5B,TNF	941 (15)
LGALS1	1.486	other		1.161	1.39e-07	Ccl2,CCNB1,CCND2,CCR1,COL1A1,CXCL14,CXCL16,DHCR7,FN1,GPAT3,HBEGF,HLA-G,IFNGR1,IFNGR2,IGHM,LGALS1,MMP12,MMP13,MMP2,MMP3,MMP9,PTX3,SERPINE1,SPP1,TGFB1,TNF,TNFAIP3	867 (16)
histamine		chemical - endogenous mammalian		1.557	1.39e-07	BIRC5,BMP2,CCL2,Ccl2,CCL4,CCL5,CD40,CD80,CD86,CLDN1,CXCR4,GDF15,HBEGF,IL16,IL18,IL4,ITGA4,LDLR,NGF,PAK1,PTGES,PTGIS,PTGS2,STIM1,TJP1,TNF,TNFSF11	886 (16)
F2RL1	0.548	G-protein coupled receptor		0.177	1.4e-07	ANGPTL2,ATF3,BDNF,BIRC5,CALCB,CAV1,CCL2,CTSD,FAM210B,FAS,FST,HBEGF,IL4,IRF8,ITGB4,LIF,LRAT,MMP2,MMP9,MSC,NPY1R,PKIB,PTGS2,RAB27A,TGFA,TGFBR1,TIFA,TNF,VEGFA,VGF	1162 (21)
LMNB1	-1.443	other	Activated	2.155	1.42e-07	B2M,BDNF,Ccl2,CCN5,CRYAB,CXCL12,DDB1,DHCR7,GJA1,HBEGF,HMGCR,LDLR,MGST1,MSMO1,PLIN2,PPARG,RCN1,REEP5,SLIT3,SQLE,THBS2,VIM	1302 (22)
GSK2816126		chemical drug		1.703	1.42e-07	ALPL,BIRC5,BMP5,Ccl2,CNMD,CTNNAL1,DLX3,FRZB,GPC1,GPC3,HIVEP3,KLF5,PCLAF,POLE,PTH1R,RUNX2,SP7,SPP1,TACC3,TNF,TNFRSF11A,TNFSF10	710 (13)
NF-Y		complex		1.675	1.46e-07	B2M,BET1,CCNA2,CCNB1,CCNB2,CDC25C,CDK1,CDKN2A,COL1A1,COL5A3,DLX3,EPHX1,GADD45A,GAS6,GHR,HDAC4,HMGCR,HOXB4,LPIN1,MME,MSX2,PDGFRB,RRM2,TIMP2,TOP2A,VWF
RIPK1	-0.108	kinase		-0.152	1.49e-07	ADSS2,ASNS,ASS1,BIRC5,CAD,CCL2,Ccl2,CCL3L3,CCL5,Cxcl3,Cxcl9,IL33,IL4,MAP3K14,MMP12,MMP9,MRC1,PDGFB,SLC1A3,SOX9,TNF,TNFAIP3,VEGFA	1046 (22)
S-(2,3-bispalmitoyloxypropyl)-cysteine-GDPKHPKSF		chemical reagent		1.828	1.5e-07	CCL2,CCL4,CCL5,CD40,CD80,CD86,MMP9,PTGS2,SERPINE1,SLC40A1,TLR1,TLR2,TNF	911 (14)
MMP2	3.368	peptidase		-0.297	1.52e-07	ABCA1,ACTA1,BMP2,CCL11,Ccl2,CCL5,Ccl6,CD36,COL3A1,CSF2RB,CXCL12,FN1,HMGCR,IL1RN,IL2RG,ITGA3,LDLR,NR1H3,PDK4,SOCS1,SREBF2,TGFB1,TJP1,TNF	1253 (17)
Growth hormone		group		0.774	1.52e-07	AGT,ANGPTL4,APLP1,APOE,BMP2,BMP7,C3,CA3,CCL5,CCND2,CD36,CDH3,CEBPA,CITED2,COL1A1,COL3A1,COMT,CTH,DDR1,FGFR3,FKBP5,FN1,FOSL2,GDF15,GHR,GSTM5,IER3,IGF1,IGFBP5,IGFBP6,KLF10,LDLR,LPL,MMP9,NAMPT,NDRG2,NEDD9,PDK4,PLAAT3,PPARG,PRKAG2,SGK1,SLC2A1,SOCS1,SOCS2,SPP1,STAT5A,STC1,TF,TGFB1,TGFB3,TNF,TNFSF10,WNT9A	1278 (22)
CSF1R	0.471	kinase	Activated	3.023	1.59e-07	Acp5,ADGRE1,CCL3L3,CCND2,CCNE1,CD163,CSF1,FMOD,GAB3,HMOX1,MMP9,MRC1,MSR1,NR1H3,PGR,SPI1,TNF,VCAM1	824 (17)
Activin (family)		group		1.206	1.62e-07	ADGRE5,BATF,BCL2L11,CCL22,CD55,CLEC3B,COL1A1,COMP,CSF1,Ctla2a/Ctla2b,CXCR4,CYP26B1,DDAH1,ELN,FBXO32,FST,GATA3,IFNGR1,IL10RA,IL18R1,IL18RAP,IL4,INHBB,INPP5D,MAFB,Meg3,MFAP4,PI16,PLK3,PMEPA1,PODNL1,RHOU,SERPINE1,SLIT2,SOCS1,SSPN,TMEM100,TNF,TNFRSF12A	935 (17)
N-formyl-Met-Leu-Phe		chemical reagent		1.87	1.62e-07	ANLN,CCL2,CCL4,CCR5,CYBB,FCGR1A,IL4,ITGAM,ITGB2,KIF11,MMP8,OSM,PTGS2,RAC2,SELPLG,SIRPA,SOCS1,TNF,TYRO3,VEGFA	782 (17)
POU2AF1		transcription regulator		0.346	1.65e-07	CCL22,CCL5,CCR5,CD74,CD79B,CD83,CD86,Clec2d (includes others),CXCR4,DAPK1,FGL2,GATA3,HLA-A,HLA-DMA,HMGB2,IGHM,IL4,IRF4,IRF8,KCNN4,LEF1,LFNG,LGALS1,MS4A6A,NLRC3,PRDM1,PTPRS,RBP1,S100A10,SPI1,SPP1,STAT5A,STAT5B,TGFB1	978 (15)
Bay 11-7082		chemical - kinase inhibitor	Inhibited	-2.892	1.77e-07	ABCA1,BCL2A1,CASP1,CCL2,Ccl2,CCL3L3,CCL4,CCL5,Ccl7,CCR2,CD274,CD83,CITED2,CREB3L3,GJA1,HMOX1,IL18,MMP13,MMP2,MMP9,NLRP3,PTGS2,PYCARD,SAMSN1,SH2D5,SIX4,TLR2,TNF,TNFSF10,VCAM1	840 (15)
ascorbic acid		chemical - endogenous mammalian		0.194	1.77e-07	Acan,ALPL,BMF,CCNB2,CEBPA,COL1A1,DUOX1,FAS,FTL,IGF1,IGFBP5,ITGA1,ITGA2,LDLR,MMP13,MSX2,NUPR1,PPARG,PRKCD,PTGS2,RUNX2,SERPINE1,SLC23A2,SLC2A1,SP7,SPP1,SREBF2,TGFB1,TNF,TNFRSF11B	1084 (21)
tyrphostin AG490		chemical drug		-1.254	1.77e-07	A2M,ACE,AGT,BIRC5,BMP7,CCL2,Ccl2,CCL5,CD274,CD68,CTTN,DCSTAMP,EDN1,FGF2,HPGD,IGF1,IL13RA2,IL4,LMO2,LYN,MMP9,MYH10,PTGS2,PTX3,S100A10,SPP1,TNF,TNFSF10,TWIST1,VEGFA	864 (15)
tempol		chemical drug		-1.504	1.8e-07	BRCA1,CDKN2A,CYBA,FOXM1,GCH1,GDF15,MMP9,NCF1,PLAUR,PTGS2,RRAD,SERPINE1,SGK1,SPP1,TGFB1,UCP2,VCAM1	774 (19)
LIF	3.71	cytokine		-0.278	1.83e-07	A2M,AHNAK,ALDH1A1,ANKRD40,BATF,BMP2,BMP7,Ccl2,CCL3L3,CCNA2,CCNE1,CHAT,COCH,CYP11A1,CYP11B2,E2F2,FN1,GATA6,H19,HBEGF,HK2,HLA-G,HOXC9,HPSE,IFI16,IGF1,IL34,KLF10,KNG1,LBP,LPL,MMP13,MMP14,MSX1,PGR,PPARG,PTGS2,RASA3,RET,RHO,RHOU,SOCS1,SOCS2,SPP1,TNC,TNF,TNFRSF11B,TNFSF11,VEGFA,VWF,WT1	906 (18)
BMP2	-5.849	growth factor		-0.364	1.83e-07	Acan,ADAMTS7,ALPL,AOC1,BDNF,BHLHE40,BMP2,CLIC4,COL1A1,COL1A2,CREB3L1,CSF1,CXCL12,DLX3,FGF2,FGFR2,FN1,FST,FZD1,GFRA1,GREM1,IFI16,IGFBP5,KLF10,KLK7,MMP13,MMP2,MMP9,MSX1,MSX2,POSTN,PPARG,PTGS2,PTH1R,PTX3,RET,RUNX2,SMAD6,SMAD7,SOX9,SP7,SPP1,TIMP3,TMEM119,TNFRSF11B,TNFSF11,TUBB3,VEGFA,VIM,WNT4,ZBTB16	1217 (22)
ADA	-1.685	enzyme		-1.869	1.84e-07	ADORA2B,CCL11,Ccl2,COL1A2,DCK,IL4,MMP12,MMP9,PLAT,SERPINE1,SPP1,TGFB1,TNF,VEGFA	760 (20)
TEAD4	-4.31	transcription regulator		0.579	1.9e-07	ACTA1,ADM,CAV2,CBFA2T3,CCNE2,CDK6,CEBPA,COL3A1,DES,EDN1,FGFR2,FIBIN,FKBP5,GATA3,IGFBP5,IL13RA2,KAZN,LOXL1,MMP2,MMP9,NUAK1,PCDH18,PDGFRL,POSTN,PPARG,PTPRO,SAMD5,SLC2A3,SLFN5,TEAD4,TFAP2C,VEGFA,VIM	1084 (21)
TYK2	0.152	kinase	Activated	3.705	1.9e-07	B2M,C5AR1,CCR5,CD274,CD36,CD3E,CD3G,CD4,CD74,CIITA,CTSS,Cxcl9,DDAH2,ERCC6L,Gvin1 (includes others),H2-K2/H2-Q9,HLA-A,HSP90AA1,IFI16,IGHM,IL18R1,LBP,MELK,Mx1,NLRC5,PSMB8,PSMB9,PYCR1,SLFN13,SLFN5,TAP2,TOP2A,TRIM5	837 (15)
TGFA	-4.154	growth factor		-1.02	1.92e-07	BIRC5,CASP1,CCL2,CCL5,ERRFI1,FGF7,FOSL2,GJB2,HSD17B1,ITGAM,LAMC2,MMP13,MMP9,PLAGL1,PLAT,PTGS2,PYY,S100A10,SERPINE1,SOX9,TGFA,TGFB1,TLR5,TLR9,VEGFA,VIM	1071 (23)
oleic acid		chemical - endogenous mammalian	Activated	2.403	1.94e-07	ABCA1,ANGPTL4,APOE,ATF3,Ccl2,CD36,CD38,CD68,CDKN2A,CERS6,CYBB,CYP4F2,EDN1,FABP5,GADD45A,GDF15,HK2,HMGCR,HMOX1,IGF1,LDLR,LPL,Mt1,Mt2,NCF1,NR1H3,OLR1,PDK4,PLIN2,PPARG,PTGS2,SERPINE1,SPHK1,SREBF2,TCF7L2,TLR2,TNF,UCP2,VCAM1	961 (21)
SIX2		transcription regulator	Activated	3.838	1.96e-07	ALDH2,ATP2A3,CACNA1A,CACNA1C,CACNA1D,CAMK1D,CCNB1,CCNB2,CDC45,CDC6,CPE,DUSP14,ENO2,FAS,FEN1,GREM1,HSPD1,MAFB,MCM2,MCM4,NUSAP1,TCF7L2
LTB4R		G-protein coupled receptor		0.548	1.98e-07	Ccl2,CCL3L3,CD36,CLEC10A,CLEC7A,IL4,IRF5,LDLR,MMP2,MMP9,MRC1,NR1H3,PTGS2,TNF,VEGFA	1050 (23)
diphenyleneiodonium		chemical reagent	Inhibited	-2.919	2e-07	AGT,ALOX5AP,ATF3,BMP2,CASP1,CCL2,Ccl2,COL1A1,DUOX1,EPAS1,FN1,GDF15,HMOX1,IL18,MMP12,MMP13,MMP9,NLRP3,PTGS2,PYCARD,SERPINE1,TGFB1,THBS2,UCP2,VEGFA	1043 (20)
HNRNPU	-0.569	transporter		-0.819	2.03e-07	C1QA,C1QB,C1QC,CCL2,CD5L,CYP26B1,FGFR2,Ifi27l2a/Ifi27l2b,IGF1,IL18,INHBB,LYZ,MCM10,MMP12,PDGFD,SOX9,SPP1,TGFB1,TNF,TREM2,TYRO3,VCAM1,WNT4	644 (13)
E2F7	-3.532	transcription regulator			2.08e-07	CCNA2,CCNB1,CCNE2,CDC6,CDK1,CHEK1,DHFR,E2F2,E2F8,ECT2,MCM2,RACGAP1
SERPINB7		other		-0.686	2.13e-07	ADAMTS12,ADAMTS15,ADAMTS7,C1R,CACNA1C,CASP1,CCL2,CCNB2,CCR1,CPE,CTSB,CTSC,CTSD,CTSH,CTSZ,GDF11,HPN,INHBB,ITGA2,ITGB4,ITPR2,ITPR3,LGMN,Ly6a (includes others),MMP11,MMP13,MMP14,MMP9,ORAI1,PLAU,STIM1,TGFB1,TNF,TNFAIP3,VEGFA
NFE2L2	0.623	transcription regulator		1.831	2.18e-07	ABCC3,ACE,Acp5,ADH7,AGT,AKR1B10,APPBP2,ATF3,BDNF,BRCA1,CA3,CCL11,Ccl2,CCL4,CCL5,CCNE2,CD36,CD86,CEBPA,CELA1,CNMD,COL1A1,COL3A1,CREG1,CSF1,CTSD,CYBB,DCSTAMP,DHCR7,ELN,EPAS1,EPHX1,F10,FKBP5,FN1,FTL,FXYD1,GABRB1,GHR,GNA14,GSTA3,GSTM5,Gstt1,Havcr1,HBEGF,HIPK2,HMOX1,HSD3B1,HSP90AA1,HYOU1,IFNGR2,IFRD1,IL1R2,IL1RN,IL4,INMT,KIFC2,LPL,MAFF,MATK,MGST1,MITF,MMP12,MMP14,MMP2,MMP9,MSMO1,Mt1,Mt2,MYH10,NARS1,NC…	1002 (17)
YTHDF1	-0.595	other		-1.362	2.32e-07	CCL11,CCL2,Ccl2,CCL22,CCL3L3,CCL4,CCL5,Ccl7,CTSA,CTSZ,CXCL16,E2F8,FN1,IL16,IL4,MYO7A,NLRP1,SMPD1,SORT1,TCF7L2	563 (7)
TNFSF12	3.126	cytokine	Activated	4.038	2.34e-07	CCL11,CCL2,Ccl2,CCL3L3,CCL5,Ccl7,Ccl9,CCR1,CCR5,CD68,CLEC4D,CLEC4E,CSF2RA,CXCL12,FBXO32,HES6,IL1R2,ITGA3,ITGAM,MAP3K14,MMP12,MMP13,MMP3,MMP9,NCF4,PF4,PTX3,RAC2,SIX1,THY1,TNF,TNFRSF12A,VCAM1	1004 (17)
peptidoglycan		chemical - endogenous non-mammalian	Activated	3.541	2.48e-07	BCL2A1,CCL2,Ccl2,CCL3L3,CCL4,CCL5,CCR5,CD274,CD40,CD80,CD86,CORO1A,CXCL16,CXCR4,FAS,HMOX1,IL16,IL18,IL1RN,IL4,ITGB2,MMP13,MMP3,NLRP3,PTGS2,Tlr13,TLR2,TLR5,TLR7,TLR9,TNF	646 (15)
CCN2	0.553	growth factor		0.459	2.48e-07	Acan,BCL2A1,BIRC5,CAVIN2,CCN3,COL1A1,COL8A1,DCN,FLNB,FN1,HAPLN1,HSD17B7,IGF1,ITGA1,LEF1,LOXL1,LOXL3,MMP13,MMP14,MMP2,MMP3,MMP9,PDGFB,PI4K2B,PTH1R,SERPINE1,SLC2A3,TGFB1,TIMP3,VEGFA,WNK1	1155 (18)
CD3E	5.607	transmembrane receptor		-0.847	2.49e-07	BLM,BRCA1,CCL22,CCNA2,CCND2,CD3E,CD3G,CDC25C,CDC45,CDC6,CHEK1,CLSPN,FAS,FEN1,IL4,LCP2,MCM2,MCM4,MCM5,MMP9,PIK3CD,PIK3CG,PTGS2,SCARB2,SOCS1,SPHK1,TNF,TNFSF11,WEE1	777 (19)
TRAF2	0.724	enzyme		-1.79	2.5e-07	ADM,AURKA,AURKB,CCL2,CCL5,CCNB1,CCR1,CD80,CDC25C,CDK1,CDKN2A,EBI3,FAS,GPR34,IKBKE,IL4,IRF4,KLF2,MMP9,MPEG1,PLBD1,PLK1,ST8SIA6,TNF,TNFAIP3,WEE1	1011 (17)
OICR-9429		chemical reagent	Activated	2.996	2.51e-07	AURKA,BIRC5,CCNA2,CCNB1,CCNE2,CDK1,FOXM1,MCM2,PLK1
EP4-D		chemical reagent	Inhibited	-2.4	2.55e-07	BTK,CARD11,CCL5,CCR7,CD3E,CD3G,CD74,CTH,CTSZ,CYFIP2,HLA-A,IKBKE,IL18,IL33,INPP5D,PTPN6,Sct,SLAMF6,SLC40A1,SPN,ZBTB16
conjugated linoleic acid		chemical drug		-0.981	2.55e-07	Acp5,ANGPTL4,AXL,CCR5,CEBPA,CXCR4,FCGR2B,GDF15,IL10RA,IL10RB,IL1RN,IL4,ITGB2,MMP9,NLRP3,PPARG,PTGS2,TNF,TNFAIP3,TNFRSF11B,TXN	1010 (13)
plicamycin		chemical drug		-1.128	2.7e-07	ABCA1,AVPI1,AXL,B4GALT5,CA9,CAMKK2,CCL2,COL1A1,COL1A2,DNM1,FBXW7,FOXM1,GFRA2,GJB2,HDAC4,HMGCR,HMOX1,HP,HSD11B2,OLFM1,PLAUR,PLXDC1,PRDM1,PRKCD,RAB11FIP1,RASL11B,ROR1,SERPINE1,SERPINE2,SLC40A1,VWF,WNT9A	1110 (21)
JAG1	2.126	growth factor		1.125	2.72e-07	APOD,CCND2,CD86,CLDN1,COL1A1,CYP11A1,DTX1,DUSP5,GADD45A,GATA2,GDF15,JAG1,LAMC2,MMP9,NR2F2,PDGFRB,RUNX2,SPP1,TGFB1,TGFB3,TIMP3,TNC,VIM,WNT4	1076 (21)
mirdametinib		chemical drug		0.383	2.75e-07	ABCA1,BCL2L11,COL15A1,COL28A1,COL5A1,COL6A2,DEPTOR,FBLN5,FN1,KLF2,LAMA5,LAMB1,LAMC1,MERTK,MRC1,OGN,POSTN,TF,TGFB1,TNC,TREM2,TYRO3,VCAM1	837 (15)
MYRF	-0.154	transcription regulator		-0.185	2.75e-07	ANXA6,ARHGEF25,BCL2L11,CCDC149,CEACAM1,Ces2e,CHMP4C,GDF15,HPGDS,KLHL21,MBP,NGEF,NOTUM,PDK4,PLAUR,PLP1,PRDM1,PTPRE,RHOU,SELENOI,SERF1A/SERF1B,SOWAHC,TRAF5
IL12 (family)		group		1.215	2.78e-07	ADAM19,ATF3,BCL2L11,CCL4,CCL5,CCR5,CD274,CD3E,CD4,CD80,CD86,CTH,CXCR6,FCGR3A/FCGR3B,FOSL2,GATA3,GNA15,IL18R1,IL18RAP,IL27RA,IL4,IRF4,IRF8,LEF1,LIF,NFATC2,NFIL3,NRP1,PTPRC,SAMHD1,SELPLG,SH2D1B,SLC2A3,SOCS2,TNF,TNFRSF9,TNFSF10,TNFSF13B,TRIM29	856 (18)
PP1		chemical drug		-1.212	2.78e-07	ANGPT2,BCL2L11,CCND2,CDC6,CXCL16,CXCR4,GJA1,GRIA1,HMOX1,IL1RN,MMP2,PTGS2,SERPINE1,SIRPA,TJP1,TNF,VCAM1	1034 (19)
F7	2.393	peptidase		-1.21	2.78e-07	Ccl2,CLDN1,FOSL1,GADD45A,HBEGF,JAG1,KLF5,LIF,MMP13,MMP14,PLAUR,PTGER2,PTGS2,TNF,VCAM1,VEGFA,ZFP36	792 (16)
TNFRSF11B	-2.492	transmembrane receptor		0.308	2.82e-07	BMP2,Ccl2,COL1A1,IGF1,IL11,MMP9,MSX2,RUNX2,SDC1,SPP1,TNFRSF11A,TNFRSF11B,TNFSF11	1007 (19)
mir-23		microRNA		-0.466	2.9e-07	CELF2,CKS1B,FBXO32,GATM,HK2,HMGA1,HOXB4,HOXD10,IGF1,MMP2,MMP9,PDE8B,PFKM,PRODH,PTK2B,RUNX2,SPP1,SPRY2,TNF	1103 (21)
alendronic acid		chemical drug		1.414	2.9e-07	ALPL,C1S,C3,CCL11,Ccl2,EFNB1,ENPP1,FCGR3A/FCGR3B,FGF2,HMGCR,ITGAM,LBP,MMP9,NLRP1,SPP1,TNF,TNFRSF11B,TNFSF11,VEGFA	1188 (18)
NUP98-KDM5A		fusion gene/product	Inhibited	-2.547	2.93e-07	C3AR1,C5AR1,C5AR2,Ccl6,CDK6,HOXA10,HOXA7,HOXA9,LYZ,MSR1
fevipiprant		chemical drug		-1.424	2.93e-07	CSF1,HPGDS,IL4,NRP1,PRDM1,PTGS2,SERPINE2,TNF,TNFRSF12A,TNFSF11
EWSR1-FLI1		fusion gene/product		-1.284	3.01e-07	ADM,CALCB,CAV1,COL3A1,EDN1,FIBIN,FOXM1,HPGD,IGFBP5,IL11,KAZN,LOXL1,MAP2,MYH10,NREP,NUAK1,PCDH18,PDGFRL,PMEPA1,POSTN,PTPRO,SAMD5,SELENOP,SERPINE1,SLFN5,TNFAIP3,ZFHX4	559 (7)
MDK	3.114	growth factor		1.32	3.1e-07	ACE,CCL2,Ccl2,CSF1,CXCL16,FOSL1,LGALS1,LIF,MYOCD,PLAT,PTN,PTPRC,S100A6,SPP1,TGFB1,TNF	866 (20)
PML-RARA		fusion gene/product		-1.673	3.1e-07	BRCA1,CDKN2A,CYTH4,FGR,H2AX,HK3,HMOX1,JAG1,MYO1F,PSMB10,PSMB8,PSMB9,S100A10,SPI1,TNF,VCAM1	1029 (22)
Sos		group			3.2e-07	ASAP1,BCAR3,CAMK2D,COBLL1,COL16A1,FBLIM1,FLRT2,GM2A,HDAC6,HMMR,HMOX1,HPGDS,HSD3B1,HSPB8,IGFBP5,IRS2,KCNN4,LGALS3BP,MGST1,MMP3,MPZL2,Mt2,MXD1,NET1,NFIL3,Nrg1,PAOX,PLAU,PMEPA1,PTGS2,PTH1R,PXK,RAB11FIP1,RBP1,RGMA,RUNX1,S100A3,SEMA3E,SEMA4D,SIRPA,SMAD7,STX11,TGFB1,TNMD,TPD52,UTRN	1093 (17)
CBX7	3.265	other		-0.435	3.21e-07	AKR1B10,BMP2,CBX2,CBX4,CBX8,CDK6,CDKN2A,CLDN1,CTSS,CYP1B1,GDF15,MMP2,MMP9,PRDM1
TFRC	-0.845	transporter		-1.305	3.24e-07	APAF1,ATF3,ATF5,BCL2L11,CCNA2,CCNB1,CD300A,CDC20,CDK1,COL1A1,F13A1,FAM20C,FTL,GADD45A,GAS7,GGT1,GPX7,HK2,HMOX1,ITGAM,ITGB2,LRRC25,MMP12,MS4A6A,PHGDH,PLD4,PPARG,PTN,SLC2A1,SOX11,TFR2,TGFB3,TGFBR1,TNFRSF12A,TNFSF10,TREML2	563 (11)
HDAC2	-0.257	transcription regulator		-0.302	3.28e-07	AURKA,BRCA1,CAVIN2,CCNE2,CD4,CDKN2A,COL11A1,COL1A1,COL1A2,COMP,CYBB,DPT,FAS,FOXM1,HLA-A,IGF1,LGR6,LIG1,MCM10,MCM3,MCM5,MMP13,MMP27,MMP9,Mt2,MYO1F,NASP,PAX8,PDGFB,PLAU,PTGS2,RRM2,SFRP1,SOX11,SOX9,Sprr2h,Tcam1,TNF,TNFSF10,TPD52	975 (23)
C1QA	6.661	other	Activated	2.249	3.28e-07	C3,C3AR1,C4A/C4B,C5AR1,Ccl2,CD163,CD274,CD68,CD80,MAP2,MERTK,S100A10,SERPINE1,TNF,VIM	941 (15)
ARVib-7		chemical reagent	Activated	3.578	3.28e-07	BIRC5,BRCA1,BUB1,BUB1B,CCNA2,CDC25C,CDCA5,CDKN2A,CENPE,FKBP4,FKBP5,KIF2C,KNTC1,KPNA2,MAD2L1,NUSAP1,PLK1,PTK2B,TPX2,ZMIZ1	709 (7)
ARVib-31		chemical reagent	Activated	3.578	3.28e-07	BIRC5,BRCA1,BUB1,BUB1B,CCNA2,CDC25C,CDCA5,CDKN2A,CENPE,FKBP4,FKBP5,KIF2C,KNTC1,KPNA2,MAD2L1,NUSAP1,PLK1,PTK2B,TPX2,ZMIZ1
HIVEP1	0.463	transcription regulator	Inhibited	-3.162	3.28e-07	CARD11,CD40,FCER1G,IL18,IL1R2,IL1RN,IL33,NFKBID,NFKBIE,PIK3R5,PIK3R6,TGFA,TGFBR1,TLR1,TLR5,TLR8,TNF,TNFAIP3,TNFSF13B,TRAF1	870 (11)
salirasib		chemical drug		-0.367	3.28e-07	ADM,ATF3,BHLHE40,CA9,CITED2,COL5A1,CYP2B6,ENO2,LGALS1,PDGFRB,PLAT,PLAU,PLOD1,SERPINE1,SLC2A1,STC1,TGFA,TGFBR1,TJP1,VEGFA	1189 (23)
CNR1		G-protein coupled receptor		0.647	3.31e-07	ALPL,APOE,BDNF,BIRC5,BMP2,BMP7,CA9,Ccl2,Ccl8,CCNB2,CDK1,CEACAM1,CREB3L3,CYP7B1,ERRFI1,FGF2,FOXM1,GAD1,IGF1,KIF11,KLK7,LAMA1,MDK,MMP13,MSX1,PDGFRB,PLAU,PTGS2,PTK2B,RGMA,S100A6,SIX1,SLIT2,TGFB1,TJP1,TNF,UPK1B,WNT6	945 (22)
NR4A3	-0.412	ligand-dependent nuclear receptor		-0.141	3.44e-07	ADGRE1,ASPN,ATF3,Ccl2,CCN3,CCNB1,CCND2,CD300C,CD5L,CDC20,CEBPA,COL16A1,COL1A1,COL6A1,COL6A2,CTHRC1,DLG2,ELN,Erv3,ESRP2,FBXO32,FN1,GATA3,HSPD1,IFI16,IGF1,IL34,IL4,JAG1,KIF20A,LOXL2,LPIN1,MMP12,MMP2,NGF,NRCAM,PDK4,PDP1,PGR,PTGS2,PTX3,SERPINE1,SERPINE2,SH2D1B,Sorbs2os,Stra6l,TBX6,TGFB3,TMT1B,UCP2	1046 (20)
DPP4	-2.803	peptidase		0.496	3.54e-07	Ccl2,CCL3L3,CCL5,CCNB1,CD86,Cxcl9,DHCR24,FAP,FGF2,IL1RN,MMP14,MMP2,Mx1,PLAU,TGFB1,TIMP2,TNF,TOP2A	1107 (25)
pembrolizumab		biologic drug	Activated	3.308	3.54e-07	B2M,CCL4,CCL5,CCNB1,CD274,CD276,CD4,CD83,CDK1,CMKLR1,CXCR6,HAVCR2,HLA-A,HLA-DQA1,HLA-E,MKI67,PSMB10,PTGS2	393 (7)
Ro31-8220		chemical drug		-0.152	3.54e-07	CCL2,CD55,CLDN1,COL1A1,COL1A2,FN1,HMOX1,ITGA5,MMP2,Mt1,PTGS2,SERPINE1,ST6GAL1,TNFSF10,TNFSF11,TRAF1,TWIST1,VCAM1	828 (18)
PTC-209		chemical reagent		-1.996	3.54e-07	ACTA1,CCDC80,CDKN2A,COL16A1,COL1A1,COL1A2,COL3A1,CRYAB,ELN,HOPX,IGFBP5,LOXL2,LOXL3,MMP2,POSTN,RYR2,SORT1,TNFRSF11B
RANBP3L		other		0.218	3.54e-07	Acp5,ALDH2,ASB4,BGN,DMKN,EPDR1,GLIPR2,GNAO1,HDGFL3,HEBP2,HOXA10,HOXA7,HOXA9,HOXD10,HOXD9,INMT,PARM1,PARVB,SYT17,TSPAN13,UNC5B
APC	-0.689	enzyme		1.422	3.61e-07	B2M,BIRC5,CCND2,CD274,CD55,CDH3,CDK1,CDK6,CLDN1,COL12A1,CTH,CXCL12,DHRS9,DPP4,EDN1,HK2,IGF1,IGFBP5,ITGA2,ITGAM,JAG1,LAMB1,LFNG,LPL,MMP3,MMP9,Nrg1,PARD3,PDK4,PPARD,PRKCB,PTGS2,PYY,SGK1,SOX9,SPP1,TIMP3,TJP1,TNF,TNFRSF11B,TNFRSF12A,TNFSF11,VEGFA	1184 (25)
PAX3-FOXO1		fusion gene/product		0.459	3.61e-07	ABAT,ACTA1,ADRA2A,ANLN,AURKA,AXL,BUB1,CACNA2D1,CCND2,CD276,CDC20,CDK1,CHD7,CSF1,CXCR4,DAPK1,DBI,DDAH2,DHFR,EDIL3,EPB41L3,FABP5,FDFT1,FGFR2,FLNC,FOSL1,GREM1,HMOX1,HSP90AA1,HSPA1A/HSPA1B,IER3,IGFBP5,IMPA2,INPP1,IRS1,ITGA5,JARID2,KLF5,Ly6a (includes others),MEOX1,MEOX2,MYH10,NFIB,NRCAM,OGN,PRC1,PRRX1,PRSS23,RRAS2,SDC1,SGO1,SHB,SMPDL3A,SPP1,ST3GAL5,SUV39H1,TCF7L2,TIMP2,TOP2A,TPX2,VIM	922 (13)
NEUROG1		transcription regulator		-0.853	3.67e-07	ADD3,ASS1,C1S,C3,CAVIN2,CCND2,CDK5R1,CFH,COL3A1,EPAS1,FAP,FN1,GASK1B,GREM1,LCP1,LRIG1,MFAP4,MMP9,SERPINF1,SLC43A3,SQOR,TMEFF2	574 (7)
MMP1		peptidase		1.237	3.67e-07	BDNF,BRCA1,CCNE1,CDKN2A,CXCL12,FGFR2,FN1,IGF1,MMP9,MYOCD,NGF,PDGFA,PLAU,PLTP,PTGES,PTGS2,RUNX2,SERPINE1,TGFB1,TGFBR1,TNF,VIM	705 (19)
lomustine		chemical drug		0.853	3.67e-07	A2M,ASNS,C4A/C4B,CD14,CP,FBLIM1,FCGR2A,FXYD5,IER3,ITGB4,LAMC2,MCM3,PLA1A,PSMB8,Pvr,RCN1,RFTN1,S100A10,SPP1,TGIF1,TNFRSF12A,VIM
sunitinib		chemical drug		-0.076	3.68e-07	ANGPT2,BCL2L11,BIRC5,CCND2,COL1A1,COL5A1,COL6A1,COL8A1,CXCR4,FN1,ITGA1,ITGA3,ITGA4,ITGAL,ITGB2,LAMB1,LAMC1,MMP9,PDGFB,RBP1,RUNX1,TIMP2,TNC	774 (20)
selumetinib		chemical drug	Activated	2.069	3.68e-07	BCL2L11,BIRC5,CD274,CDK5R1,EPHA2,FGFR2,FGFR3,FGR,FOSL1,FOSL2,INSRR,ITGA2,LYN,MATK,MELK,MERTK,MITF,PKDCC,RET,RUNX2,SLC2A1,TREM2,TYRO3	1126 (20)
PTPN6	4.613	phosphatase	Inhibited	-2.085	3.68e-07	BIRC5,Ccl2,CCL3L3,CCR7,CD86,CDK6,CDKN2A,CHEK1,CYBB,DHFR,FN1,IGHM,IL4,ITGB2,LYN,MMP2,MMP9,PTPN6,SUB1,TCF7L2,TDP2,TNF,VIM	803 (18)
metformin		chemical drug		-0.092	4.14e-07	AATK,ABCA1,ABCG1,ADGRE1,ADIPOR2,ALDH1B1,ANGPTL4,ATF3,BMP2,CAV1,CCL2,CCND2,CCNE1,CCR7,CD274,COBLL1,COL3A1,CXCL12,CYP11A1,CYP1B1,CYP2B6,DHFR,DUSP5,EDN1,ENC1,ERN1,FAS,FN1,FOXM1,GADD45A,GAS6,GDF15,HMOX1,Ifi47,IGF1,IL1RN,IRS1,ITGB4,JCHAIN,MICALL1,MMP9,NUPR1,PERP,PFKM,PGR,PLAGL1,PLIN2,PPARG,PPM1D,PTGS2,PTPN11,RAP2B,RTN4RL1,RUNX2,SELENOP,SERPINE1,SERPINF1,SLC2A1,SLIT2,SORT1,SPP1,TDO2,TGFB1,TNF,Tnfsf9,UC…	852 (19)
pristane		chemical toxicant		0.939	4.16e-07	Ccl2,CCL3L3,CCL5,CD86,CDKN2A,FN1,IFI16,IL4,IRF5,IRF8,Ly6a (includes others),MRC1,Mx1,PTGS2,TGFB1,TLR3,TNF,TNFSF13B,VIM	939 (17)
EP400	-0.589	other	Inhibited	-2.376	4.21e-07	CCNA2,CDC20,CDC6,CDKN2A,CENPF,E2F2,E2F7,E2F8,FOXM1,MAPK12,MCM3,MCM4,NEK2,PLK1,PPARG,SGO1,SKA1	329 (7)
SAA1		transporter	Activated	2.684	4.21e-07	ALPL,BGN,CCL11,Ccl2,CCL3L3,CCL4,CCL5,CEBPA,IL1RN,MMP13,MMP2,MMP3,MMP9,MRC1,PPARG,TNF,TNFSF11	793 (14)
chloropromazine		chemical drug		-1.728	4.21e-07	CD83,CYP2B6,CYP4F2,DEPP1,DHCR7,FDFT1,GDPD3,HMGCR,HPN,IL18,LDLR,LSS,MSMO1,SLC2A3,SQLE,SREBF2,TNF	776 (16)
MKNK1	1.305	kinase		1.793	4.37e-07	AIM2,ANGPTL4,BAG3,CDKN2A,Cdsn,CFH,CP,CRMP1,CTH,CYRIA,Dnm3os,E330013P04Rik,FLNB,GNAO1,HSPA2,IFI16,IFRD1,ITM2A,KCTD12,KIF5A,LAMB2,LAMC1,MALAT1,MMP3,MMP9,MYO5A,MYO6,NRCAM,NREP,NUP210,PDK4,PLTP,PLXNB2,PRKAR1B,RUFY4,SFRP1,SPARCL1,SPRY2,TF,THRA,TNF,VIM	578 (6)
arachidonic acid		chemical - endogenous mammalian		-0.18	4.37e-07	ABCA1,ABCG1,ACSL4,BCL2A1,CD36,CD40,CD80,CD83,CD86,COL1A2,EDN1,FAS,FOSL1,HMOX1,LDLR,MMP13,MRC1,PLAU,PLTP,PPARG,PRKCB,PTGES,PTGS2,SPP1,TNF,TNFRSF9,TNFSF11,UCP2,VCAM1,VIM	804 (17)
nelfinavir		chemical drug		1.395	4.5e-07	A530084C06Rik,AKNA,APOBR,ARHGEF2,ASNS,ATF3,ATP2A3,CEBPA,CTH,DENND2D,GPT2,HHIPL1,HMOX1,JAG1,LONRF1,MEGF10,MMP9,NFIL3,NNMT,NUPR1,PPARG,PPP1R15B,SLC6A9,SLC7A11,TNFRSF11B	884 (17)
SPHK1	-4.079	kinase		-1.012	4.61e-07	BCL2L11,Ccl2,CCL22,CCL5,CDKN2A,COL1A2,CTTN,ERN1,FN1,GCH1,IL33,Mx1,PTGES,PTGS2,SERPINE1,SLC2A1,SPHK1,TNF,TNFSF13B,TRAF1	1173 (17)
AIP	-0.029	transcription regulator		1.155	4.61e-07	ADGRG6,BIRC5,C3AR1,CDKN2A,CMKLR1,CX3CR1,CYP1B1,CYSLTR1,NPY1R,P2RY14,PDE1B,PDE3A,PDE8B,PLAGL1,PRKCD,PROKR1,RASGRP1,RET,RGS16,RGS18
SENP1	-0.205	peptidase		1.881	4.61e-07	Ccl9,CDH3,CRMP1,CTSD,CYBB,GREB1,LAMA5,LDLR,MMP14,MMP2,MMP9,MYLIP,PPARG,SDC1,SDC3,STAT5A,UCP2,VEGFA,VEGFB,VIM	974 (21)
BTNL2		transmembrane receptor	Activated	2.041	4.75e-07	ACSBG1,CD74,CHD7,CNN3,CYP2S1,DAPP1,FGL2,FGR,GJB2,GPR34,Hspa1b,IFNGR1,IGHM,IL4,ITIH5,KCNK6,LDLRAD4,MBNL3,MXD1,PLXDC1,RALGDS,TGFBR1,TNF,TNFSF10	823 (10)
ETS2	-0.814	transcription regulator	Activated	3.774	4.75e-07	ANPEP,BRCA1,CDKN2A,CTSB,HMOX1,HPGD,HPSE,ITGA2B,LYZ,MKX,MMP13,MMP3,MMP9,MSR1,PLAAT3,PLAU,SPP1,SYK,TDP2,TFEC,Tlr13,TLR9,TNF,TNFSF11	1146 (21)
PAK2	-0.602	kinase	Activated	2	4.84e-07	ASS1,GADD45A,H2AX,HBEGF,HMGA1,IFI16,IGF1,IGFBP5,LDLRAP1,PGR,PLAUR,PRKCI,S100A6,SMAD7,SMAD9,WRN	1142 (17)
lisinopril		biologic drug		-0.771	4.84e-07	ACE,ACTA1,Ccl2,CYBB,Ifi47,ITGB2,LDLR,MMP2,MMP8,MMP9,PDGFA,PDGFRB,S100A6,TGFB1,TNF,VEGFA	704 (16)
TCF		group		0	4.91e-07	ADGRG2,ALDH1A1,ALDH3A2,APOD,ARL4A,CEACAM1,CRYBG1,DIO2,DPEP1,F13A1,FGF18,GAD1,GJA1,INHBB,IRS1,ITGA1,LEF1,LMO2,MME,MMP2,MSX2,NRCAM,PTGS2,RCN1,SERPINE1,SLC6A2,SOX9	773 (11)
CD28	3.582	transmembrane receptor		0.722	5.17e-07	BCL2A1,BHLHE40,BIN1,CCL4,CCND2,CCNE1,CCR5,CD274,CD28,CD3E,CD80,CD86,CDK6,CENPF,CRLF2,CXCR4,CXCR6,DUSP14,EBI3,FCER1G,FYB1,GATA3,H19,HAVCR2,HIVEP3,HK2,HLA-DQB1,HSPA1A/HSPA1B,IFNGR1,IGFBP5,IGFBP6,IL10RA,IL10RB,IL18R1,IL21R,IL27RA,IL4,IL7R,IRF4,IRF8,ITGA4,ITGAL,KLF2,LCP1,LSP1,LTBP1,MMP2,MSLN,MSR1,Mx1,NAIP,NAMPT,NFATC2,ORAI1,ORAI2,PCYOX1,PPA1,PRDM1,PTGER4,PTGS2,SLC7A1,SOCS1,SOCS2,STIM1,TNF,TNFAIP3,TNF…	1003 (16)
AGTR1	1.556	G-protein coupled receptor		-0.303	5.17e-07	AGT,CCL5,CCR7,COL3A1,CP,CYBA,EDN1,FN1,GSTM5,HMOX1,MGST1,OLR1,PTGS2,SERPINE1,SGK1,TGFB1,TGFB3,TNF	722 (19)
LMK-235		chemical reagent		0.653	5.3e-07	AGT,ANO1,CD53,FAM20C,HLA-DMA,HLA-DMB,IGSF11,IL27RA,NCKAP1L,NECTIN1,NOTUM,PDGFB,SELPLG,STAT5A,VSIR
FRS3	1.765	other	Activated	2.828	5.42e-07	CCL2,CCL3L3,CCL4,Ccl6,Ccl9,CXCL12,IGF1,IL18	875 (12)
ITGA4	2.411	transmembrane receptor		1.228	5.42e-07	IL1RN,ITGA4,ITGA5,MMP2,MMP9,RAC2,TNF,TNFAIP3	1040 (21)
AEBP1	1.374	peptidase		-1.348	5.42e-07	ABCA1,ABCG1,APOE,Ccl2,CD36,COL1A2,NR1H3,PPARG	867 (11)
FOXC1	4.792	transcription regulator		1.057	5.43e-07	ALPL,B2M,BCL2L11,CALML5,COL1A1,CXCL12,CXCR4,E2F2,FGFR3,GATA2,HLA-DQB1,IFNAR2,IFNGR1,ISG20,ITGBL1,KLF2,KLF5,LFNG,MAFB,MAFF,MMP13,MMP9,MSX2,NFATC4,OMD,OSR2,PLOD1,PSMB8,PTAFR,RSPO3,RUNX1,RUNX2,SAMHD1,SERPINE1,SOX9,SP7,SPP1,TNFSF11,TRIM14,VILL	995 (21)
CD38	1.977	enzyme		0.31	5.43e-07	ANXA6,ASNS,ASS1,CCL22,CCND2,CCNE1,CD86,CITED2,COL1A1,CSF2RB,CYBB,EIF4EBP1,FGL2,FN1,GLIPR2,HMMR,IL1R2,JCHAIN,LFNG,NABP1,NEK2,NFIL3,PKIB,PRDM1,PYCR1,RASGRP2,RBPMS,RRAS2,S100A6,SDC1,SEMA4A,SKA1,SLC2A1,SOCS1,SOCS2,TGFB1,THY1,UCK2,VCAM1,VIM	987 (19)
lactic acid		chemical - endogenous mammalian		1.201	5.53e-07	ABCC3,AHNAK,ASIC3,ATOH8,B4GALT6,CCL2,CD274,CLEC4E,COL22A1,COL3A1,COL6A2,CXCL12,DKK3,ENC1,FN1,GDF15,HK2,HMGB2,HSPD1,IGF1,IGFBP5,LAMA5,MEGF10,MFAP4,MMP9,MRC1,NKAIN1,NRCAM,NREP,OLFM1,PCDH17,RCN3,SERPINE1,SLC6A2,SOX9,SPARCL1,STAT5B,SYT11,SYT9,TLE2,TMEM132A,TNFRSF12A,TXN,VGF	1067 (21)
NOTCH3	1.172	transcription regulator		-0.01	5.83e-07	APOD,BIRC5,COL15A1,COL3A1,COL5A1,COL5A3,COL6A2,COL8A1,DES,DLGAP5,DTX1,EPAS1,FN1,ITGA1,ITGA11,ITGA3,ITGAX,MMP9,MSI1,MSR1,PBX1,PDGFRB,PTX3,VEGFA,VIM	811 (17)
MACROH2A1	-0.189	other		-0.75	5.83e-07	ABCA1,CCND2,CD36,CDK5R1,CITED2,CTHRC1,EDN1,FGD3,FN1,GADD45A,HIF3A,IFNAR2,IL16,IRS1,LPL,PLAU,PPA1,PPARG,PTPRO,SERPINE1,SLC2A1,SLC7A2,SOCS2,TNFSF12,TWIST1	394 (6)
PTHLH	0.703	other		1.108	5.83e-07	Acan,ADAMTS7,Ccl2,CDK1,CDKN2A,FN1,FOSL2,HAPLN1,HSPA1A/HSPA1B,IGF1,IL11,LEF1,MMP13,MMP9,MSX2,PLAU,PTGS2,RUNX1,RUNX2,SERPINE1,SOX9,TNC,TNFRSF11B,TNFSF11,VEGFA	1159 (23)
folic acid		chemical - endogenous mammalian		1.027	5.83e-07	BDNF,Ccl2,CCL5,CERS6,COL1A1,COL3A1,CYBB,DNMT1,FN1,FZD1,HDAC4,HDAC6,LGALS1,MMP2,MMP9,MSI1,NLRP3,PTH1R,PYCARD,SFRP1,TGFB1,TNF,VCAM1,WNT4,WNT6	997 (16)
inosine		chemical - endogenous mammalian		1.114	5.91e-07	A2M,AIF1,C1QA,C1QB,C1QC,C1S,C3,C4A/C4B,CCL3L3,CD68,DPP4,EIF4EBP1,FTL,LCP1,LGALS3BP,Ms4a6b,Mt1,TNF,VIM
ABCB4	5.508	transporter	Inhibited	-2.625	5.91e-07	ABCD2,Ccl2,CCR1,COL1A1,COL1A2,CXCL14,DES,FN1,H19,MMP13,MMP2,MMP9,PDGFA,PDGFRB,SERPINE1,SPP1,TGFB1,TNFAIP3,VIM	1036 (19)
taurocholic acid		chemical - endogenous mammalian		-0.209	6.19e-07	ACE,ADGRF4,ANPEP,APOD,ATF3,CCL2,Ccl2,CCL5,CD74,CREG2,CRIM1,EFNB3,IL34,IL7R,LIPG,LTBP1,LTBP4,MMP11,PLXNC1,PRSS12,PTGS2,PTPRS,SEC23B,SERPINE1,SERPINE2,STC1,TNF,VEGFA,VEGFB	946 (23)
glycodeoxycholic acid		chemical - endogenous mammalian		-1.272	6.21e-07	ACE,ADGRF4,ANPEP,APOD,CCL5,CD74,CREG2,CRIM1,EFNB3,HPGD,IL34,IL7R,LIPG,LTBP1,LTBP4,MMP11,PLXNC1,PRSS12,PTPRS,SEC23B,SERPINE1,SERPINE2,STC1,VEGFB
RBL1	-1.314	transcription regulator	Activated	3.511	6.21e-07	AURKB,BCL2L11,CASP4,CCNA2,CCNE1,CDC6,CDK1,CDKN2A,CRADD,DDB1,DHFR,FAS,FGF2,MCM10,MCM2,MCM3,MCM5,NEK2,PLK1,RRM1,RRM2,SFRP1,TNF,VEGFB	1094 (20)
IRF7	-0.978	transcription regulator	Activated	4.199	6.22e-07	CALHM6,CASP4,Ccl2,CCL5,CCRL2,CD40,CD80,FCGR1A,FZD1,IFI16,Ifi47,IFITM2,Igtp,IL33,IRF5,IRF8,IRGM,ISG20,ITGAM,ITGAX,Ly6a (includes others),MICB,Ms4a4c (includes others),Mx1,NAMPT,PHF11,PLAC8,PSMB10,PSMB8,PSMB9,SOCS1,TAP2,TLR8,TMPO,TNFAIP8,TNFSF10,TNFSF13B,TRAF1,Trim30a/Trim30d,TRIM5,ZBP1	762 (19)
MAP3K14	2.169	kinase	Activated	3.29	6.23e-07	ADGRE1,Ccl2,CCL5,COL11A1,COL1A1,COL1A2,COL3A1,COL5A1,COL6A3,FAS,FN1,GADD45A,IL1R2,IL4,IL7R,MMP9,NFKBIE,NR1H3,PTGS2,SIX1,TGFBR1,TNF,TNFAIP3,TNFAIP6,TNFSF10,TNFSF13,VCAM1	855 (13)
PRELP	3.502	other			6.28e-07	COL1A1,COL6A1,CSF1,FGF18,FGFR3,FLT4,FN1,IRS1,ITGA2,ITGA2B,ITGB4,PDGFB,PDGFD,PIK3AP1,SPP1,TNXB,VEGFA	407 (7)
ADCYAP1		other		-0.547	6.38e-07	ADD3,AGTR2,ARHGEF25,BCAM,BDNF,Ccl2,CCL3L3,CCL4,CCL5,CCNA2,CD40,CD80,CD86,CNN3,COL3A1,COL5A1,DIO2,EDIL3,EPHA2,FGFR2,Fndc1,FST,GATA3,GPC3,GREB1,GREM2,HAPLN1,Hmgn2 (includes others),IER3,ITGAM,KCNN4,LAMA1,LUM,MAN1A1,MCM2,MME,NFATC2,NPY1R,PLAGL1,POSTN,PRDX6,S100A10,SERPINE2,SERPINF1,SEZ6L,SLC1A3,SLC2A1,TMPO,TNF,TSHZ1,UCP2	820 (16)
ZNF281	0.416	transcription regulator		-1.886	6.4e-07	ADAM19,BLM,CCL11,CCL2,CCL22,CCL3L3,CCL4,Ccl6,Ccl8,Ccl9,COL1A1,CXCR4,CXCR6,FANCD2,FN1,GADD45A,IL11,OSM,PTGS2,SERPINE1
PRKD1	-0.806	kinase	Activated	3.218	6.5e-07	Acp5,BIRC5,CCL11,Ccl2,CCL3L3,CCL4,CCL5,CCND2,CD86,Cxcl9,CYP11B2,ERN1,LOXL3,LPL,MMP2,MMP3,MMP9,SP7,TNF,TNFAIP3,TNFRSF11B,TNFSF11,VCAM1	860 (14)
nitric oxide		chemical - endogenous mammalian		1.735	6.55e-07	ACE,APAF1,ATF3,BIRC5,Ccl7,CDKN2A,CTSH,CXCL12,EDN1,FAS,FGF7,GADD45A,HMOX1,HPGDS,HSP90AA1,IER3,IL18,IL4,IL7R,MGST1,MKI67,MMP13,MMP2,MMP9,Mt1,Mt2,PPM1D,PTGS2,SGK1,SLC23A2,SPP1,TIMP2,TIMP3,TNF,TNFSF13,TNFSF13B,VEGFA,WT1,ZFHX3	1092 (16)
streptozocin		chemical drug	Activated	2.75	6.64e-07	ADIPOR2,ALDH3A2,ALPL,ANGPT2,ATF3,CACNA1A,Ccl2,CCL3L3,CCL5,CD163,CD36,CD68,CEBPA,COL12A1,COL1A1,COL3A1,CXCL12,DPP4,FAS,FBXO32,FN1,GREM1,HMOX1,HSD11B2,HSPD1,IGF1,IL4,IRS1,IRS2,JAG1,LPL,MAFB,MMP2,MMP9,MSR1,NCF1,PDK4,PF4,PPARD,PPARG,PTGS2,RPS6KA6,RUNX2,SERPINE1,SLC1A3,SLC2A1,SLC2A3,SLC6A12,SLC6A2,SLC7A11,SLC7A2,SOD3,SPP1,TCF7L2,TGFB1,TGFBR1,TLR2,TNF,TRPC3,VCAM1,VEGFA,VIM	1017 (21)
Go 6976		chemical drug	Inhibited	-2.119	6.66e-07	ABCA1,ACTA1,BMP2,Ccl2,CCL4,CCL5,CD55,CD83,CYBB,FN1,HDAC5,HMOX1,ITGA5,MMP2,MMP9,PTGS2,SP7,STC1,TNF,TNFRSF9,TRAF1,VCAM1	804 (17)
concanavalin a		chemical drug	Activated	4.199	6.7e-07	BCL2A1,BCL2L11,CASP1,CCL11,Ccl2,CCL3L3,CCL4,CCR2,CD3E,CD86,Cxcl9,EBI3,FAS,GATA3,HSPB2,HTR1B,IL18,IL18BP,IL1RN,IL4,IRF4,ITGB2,LGALS1,MMP14,MMP9,NFATC2,NGF,PRDM1,PTGS2,PTPN7,SPP1,TGFB1,TLR3,TNF,TNFSF10	677 (15)
ARNT2	-0.374	transcription regulator	Activated	2.654	6.71e-07	ABCG1,ANGPT2,ANGPTL4,APOE,CCR1,Cd52,CD86,CDH3,CELF2,CMKLR1,COL11A1,COL12A1,COPZ2,CPXM2,CYBA,FCGR2A,GATA2,GSTA3,H2-K2/H2-Q9,H2-Q5,HLA-A,IFI16,LCP1,LRRFIP1,MSC,NFATC2,NGEF,PKIB,PLP1,POSTN,Prl8a2,RGS10,RYR2,SELENBP1,SLC2A1,SLC2A3,Sp100,SYT9,TCF7L1,THRB,TNF,TNFRSF9,Tnfsf9,TYROBP,VEGFA,ZDHHC14
MYOC	7.873	other		-0.02	6.88e-07	CHRDL1,EBF3,EPHA2,FBXO32,FN1,HOXA7,IGFBP5,LAMB1,LAMC1,MBP,MFAP2,NOL3,PGR,PLP1,PLXNC1,PRKCB,PTGER4,RAB27B,RUNX2,SFRP1,SLC2A3,SLC7A11,SOX11,SPP1,STC1,TGIF1	1109 (22)
A1BG		other			7.07e-07	APBB1IP,ATF3,CDKN2A,CSF3R,FES,FTL,HCK,NUPR1,PSMB10,SPI1
TERT		enzyme		-0.356	7.1e-07	ASAP1,ASNS,ATF3,B2M,BIRC5,Bst2,CAV1,CCL11,CCL2,CCL5,CCNE1,CDKN2A,CHEK1,COLQ,CSF1,CTSC,Cxcl9,FGF2,GATA6,IFI16,IL4,IQGAP2,ISG20,LIPG,MMP14,MMP2,MMP3,MMP9,Mx1,PDGFC,PF4,PLTP,PRSS23,PSCA,PSMB8,PTGS2,RASA3,RRM2,SPON1,SPP1,TACC3,TNF,TWIST1,UBASH3B,VIM	788 (20)
B4GALNT1	-1.21	enzyme	Inhibited	-2.961	7.39e-07	C1QA,C1QB,C1QC,C3,C3AR1,C4A/C4B,C5AR1,TNF,VEGFA
NSUN6	-0.679	enzyme		-0.5	7.4e-07	AXL,CAVIN2,CDC20,CRIM1,DDAH1,EMP2,FGF2,GAS6,HEXB,HMMR,ITGB2,PHGDH,SCHIP1,SERPINE1,SGK1,TOP2A
GJA1	-3.481	transporter		-0.794	7.4e-07	BMP2,CCL2,CCN3,CD40,CDKN2A,FGFR3,GJA1,GJB2,MBP,PTGS2,SPP1,TJP1,TNF,TNFRSF11B,VEGFA,VIM	1309 (27)
IGFBP3	-0.21	other		0.147	7.4e-07	CCL11,CCL3L3,CCL4,CCL5,CD38,CDK1,IGF1,IL4,LYVE1,MMP13,MMP2,SERPINE1,THBS2,TNC,TNF,VCAM1	945 (18)
KRT17		other		1.273	7.4e-07	CCL11,CCL22,CCL3L3,CCL4,CCL5,CCR1,CCR5,CLEC7A,IL4,MMP13,MMP3,MMP9,SPP1,TJP1,TNF,VIM
glucocorticoid		chemical drug		-0.417	7.44e-07	AGT,BCL2L11,BDNF,CCL2,CCL5,CD163,CD74,CD79B,CLEC11A,CLIP2,COL1A1,CSF1,CXCR4,CYP11A1,CYP2B6,EDN1,FAS,FN1,GCH1,HMOX1,HSPB2,IGHM,IL10RA,IL11,IL16,IL18,IL1R2,IL1RN,IL4,INPP5D,IRF8,LAT2,LPIN1,LPL,MMP13,MMP3,MMP9,Mt1,NCF1,NGF,NOD1,OGN,Orm1 (includes others),PER1,PLAT,PPARG,PTGS2,SERPINE1,SGK1,SPP1,STC1,STX11,TDO2,TGFB1,TLR2,TNF,TNFRSF11B,TNFSF11,VCAM1,VEGFA,VIM,ZBTB16	764 (14)
NPR1	1.251	enzyme	Inhibited	-2.995	7.47e-07	ACE,ACTA1,AGT,Bst2,Ccl2,CELA1,COL1A1,COL3A1,FN1,MMP2,MMP9,NFIL3,SERPINE1,SLC9A1,TGFB1,TGFB3,TGFBR1,TNF	858 (18)
NUP98-DDX10		fusion gene/product		-1.886	7.47e-07	A2M,C3AR1,C5AR1,C5AR2,Ccl6,CDK6,CLEC7A,HOXA10,HOXA7,HOXA9,HOXB3,HOXB7,LYZ,MSR1,NDRG2,PTGS2,ZFHX3,ZNF521
GSN	-0.768	other		1.835	7.81e-07	ACTA1,COL1A1,COL3A1,FN1,MMP13,MMP2,PLAU,PLAUR,POSTN,SOX9,TGFB1,TNF	1221 (24)
ITGA11	5.051	other	Activated	2.891	7.81e-07	COL1A1,COL8A1,DES,FN1,IGF1,MMP13,MMP14,MMP3,PDGFRB,SPP1,TGFB1,TNC	529 (7)
26s Proteasome		complex		-1.948	8.01e-07	APAF1,ATF5,ATP6V1H,BAG3,BCL2L11,BHLHE22,BMP2,CCL2,CCNA2,CCNE2,CD68,CDC6,CDK1,CENPE,CTSA,CTSB,CTSD,EXO1,FOSL1,GCH1,GRIA1,H2AX,HBEGF,HMGB2,HSD3B1,HSPB8,MAD2L1,MICB,MMP12,PGR,PTGS2,STAT5A,TNFSF10,TOP2A,ULBP1,UVRAG,VIM	1226 (24)
SYVN1	-1.51	transporter		-0.542	8.01e-07	ABCC3,ACP2,ACSL3,ANO10,ASF1B,AXL,BHLHE40,CDA,CTPS1,CYP1B1,DIO2,EPHA2,ERN1,FAS,HLA-A,IFITM2,IGHM,IGKC,IL18,IL7R,ITGA3,ITGB4,KCNN4,LGALS3BP,OLR1,PPP1R15B,SLC2A1,SLC2A3,SLC39A10,SLC43A3,SLC6A6,SLC7A2,TLE5,TMEM106B,TRERF1,UNC13D,VIM
TGFB2-AS1		other	Inhibited	-3.281	8.09e-07	ALDH1A1,ANGPTL2,ARRDC4,BATF,BIRC5,CCR1,CDKN2A,CP,CTSB,CTSH,GMFG,GNAI3,HFE,HOXC9,LUM,MARCHF1,MN1,PDP1,PMEPA1,SELENOP,SMAD9,TBX15,TCF7L1,TGFBR1	609 (7)
SRSF1	-0.617	other	Inhibited	-3.186	8.09e-07	ADGRE1,AURKA,AURKB,BIRC5,Ccl2,CD274,COL1A1,COL6A1,EIF1AX,FN1,KARS1,LOXL2,MMP13,NARS1,PLK1,RRM2,SERPINE1,TGFB1,TLR9,Tmsb4x (includes others),TNFAIP6,VEGFA,VIM,WARS1	999 (18)
FGF7	4.048	growth factor		1.916	8.09e-07	ABCC3,ADSS2,CAD,CDKN2A,CEBPA,CLCN2,COL1A1,CSF1,FABP5,FGFR2,FOXM1,MMP13,MMP2,MMP9,Nrg1,PLAU,PTAFR,RUNX2,S100A10,SDC1,SERPINE1,SPRY2,TGFB1,VEGFA	1009 (18)
IRAK3	-1.298	kinase		0.991	8.37e-07	BCL2A1,CASP1,Ccl2,CCR2,CD274,COL1A1,INPP5D,IRF5,NLRP3,PYCARD,SOCS1,TGFB1,TNF,TNFAIP3,VIM	882 (18)
PAX7		transcription regulator		-0.279	8.56e-07	ABCA1,ASS1,ATP11A,C1QTNF3,CAMK1D,CNTFR,CXCR4,DEPTOR,FAM107B,GCH1,KCNK2,MSLN,MYO1D,NFIX,OLFM1,PARM1,PLAGL1,PPARG,PRRX1,PRSS23,RASA3,SEMA3E,SYNE2
glycochenodeoxycholate		chemical - endogenous mammalian		-1.224	8.76e-07	ACE,ADGRF4,ANPEP,APOD,BCL2A1,BIRC5,CCL5,CD74,CREG2,CRIM1,EFNB3,HPGD,IL34,IL7R,LIPG,LTBP1,LTBP4,MMP11,PLXNC1,PRSS12,PTPRS,SEC23B,SERPINE1,SERPINE2,STC1,VEGFB	883 (14)
NEDD9	-1.656	other		-0.576	8.76e-07	ACSS3,ADM,ALOXE3,AOAH,AURKA,BHLHE40,BMP2,CA9,CACNA1G,ERRFI1,GDF15,ITGA2,LRRTM1,MMP14,MMP2,MMP9,NAAA,PAX8,PLAC8,PLIN2,SERPINE1,SLC2A1,STC1,TF,TPPP3,VIM	904 (16)
SPIB		transcription regulator	Activated	2.405	8.77e-07	APOE,ATF3,BLNK,Bst2,BTK,CCR2,CCR5,CD300C,CD80,CD86,CLEC10A,GEM,GNA15,HSPA1A/HSPA1B,Hspa1b,IL18,IRF4,LILRB3,LRRFIP1,MARCHF1,NAV2,NET1,P2RY12,P2RY6,PRDM1,SLAMF9,TENT5C,TNFRSF11B
SLC9A3		ion channel			8.87e-07	B2M,CCL5,CD74,CELA1,Ifi47,Igtp,IRF8,Mt1,Mt2,PSMB8,PSMB9,Saa3,TAP2	676 (7)
POSTN	4.216	other	Activated	3.432	9.24e-07	Ccl2,FN1,LOXL1,LOXL2,LOXL3,MMP13,MMP2,MMP9,PDGFA,PDGFB,PTN,RUNX2,SP7,SPP1,TGFB1,VEGFB,VIM	1087 (20)
MM-589		chemical reagent	Inhibited	-2.274	9.24e-07	ACTA1,CCDC80,COL16A1,COL1A1,COL1A2,COL3A1,CRYAB,ELN,HOPX,IGFBP5,LOXL2,LOXL3,MMP2,POSTN,RYR2,SORT1,TNFRSF11B
TET3	0.426	enzyme	Inhibited	-3.578	9.55e-07	ADAMTS9,ADGRE1,ATF3,CCL2,Ccl2,CCL22,CCL5,Ccl7,CCND2,CCR1,CCR2,CCR5,CD68,CD86,CDKN2A,Cxcl9,EPAS1,FOSL1,GJB2,KARS1,LEF1,MRC1,MSR1,SMAD7,TBX6,TGFB1,TLR7,WNT10A,WNT4	604 (14)
ADGRF5	-0.256	G-protein coupled receptor	Inhibited	-2.63	1.02e-06	Ccl2,CCL3L3,CSF1,IL1RN,MMP2,MMP9,TNF	742 (17)
INS		other		-1.568	1.04e-06	Acan,ADM,AGT,ALDH3A2,ANO1,Ccl2,CD36,CITED2,DEPTOR,EDN1,EIF4EBP1,ERRFI1,F7,FADS3,FAS,FOSL1,FOSL2,HMGCR,IER3,IGF1,IGFBP5,IGKC,IRS1,IRS2,LPL,NR1H3,PLIN2,PPARG,PTGS2,RASL12,RDH10,SLC1A3,SLC2A1,SMPD1,SOX9,SREBF2,TGFB1,Tmsb4x (includes others),TNF,VEGFA	1156 (24)
FGF21		growth factor		-1.577	1.05e-06	ASNS,CD68,COL1A1,COL3A1,DIO2,ERN1,FAS,FGFR2,GHR,HMGCS2,IGF1,IRS2,ITGAM,LDLR,MMP2,MMP9,MYLIP,PDK4,PHGDH,SERPINE1,SLC2A1,TGFB1,TNF,VIM	1056 (20)
minocycline		chemical drug	Inhibited	-3.31	1.05e-06	ACE,ADGRE1,ATF3,BDNF,CASP1,Ccl2,CCR2,CD163,CD86,CYBB,GATA3,GJA1,IL18,IL4,ITGAM,ITGAX,MBP,MMP2,NGF,PDGFB,PTGS2,RGMA,TNF,VCAM1	805 (15)
SCARB1	-0.691	transporter		-0.536	1.06e-06	ABCA1,ABCG1,APOD,APOE,CCL2,CCL5,CD68,FBXO32,HMGCR,IL1RN,LDLR,NLRP3,PTGS2,SESN1,SPP1,SREBF2,TNF,VCAM1	1069 (21)
2-bromoethylamine		chemical reagent		1.496	1.06e-06	A2M,C4A/C4B,CD14,CP,FBLIM1,FCGR2A,FXYD5,IER3,LAMC2,MCM3,MRC1,Ms4a6b,PLA1A,S100A10,SPP1,TGIF1,TNFRSF12A,VIM
DNMT3B	-0.815	enzyme	Inhibited	-2.994	1.11e-06	ABCD1,ACTA1,CACNA1C,CCL5,CD36,CDC25C,CDK1,CDKN2A,CYP1B1,EPDR1,ESRP2,FGF2,FGFR3,GLT8D2,GRK3,HLA-DQB1,IRF5,ITPR2,KDELR3,LONRF1,MAPRE3,MGST1,MYL4,MYL9,NFATC2,PLAAT3,PRKAR1B,PRKCB,PRRC2C,PSEN2,PTN,RCAN2,RGS16,RYR2,SFRP2,SFRP5,SLC16A2,SLC7A11,TIMP3,TNF,TRPC3,YOD1	902 (12)
SAA		group	Activated	3.632	1.11e-06	BCL2L11,CCL2,Ccl2,CSF1,IL1RN,IL33,IRF4,MMP13,MRC1,NLRP3,PTGS2,Saa3,TFPI,TLR2,TNF,VCAM1	968 (17)
miR-139-5p (miRNAs w/seed CUACAGU)		mature microRNA		1.816	1.11e-06	HK2,MCM2,MMP11,PCLAF,PRC1,RRM2,RUNX1,SH3TC2,SHC1,SIPA1L3,SLC16A13,SLC5A6,SLC7A1,SRPX2,TICRR,TPD52
miR-21-5p (and other miRNAs w/seed AGCUUAU)		mature microRNA		-0.279	1.12e-06	APAF1,C8orf44-SGK3/SGK3,CD274,CDK6,FAM3C,FAS,FGF18,HK2,JAG1,LRRFIP1,MITF,MMP2,NFIB,PRRG4,SESN1,SLC16A10,SMAD7,SOCS1,SOD3,SPRY2,TIMP3,TNF,TNFRSF11B	1078 (19)
Map3k7	-0.132	kinase		0.557	1.12e-06	BHLHE40,Ccl2,CCL3L3,CCL4,CCL5,Ccl7,Cxcl9,EDN1,FGL2,H19,HBEGF,ISG20,MLLT3,MMP9,NFATC2,NGF,PTGS2,SESN1,SOX9,SPHK1,TLR3,TNF,VCAM1	903 (18)
prednisolone		chemical drug	Inhibited	-2.305	1.13e-06	APOE,ATG16L2,BAG3,CALCB,CCL2,Ccl2,CD163,CD86,CDK5R1,CDKN2A,CLN3,CTSB,CTSS,CXCR4,CYGB,DAPK1,DRAM1,EDN1,FAS,FBXO32,FKBP5,GM2A,HSP90AA1,IGF1,IRS2,ISG20,ITGA4,ITGAM,JAG1,KCTD12,LDLRAD4,LIMK2,NFIL3,PIK3CG,PLAT,PTGS2,SGK1,SLC29A3,SLC41A3,SOCS1,SOD3,SPON2,SPP1,TGFB1,TNF,TNFAIP3,TNFRSF11B,TNFSF10,TNFSF11,UTRN,UVRAG,ZBTB16	738 (15)
WWTR1-CAMTA1		fusion gene/product		-0.314	1.14e-06	ANXA6,ATF3,CRYAB,Ly6a (includes others),MMP2,PDGFA,S100A6,SERPINE1,STEAP4,TOP2A,VEGFA
BAX	-0.043	transporter	Activated	2.123	1.16e-06	APAF1,BCL2L11,CCL5,CCNB1,CDC25C,CDK1,CDKN2A,CTSB,CTSD,CTSH,CTSS,H2-T10,HLA-A,IFITM2,IFNAR2,MMP12,MMP9,Mx1,TNF	1029 (21)
nitroprusside		chemical drug		1.283	1.16e-06	ADM,BDNF,BIRC5,CAV1,FAS,HMOX1,HSD11B2,IFNGR1,IFNGR2,IGF1,IL4,LAMB1,LAMC1,PTGS2,TLR2,TNF,TNFRSF11B,TNFSF11,VEGFA	866 (14)
KCNE3	-3.163	ion channel			1.17e-06	APOLD1,CDHR5,COCH,CSRNP1,EPN3,FABP5,HEPHL1,HMGCS2,HSD17B7,HSPA1A/HSPA1B,IGHM,IRF4,JCHAIN,NFIL3,PER1,PLK3,PLP1,PRDM1,Prl8a2,PTGS2,Sik1,TNFAIP6
TCR		complex		1.574	1.17e-06	ABCD1,ADM,AIM2,AKT3,APOD,APOE,BATF,BCL2A1,BCL2L11,BIN1,CCL22,CCL3L3,CCL4,CCL5,CCNE1,CCR1,CCR2,CCR5,CCR7,CD28,CD38,CD4,CTSB,CXCR4,CYTIP,FAS,GATA3,HSPD1,IFNGR1,IL16,IL18R1,IL4,IL7R,IRF4,ISG20,KLF2,LCP2,LIPA,NFATC2,NRP1,P2RX7,PASK,PIK3CD,PRDM1,PRDX6,PTK2B,PTPRC,RASGRP1,RUNX1,SCARB2,SLC2A1,SLC2A3,SMAD7,SOCS1,SOCS2,SPHK1,SPP1,STAT5A,TGFB1,TLR3,TLR7,TLR9,TNF,TNFAIP3,TNFRSF12A,TNFSF11,TNFSF13B,TRAF5,UNC…	1050 (18)
LRP6	0.641	transmembrane receptor		1.286	1.2e-06	ALDH1A1,CAV1,Ccl2,CD68,COL1A1,GATA3,HK2,MMP13,MMP14,MMP2,MMP3,MMP9,ROCK2,RUNX2,SLC2A3,SP7,SPP1,TGFB1,TNF,VIM	872 (18)
Ccl2	5.43	cytokine	Activated	2.909	1.2e-06	CCL11,Ccl2,CCL3L3,CCL4,CCL5,Ccl7,Ccl9,CCR2,CCR5,CD14,CSF1,CTSB,CYBB,IGF1,IL4,LPL,PPARG,SPP1,TNF,VCAM1	828 (15)
Ttc39aos1	-3.997	other	Inhibited	-3.277	1.2e-06	ATP10A,BCL2A1,Ccl2,CCL4,CCL5,Ccl7,Clec2d (includes others),IFI16,Igtp,LGALS3BP,Ly6a (includes others),MSR1,Mx1,PHF11,PYCARD,SERPINE1,SLAMF8,SLC15A3,TNFSF10,Trim30a/Trim30d,TRIM5	515 (11)
emodin		chemical drug		-1.706	1.2e-06	BIRC5,Ccl2,CCR1,CD86,CXCR4,CYP1B1,FN1,IL4,IRF4,IRF5,LPL,MKI67,MMP2,MMP9,MRC1,SOCS1,TNF,TREM2,TWIST1,VCAM1,VIM	1023 (18)
Sn50 peptide		chemical toxicant		-1.291	1.2e-06	APOE,BCL2A1,BIRC5,Ccl2,FAS,GJA1,HMOX1,IFNGR2,IL4,LIPG,MMP2,MMP9,PPARG,PTGDS,PTGS2,SERPINE1,SLC1A3,STC1,TNF,TNFSF10,VCAM1	821 (15)
epinephrine		chemical - endogenous mammalian		-0.641	1.23e-06	ADRA2A,ADRA2B,CCNB1,CCNE1,CCR7,CDK1,CXCR4,CYP2B6,GNAI3,GRK3,HK2,HSP90AA1,IL33,LBP,LPL,MMP13,MMP2,MMP3,NPY1R,PER1,POLA2,PTGS2,TGFA,TLR5,TNF	1378 (25)
laquinimod		chemical drug		1.772	1.25e-06	ADAMTS15,ADAMTS9,CCL22,CCR1,Ctla2a/Ctla2b,Cxcl3,CYP1B1,DPEP2,DUSP14,F10,FKBP5,GPT2,IL1R2,INHBB,LTC4S,MB21D2,MMP13,MMP27,MMP8,MPZL2,MS4A7,MSR1,PHACTR1,PIK3R6,SCIN,SHISAL1,SLC7A11,STBD1,SYT15,WNT4
FN1	2.192	other	Activated	2.593	1.27e-06	ACE,APOE,BIRC5,CCL2,CCL4,CCL5,CCNE1,CD83,CDK6,CLIC4,COL1A1,CORO1A,CTSD,DHCR24,FGF2,FN1,GFRA2,GJB3,IRS1,ITGA1,ITGA4,ITGA5,ITGAM,MMP13,MMP14,MMP2,MMP3,MMP9,PDGFB,PGR,PLAU,PLAUR,RASSF2,RUNX2,SDC1,SEC23B,SERPINE1,SLC2A1,SLC9A1,SOX9,SPP1,TGFB1,TIMP2,TLR2,TNF,TNFAIP2,VIM	1220 (20)
dopamine		chemical - endogenous mammalian	Inhibited	-3.161	1.29e-06	ASIC2,ATF3,BDNF,CCL2,Ccl2,CCL22,CCL3L3,CCL5,Ccl7,CDC14A,CHAT,CSRNP1,Cxcl9,DRD4,FST,GABRB1,GAD1,GATA2,GIPR,GPC3,GPR68,GRIA1,GRM4,HIVEP3,HMOX1,IFI16,KCNAB3,KCNK2,KCNK6,LDLR,MAP2,NCF1,PDE1B,PER1,SCN1B,SLC1A3,TFAP2C,TGFA,TNF,TNFAIP3,Tnfsf9,VEGFA	835 (21)
Klrk1	3.642	transmembrane receptor	Activated	2.245	1.3e-06	CCL3L3,CCL4,CCL5,CCR5,CSF1,HOPX,IFNGR1,IL18R1,IL18RAP,IRF8,Ly6a (includes others),PRDM1,SEMA4A,SPP1,TNF	1049 (17)
phorbol 12,13-dibutyrate		chemical - endogenous non-mammalian	Inhibited	-2.818	1.3e-06	ALPL,Ccl2,CCND2,CD55,ITGA2,PRKCB,PRKCD,PTAFR,PTGS2,RRM1,RRM2,SERPINE1,SPRY2,SPRY4,TNF	914 (21)
IGF1R	1.292	transmembrane receptor		-0.011	1.3e-06	ACTA1,BCL2L11,BMP2,CCL5,CD300A,CD300C,Cd33,CD36,CD37,CD38,CD48,CD53,CD5L,CD68,CD84,CDK1,CEBPA,COL1A1,COL3A1,CTSD,CYP11A1,DES,DIO3,EDN1,FLNC,GJA1,H19,HSD17B7,IFNGR2,IGF1,IGFBP5,IL16,INHBB,IRS1,IRS2,ITGAM,KIF20A,LPL,Meg3,PLAT,PLAU,PTGS2,RACGAP1,RRM2,RTL1,RUNX2,S100A10,SCARA5,SCARB2,SLC16A2,SP7,SPP1,TGFB1,TIMP3,TJP1,TNF,TNFSF10,TNFSF11,Tpm2,TWIST1,TXN,VEGFA	1123 (25)
5-fluoro-2-hydroxycinnamaldehyde		chemical reagent		1.633	1.33e-06	BIRC5,CCNB1,CDC20,CDC25C,CDK1,MAD2L1
5-fluoro-2-benzoyloxycinnamaldehyde		chemical reagent		1.633	1.33e-06	BIRC5,CCNB1,CDC20,CDC25C,CDK1,MAD2L1
DMP1		other		-1.664	1.34e-06	ADD3,ALPL,BMP2,C1QB,Cbr2,CDKN2A,CSDC2,CX3CR1,F13A1,Fcrl2,LIPG,PIANP,RUNX2,SLC6A9,SMAD6,SPP1,STAB1	295 (7)
ML290		chemical reagent	Inhibited	-2.331	1.41e-06	CAV1,COL1A1,COL1A2,COL3A1,COL5A1,COL6A3,INHBB,NFIB,PDGFRB,TGFB1,TIMP3,TNFAIP3
CTR9	-0.166	other		0.38	1.41e-06	CLCA2,CXCL12,EPAS1,GREB1,HOXA9,PGR,PTGES,RAB31,RASGRP1,SDC1,TRIM29,USP53	293 (6)
NT5E	-1.145	phosphatase		-0.47	1.41e-06	Ccl2,COL1A1,COL3A1,IGF1,IL13RA2,IL4,MKI67,MMP13,SERPINE1,SPP1,TGFB1,TNF	1002 (19)
CDX2		transcription regulator		-0.667	1.42e-06	AOC1,BIRC5,CASP1,CAV1,Ccl2,CDHR5,CLDN1,CTSE,DHRS9,FOXQ1,HOXA11,HOXA7,HOXA9,HOXB2,HOXB4,HOXB7,HOXC6,HOXC8,HOXD11,ITGB4,KLF5,LAMC2,LEF1,MLLT3,MMP2,NLRP3,NR2F2,PARD3,PARD6B,PRDM1,SCIN,Sct,SLC26A6,SOX9,SYNPO,TCF7L2,TFEB,TGFB1,TNF,VIM	1208 (24)
melatonin		chemical - endogenous mammalian		-0.295	1.42e-06	Acp5,APAF1,ASRGL1,BMP2,BRCA1,CASP1,CCL2,Ccl2,CCL5,COL1A1,CYP11A1,DDAH2,DIO2,DIO3,EDN1,FAS,GJA1,GJB2,H2AX,HMOX1,HPGD,IGF1,IRS1,IRS2,MMP9,Mt1,NLRP3,PF4,PLAT,PTGS2,RUNX2,SOX9,SP7,SPP1,TLR3,TNF,TNFSF11,VCAM1,VIM,WNT4	920 (21)
collagenase		group		1.648	1.44e-06	ADM,CCL11,Ccl2,CCL3L3,CCL4,Ccl7,CXCL12,FOSL1,IER3,ITGA4,PTX3,Saa3,TNF,VCAM1	852 (12)
MECOM	1.289	transcription regulator		-0.466	1.44e-06	CA3,CEBPA,DCN,GATA2,ITGA2B,ITGB4,ITPR2,Ly6a (includes others),MAP3K14,PBX1,RPS6KA1,SERPINE1,SOX9,ZFPM2
SPDEF		transcription regulator		-1.187	1.45e-06	CD40,COL16A1,COL1A1,COL4A5,COL5A1,COL6A1,COL6A2,COL6A3,DKK3,IL33,ITGA3,ITGA5,LAMB2,LAMC1,LEF1,PLAU,PLAUR,SDC1,SERPINE1,TGFB1,TNC,VEGFB,VIM	1187 (26)
corticosterone		chemical - endogenous mammalian		0.225	1.47e-06	ANGPTL4,BDNF,CAV1,Ccl2,COL1A1,COL1A2,COL3A1,COL5A1,COL6A1,COL6A2,CYBA,CYP11A1,DIO2,DOCK8,EDN1,FGF2,FGF7,FKBP4,FKBP5,GAS6,H19,HIF3A,Hyi,IRS1,LIF,MERTK,MFSD2A,MMP9,PDK4,PPARG,PTGS2,SFRP1,SGK1,SHISA5,SLC6A2,SPATA13,TLR2,TNF,UCP2	859 (20)
SCGB1A1		cytokine	Inhibited	-2.31	1.5e-06	C3,CCL11,Ccl2,CCL5,CDKN2A,FN1,HAND2,IL4,ITGB2,MMP14,MMP2,MMP9,PTGS2	1198 (16)
geranylgeranyl pyrophosphate		chemical - endogenous mammalian		-0.65	1.5e-06	ABCA1,BIRC5,BMP2,CCL2,CCNE1,CD55,KLF2,MMP9,PTGS2,ROCK2,TNF,VCAM1,VEGFA	881 (23)
STX18	-0.28	transporter		-1.826	1.53e-06	ANLN,ANPEP,BCAM,BUB1,CDC20,COL5A1,COL6A2,ELL,FLNB,HDAC6,KIF20B,LAMC2,LOXL2,MCM5,MYO1E,NASP,NIN,PMEPA1,POLA2,SDC1,SERPINE1,SFRP1,SLC7A1,SLIT3,SPTBN1,SUV39H1,TGFB1,TNC,TOP2A,TPX2
FLT3		kinase		-1.534	1.54e-06	ARID3B,BCL2L11,BIRC5,CCND2,CD38,CD55,CSF2RA,CYBA,CYBB,FOXM1,GFRA2,HOXB3,IFNAR2,IFNGR1,IL3RA,IL7R,LYZ,Mx1,PTPN6,SLC2A1,TNF,ZNF521	836 (21)
LDHA	0.06	enzyme		-0.655	1.54e-06	CCNE1,CDK1,COL1A2,COL6A3,CREB3L3,EIF4EBP1,ENO2,EPHA2,FLT3LG,FN1,GNGT2,HK2,ITGA1,ITGA3,LAMA4,LAMA5,LAMC2,LPAR5,PDGFA,PDGFB,THBS2,VWF	796 (14)
PAX3		transcription regulator		1.285	1.55e-06	ALDH3A2,AP3M2,ASNS,ASS1,CAPN1,CCNE1,CDC6,CDH3,COL1A2,CST3,CTSA,CTTN,CXCR4,CYP1B1,DNM1,DPEP1,GSTM5,IFITM2,IL7R,IRS1,LRRC17,MCC,MEOX1,MICB,MITF,MMP9,MSX2,NEDD9,NNMT,OLFM1,PHGDH,PITX1,PTGER3,PTPN3,RAB31,RASSF2,RET,SIX1,SLA,TCN2,TIMP3,TNC,TRIM14,TYRO3	715 (7)
AGER		transmembrane receptor		0.173	1.55e-06	APAF1,C1QB,C1QC,CCL2,Ccl2,CCL3L3,CCL4,CSF1,FAS,FN1,IGF1,LPL,MMP12,MMP2,MMP3,MMP9,PDGFB,PTGS2,SELENBP1,SERPINE1,TGFB1,TJP1,TNC,TNF,TUBB3,VCAM1,VEGFA	888 (19)
P2RX4	2.652	ion channel	Activated	2.164	1.55e-06	BDNF,Ccl2,COL1A1,COL3A1,MMP3,MMP9,TJP1,TNF,TWIST1,VIM	790 (20)
IL19		cytokine	Activated	2.359	1.55e-06	CCL2,CCNB1,CXCR4,FGF7,FN1,HMOX1,IL4,MMP9,SOCS1,TNF	773 (18)
phenyl-N-tert-butylnitrone		chemical reagent		-1.002	1.55e-06	CD40,CD80,CD83,CD86,FN1,HMOX1,HSPA1A/HSPA1B,PTGS2,TGFB1,TNF	1202 (19)
leukotriene D4		chemical - endogenous mammalian		0.919	1.59e-06	APOLD1,ATF3,BMP2,CCL2,CCL3L3,CCL4,CITED1,CYSLTR1,FOSL2,GEM,HBEGF,IL4,KLF2,NEDD9,PDGFRB,PDK4,PTGS2,TNF,ZFP36	895 (17)
S1PR4		G-protein coupled receptor	Activated	2.548	1.59e-06	ADORA2B,C1R,C1S,Ccl2,CCN4,COL1A2,COL6A3,CSF2RB,Gm45606,IFI16,LRMDA,LTBP2,MPZL3,MRGPRF,OLFML2B,SHROOM3,Sult5a1,SUSD2,VTN
ANXA1	-0.688	enzyme		-1.639	1.59e-06	ANGPT2,CCL2,CD80,CD83,CD86,COL1A1,CSF1,CXCR4,HAVCR2,ITGAM,ITGB2,LGALS1,MMP2,PLAU,PTGS2,SPHK1,TGFB1,TIFA,TIMP2	854 (13)
GRIN1		ion channel		0	1.6e-06	ATF3,COL1A1,CSF1,DCN,EPHA3,FN1,FST,GALNT6,GPR151,GRIN2A,HOXD10,HOXD11,LOXL2,LUM,MMP14,MMP2,SERPINE1,SOX11,STK32B,TNC,TNF	781 (17)
MIR17HG	0.255	other		-1.478	1.62e-06	ALPL,BCL2L11,BLNK,CCNE1,CD274,CELSR1,COL5A1,CPE,FRAS1,FZD1,GDF11,GPC3,HDAC4,HOPX,HOXB4,IL7R,JAG1,KCP,KLF2,LAMA5,LTBP1,PITX1,PTPRU,RGMA,SEMA3E,Sik1,SMAD6,SORT1,SOX11,TBX6,TGIF1,TNFAIP3
GIP		other	Activated	3.123	1.62e-06	ACE,ATF3,CCL2,Ccl2,CCL4,CCL5,Ccl7,Ccl8,CEBPA,Cxcl9,Ifi47,IL1RN,LPL,Mx1,PPARG,SERPINE1,SPP1,STX11,TNF,UCP2	736 (20)
NR5A2	0.101	ligand-dependent nuclear receptor		-1.865	1.64e-06	ABCC3,C1QB,C3,C3AR1,C5AR1,CCL22,Ccl7,Ccl8,CELA1,CFP,CXCL16,Cxcl9,CYP11A1,CYP11B2,CYP7B1,GATM,GPT2,HMGCR,HP,Hspa1b,IL1RN,LDLR,MMP3,MMP9,Mt1,PGR,PLK3,PTGDS,TGFB1,TGFB3,TNF,TNFRSF12A,TNFSF10	667 (15)
let-7a-5p (and other miRNAs w/seed GAGGUAG)		mature microRNA		-1.337	1.78e-06	ADAMTS15,AURKB,BDNF,BIRC5,CASP1,CCND2,CCNE1,CDK6,CDKN2A,CEBPA,COL1A1,COL1A2,COL24A1,COL27A1,COL3A1,COL4A5,COL5A1,COL8A1,DOCK5,EDN1,FANCD2,FN1,HMGA1,HMOX1,HYOU1,IFRD1,ITGA1,ITGA4,KLK10,LAMC1,LOXL2,MMP9,NID2,OTULINL,PDGFA,PDGFB,PRDM1,PTGS2,RASSF2,RDH10,SLC25A13,TGFBR1,TNF,VIM	1097 (20)
epigallocatechin-gallate		chemical drug	Inhibited	-2.133	1.79e-06	ANGPT2,AXL,BIRC5,CACNB3,CASP1,CCL2,CCL22,CCL3L3,CCL5,Ccl7,CDKN2A,CEBPA,CSF2RA,DNMT1,EDN1,ELF1,FAS,FN1,FOSL1,FOSL2,GADD45A,GJA1,GJB2,HMOX1,HSPB2,Ifi47,IL18,LDLR,MKI67,MMP13,MMP2,MMP3,MMP9,PDGFRB,PGR,PLAU,PTGS2,PTN,SEMA4D,SERPINE1,SFRP1,SOCS1,TACSTD2,TGFB1,TIMP2,TNF,TNFSF10,TRAF1,VCAM1,VEGFA,VIM	1014 (16)
tazemetostat		chemical drug		1.246	1.8e-06	BAIAP2,BDNF,BIRC5,BMP5,CAMSAP3,CCND2,CDK5R1,CDK6,CRMP1,DHRS3,DSG2,E2F8,EFNB1,EFNB3,EHD1,EPHA3,FES,FGF2,FLRT3,FN1,FOXC1,GATA6,GDPD5,HDGFL3,HOXA10,HOXC8,IGSF9,KIF5C,LEF1,LGALS1,LRIG1,LTBP1,LYZ,MAP2,MAPK12,MCM2,MSI1,NFIB,OLFM1,PAK1,PAK3,PCLAF,PDGFA,PGR,PIK3CD,POLE,RAPGEF2,RCC2,RET,SGK1,SHC1,SLC43A1,SLC7A1,SPP1,STAT5B,SUV39H1,TACC3,TAP2,TNC,TPD52,TUBB3,TYRO3	736 (13)
TNNI3		transporter	Activated	2.828	1.8e-06	CCL11,Ccl2,CCL3L3,CCL4,CCL5,CCR1,CCR2,CCR5
cyclic AMP		chemical - endogenous mammalian		-0.802	1.81e-06	ABCA1,ADRA2A,AFAP1L2,AOC3,ASS1,BDNF,BMP2,CCL2,CCND2,CD80,CD86,CEBPA,CRYAB,CYP11A1,CYP11B2,DHCR24,ENO2,FCGR1A,FGF2,FN1,FOSL2,GATA3,GATA6,GCH1,GJA1,HBEGF,HSD17B11,IGF1,IGFBP5,IL1RN,IL33,IL4,ITPR3,LGALS3BP,MITF,MME,MMP9,NGF,PER1,PGR,PTGER2,PTGS2,RPS6KA5,Saa3,SERPINE1,SLC2A1,SOX9,TF,TGFA,TGFBR1,TNF,TNFSF10,VGF,VWF,WT1	936 (21)
KMT2D	-0.131	transcription regulator		0.11	1.86e-06	ADGRG2,ANO10,AP1S3,B2M,BVES,CASP1,CASP4,CCL2,CD274,CD55,CD74,CRLF2,CTSD,EBI3,EBPL,FAM117A,FOXQ1,GJB2,GPRC5C,GPX7,GRHL1,H2-K2/H2-Q9,HLA-A,HLA-DMB,HLA-G,HOPX,HOXC6,IL10RA,IL10RB,LOXL1,MEOX1,MMP9,MR1,Mx1,NLRC5,PAOX,POLE,PPARG,PSMB10,PSMB8,RELL1,SIX4,SLC38A6,SMAD6,SORD,STBD1,TAP2,TLR3,TLR9,TRPV2,VTN,ZBP1	721 (7)
SREBF2	-1.402	transcription regulator		-0.951	1.86e-06	ABCA1,BHLHE40,BIRC5,CAMK1D,CXCR4,CYP4F2,CYP7B1,DBI,DHCR24,DHCR7,FABP5,FDFT1,HES6,HLA-A,HMGCR,HSD17B1,IFNGR1,IRS2,LDLR,LIPA,LSS,MSMO1,NLRP3,PLIN2,PPARG,SQLE,SREBF2,TAP2,TIFA,VCAM1	817 (20)
Ptprd	3.442	phosphatase		-0.333	1.87e-06	A2M,BIRC5,CCL2,Ccl2,Ccl6,CDK1,CXCL14,IGFBP5,PSMB9	480 (7)
L2HGDH	-0.421	enzyme	Inhibited	-3	1.87e-06	AIF1,CCL3L3,CCL4,Ccl6,CD68,CLEC7A,CYBB,ITGAX,TNF
E. coli lipopolysaccharide		chemical - endogenous non-mammalian	Activated	3.344	1.88e-06	BCL2L11,CCL2,Ccl2,CCL22,CCL4,CCL5,CCR7,CD40,CD80,CD83,CD86,CEBPA,EBI3,IL18,IL1R2,MMP9,PTGDS,PTGS2,TF,TGFB1,TNF,TREM2,VCAM1	746 (17)
paraquat		chemical toxicant		1.479	1.92e-06	ADGRE1,AGT,ANGPT2,COL1A1,CRLF2,CYBB,EDN1,ELN,FAS,FN1,GSTA3,HMOX1,ITGAM,KCNA2,KLF2,LAMC2,MMP12,MMP3,MMP8,MMP9,Mt1,Mt2,NFIB,PLTP,PTGS2,SLC7A11,SOD3,TGFB1,TXN,UTP14C,VEGFA	816 (18)
lipoxin A4		chemical - endogenous mammalian		-0.938	1.92e-06	CASP1,CCL2,Ccl2,CCR5,FN1,GREB1,HMOX1,IL18,IRF5,LIMK2,NLRP3,PGR,PTGS2,SERPINE1,TGFB1,TIMP2,TNF	698 (15)
TRIB3	0.494	kinase		0.2	1.92e-06	ASNS,BCL2L11,CEBPA,CTH,FBXO32,GDF15,HK2,LPL,MMP12,MMP8,PPARG,RUNX2,SLC2A1,SP7,SPIRE1,TIMP3,TWIST1	805 (20)
palbociclib		chemical drug	Activated	2.939	1.93e-06	ADM,ATF3,B2M,CD274,CD83,CDK6,CENPF,CLSPN,FOXM1,GADD45A,HLA-A,IRF5,IRS2,KIF11,KLF10,LIF,MKI67,MMP3,MMP9,MXD1,NCAPG,OLR1,PER1,PRKCB,TAP2,TIMP2,ZFP36	1069 (23)
L-methionine		chemical - endogenous mammalian		-0.541	2.02e-06	ACSL4,ASNS,ATF5,AURKB,BDNF,BRCA1,BUB1,CCNB1,CCNB2,CDCA8,CDK1,IFI16,NUSAP1,PLAT,PRC1,PTGS2,SLC7A11,SMAD7,SPP1,TF,TNF,TOP2A	1171 (19)
IL36G		cytokine		0.447	2.02e-06	CCL11,CCL22,CD200R1,CD83,CXCR4,EDN1,HMOX1,IL13RA2,IL18R1,IL1RN,IL33,IL4,ITGB2,MMP2,MMP9,MRC1,NRP1,PIK3CD,PIK3CG,SMAD7,TNF,VEGFA	686 (13)
BSG	-0.273	transporter		0.872	2.09e-06	BCL2L11,CCL3L3,CIP2A,CXCL12,EPAS1,IL18,MMP2,MMP3,MMP9,PLAU,PLAUR,PLK1,SERPINE1,TGFB1,TJP1,TNF,VEGFA,VIM	1109 (20)
lenalidomide		chemical drug		1.419	2.1e-06	BLNK,CALHM5,CAPN1,CASP1,CAV1,CAV2,CD38,CD68,CEBPA,CITED2,DEPP1,DTNA,ERN1,FN1,GPR68,HIPK2,HLA-DQA1,HS3ST3B1,IGSF11,IKZF1,IL3RA,IRF4,IRF8,LEF1,LHFPL2,LPL,MAN1C1,MAP2,NFIB,NRP1,PPIF,PTPRC,RASSF4,RGS16,ROR1,RRM1,RRP1B,S100A16,SHISAL1,SLC7A2,SOX9,SPI1,TCF7L1,TCF7L2,TNF,TNFSF13B,UTRN,VIM,WNT10A,WNT4,WNT9A,ZWILCH	1030 (15)
IL1R1	0.336	transmembrane receptor		0.071	2.12e-06	ABCC3,ABCC5,ADGRE1,Ccl2,CCL3L3,CCL5,Ccl7,CXCL12,Cxcl9,IGF1,IL18,IL1RN,IRS1,IRS2,LBP,MMP2,MMP9,PTGS2,TGFB1,TNF,TRAF1	785 (13)
CDK5	0.462	kinase		0.862	2.12e-06	AXL,BDNF,CCL3L3,CCL4,CD14,CD274,CHAF1A,DTNB,EBF1,EPHA3,FRMD4A,KCND3,LPL,MAP2,MBP,MITF,PLP1,RRM2,TNFAIP3,TOP2A,ZBP1	1169 (26)
SCX	2.439	transcription regulator		-0.595	2.17e-06	Acan,COL1A1,COMP,HAPLN1,MMP3,MSX1,POSTN,SOX9,SPP1,TIMP3,TNC
DSP	-2.368	other	Inhibited	-3.274	2.17e-06	Ccl2,CEBPA,COL1A1,COL1A2,COL3A1,GJA1,LPL,MMP14,MMP9,PPARG,TGFB1	694 (11)
ST8SIA1		enzyme	Inhibited	-2.575	2.17e-06	C1QA,C1QB,C1QC,C3,C3AR1,C4A/C4B,C5AR1,CCNE1,HMGCR,MMP9,TNF	1005 (22)
STEAP3	1.822	transporter		1.147	2.18e-06	ACER2,COL1A1,COL3A1,CYP1B1,EFNB3,ERRFI1,FGF2,HAND2,ITGA5,MMP3,NEDD9,NUPR1,S100A10,SH3PXD2B,SHB,SORBS2,TGFBR1,TNFRSF12A,VEGFA	506 (7)
alpha-ketoglutaramate		chemical - endogenous mammalian	Inhibited	-2.177	2.18e-06	ATF3,BMP7,Ccl2,COL6A6,CYBB,FAP,FGF18,FOSL2,IL11,IL18,LGMN,MMP2,MMP9,NLRP3,OSM,SLC7A11,SOD3,TREM2,WNT4	574 (7)
bexarotene		chemical drug	Activated	3.542	2.19e-06	ABCA1,ADD3,APOE,ASNS,AXL,BMP7,CCL2,Ccl2,CST3,CTH,CTSH,DEPP1,DHRS3,DUSP5,EFNA5,EFNB3,EPHA2,GPM6B,IGFBP6,ITM2A,KLF10,LOXL2,LPL,MAFF,MALAT1,MERTK,MLLT11,MMP9,NRP2,PLAT,PLAUR,PPARG,PTGS2,PTPRO,RET,RTN4R,SELENOM,SLC27A1,SLC7A1,TGFA,TGFB1,TUBB3,VCAM1	1022 (20)
NPPB		other		0.039	2.26e-06	CASP1,COL1A1,COL3A1,CYP11B2,FDFT1,FN1,GSTA3,HMGCR,HSD3B1,LDLR,LSS,MSMO1,SMAD7,TGFB1	1253 (26)
eltanexor		chemical drug	Activated	3.043	2.26e-06	BRCA1,CCNA2,CCNE1,CCNE2,CDC6,CHEK1,E2F2,E2F8,FEN1,H2AX,MCM2,MCM4,MCM5,MLLT3	693 (7)
clofibrate		chemical drug		0.459	2.39e-06	ABCA1,ABCC3,BMP7,CCNB1,CCND2,CD36,CDK1,CEACAM1,CHEK1,DPP4,FAS,GADD45A,HMGCR,HMGCS2,Hmgn2 (includes others),HMOX1,IL1RN,LDLR,Mt1,Mt2,NR1H3,PTGS2,SLC27A1,SLCO2A1,SLCO2B1,TNF,UCP2	723 (20)
thalidomide		chemical drug		-0.472	2.4e-06	ANGPT2,CAV1,CD80,COL1A1,FGF2,GDF15,ITGAM,NRP1,NRP2,PDGFB,PLAUR,SERPINE1,TGFB1,TNF,TRAF1,VEGFA	1187 (17)
clodronic acid		chemical drug		0.721	2.4e-06	ADGRE1,Ccl2,CD36,CD40,CD80,CD86,COCH,FCGR2B,HMOX1,MRC1,MSR1,POSTN,TGFB1,TMEM119,TNF,VCAM1	1232 (18)
PAX5-ELN		fusion gene/product		1.5	2.4e-06	CD180,CD248,CD38,CYBB,EFNA5,EPAS1,GIMAP1-GIMAP5,HTR1B,IGSF10,IRS1,LPXN,Ly6a (includes others),NKD2,RBMS3,RGS18,TLE6
MAP2K6	-1.195	kinase		0.733	2.42e-06	ACTA1,BGN,CCL2,Ccl2,CD40,CD83,CD86,CDC25C,CRYAB,IL13RA2,IL4,IRS1,IRS2,LDLR,MMP13,MMP2,MMP3,MMP9,PLAU,PTGS2,PTH1R,SLC1A3,TNFSF10	969 (18)
miR-335-3p (miRNAs w/seed UUUUCAU)		mature microRNA		-1.987	2.45e-06	ADAMTS15,CD274,COL1A1,COL1A2,COL4A5,COL5A1,COL8A1,LAMC1,LOXL2,NID2,PDGFA,PDGFB,TGFBR1
CHADL	0.294	other		-0.832	2.45e-06	Ccl2,CRYAB,FAS,GFRA2,KLF2,MN1,NCF1,PDGFA,PTH1R,PTX3,SOX9,STEAP4,VCAM1
dicarbethoxydihydrocollidine		chemical toxicant		1.633	2.45e-06	ABCC3,BCL2L11,Ccl2,CCNA2,CCNB1,CCNB2,CDK1,H19,SGK1,SPP1,TNF,VCAM1,WNT10A	334 (7)
hemozoin		chemical - endogenous non-mammalian	Activated	3.47	2.45e-06	CCL2,Ccl2,CCL3L3,CCL4,CCR1,CCR2,CCR5,CD80,CD83,CXCR4,HMOX1,MMP9,TNF	941 (14)
PIK3R1	0.656	kinase		0.245	2.49e-06	ATF5,CCL4,CCND2,CD36,COL1A2,CXCL12,ERN1,GCH1,HMOX1,MITF,MKI67,MMP2,MMP9,PDGFRB,PIK3CD,PLAU,PPARG,PTGS2,SERPINE1,SLC2A1,TGFB1,TGFB3,TNF,VCAM1,VEGFA	1243 (20)
NAMPT	-3.318	cytokine		1.302	2.54e-06	AIFM1,AKR1B10,ALDH3A2,ALDH5A1,AXL,BDNF,CD68,E2F2,EPHA2,FN1,GDF15,HMOX1,HPGD,HSD17B11,HSD3B1,IL16,KMO,LEF1,MITF,MMP3,MMP9,NAMPT,NPY1R,PDGFRB,SOCS2,TFPI,TGFB1,TNF	764 (18)
SOD2	0.239	enzyme		-1.24	2.54e-06	ASB4,CCNB1,GCH1,HMOX1,IFT140,INPP1,JADE2,KNG1,MAP2,MARK1,MMP13,MMP2,MMP3,MMP8,MMP9,NCALD,PLAGL1,PRRX1,PTGS2,PTPRO,SERPINE1,SHISA4,SMPD1,SORT1,TGFB1,TNF,TRIM14,UCP2	1130 (20)
GW9662		chemical reagent		-1.403	2.54e-06	ABCA1,ANGPTL4,CAV1,CCL2,CCL5,CD14,CD36,CD83,CD86,CEACAM1,CEBPA,CX3CR1,DGKZ,FADS3,FN1,GDF15,GIPR,IRS2,PLIN2,PPARG,PRODH,PTGES,PTGS2,SDC1,TGFB1,TNF,UCP2,VCAM1	937 (23)
CIP2A	-2.021	other		-1.763	2.62e-06	CIP2A,COL15A1,COL8A1,CRYAB,DCN,E2F2,EBI3,FAP,GADD45A,GPR183,HK2,IER3,LAMA1,LUM,PDGFRB,PDK4,PLAUR,PXYLP1,RAB31,S100A16,SCIN,SERPINE2	877 (7)
CYP19A1		enzyme		-0.932	2.66e-06	ASPG,BDNF,Ccl2,CCNE1,CD14,CD68,FGF2,FKBP5,HLA-A,HLA-E,HSD11B2,HSD17B1,IGF1,IRS1,ITGAX,LPL,PGR,PLIN2,PPARG,PTGS2,PTX3,S100A10,SOX9,STEAP4,TDO2,TGFA,TGFB1,TNF,VEGFA	1067 (20)
SENP3	-0.065	peptidase	Activated	2.688	2.71e-06	Bst2,CCL3L3,CCL4,Ccl8,CD4,CD80,CD86,Cxcl9,H2-T24,HLA-A,ISG20,Mx1,PSMB9,SAMHD1,SP110,TNFSF10,WARS1	668 (13)
PLAUR	-1.757	transmembrane receptor	Activated	2.831	2.71e-06	C5AR1,CCL2,Ccl2,CCL5,CTSB,CYBB,FOSL1,H2AX,ITGAM,MMP2,MMP3,MMP9,PLAU,PLAUR,SOCS1,TNF,VIM	1050 (18)
PTPN11	-1.352	phosphatase		-1.653	2.74e-06	ACSL4,Ccl2,CD14,CD68,CEBPA,CHEK1,CSF1,CSF3R,CYBB,FCGR1A,FCGR2A,FCGR2B,FCGR3A/FCGR3B,GATA2,HP,IFI16,LYN,MMP12,MMP19,Ms4a4c (includes others),PDGFRB,PERP,PLAUR,PTPN11,RPRM,Saa3,SUB1,TCF7L2,TDP2,TNF	737 (20)
TOX		transcription regulator	Inhibited	-4.143	2.78e-06	BCL2L11,BLM,BUB1,BUB1B,CCNA2,CCNB1,CCR7,CDC20,CDC25C,FEN1,HAVCR2,KLF2,LEF1,MAD2L1,MCM5,NFIL3,PLK1,PRDM1,TNFRSF9,TTK,ZBTB7B
MYO6	-1.734	other		0.408	2.79e-06	ARL4D,ATF3,B2M,COL6A2,COL8A1,DUSP5,ERRFI1,HDAC4,IER3,LBH,LPIN1,MAST4,MYL9,NLGN2,NR2F1,PDGFA,RASA4,SCIN,SIDT2,SLC44A2,STX11,TNC,VGLL3,ZDHHC14
AICAR		chemical - endogenous mammalian		0.432	2.79e-06	ABCA1,ABCG1,ACTA1,CCNB1,CCNE1,CCNE2,CDKN2A,COL1A1,COL3A1,CYP11A1,CYP2B6,FN1,GATA3,GSTM5,HDAC4,HK2,HYOU1,ISYNA1,ITGAM,MKI67,MMP2,MMP9,PDK4,PPARD,PPARG,RUNX2,SERPINE1,SOD3,TGFB1,TNF,VEGFA	1180 (22)
NFYB	-0.706	transcription regulator		-1.067	2.82e-06	ABCD2,APOBEC3B,BCL2L11,BET1,CAV1,CCNB1,CCNB2,CDC25C,CDCA8,CDK1,CDKN2A,CENPF,CIP2A,COL1A1,COL1A2,COL5A3,CYTIP,DCLK3,DPP4,DTL,EPAS1,FAS,FGFR2,FLRT2,FLT3LG,GADD45A,GDF6,GNA12,GPR160,GRK3,HLA-DQB1,HMGB2,IFFO1,IGF1,ITM2C,KHDRBS3,LPIN1,METTL9,MMP13,MSX2,PCLAF,PDGFRB,PLK1,PTPN6,RRM2,RUNX2,SESN1,SLIT3,TIMP3,TJP1,TOP2A,TWIST1,VIM,VWF	389 (7)
nitrofurantoin		chemical drug		1.844	2.86e-06	A2M,APOE,ASNS,ASS1,C3,C4A/C4B,CCL3L3,CP,CST3,CTSB,CTSS,DBI,FAS,FGF7,GADD45A,HMGCR,HMGCS2,HMOX1,IER3,IFRD1,IGF1,ITGB4,LBP,MMP12,MMP14,Mt1,PLAT,PRKCB,S100A10,SDC1,SELENBP1,SELENOP,SPP1,TIMP3,TNFRSF12A,TXN,VCAM1,VEGFA
CTBP1	0.626	enzyme		0.517	2.89e-06	ABCA1,BMP7,BRCA1,C8orf44-SGK3/SGK3,CDKN2A,COL1A2,CYP26B1,DHCR7,ENC1,FKBP5,HMGCR,IL4,LDLR,SMAD6,SPRY2,SREBF2,TNF,TNFRSF9	819 (7)
ACSL4	-2.072	enzyme		0.887	2.9e-06	CAMK1D,CAMK2D,Ccl2,CCL5,COL12A1,DOCK5,ENPP1,HOXA10,LAMB1,LIF,MYO5A,PGR,PPARG,PTGS2,RHOU,SELENOM,SERPINF1,SPP1,TFPI,WT1	801 (19)
calcipotriene		chemical drug		1.109	2.94e-06	CCL11,CCL22,CD80,CD86,FOSL1,IL33,IL4,MMP13,OSM,PLAU,PLAUR,PRKCD,PTGS2,SERPINE1,SPP1	838 (16)
ETV4	1.529	transcription regulator		1.376	2.94e-06	ARID3B,B4GALT5,CAV1,CDKN2A,CXCR4,FN1,GGT1,HPGD,HPSE,MMP14,MMP9,PTGS2,SPP1,TWIST1,VIM	788 (7)
SUMO3	-0.105	other		0.839	2.94e-06	AGT,Bst2,CAV1,CAV2,CCN3,CCND2,CD38,CEACAM1,CTH,CXCL16,HLA-G,HMGA1,IRS1,MMP14,TNC	402 (7)
CSNK2A1	-0.184	kinase		-0.573	2.94e-06	CCNA2,CDC45,CDK1,DHFR,DTX1,FN1,ITGA3,ITGB4,KLF2,MCM3,MCM5,TGFB3,VIM,WEE1,ZFP36	1085 (22)
ezetimibe		chemical drug	Inhibited	-2.04	2.94e-06	ABCA1,Ccl2,CD68,CEBPA,COL1A1,CYBB,DHCR7,FAS,FDFT1,HMGCR,LDLR,NCF4,PPARG,SREBF2,TNF	935 (24)
IL11	-4.581	cytokine		-0.245	3.09e-06	A2M,BCL2A1,CD40,CDH13,Clec2d (includes others),IGF1,IGFBP5,IL18,IL4,LBP,MMP13,MMP2,MMP3,MMP9,POSTN,PPARG,SMAD6,SPHK1,SPP1,STX11,TNFSF11,VCAM1,VWF	689 (17)
isotretinoin		biologic drug		1.577	3.09e-06	ABCA1,ABCG1,CCL2,CD38,CKS1B,CYP1B1,GATA3,HPGD,IL27RA,KLK7,MMP13,MMP9,OLR1,PLA2G15,PSMB10,PTGIS,PTGS2,RBP1,SPN,TLR2,TNFAIP2,TNFSF10,VCAM1	1260 (24)
glycocholic acid		chemical - endogenous mammalian		-1.043	3.09e-06	ACE,ADGRF4,ANPEP,APOD,CCL5,CD74,CREG2,CRIM1,EFNB3,IL34,IL7R,LIPG,LTBP1,LTBP4,MMP11,PLXNC1,PRSS12,PTPRS,SEC23B,SERPINE1,SERPINE2,STC1,VEGFB
LRRFIP2		other		1	3.11e-06	ALPK2,ANPEP,ARHGAP45,ARHGEF19,C1R,C1S,CD74,CDK6,COL12A1,COL4A5,DNAJA4,EDIL3,EPDR1,IL7R,ITM2A,LAMC1,LAMC2,LOXL2,LUM,PMEPA1,PTGIS,RHOU,SELENBP1,SERPINE1,TNC
IZUMO1R		other	Inhibited	-3.133	3.17e-06	CCL3L3,CCL4,Ccl6,CD14,CLEC4D,CLEC4E,CLEC7A,Cxcl3,IL18,IRF8
CACNA1C	3.205	ion channel			3.17e-06	CACNA1C,CAV1,COL8A1,MMP14,MMP2,POSTN,PTGS2,S100A10,TNC,TNMD	871 (19)
Cyp2c23		enzyme		-1.07	3.17e-06	Ccl2,CCNA2,CCNB2,CCR2,CD86,CX3CR1,ITGAM,MERTK,MS4A7,PLXDC2
infigratinib		chemical drug		0.736	3.17e-06	ALPL,BMP2,CD274,COL1A2,FBXO32,MMP13,RUNX2,SERPINE1,TNFRSF11B,TNFSF11	594 (11)
tunicamycin		chemical - endogenous non-mammalian		0.655	3.31e-06	Acan,ADIPOR2,ARHGEF2,ASNS,ATF3,ATF5,AXL,CAD,CAMKK2,CASP4,Ccl2,CD36,CDH13,COL6A1,CREB3L2,DERL3,EIF4EBP1,ERN1,FN1,GADD45A,GNA12,GPT2,HAPLN1,HMGCS2,HMOX1,HPSE,IFRD1,ITPR3,LPIN1,MFSD2A,MMP3,MMP9,MTHFR,NARS1,NFIL3,NR1H3,Nrg1,PADI4,PAX8,PDGFRB,PLIN2,PPARG,PTGS2,SDC1,SLC2A1,SLC39A14,SLC7A1,SLC7A11,STARD5,SYVN1,TGFA,TJP1,TLR2,TNF,VCAM1,VEGFA,WARS1	1068 (25)
chloroquine		chemical drug		-1.254	3.39e-06	ALDH1A1,BCL2L11,CCL5,CD36,CD40,CD83,CD86,COL1A1,COL1A2,CTSD,DRAM1,FN1,FOXM1,GJA1,IL4,IRS1,MMP13,RUNX2,SOCS1,TLR3,TLR9,TNF,TNFSF10,TNFSF13B,TXN,VEGFA	1137 (18)
MHC II		group			3.46e-06	CCL3L3,CCL4,CD53,CD74,CTSS,Cyp4f16/Cyp4f37,HLA-DQA1,HLA-DQB1,HLA-DRB5,IFITM2,IGKC,JCHAIN,TAGAP,TNF,Wfdc17,ZFP36	607 (7)
daporinad		chemical drug		-1.575	3.46e-06	ALDH1A1,BHLHE40,BRCA1,CCL2,CCR1,CD274,E2F2,LIF,LRIG1,MCM10,NAMPT,SERPINE1,SOX11,TNF,TNFSF11,TRIP13	894 (17)
CTSS	6.685	peptidase	Activated	2.985	3.46e-06	BCL2L11,Ccl2,CXCL12,CYBA,CYBB,FAS,FBXO32,IL18,ITGA5,MMP9,PPARG,PRKCD,TNF,TNFSF10,UTRN,VCAM1	1071 (19)
ESRRA		transcription regulator	Activated	2.436	3.74e-06	ABCC5,ACTA1,ANGPT4,ANGPTL4,APOLD1,ARHGAP24,B4GALT6,C3AR1,CCL2,CCR2,CCR7,CD36,CDC6,CEBPA,COL1A1,COL8A1,CREB3L1,CTSH,CTTN,CX3CR1,CXCL12,CXCR4,CYBB,EMP2,EPAS1,EPHA2,HK2,HMGCR,HMOX1,KCNJ8,LIPA,LOXL2,LPL,MMP14,MMP2,MMP9,MSX1,NRP1,NRP2,PDK4,PDP1,PIK3R6,PLXDC1,PPARG,PRKCD,RUNX2,RYR2,SHB,Sp100,SPP1,SSPN,STAC2,TGFB3,THRA,TNFAIP2,TNFRSF11A,TNFRSF12A,TOP2A,UNC5B,VEGFA	1186 (20)
ATF3	2.267	transcription regulator		-1.684	3.75e-06	ASNS,ATF3,AURKA,AURKB,CAD,CCL5,CCNE1,CD83,CDK1,CTPS1,CXCL16,DCTD,Dnm3os,DUT,HSPB2,IL4,ITGA1,LDLR,MMP13,MMP2,MMP3,NEK2,NME4,NUDT5,PHGDH,PLK1,POLE,PTGES,RRM1,RRM2,SERPINE1,SLC11A1,SLC15A3,TLR2,TNF	1003 (20)
SMAD1	-0.272	transcription regulator		0.773	3.79e-06	ALPL,COCH,COL1A1,COL1A2,CSF1,HHEX,IL11,PDGFA,PDGFB,RUNX2,SMAD6,SMAD7,SOX9,SP7,SPP1,VCAM1,VEGFA	1109 (22)
ADRA1D		G-protein coupled receptor			3.79e-06	BDNF,CCNB1,CCNE1,CDK1,COL3A1,DDAH1,FABP5,FGF7,FN1,LIF,MSX2,NFIX,PAK1,POLA2,PRRX1,TMPO,VEGFA	1141 (24)
TFAP2A		transcription regulator		0.788	3.86e-06	ABCA1,APOE,BIRC5,BOK,CCN5,CEBPA,CYP11A1,DCBLD2,DCLK1,E2F2,E2F8,GEM,GM2A,ITGBL1,LIPA,Ly6a (includes others),MCM5,MMP14,MMP2,MMP9,PLAAT3,PLAU,PLAUR,PPARD,PPARG,Prl8a2,RAB27B,RRM2,SERPINE1,SESN1,SESN3,SMPD1,TNF,VEGFA	1113 (21)
PD173074		chemical reagent		-1.936	3.89e-06	CCND2,CCR7,CEBPA,COBLL1,CYP11A1,DEPP1,DLX3,FRS2,GATA2,GATA3,HOPX,HSD3B1,LAMA1,LCP1,MSX2,MXD1,NUPR1,PPARD,PPARG,SLC40A1,SPNS2,TFAP2C,TRPV2,UPK1B,UPK3B	877 (15)
PD 123319		chemical drug		0.248	3.91e-06	AGTR2,ANGPT2,Ccl2,COL1A1,CX3CR1,CYBA,FOSL2,PTGS2,RET,SERPINE1,SPP1,TGFB1,VEGFA	1115 (20)
TFAP2C	-5.364	transcription regulator		0.121	3.92e-06	AIFM1,ANLN,CA12,Ccl9,CYP11A1,FBXW7,FKBP4,FOXC1,FST,GREB1,GSTA3,IGFBP5,JAG1,MAGI3,MAL,MBP,MMP14,MMP2,MMP9,NRP1,RET,TGFA,TNFAIP3	1238 (25)
lactosylceramide		chemical - endogenous mammalian	Activated	2	3.93e-06	Ccl2,CCL5,Ccl7,CD40,CIITA,Cxcl9,HLA-DQA1,TLR2,TNF,TNFRSF11A,VCAM1	801 (14)
miR-186-5p (miRNAs w/seed AAAGAAU)		mature microRNA	Inhibited	-2.083	3.93e-06	AURKA,CCN5,CTDSPL,FGR,LTBP2,MMP12,NFAM1,TGFBR1,TWIST1,VIM,ZFHX4
ITGA9	1.013	other	Activated	2.728	3.93e-06	Ccl2,CCL3L3,CCL4,CXCL12,CXCL14,MMP14,MMP3,TGFB1,TNC,TNFSF11,VIM	855 (18)
PTPN3	-2.076	phosphatase		0.59	3.93e-06	ANGPTL4,COL1A1,E2F2,FN1,IL11,JAG1,MMP9,PDGFB,SERPINE1,SMAD7,TGFBR1	1145 (21)
CAT	1.129	enzyme		-1.837	3.95e-06	ADM,AGT,AIF1,BCL2A1,BDNF,CAV1,CCL2,Ccl2,CD36,COL1A1,CYP1B1,FN1,HMOX1,MMP9,PTGS2,SERPINE1,TNC,VCAM1,VIM	1042 (18)
PTPRJ	0.002	phosphatase	Activated	2.385	3.95e-06	CCL3L3,CCL4,Ccl7,CCNA2,CITED2,EDN1,FCER1G,FGL2,HBEGF,IL18,MERTK,PADI2,PLA1A,PLAGL1,PLAT,PLAUR,PTGS2,SLA,TNF	785 (16)
BTK	5.468	kinase	Activated	3.133	3.98e-06	BCL2A1,BTK,CCL4,CCND2,CCNE1,CCR7,CD274,CD38,CD40,CD86,CDK6,CDKN2A,CEBPA,CTSA,CXCR4,DCSTAMP,FABP5,HMOX1,IFNGR2,IL10RA,IL18,IL21R,IRF4,ISG20,ITGAX,SLC2A3,SPI1,SPN,TLR9,TNF	1136 (16)
beta-galactosidase		group			4.12e-06	CACNA1C,COL3A1,COL4A5,COL6A3,CXCL12,EFNA5,FLRT2,MYH10,NFIB,RPS6KA6,SLIT2,SLIT3
IL31		other	Activated	2.382	4.12e-06	BDNF,CCL2,CCNB1,CD86,CDK1,CDK6,IL33,MCM4,NPY1R,SOCS1,SOCS2,VGF	915 (17)
Saa3	6.931	other	Activated	2.121	4.12e-06	BMP2,CCL5,COL1A1,IGF1,MMP13,MMP2,MMP3,MMP9,RUNX2,TNFRSF11B,TNFSF11,WNT4	859 (13)
TAL1	0.06	transcription regulator		-1.89	4.13e-06	Acp5,ADCY3,AFDN,BTBD3,BUB1,C3,C3AR1,CCNB1,CCNE1,CDK6,CDKN2A,CHST11,DCSTAMP,DSG2,FBXW7,FCRL1,GATA2,GATA3,HIVEP3,HLA-A,HLA-E,IL10RA,IL27RA,KIF20A,MAP2,MCM2,MCM4,MELK,MSLN,MYO1E,N4BP2L1,NCAPG,NTNG2,OIP5,P2RY1,PTGER4,PTK2B,PTPRU,RUNX1,SLC2A3,SPI1,SPRY2,SSH2,SYK,TNFAIP3,TNFSF10,TPSAB1/TPSB2	710 (14)
dobesilic acid		chemical drug	Inhibited	-2.605	4.15e-06	CCL2,CD14,CYBB,MMP9,NCF1,PRKCD,TNF	646 (13)
CTCF	-0.351	transcription regulator		-0.71	4.24e-06	AURKA,AVPR1A,BDNF,Ccl2,CCL3L3,Ccl9,CD14,CD274,Cd52,CD68,CD83,CDKN2A,CXCR4,ERRFI1,FOXM1,FST,GAD1,H19,HLA-DQA1,HLA-DQB1,HLA-DRB5,HSPA1A/HSPA1B,Hspa1b,LIF,LYZ,MDK,MMP14,PBXIP1,PTGS2,SGK1,SLC7A11,TGFB3,TLR2,TNF,TNFRSF12A,ZBTB16	1183 (23)
OCLN		other		-1.782	4.25e-06	CAV1,CCL2,CCL4,CCL5,CLDN1,MMP14,MMP2,MMP3,MMP9	715 (10)
HAVCR2	-1.918	other	Inhibited	-2.447	4.31e-06	AIM2,BAG3,CASP1,CASP4,CCR5,CD80,CD86,CX3CR1,CXCR4,IL18,IL4,IL7R,MKI67,NLRP3,TNF	1025 (16)
hydrazine		chemical toxicant			4.31e-06	AURKA,BUB1B,CCNB1,CDC20,CDCA8,CENPE,GADD45A,H2AX,KIF11,KIF2C,NEK2,PLK1,PRC1,RPRM,WEE1
CHD4	-0.124	enzyme		-0.158	4.33e-06	AATK,ANGPTL4,CD4,CDA,CPNE6,DAPK1,FAS,HMCN2,HMOX1,HOXA9,IL4,NDNF,PDE1B,Pou3f1,RRAD,RRM2,SCN3B,SOCS2,SQLE,STAT5A,TIMP2,VEGFA	1110 (19)
mir-155		microRNA		-0.532	4.4e-06	APAF1,CCL2,CCL5,CD163,CD68,CEBPA,CLDN1,COL1A1,DUSP5,EDN1,HK2,HMOX1,IKBKE,IL4,INPP5D,IRF4,IRF8,ISYNA1,JARID2,MME,MMP3,MRC1,Mx1,P2RX7,PPARG,PTGS2,SERPINE1,SLC2A6,SOCS1,SPI1,TGFB1,TNF,TWIST1,VIM,WEE1	986 (16)
HNRNPA2B1	-0.725	other			4.4e-06	ADGRG2,ADORA2B,AKT3,ARSJ,CA12,CLDN1,CP,DCLK1,DDR1,FN1,GDF15,GJA1,H19,HIPK2,HNMT,INHBB,KCTD12,MAST4,NOVA1,NR2F1,NRCAM,PBX1,PDE1A,PDGFC,PGM2L1,PKIB,PLCB4,RASSF8,ROR1,SRPX,STK32B,TWIST1,UBASH3B,UTRN,WNT4
MEF2A	-0.476	transcription regulator		0.668	4.41e-06	ACTA1,ARHGEF19,ASB4,BDNF,Cxcl9,DPF3,EDN1,GATA2,GATA3,GSTA3,Ifi47,IKZF1,ISG20,KLF2,MEOX2,Mx1,MXD1,MYOCD,NLRC5,NOD1,PKNOX2,SMAD7,TGFB1,TGFB3	490 (7)
HAVCR1		other		0.351	4.61e-06	ANPEP,APBB1IP,B2M,CAPN1,CCN3,CDK6,CTPS1,ENO2,FGFR3,FHL3,GATA3,HK2,IL1R2,IL4,LBP,LOXL2,LYN,MYH10,NAMPT,PLAAT3,PLAUR,PLIN2,PSMB8,PSMB9,TAP2,TNF,UPK1B,VEGFA	796 (19)
1-methyl-4-phenyl-1,2,3,6-tetrahydropyridine		chemical toxicant	Activated	2.494	4.61e-06	ADGRE1,AIF1,ANLN,BDNF,CASP1,CCL11,Ccl2,CCL5,CLDN1,CSF1,CYBB,FGF2,FKBP5,HMOX1,IL18,ITGAM,LIF,MAP2,NGF,NLRP3,OSM,PTGS2,PTPRC,PYCARD,SGK1,SLC40A1,TNF,ZBTB16	924 (14)
PRKCB	4.349	kinase	Activated	2.257	4.71e-06	Acp5,ACTA1,CCL11,CD40,CD80,CD83,CD86,COL1A2,FGF2,FN1,IGF1,IRS2,MMP2,MMP9,Mx1,PRKCB,PRKCD,PTGS2,SERPINE1,TCIRG1,TGFB1	772 (16)
LGALS3	1.288	other	Activated	3.745	4.72e-06	CCL2,Ccl2,CCL3L3,CCNB2,CCR1,CCR2,CEBPA,COL3A1,CTSH,FAS,FN1,GFRA1,IGF1,IGFBP5,ITGAM,ITPR3,MGST1,MRC1,MSR1,NFATC2,PLEK2,PPARG,PRDM1,SPP1,TCF7L2,TGFB1,TNF,VCAM1,WNT9A	1005 (18)
homocysteine		chemical - endogenous mammalian		1.841	4.72e-06	ASNS,ATF3,CCL2,Ccl2,CCL5,CXCL12,DDAH2,DES,EDN2,FGF2,FOSL2,GADD45A,GGT1,HMGCR,HMOX1,ITGAM,LPL,MMP13,MMP2,MSMO1,MTHFR,OLR1,OXTR,PTGIS,PTGS2,Saa3,SREBF2,VCAM1,VEGFA	1160 (23)
RUNX1-RUNX1T1		fusion gene/product		0.508	4.78e-06	AFF3,ARL5C,ATF3,BRCA1,C5AR1,Ccl7,CDKN2A,CEBPA,CHST11,CYP2S1,DCPS,DLG5,ERN1,GATA2,GNA15,H2AX,ITGA2,KCNE3,MMP27,RCBTB2,RNF144A,SCN1B,SLC16A12,SLC6A8,SORL1,Spink2,TGFA,Tpsab1,UBASH3B,ZBTB16,ZNF385A	393 (7)
Y 27632		chemical drug		-1.696	4.83e-06	Acan,ACTA1,AXL,BMP2,CCL2,Ccl2,CDKN2A,CEBPA,COL12A1,EDN1,IL18,MMP2,MMP9,MYOCD,PERP,PLAU,PPARG,PTGS2,SERPINE1,SOX9,TGFB1,TJP1,TNF,VCAM1,VIM	1074 (18)
CIITA	4.716	transcription regulator		0.739	4.9e-06	B2M,CD74,COL1A1,COL1A2,CTSE,FN1,HLA-A,HLA-DMA,HLA-DMB,HLA-DQA1,HLA-DQB1,HLA-DRB5,IL4,MMP9,TGFB1,TNFSF11	890 (17)
miR-92a-3p (and other miRNAs w/seed AUUGCAC)		mature microRNA		-0.119	4.9e-06	ADM,BCL2L11,CCNA2,CCND2,CCNE1,CCNE2,CDK1,CDK6,CEBPA,ENPP6,FBXW7,IKZF1,ITGA5,MYLIP,OSBPL8,TNF	502 (9)
I-BET-151		chemical reagent	Inhibited	-2	4.9e-06	ALOX5AP,BSN,CPNE2,DPP4,EMID1,MN1,NFIX,NIBAN2,PTPRE,RAB27A,SELPLG,SH2D5,SLC9A9,TIFAB,TRERF1,UCK2
(R)-2-(4-chlorophenyl)-2-oxo-1-phenylethyl quinoline-2-carboxylate		chemical reagent	Inhibited	-2.828	4.91e-06	C3,CD68,CX3CR1,GAD1,NLRP3,TLR9,TNF,TREM2
HOXD8	-0.032	transcription regulator		0.82	4.91e-06	ANGPT2,CCNA2,CCNB1,CDK1,CDKN2A,HOXC9,HOXD10,HOXD9
CLEC1B		transmembrane receptor	Activated	2.828	4.91e-06	ANGPTL1,CXCL12,LCP2,PF4,PLCG2,SPP1,SYK,TNC	338 (7)
CCR3		G-protein coupled receptor		-1.414	4.91e-06	Ccl2,CCL5,CCR2,CCR5,IL4,SP7,SPP1,TNFSF11	720 (11)
LY86	6.309	other		-0.126	4.91e-06	ACTA1,CD14,CD180,CD80,CD86,COL1A1,COL1A2,TNF	789 (7)
ELN	3.648	other		1.463	4.91e-06	CD86,ELN,FN1,MMP12,MMP2,MMP9,NCF1,TNF	1031 (20)
cholic acid		chemical - endogenous mammalian	Activated	2.697	4.96e-06	ABCA1,ABCC3,ACE,AGT,CYP2B6,CYP7B1,DHCR7,EPHX1,FDFT1,HMGCR,HMOX1,HSD11B2,IGFBP5,LPL,MDK,MGST1,NR1H3,PLTP,RBP1,SOD3,SQLE,SREBF2,VIPR2	986 (22)
IRAK4	0.228	kinase		0.486	4.96e-06	ATF3,Ccl2,CD80,CD86,CSRNP1,CXCL16,EDN1,ERRFI1,GEM,IFNGR1,IFRD1,IL4,IRF4,IRF5,LIF,NLRP3,OLR1,PPARG,RGS16,SOCS1,TNF,TNFAIP3,ZFP36	954 (14)
Ifn gamma		complex	Activated	2.374	5.16e-06	AGT,CASP1,CCL2,Ccl2,CCL5,CD86,CDKN2A,CXCL16,Cxcl9,CYBB,EDN1,FAS,IGFBP5,IL17RA,IL18BP,IL33,IRF8,LIF,Ly6a (includes others),MMP9,PPARG,SOCS1,TLR3,TNF,TNFRSF9,TNFSF10	798 (14)
PC-SPES		chemical drug			5.16e-06	B2M,CCL2,CCNA2,CCNE1,CDC20,CDC6,CKS1B,COL16A1,COL1A1,DCK,FDFT1,FTL,HSD3B1,HSP90AA1,HYOU1,LAMC1,MAD2L1,MCM2,MCM5,MGST1,PRDX6,SELENBP1,SELENOW,SOX9,TXN,VIM
ITGAM	5.982	transmembrane receptor		1.361	5.22e-06	APOE,BCL2A1,C5AR1,Ccl2,CCL3L3,CCL4,CCL5,CD28,CD80,CD86,PTGS2,TGFB1,TNF,ZBP1	637 (16)
PAK1	3.088	kinase		0.625	5.22e-06	CCNB1,CDKN2A,CTSD,FBXO32,FN1,FOSL1,ITGAM,ITGB2,MMP14,MMP9,PFKM,PGR,TFPI,VEGFA	1090 (19)
S100A4	-2.884	other	Activated	3.116	5.24e-06	CCL5,Ccl9,CLIC4,COL1A1,FN1,MMP13,MMP14,MMP2,MMP9,PF4,PLAU,Saa3,TIMP2,TJP1,TWIST1,VCAM1,VIM	1020 (19)
HOXA3	1.498	transcription regulator	Inhibited	-2.683	5.24e-06	CCL3L3,DAPP1,EPAS1,EVI2A,IKZF1,IL17RA,ITGA4,KLF2,NR2F2,PIK3CG,PLEK,PRKCD,PSTPIP1,RAC2,RUNX1,SPI1,UNC5B	374 (7)
HNRNPK	-0.656	other		-0.698	5.24e-06	AGT,CAVIN2,COL12A1,CXCR6,IGSF10,IL2RG,KNG1,LDLR,LPIN1,MMP3,PPARG,PRELP,PTGS2,SPN,TCN2,Tmsb4x (includes others),UCP2	817 (7)
SERPINF1	5.682	other		-0.664	5.25e-06	BCL2A1,BDNF,CEBPA,CRYAB,CYBA,CYBB,ENO2,KCNJ10,LOXL1,LOXL2,NGF,PPARG,RHO,SERPINF1,TGFB1,TJP1,TNFRSF11B,TNFSF10,VIM	1058 (18)
EHF	-3.717	transcription regulator		-0.721	5.42e-06	ANGPTL4,ANPEP,BLNK,CDH3,CDK1,CDKN2A,GATA2,GPR68,HK2,HMOX1,HOPX,IL1RN,JAG1,KLF5,KLK7,LYN,MMP3,PLAT,PLAUR,PPARD,SERPINE1,STAT5B,TFPI,TGFB1,THY1,TNC,VEGFA	568 (7)
fenofibrate		chemical drug		0.42	5.48e-06	ABCD2,ACSL3,ACSL4,ADIPOR2,ANGPTL4,ASNS,ATP11A,BCL2L11,CASP4,CCL2,Ccl2,CD36,CD40,CD68,CHEK1,COL1A1,CREB3L3,CYP11A1,DBI,EDN1,FBXO32,FN1,GADD45A,GSTA3,HDGFL3,HMOX1,HOXA7,HOXC6,HP,IL4,IRF8,LDLR,LPL,MAN1A1,MITF,NR1H3,PDK4,PLTP,PTAFR,PTGS2,PTPRC,PTPRS,SERPINE1,SLC27A1,SLCO2B1,SREBF2,TGFB1,THRA,THRB,TNF,UCP2,VCAM1,VEGFB	957 (25)
prexasertib		chemical drug		0.957	5.52e-06	ADM,AIM2,ATF3,C3,CSRNP1,GDF15,GRIK5,HMOX1,IER3,MMP9,NLRP1,OSM,PTGS2,SERPINE1,SGK1,SIGLEC1,SLIT3,TNF,TNFAIP3,TNFRSF9,TRAF1,ZFP36	1234 (24)
VIP		other		-1.181	5.59e-06	CCL2,Ccl2,CCL3L3,CCL4,CCL5,CCNE1,CD274,CD40,CD80,CD86,GATA3,IGF1,IL11,IL4,LGALS1,LYZ,NFATC2,PTGS2,SLC1A3,SORT1,TJP1,TLR1,TLR6,TLR8,TLR9,TNF,TNFRSF11A,VIM	792 (15)
PI3K (family)		group		0.954	5.69e-06	ABCA1,ABCG1,ADM,AKR1B10,BCL2L11,BIRC5,CCL2,CD274,CTSD,CXCL12,CXCR4,FBXO32,HMOX1,KLF2,MMP12,MMP2,MMP3,MMP9,PDGFB,PTGS2,RDH10,SERPINE1,SLC2A1,TIMP2,TJP1,TNC,TNF,TNFSF10,VEGFA	1093 (19)
NFATC1	1.369	transcription regulator		1.822	5.72e-06	Acp5,ATF3,BMP7,CCND2,CD3G,CD40,CDC6,COL1A1,CX3CR1,CYBB,CYP1B1,DCSTAMP,EDN1,FAS,GPC6,HMOX1,IL33,IL4,ITPR2,PPARG,PRDM1,PTGS2,SELPLG,SLAMF6,SPP1,TNF,TNFSF10,TNFSF11,UTRN,VCAM1	936 (19)
VE-821		chemical reagent		0.718	6.09e-06	CCL5,CENPA,GPR50,IL11,ISG20,ITGAM,MMP12,MMP13,MMP3,PRDM1,TNF,TNFAIP3,TRAF1	695 (7)
fluvastatin		chemical drug		-0.031	6.23e-06	CCNE1,CD40,CYBA,CYP2B6,DCLK1,EDN1,GCH1,HMOX1,PLAT,PTGIS,PTGS2,SERPINE1,TNF,TNFSF10,VEGFA	1031 (21)
HMGB1		transcription regulator	Activated	2.97	6.33e-06	BRCA1,CCL2,CCL4,CD163,CD274,CD40,CD80,CD83,CD86,CDKN2A,HLA-G,HOXD9,IRF5,IRS1,MERTK,MMP3,MMP9,MRC1,PTGES,PTGS2,SMAD7,TIMP3,TLR2,TNF,TNFSF11,VCAM1	858 (16)
ATN1	-0.427	transcription regulator			6.65e-06	ACKR1,BASP1,BDNF,BHLHE40,CBLN1,EBF1,ENO2,FBXW7,GAD1,GAS7,HBEGF,IFI16,IGFBP5,KCNA2,KCNC3,LTBP2,NFIC,NR2F1,NREP,PCTP,PDE1B,PRKCD,PRKCG,RGS16,Sik1,SMC2,SOCS2,SOX11,SPP1,THRA,Tmsb4x (includes others),TYRO3	384 (7)
NFAT (complex)		complex		1.795	6.71e-06	AIF1,ATF3,CCL2,CD68,CD86,CYGB,IL33,IL4,SERPINE1,SLC1A3,SPP1,TNF	476 (7)
4-nitroquinoline-1-oxide		chemical toxicant	Inhibited	-2.202	6.71e-06	AURKA,AURKB,CCNA2,CCNB1,CCNB2,CCNE1,CD274,CDK1,CDK6,MKI67,MMP9,PTGS2	692 (7)
NADPH oxidase		complex		0.343	6.81e-06	CCL2,CYBB,EDN1,HMOX1,MMP12,MMP9,NCF1,PTGS2,SERPINE1,TGFA,VCAM1	820 (18)
CYP2E1	7.08	enzyme	Activated	2.75	6.81e-06	C3AR1,C5AR1,Ccl2,CD14,COL1A2,FGL2,HMOX1,MGST1,NCF1,PTGS2,TNF	1069 (23)
TBK1	-0.251	kinase		0.582	6.83e-06	ACOD1,APOBEC3B,CCL3L3,CCL4,CCL5,CD40,CD80,CD86,Cxcl9,EDN1,FGL2,H2-T24,HLA-E,IFI16,Ifi27l2a/Ifi27l2b,IL18,ISG20,Mx1,PLA1A,PTGS2,SLC2A1,SLFN13,SLFN5,TLR2,TLR3,TNF,TWIST1,VEGFA,VIM	592 (17)
ATP2B2		transporter		0	6.87e-06	A2M,CBR3,CLIP3,EIF4EBP1,FLNC,GADD45A,HIPK2,IGFBP5,LOXL1,MMP14,MMP2,Mxra7,NUPR1,SLC66A3,SOD3,ZBP1	667 (7)
IRF6	-1.071	transcription regulator		0.303	6.93e-06	APOBEC3B,CBFA2T3,CCL2,CD14,CD274,CD86,CLEC10A,IL18,MRC1,NLRP3,P2RX4,PLAU,PPARG,PTGES,PTGS2,SLC7A2,SOCS1,TEAD4,TJP1	784 (18)
FOXA1		transcription regulator		0.529	7.15e-06	Akr1c14,BHLHE40,BMP2,CA12,CCL2,CDKN2A,CITED2,EDN2,EN1,ENO2,EPB41L3,EPHX1,FGFR2,FKBP4,FOSL2,FOXC1,GIPR,GREB1,H19,HK2,HMOX1,ISG20,JAG1,LAMC1,LAMC2,LYN,MYL9,MYOCD,NFIL3,PDGFRB,PGR,PYY,RPRM,SELENBP1,SLC2A1,SOX9,STAT5A,STBD1,STC1,TF,TGFB3,THBS3,TNF,TNFAIP3,TNFRSF12A,TNFSF12,Tpm2,VEGFA,ZFP36	1210 (21)
acetaminophen		chemical drug		0.914	7.15e-06	A2M,ABCC3,ABCC5,ADH7,ALDH1A1,BLVRB,CA3,CCL11,Ccl2,CCL3L3,CCR1,CCR2,Cxcl9,CYP1B1,EPHX1,FAS,FLT4,FTL,GADD45A,GGT1,GHR,GNA12,GSTM5,HMGCR,HMGCS2,HMOX1,HSPD1,IFRD1,IGF1,IL18,IRS1,MGST1,Mt1,NDRG2,PLA2G7,PLAUR,PPARG,PRDX6,PRKCB,PTGS2,SELENOP,SERPINF1,SLC7A11,TF,TLR3,TNF,TXN,VCAM1,VEGFA	1150 (18)
HDL		complex	Inhibited	-2.399	7.16e-06	ABCG1,ATF3,CCL2,Ccl2,CCL5,CCR2,CD40,CD80,CD86,CX3CR1,ITGAM,ITGB2,KLF2,LDLR,PTGIS,PTGS2,TNF,VCAM1	611 (17)
DCN	2.837	other		-1.005	7.16e-06	BGN,COL1A2,FGF2,FST,HLA-DQA1,HLA-DQB1,IRS1,MMP13,MMP2,MMP9,SDC1,SERPINE1,TFEB,TGFB1,TIMP3,TNF,VCAM1,VEGFA	1002 (16)
mir-130		microRNA		0.222	7.16e-06	AIF1,CCL2,Ccl2,CCL5,CD274,CD68,CD86,GADD45A,GJA1,IL4,IRF8,LRIG1,MAFB,MRC1,PTGS2,TGFBR1,TNF	981 (19)
OLR1	-3.454	transmembrane receptor	Activated	3.162	7.16e-06	ACE,CCL2,CD68,CYBA,CYBB,FN1,ITGAM,MMP3,NCF1,OLR1,RBP1,SPP1,STRA6,TGFB1,TGFBR1,TNF,VCAM1	789 (18)
Sb202190		chemical drug		-1.277	7.62e-06	ANGPTL4,BIRC5,CCL2,Ccl2,Ccl9,CCND2,CD55,CD86,COL1A1,EBI3,FGFR2,FN1,HAPLN1,HMOX1,IL18,LDLR,MMP13,MMP2,MMP9,PGR,PTGS2,RUNX1,RUNX2,SERPINE1,SGK1,SP7,SPI1,SPP1,TIMP2,TNF,VCAM1,VEGFA,VIM	1011 (19)
ACVRL1	1.291	kinase		0.65	7.72e-06	ANGPT2,CXCL12,CXCR4,GDF15,LYVE1,MMP13,PLAT,PLAU,PLAUR,SERPINE1,SMAD6,SMAD7,VCAM1,VEGFA	728 (20)
RGS2	-1.175	enzyme		-0.392	7.74e-06	ADM,BCAR3,C1GALT1,CTSA,CXCL12,ERRFI1,FBLIM1,GJA1,HBEGF,HEXB,Hmgn2 (includes others),HSD11B2,IL18,ITM2A,LPL,MFSD2A,NINJ1,PLAT,PPARG,PSTPIP1,RAB31,SKIC8,SLC2A1,SLC35F2,SPP1,ST6GAL1	752 (12)
gemcitabine		chemical drug		-1.063	7.74e-06	APOBEC3B,BIRC5,BRCA1,Ccl2,CCNB1,CD274,CTPS1,CXCL12,CXCR4,DCK,FAS,FOSL1,H2AX,HMOX1,MCM2,MDK,MMP2,MMP9,PTGS2,RRM1,RRM2,SLC2A1,TGFA,VEGFA,VIM,WT1	1145 (22)
3-deazaneplanocin		chemical drug		-0.483	7.76e-06	AKNA,ANXA8/ANXA8L1,CD274,FAS,FBXO32,HSD17B1,IL10RA,IRF8,MAP3K14,NUPR1,PLAU,PLXNB1,SLC5A7,SLC7A2,SOX9,TGFB1,TGFBR1,TIMP3,TRIM14,USP53,ZNF286A	146 (3)
JAK1/2		group	Activated	2.4	7.76e-06	BAIAP2,BHLHE22,Bst2,CA12,CCL2,Ccl2,CCN3,CD74,CIITA,DDN,HLA-DQA1,HLA-DRB5,Ifi47,KCNF1,PLAC8,PRKCG,PSMB9,PTK2B,RGS14,TNF,WIPF3	888 (14)
panobinostat		chemical drug		1.064	7.76e-06	BCL2L11,BIRC5,BMF,CCNB1,CCND2,CDK1,CDK6,CITED2,CRYAB,FN1,GATA3,HAND2,HDAC6,MITF,NEDD9,NHERF1,PDGFC,PTGS2,RASGRP2,SERPINE1,VIM	983 (22)
SMARCA2	-1.079	transcription regulator		0	7.76e-06	ACTA1,ALPL,CCNE1,CD36,CIITA,COL11A1,CP,DES,DHFR,FKBP5,HOXA9,IGFBP5,ITGAM,LAMC2,MBP,MSX1,PPARG,RAB27A,RRM2,SLC6A2,TUFT1	950 (20)
BRCA1	-2.379	transcription regulator		0.467	8.09e-06	ANXA8/ANXA8L1,APOBEC1,BIRC5,BRCA1,CCL5,CCNB1,CCNB2,CCNE1,CDC25C,CDH3,CTSD,CYP1B1,EXO1,FAS,FEN1,FKBP5,GADD45A,GDF15,H2AX,HMOX1,HSD11B2,LPIN1,Ly6a (includes others),MAD2L1,NEDD9,NEK2,PERP,PLK1,PLTP,Ptprv,SERPINE2,STAT5A,STAT5B,STC1,TNF,TNFAIP2,TWIST1,VEGFA,VIM,WEE1	1146 (22)
MTOR	-1.125	kinase		0.417	8.38e-06	ADM,AIFM1,ARL4C,BCL2A1,BCL2L11,BIRC5,CASP1,CCL2,CCNE1,CCR7,CD274,CD40,CD86,CEBPA,CITED2,CRADD,CXCR4,CYP11A1,DDAH2,DHFR,EPAS1,FABP5,FBXO32,FGFR3,FN1,FST,GATA3,GSTM5,HK2,HMGCS2,IFI16,IGF1,IL4,IRF8,IRS1,IRS2,ISLR2,LDHD,MAP2,MBP,MEFV,MMP9,PDK4,PGP,PGR,PLP1,PPARD,PPARG,PTH1R,PTPN6,RUNX2,SGCB,SLC2A1,SMPD1,SND1,SREBF2,SRPX,ST6GAL1,TCF7L2,TLR5,TNF,TNFRSF11B,TNFSF10,TNFSF13,UTRN,VCAM1,VEGFA	1118 (19)
PTK2	-0.88	kinase		0.441	8.48e-06	ACTA1,Ccl2,COL1A1,COL1A2,CXCR6,FN1,IRS1,ITGA5,LDLR,MMP2,MMP9,PDGFRB,PRRX1,PTK2B,SPP1,TIMP3,TJP1,TNC,TNF,VCAM1	931 (21)
SCGB3A2		other	Inhibited	-2.433	8.5e-06	CTSD,CTSS,MMP12,MMP14,MMP2,SMAD7	661 (10)
TMPO	-1.511	other	Activated	2.449	8.5e-06	ASPN,COL11A1,COL12A1,COL1A1,COL3A1,TIMP2
D,L-propargylglycine		chemical reagent		1.664	8.5e-06	ACE,AGT,CTH,CX3CR1,HBEGF,IGF1
NFYA	0.34	transcription regulator		-0.154	8.51e-06	APAF1,CCNA2,CCNB1,CCNB2,CDC25C,CDCA8,CDK1,COL11A1,COL1A2,COL5A3,EPHX1,FGFR2,GADD45A,HLA-DQB1,HOXB4,HSD17B7,IGF1,LPIN1,PADI4,PNPT1,RRM2,THOP1,TOP2A,VWF	905 (13)
Hdac		group		-1.164	8.55e-06	AGTR2,APAF1,ATF3,BDNF,BIRC5,BMP2,CSF2RA,CXCR4,DKK3,EDN1,FBXO32,FOSL1,GAD1,GATA3,HOXA11,HOXD11,HPGD,IGF1,KLF10,MEOX1,MEOX2,MMP14,MXD1,NRP1,PBX1,Peg12,PIK3R5,RGS10,SFRP1,SFRP2,SMARCD3,SPP1,SPRY2,TNF,TNFSF10,WNT4,WT1	1258 (21)
ZFP91	-0.487	transcription regulator		1.667	8.8e-06	CASP1,CCNA2,CDK1,CHEK1,HK2,IFI16,MAD2L1,RRM2,TNFSF13B
ZNF521	2.219	transcription regulator		-0.762	8.8e-06	Ccl9,FXYD5,HMMR,MRC2,PPARG,SLC39A10,TNFRSF11A,TNFSF11,ZNF423	345 (6)
101.10 peptide		chemical reagent		-1.434	8.8e-06	Ccl2,GJA1,IL1RN,MMP13,MMP3,MMP9,OXTR,PTGS2,TNF	729 (15)
JAK1	-1.108	kinase		1.932	8.85e-06	BCL2L11,BMF,CAPN1,CCL2,CCL3L3,CD14,CD40,CIITA,HLA-A,IL11,LIF,MMP2,Orm1 (includes others),PDGFB,PSMB9,RUNX1,SLC1A3,SMAD7,TF,TGFB1,TNF,WFDC5	723 (14)
LG100268		chemical reagent		1.892	8.87e-06	ABCA1,APOE,Ccl6,Ccl9,CD36,CYP4F2,CYP7B1,GDF15,HMGCR,LDLR,LPL,NR1H3,PLIN2,SLC27A1,TNF	871 (21)
MGA	0.052	transcription regulator	Inhibited	-2.548	9.09e-06	ACE,BMF,CP,CYP2S1,EPAS1,GSAP,ITGA1,KCTD11,LGALS3BP,LTBP4,MGST1,NREP,PODXL2,RALGDS,RNF130,SELENOP,TCN2,TF,TWIST1
MAVS	0.129	other	Activated	3.28	9.24e-06	ALPL,BTK,C1S,CARD9,CASP1,Ccl2,CCL22,CCL5,CD83,CX3CR1,CXCL12,HLA-A,IL11,IL18,IL18R1,IRF8,ISG20,MERTK,MME,MSX1,MSX2,PLAUR,SLC11A1,SOCS1,SP7,SPP1,TLR6,TLR7,TNF,TNFRSF11B,TNFSF11,TNFSF12	898 (16)
Alpha 1 antitrypsin		group		-0.447	9.27e-06	Acan,ACKR1,CCR7,CD14,CTSB,MMP13,MMP2,SIDT2,SOX9,SPI1,TNFAIP3,TNFAIP8L2,TYROBP	1085 (18)
ALDH1A2	1.591	enzyme		-0.817	9.27e-06	ALDH1A1,ATF3,BGN,COL1A2,COL3A1,CSF1,FGF2,HOXC8,Ly6a (includes others),MAFB,PCOLCE,SPP1,TIMP3	899 (14)
UXT	-0.14	transcription regulator		0.984	9.27e-06	BUB1,CCNA2,CDC6,CHEK1,ENO2,FKBP5,HPGD,KDELR3,PMEPA1,SORD,TLR3,TNFAIP3,TTK	845 (7)
MDM2	-1.039	transcription regulator		0.715	9.42e-06	ADGRE1,ATF3,BIRC5,Ccl2,CCNA2,CCNE2,CD68,CDKN2A,CLIP3,DNMT1,FBXW7,FCGRT,GDF15,HIPK2,IGFBP6,IL13RA2,IL1RN,INHBB,LRMDA,LYZ,SERPINE1,SPRY2,TNF,TNFSF10,TOP2A,WRN	996 (18)
STAT5a/b		group		-0.376	9.49e-06	BCL2A1,BCL2L11,CAVIN2,CCND2,CD36,CDKN2A,EBF1,FCER1G,FCGR1A,GATA2,GATA3,IGF1,IL4,IRAG1,IRAG2,ITGA2B,LCP2,OSM,PARVB,PDGFB,PF4,PRDM1,PTGER3,PTGS2,RBP1,RFTN1,SLC2A3,SOCS1,TLR2,Tmsb4x (includes others),VWF	749 (15)
reactive oxygen species		chemical toxicant		1.757	9.49e-06	CACNA1C,CASP1,CCL2,CCL5,CD80,CXCR4,DHCR24,EDN1,EIF4EBP1,FAS,FGF2,FOXM1,GADD45A,HBEGF,HMOX1,HPSE,IL4,LAMA1,LPIN1,MMP3,PTGS2,RRAD,SERPINE1,TGFB1,TLR2,TNF,TNFAIP3,TNFSF11,UCP2,VCAM1,VEGFA	648 (14)
PLK1	-2.113	kinase		0.353	9.52e-06	BCL2L11,BOK,CLSPN,EPHA2,GMNN,IER3,IFI16,MCM2,PLK1,Ptprv,PYCARD,SMAD7,TGFB1,TGFB1I1,TGFB3,TGFBR1,TNFAIP6,VIM	1269 (24)
FCGR2A	5.846	transmembrane receptor		1.65	9.52e-06	ACOD1,CCL2,Ccl2,CCL22,CCL4,CCL5,CD40,CLEC4E,FAS,FCGR3A/FCGR3B,IL18,ISG20,PTGS2,RASGRP1,SERPINE1,SLC2A6,TNF,VEGFA	824 (15)
CD36	3.779	transmembrane receptor	Activated	2.044	9.66e-06	ADGRE1,AXL,Ccl2,CCL5,CD86,COL1A1,ERN1,FAS,FGF2,IGFBP6,IL11,ITGAM,LIF,LPL,MMP13,MMP14,MMP3,NLRP3,PDGFB,PLAU,PLAUR,PPARG,SERPINE1,SYK,TGFA,TNF,TNFRSF11B	1204 (17)
ITGB2	5.598	transmembrane receptor		0.307	9.69e-06	BCL2A1,Ccl2,CCL4,CD86,FN1,GATA3,IL4,ITGA4,ITGAL,MMP9,PTGS2,RAC2,RUNX2,TGFB1,TNF,VCAM1,VEGFA	876 (20)
Tlr		group	Activated	3.093	9.77e-06	C5AR2,CASP4,CCL2,Ccl2,CCL4,CCL5,CCR7,CD40,CD80,CD83,CD86,GNAI3,GPR34,HBEGF,HLA-A,IL33,IRF4,JAG1,P2RX4,PTGS2,RGS14,RGS16,RGS18,SOCS1,SPHK1,TNF,TNFAIP3,TNFSF13,TNFSF13B	664 (16)
RHOA	-0.279	enzyme		0.511	9.77e-06	ACTA1,AGT,ANLN,CCNB1,CCNE1,CDKN2A,COL1A1,COL3A1,CTSD,ECT2,FAS,FN1,GATA3,GDF15,HSPD1,IL4,ITGBL1,MMP13,MMP14,MMP9,PAK1,PIK3CG,PLAU,ROCK2,RUNX2,SOX9,TGFB1,VCAM1	890 (20)
diethylnitrosamine		chemical toxicant		0.296	9.87e-06	ANGPT2,APAF1,AURKB,BCL2L11,CBX7,Ccl2,CCND2,CDKN2A,COL1A2,COL3A1,CXCL12,CYP7B1,DCLK1,E2F2,GPC3,GSTM5,H2AX,HMOX1,HRH2,HSD3B1,Hspa1b,ITGAM,LAMC2,LPL,MKI67,Mt1,Mt2,NR1H3,PPARG,SELENBP1,SLCO2B1,TGFB1,THY1,TIMP2,TNF,TRPV2,VEGFA	1150 (19)
adenosine		chemical - endogenous mammalian		-0.127	9.88e-06	AIFM1,BMP2,CCL5,CD274,CD28,CD80,CD86,CX3CR1,CXCR4,DPP4,H2AX,HMOX1,ITGB2,LEF1,MKI67,PLAT,PTGS2,Saa3,SERPINE1,TNF,VEGFA	764 (13)
NQO1	1.958	enzyme		-1.931	9.88e-06	BIRC5,C5AR1,CCL5,Ccl6,Ccl8,Ccl9,CCR1,CCR2,CEBPA,CSF3R,CXCL12,CXCR4,DOCK2,ENO2,FPR1,HK2,MMP9,PTGS2,SLC2A1,SPI1,VCAM1	1045 (18)
FANCC	0.061	other		0.937	9.88e-06	CDK1,CXCL12,CYP7B1,DLG2,GDF15,GSAP,HHEX,JAG1,MAPK8IP1,NUAK1,PRKCB,PTGS2,PTPRC,PTX3,SCHIP1,SFRP1,SKAP2,SNX7,TACSTD2,TBC1D9,TNF	1065 (18)
PRKAA2	-0.617	kinase	Inhibited	-2.23	1e-05	ACTA1,ALDH1A1,CAMKK1,CD302,CEBPA,CXCL12,CYBB,CYP2B6,DDAH1,ERN1,FGFR2,FN1,GATA3,GIPR,Ifi47,ITIH5,KCNA2,KLHL29,Ly6a (includes others),MGST1,MMP9,NCF1,NDRG2,NFIB,PCOLCE,PPARG,PTPN11,RTN4RL1,SORL1,TNF,UCP2,VCAM1,VIM,ZNF462	903 (22)
MED1	-0.585	transcription regulator		-1.35	1.03e-05	ADAMTS18,AOC1,AURKA,AURKB,BHLHE40,BIRC5,CCN5,CCNB1,CCND2,CCNE1,CD79B,CDC20,CDC6,CDK1,CEBPA,CENPA,CHAF1A,CYP11A1,CYP2B6,EBF1,EPHA3,FGD2,FKBP5,FOXM1,GADD45A,GHR,GREB1,IGF1,IKZF1,IRF4,IRF8,KLF5,LEF1,LIF,MAD2L1,MYO18B,NID2,OLR1,PDK4,PLK1,PPARG,PRDM1,PXK,SEPTIN6,SLC27A1	1249 (21)
EGLN		group		0.786	1.05e-05	A2M,ADM,APAF1,BRWD3,CA9,CCL2,Ccl2,CCN5,DIO3,DMKN,EIF4EBP1,FOSL2,FTL,GATA3,GREM2,HK2,HLA-DQB1,KLF2,MMP13,MPI,MYOCD,NOL3,Orm1 (includes others),OSM,PDGFRL,SELENBP1,SERPINE1,SLC27A1,SOX9,STC1,TNFAIP6,Tnfsf9,ULBP1,UPK3B,VEGFA,WDR54	986 (20)
SMO	0.349	G-protein coupled receptor		-0.202	1.05e-05	BGN,CA12,COL27A1,DIO3,ENPP1,FAS,HDAC6,HSD11B2,IL11,LEF1,LIMD2,LUM,NRCAM,NRP2,OGN,PPARG,PRDM1,PTCH2,RUNX1,SOX9,TGFA,TGFB3,VCAM1,WNT6	815 (17)
SLC39A8	-0.295	transporter		0.309	1.06e-05	CDKN2A,COL15A1,FTL,HMGA1,ITGA5,MMP12,MMP13,MMP3,MMP9,PALM,SYNGR1,TNF	494 (4)
IRF2	0.79	transcription regulator		0.428	1.09e-05	B2M,C1QTNF1,C1S,CA12,CASP1,CD14,CD274,CEACAM1,CENPN,CIITA,CLEC10A,CTSS,DUSP5,HK2,Ifi47,IRF8,LBP,NAMPT,PSMB10,PSMB8,PSMB9,PTGS2,SDC1,SLC7A1,SLCO2B1,SOCS1,TAP2,TLR3,TLR5,TNFSF10,TNFSF13B,VCAM1	674 (16)
BID	0.68	other	Activated	2.335	1.1e-05	C3AR1,C5AR1,Ccl2,CTSB,CTSD,CTSH,CTSS,IL4,ITGAX,MMP12	1200 (16)
Klra7 (includes others)		transmembrane receptor	Activated	2.398	1.1e-05	CASP4,CCL3L3,CCL4,CCL5,Ccl6,GPR65,Mt1,SERPINE2,TNF,TYROBP	1024 (17)
elovanoid N32		chemical - endogenous mammalian	Inhibited	-2.53	1.1e-05	APOE,CDKN2A,CFH,MMP12,MMP13,MMP2,MMP3,MMP8,MMP9,VEGFA
SCAP	-0.284	other		-1.996	1.11e-05	ABCA1,ACSL4,ASNS,ATF3,ATF5,CYP2B6,CYP4F2,DHCR7,FABP5,FDFT1,HES6,HMGCR,HMGCS2,HSD17B1,IGHM,LDLR,LSS,MSMO1,Mt2,OLR1,PTGER4,PTGS2,SLC7A1,SQLE,SREBF2	822 (13)
FGF8		growth factor	Activated	2.993	1.11e-05	AIF1L,BMP2,CCL11,CCL2,CRYAB,DDAH2,DTX3,EN1,ERRFI1,FGFR2,MDK,MKI67,MSX1,NDRG2,RGS12,RTKN2,RTN4RL1,RUNX2,SHC1,SPP1,SPRY2,SUB1,TNFRSF11B,TNXB,TUBB3	866 (18)
DDIT3	0.36	transcription regulator		0.573	1.12e-05	ASNS,ATF3,ATF5,BCL2L11,BHLHE22,CAMK2N1,CASP4,CCDC80,CEBPA,CHAF1A,FAP,FN1,GPC6,HMOX1,HSPD1,IL4,ITGA2,ITGAM,JAG1,NFIL3,Nrg1,PER1,PLAT,PPARG,RHO,SH3RF3,SIPA1L3,STAT5A,THBS2,VIM,WARS1	1040 (18)
SULF2	0.083	enzyme		1.339	1.14e-05	Acan,FLT4,MMP13,MMP2,MMP9,PDGFA,PDGFB,POSTN,SOCS2,TGFB1,VEGFB	773 (17)
WNT7A		cytokine		-0.446	1.14e-05	HOXA10,HOXA11,LBH,MMP9,PLAUR,RUNX2,SPRY4,SYN1,TWIST1,VIM,WNT4	685 (12)
CYP27A1	0.928	enzyme		0.426	1.14e-05	ABCA1,ABCG1,AGT,ANPEP,APOE,CYP2B6,CYP7B1,FDFT1,HMGCR,LSS,SREBF2	685 (16)
KAT2A	-0.079	enzyme		-1.146	1.15e-05	ADAM23,CCND2,CCNE1,CCNE2,CHEK1,E2F2,EFNA5,FABP5,FBXO32,FOXM1,GATA2,HLA-DQB1,HMGA1,HSP90AA1,HSPD1,IMPA2,MAD2L1,MITF,NR1H3,PDGFA,Ptprd,PTPRO,RAB3D,RCAN2,RHO,RHOU,SYT9,TGIF1,THOP1,ULBP1	1097 (23)
HPGDS	3.797	enzyme		-0.955	1.16e-05	CCL11,CCL5,FLT3LG,ITGAM,MMP9,PTGDS,TGFB1,TNF	787 (10)
NDP	-4.076	growth factor		-0.763	1.16e-05	ANGPT2,BDNF,EDN2,FGF2,LIF,Mt1,NUPR1,SERPINF1
HPSE	2.496	enzyme		1.342	1.16e-05	CCL2,IRS1,MMP9,PLAU,PLAUR,PTGS2,SDC1,TNF	933 (19)
GABPA	-0.583	transcription regulator		0.974	1.18e-05	AURKA,BRCA1,CCL2,CCL22,CHRND,CYP7B1,FAS,HMOX1,IL16,IL18,IL7R,ITGB2,OXTR,PPARG,SLC7A11,SOD3,SPI1,TNC,UTRN	557 (11)
ACE2		peptidase		-0.322	1.25e-05	AGT,CCL2,Ccl2,CCL5,Ccl7,Cxcl9,CYBB,FN1,GAD1,MMP2,MMP9,PTGS2,SERPINE1,SMAD7,TNF	714 (15)
dimethyl fumarate		chemical drug		0.273	1.25e-05	BDNF,BMP2,CCR7,CD86,FN1,HMOX1,MRC1,PTGS2,RUNX2,SERPINE1,SLC7A11,SPP1,TNFAIP3,VEGFA,VIM	934 (17)
KDM3B	-0.637	enzyme		1	1.25e-05	ADRA2A,ALDH3A2,APOD,C1R,CDC20,DAPK1,DLGAP5,FN1,GATA2,IGF1,IRS1,KALRN,KIF18B,KIF26B,MLLT3,NCAPG,RACGAP1,SORL1,SPAG5,TSHZ3,TXNDC16
fluocinolone acetonide		chemical drug		-0.5	1.26e-05	ACKR4,ANGPTL4,FKBP5,GABRB1,HSD11B2,IL33,IL4,KIF2C,KIF4A,LSP1,OIP5,PF4,PRKCB,RASL11B,RUNX2,TNF,WNT4,ZBTB16	712 (11)
FOSL2	-2.267	transcription regulator		0.895	1.26e-05	ABCA1,BDNF,BRCA1,Ccl2,CCR2,COL1A2,DIO2,FAS,FOLR2,FOSL1,HPGD,ITGB4,MMP13,MMP2,MMP3,RUNX2,SPP1,TCHHL1	911 (17)
CRP		other		1.319	1.26e-05	ACTA1,CCL2,Ccl2,CCL3L3,CCL5,CD40,FCGR2B,FN1,IL1RN,ITGAM,LPL,PRKCB,PRKCG,PSMB9,SERPINE1,TGFB1,TNF,TNFSF10	898 (18)
CD5L	8.724	transmembrane receptor		1.195	1.26e-05	Ccl2,CCL5,Ccl7,Ccl8,Havcr1,TLR2,TNF	828 (14)
SIM1		transcription regulator	Activated	3.338	1.27e-05	ABCG1,ANGPT2,ANGPTL4,APOE,CCR1,Cd52,CD86,CDH3,CELF2,CMKLR1,COL11A1,COL12A1,COPZ2,CPXM2,CYBA,DIO2,FCGR2A,GATA2,GSTA3,H2-K2/H2-Q9,H2-Q5,HLA-A,IFI16,LCP1,LRRFIP1,MSC,NFATC2,NGEF,PKIB,PLP1,POSTN,Prl8a2,RGS10,RYR2,SELENBP1,Sp100,SYT9,TCF7L1,THRB,TNF,TNFRSF9,Tnfsf9,TYROBP,ZDHHC14
allosamidin		chemical reagent		-0.447	1.27e-05	ABCA1,ABCG1,CCL2,CD36,TNF
ADRA1A	1.737	G-protein coupled receptor			1.3e-05	BDNF,CCNB1,CCNE1,CDK1,COL3A1,DDAH1,FABP5,FGF7,FN1,LIF,MSX2,NFIX,PAK1,POLA2,PRRX1,TMPO,VEGFA	895 (20)
TERC		other		-0.239	1.3e-05	AURKA,CASP1,CCL5,CDC20,COL24A1,COL5A1,H19,HMGCR,MCM10,MMP9,NUPR1,Orm1 (includes others),PRC1,TGFB1,THRA,TNXB	992 (16)
ISG15	-0.311	other		1.653	1.3e-05	ALDH1B1,ALDH2,COL12A1,COL15A1,COL1A1,COL1A2,CTSS,CYP1B1,EIF4EBP1,GPX7,HLA-A,ITGA11,LGALS3BP,LTBP1,LTBP2,PTGIS	783 (9)
urethane		chemical toxicant		-0.026	1.3e-05	CCL3L3,Ccl6,Ccl9,CCR5,CD274,CDKN2A,CEBPA,HMOX1,PLA2G7,PLAUR,PTGES,PTGS2,SFRP1,TEP1,VEGFA,VIM	1186 (22)
ZFTA-RELA		fusion gene/product	Activated	2	1.3e-05	BMP2,CASP4,Ccl2,CCL3L3,CSF1,FN1,IL1RN,LSP1,NPY1R,PDGFB,PRKCD,PTGS2,S100A6,SMAD7,STAT5A,TNFAIP3
SPARC	1.184	other		1.132	1.35e-05	BARD1,BHLHE40,BLM,BRCA1,CASP1,CDH3,CDYL,CHAF1A,CLDN1,COL1A1,COL1A2,FN1,FOXQ1,HSF4,LEF1,LYVE1,MAP2,MMP2,NIPAL1,POLE,RRM1,SERPINE1,SLC22A5,SLC7A11,SOX9,TGFB1,TNF,TRIM5,VIM,WNK4	1072 (23)
cadmium chloride		chemical toxicant		-0.596	1.38e-05	CCL5,CRYAB,CXCL12,DNAJA4,FKBP5,GADD45A,HK2,HMOX1,HP,HSP90AA1,HSPA1A/HSPA1B,HSPB8,IGFBP6,MAFF,Mt1,Mt2,NFIC,Orm1 (includes others),PDGFB,PFKM,PLAU,TGFB1,TGFB3,TNF,TXN,VIM	1187 (22)
HISTONE		group		1.109	1.38e-05	ATF5,CCNE1,CDK6,CIITA,CLEC10A,CLN3,DKK3,FGF2,HPGD,NFATC2,PTGIS,SFRP5,WT1
ARHGAP31	0.214	other		-0.277	1.38e-05	BMP2,BMP7,CDKN2A,COL5A1,COL6A1,COL6A2,FN1,GDF11,GDF15,ITGA5,MMP3,TGFB3,TGFBR1	461 (7)
PRKD		group		1.698	1.38e-05	CCL11,Ccl2,CCL3L3,CCL4,CCL5,Cxcl9,DCSTAMP,HDAC5,LPL,PDK4,PPARD,PTGS2,TNF	1025 (17)
UPF2	-0.069	other		-0.786	1.38e-05	BMP5,CACNA1D,CAMK2N1,CCL5,CYFIP2,KANK1,KHDRBS3,NRP1,PTGS2,TFR2,TNFAIP3,TNFRSF11B,TSPAN13
KL		enzyme		-1.897	1.39e-05	ATF3,AXL,Ccl2,CRYAA/LOC102724652,CYBB,FN1,IGF1,IRS1,IRS2,MERTK,MITF,MMP2,MMP9,RUNX2,TGFB1,TNF,TNFRSF11B,TYRO3,VEGFA,VIM	941 (21)
miR-146a-5p (and other miRNAs w/seed GAGAACU)		mature microRNA		-1.941	1.4e-05	ALDH1A1,ATOH8,BRCA1,CCL2,Ccl2,CCNA2,CD40,CFH,CXCR4,IRF5,LBP,MBP,MCM10,MCPH1,MR1,NFIX,NOVA1,PGLYRP1,PLEKHA4,PTAFR,ROR1,TLR1,TLR9,TMT1A,TNF,TRIM14,VWCE	774 (17)
RARB	-0.646	ligand-dependent nuclear receptor	Activated	2.67	1.45e-05	AIM2,ARHGAP4,BCL2A1,CARD9,CASP4,CCNE1,CD36,CDKN2A,CRYAB,CXCL12,CYP26B1,DHRS3,EIF4EBP1,FOLR2,GADD45A,GJB4,Gm5431,HOXA10,HOXB4,HOXB7,HP,Ifi47,IGFBP6,Igtp,LYZ,MMP11,Naip1 (includes others),NR2F1,PPARG,PTGER3,PTGS2,RET,Saa3,SLC16A2,SLC27A1,SLC2A1,SPP1,STRA6,TGFB1,TJP1,VEGFA	1038 (22)
TNFSF10	2.56	cytokine		1.057	1.49e-05	ANGPT2,BIRC5,CD14,CD274,CD28,CD3G,CD4,CTSB,CXCR4,GATA3,HLA-A,IFI16,IFITM2,IL1RN,IL27RA,IL7R,ITGAM,MMP2,MMP3,MMP9,NR2F1,PER1,PLAU,PTGS2,PTPRC,SLC2A1,TNF,TNFAIP2,TNFAIP3,TNFSF10,TRAF1,VEGFA	741 (13)
OSMR	-0.633	transmembrane receptor		-1.912	1.53e-05	ADGRE1,BIRC5,CASP4,Ccl2,CD4,Cxcl9,Ifi47,Igtp,ITGAX,LBP,MMP13,Mt2,OSM,PHF11,PSMB9,RASL11A,SOCS1,TNFSF11,ZFP36	824 (19)
SAMSN1	2.972	other	Activated	2.449	1.58e-05	BATF,CCL3L3,CCL4,Ccl7,CCND2,CD40,CITED2,Cxcl9,EDN1,FGL2,HBEGF,IL18,IRGM,ISG20,MERTK,PLA1A,PLAT,PTGS2,SDC1,SOCS1,STAT5A,TLR3,TNF,Trim12a	786 (15)
CYBB	5.911	enzyme	Activated	2.588	1.61e-05	CCL2,Ccl2,CCL5,COL3A1,CXCL12,CYBA,CYBB,DUOX1,IL4,PPARG,PTGS2,TGFB3,TNF,TNFRSF11A	1014 (18)
bryostatin 1		chemical drug		1.723	1.61e-05	CCL5,CD22,CD40,CD80,CD86,CLDN1,CXCR4,IFNGR2,IL2RG,PRKCB,PRKCD,TJP1,TNF,TRAF1	816 (14)
trans-cinnamaldehyde		chemical drug	Activated	2.184	1.64e-05	BIRC5,CASP1,CCNB1,CDC20,CDC25C,CDK1,FAS,HMOX1,MAD2L1,NCF1,PTGS2,SERPINE1	813 (11)
CDKN2B	1.073	transcription regulator		1.268	1.64e-05	ASNS,ASS1,CD80,CD86,CTH,DHFR,DNMT1,GPT2,PHGDH,PRODH,PYCR1,SERPINE1	770 (16)
RGS10	4.852	enzyme			1.64e-05	CASP1,CCL11,CCL2,CCL3L3,Ccl7,Ccl8,CCR1,FAS,IL10RA,IL10RB,IL18,IL1R2,IL4,ITGAM,ITGB2,PF4,TGFB1,TNF	941 (15)
CCL11	8.139	cytokine	Activated	2.252	1.64e-05	AIF1,BIRC5,CCL11,CCL2,CCL3L3,CCL4,CCR2,CXCL12,DPP4,FAS,IL4,ITGA1,ITGA2,ITGAM,MMP3,PDGFA,TNF,VEGFB	991 (17)
ADM	-2.335	other		-0.675	1.64e-05	ACE,ADM,AGT,CALCB,CCL2,Ccl2,EDN1,FGF2,FN1,PPARG,PTGS2,SMAD7,SPP1,TGFB1,TNF,TNFRSF11B,TNFSF11,VCAM1	887 (17)
ATG7	0.234	enzyme		-1.375	1.66e-05	AIFM1,APOE,BCL2L11,BMF,Ccl2,CLDN1,COL1A1,COL1A2,CTSB,DTX3,FN1,GSTM5,HK2,IKBKE,IL4,IRS1,Ly6a (includes others),MSR1,NIBAN2,PRKCD,SLC2A1,SLC37A2,SREBF2,SYNPO,TGFB1,TGFBR1,TJP1,TNF	943 (14)
HBEGF	-2.093	growth factor		0.284	1.67e-05	ANGPTL4,BDNF,BHLHE40,BMP2,CCND2,CXCR4,ELN,FGF2,GJA1,GNGT2,HK2,KCNJ10,LIF,MMP2,MMP9,MYH10,NRP1,PDK4,PTGS2,RHO,S100A16,SOX9,TGFA,THRB,VEGFA,VIM	1104 (20)
CD180	5.513	other		-1.767	1.69e-05	ACTA1,BCL2A1,CD80,CD86,COL1A1,COL1A2,IRF4,TLR9,TNF	978 (16)
ITGB6	1.162	other		1.461	1.69e-05	COL1A1,COL1A2,COL3A1,MMP12,MMP2,MMP3,MMP9,SERPINE1,TGFB1	1005 (17)
HECTD2	0.232	enzyme		-0.426	1.69e-05	B2M,Ccl2,CCL5,CDK6,FN1,ITGA5,PTGS2,SPP1,TNFAIP2
NBEAL2	1.246	other		-0.513	1.69e-05	CCL3L3,CCL4,Ccl7,CXCL16,GATA2,IRF8,MITF,PF4,VWF	984 (12)
rofecoxib		chemical drug		0.385	1.69e-05	ANGPT2,BCL2L11,MMP2,NCF1,NGF,PTGES,PTGS2,TBC1D9,VEGFA	948 (16)
amlodipine		chemical drug		-0.469	1.69e-05	ACTA1,CD274,COL1A1,EDN1,HMGCR,IGFBP5,LDLR,PTGS2,S100A10	995 (18)
2-arachidonoylglycerol		chemical - endogenous mammalian		1.052	1.69e-05	ANGPTL4,CREB3L3,FGF2,LPIN1,PLIN2,PPARD,PPARG,PSEN2,PTGS2	1104 (23)
oxysterol		chemical - endogenous mammalian	Activated	2.934	1.69e-05	ABCA1,ABCG1,APOE,CAV1,CCL2,Ccl2,HMGCR,NR1H3,TGFB1	1136 (22)
resatorvid		chemical drug		-0.386	1.73e-05	APOBEC3B,CCL2,Ccl2,Cxcl3,FLT4,HK2,LYVE1,MMP9,NLRP3,PTGS2,SLC2A1,SLC2A3,TLR7,TNF,VCAM1	903 (20)
JAK		group		1.373	1.73e-05	CCL2,CD40,CD83,FBXO32,HES6,IGF1,IL33,MMP9,PTGER2,PTGER4,PTGS2,SOCS1,SOCS2,STAT5A,VIM	862 (17)
CD2		transmembrane receptor	Activated	2.363	1.73e-05	CCL11,CCNA2,CCNB1,CCR7,CD4,CD40,CD48,CD80,CD86,FAS,HLA-DMA,IL4,ITGAL,PTPRC,TNF	839 (19)
IFNE		cytokine		1.229	1.73e-05	CD40,CD80,CD83,CD86,HEXB,IL4,ISG20,PTGER2,PTGER4,PTGS2,SLC2A1,SLC7A2,TLR3,TRIM5,ZBP1	761 (18)
paricalcitol		chemical drug	Inhibited	-3.44	1.73e-05	AGT,BMP2,CASP1,Ccl2,COL3A1,FN1,NLRP3,PTGER4,PTGS2,PYCARD,TF,TFPI,TGFB1,TNF,VCAM1	742 (17)
pilocarpine		chemical drug		-0.225	1.73e-05	BDNF,C3,CD68,CX3CR1,EDN1,GAD1,HK2,KCNQ3,NGF,NLRP3,PDK4,SFRP1,TLR9,TNF,TREM2	904 (19)
ADORA2B	-2.839	G-protein coupled receptor		1.067	1.76e-05	CCL11,Ccl2,CD86,COL1A2,HSD11B2,IL4,MMP12,MMP9,MRC1,RUNX2,SERPINE1,SP7,SPP1,TGFB1,TNF,VEGFA	1018 (18)
acetovanillone		chemical drug		-1.038	1.76e-05	CACNA1G,CCL2,CCND2,CXCL12,EDN1,HMOX1,MMP2,MMP9,MSR1,NCF1,OLR1,PTGS2,RYR2,SERPINE1,TXN,UCP2	684 (15)
D-fructose		chemical - endogenous mammalian	Activated	2.831	1.76e-05	AGT,Ccl2,Ccl7,CD68,CEBPA,COL1A1,COL3A1,FN1,HP,ITGAM,MMP2,PPARG,SLC2A12,TGFB1,TIMP3,TNF	1085 (20)
GATA6	4.045	transcription regulator		0.796	1.77e-05	ACOD1,ATP6V1H,BCAM,BMP5,C1R,C4A/C4B,CAV1,CD163,CD5L,CDCA8,CITED1,CLEC10A,CYP11A1,CYP11B2,DCBLD2,DLX3,DPP4,EDN1,Fcna,FGF2,GATA6,HSD3B1,IRF8,KLF2,LAMA1,LAMB2,LRRFIP1,LTBP1,LYVE1,MRC1,MSX2,NAPSA,NFIA,NUSAP1,PPARG,PRDM1,PTGES,PTGIS,Saa3,Sprr2d,Sprr2h,TGFB1,TNFSF10	500 (10)
EIF2AK3	-0.356	kinase		-0.159	1.82e-05	AARS1,APAF1,ASNS,ATF3,ATF5,BCL2L11,BDNF,CA9,CAPN1,CBX4,Ccl2,CD274,CTSC,CYB5R1,DERL3,EIF4EBP1,ERN1,FGF2,FOSL1,GADD45A,GCH1,IGF1,MTHFR,NARS1,NFIL3,NUPR1,PRDM1,SLC7A1,SYVN1,TBPL1,TNF,VEGFA,WARS1,ZFP36	1171 (28)
GFI1		transcription regulator	Inhibited	-3.278	1.82e-05	ANXA6,CASP1,Ccl2,CCND2,CCR7,CD40,CD53,CEBPA,CHD7,CSF1,CXCR4,FOSL2,GATA3,GJA1,GPR183,HDAC4,IL7R,KLF2,Ly6a (includes others),LYZ,MAFB,MAFF,NLRC5,NOD1,OSM,RASGRP1,RASL11B,SESN3,SGK1,SLFN13,SOCS1,TNF,TNFSF11,TRAF5	881 (13)
TASL	5.592	enzyme	Activated	2.713	1.84e-05	BCL2A1,CCL2,CCL5,CD274,EPSTI1,ISG20,MAFB,SLAMF7,TNF,TNFAIP6,VCAM1	397 (8)
mir-181		microRNA		-0.263	1.84e-05	ADM,BCL2L11,CBX7,CD163,CDKN2A,GATA6,H2AX,IRF8,MME,MMP13,MMP14,NOVA1,PRKCD,PTGS2,PTPN11,RUNX2,SERPINE1,SMAD7,SPTLC1,TIMP3,TNF,VCAM1,VIM	890 (20)
CD-38 inhibitor 78c		chemical reagent		-0.632	1.9e-05	CXCL12,FBLN5,FGF2,HLA-A,IGF1,LIF,PTGS2,TLR3,TNF,VCAM1	606 (9)
Fibrinogen		complex	Activated	2.138	1.9e-05	CCL2,Ccl2,CCL3L3,CCL4,CD40,FCGR3A/FCGR3B,ITGAM,MMP14,TLR2,TNF	784 (18)
Collagen type IV		complex		-0.426	1.9e-05	CCL2,MMP14,MMP2,MMP9,PLAU,PLAUR,PTGS2,PTH1R,SERPINE1,TIMP2	920 (19)
ACKR1	2.389	G-protein coupled receptor			1.9e-05	BDNF,CCL2,CITED2,IFI16,MYO5A,NINJ1,PRDX6,TNFAIP2,TNFAIP3,VCAM1	573 (10)
NUP98-NSD1		fusion gene/product	Inhibited	-2.419	1.9e-05	C3AR1,C5AR1,C5AR2,Ccl6,CDK6,HOXA10,HOXA7,HOXA9,LYZ,MSR1
FDI6		chemical reagent	Activated	2.018	1.9e-05	BRCA1,CCNA2,CCNB1,CCNE2,CDK1,CDK6,DCLK1,E2F2,FOXM1,PLK1
elovanoid N34		chemical - endogenous mammalian	Inhibited	-2.53	1.9e-05	APOE,CDKN2A,CFH,MMP12,MMP13,MMP2,MMP3,MMP8,MMP9,VEGFA
phorbol esters		chemical - other		1.556	1.93e-05	B2M,CRYAA/LOC102724652,FGFR2,HK2,HOXB7,IL4,ITGAM,LIF,MMP3,MMP9,OSM,PDGFA,PLAT,PLAU,PRKCB,PRKCG,PSCA,PTGDS,PTGS2,PTPRO,TGFB1,TNF,TNFSF10,TXN	1082 (16)
DKK1		growth factor		0.476	1.97e-05	ABCA1,ANGPT2,BDNF,BIRC5,CDKN2A,COL1A1,FGF2,GATA3,IL4,LBH,LEF1,MITF,MMP9,PPARG,PTGS2,RUNX2,SLC7A11,SOX9,SP7,TCF7L2,TWIST1	892 (19)
RNASEH2B	-0.272	other	Inhibited	-3.311	1.98e-05	B2M,Bst2,CASP1,CCL5,CFH,CSF1,EPSTI1,Igtp,IL11,IL34,IRF4,ISG20,LGALS3BP,LGMN,NLRC3,NLRC5,NLRP3,PSMB8,PSMB9,PTGS2,PYCARD,S100A6,SP110,TLR6,TNFAIP3,TRIM14,TXN,VCAM1
EHMT1	-0.237	transcription regulator		1.961	1.98e-05	A4GALT,ALDH2,ANPEP,C3,CD38,CILP,CP,HSD11B2,ITGA3,MAN1C1,MEGF9,MGST1,MSLN,MSRB1,NIBAN2,PLIN2,PRODH,PSD4,RRAD,SCARA5,SELENBP1,SLC7A7,STAC2,STRA6,Tcam1,THRA,TLE2,TNF
4-phenylbutyric acid		chemical - endogenous mammalian		-0.899	1.98e-05	ABCA1,ABCD1,ABCD2,ADIPOR2,ATP2A3,CCL2,Ccl2,CCL5,CXCL12,EPHX1,ERN1,GJA1,HLA-A,MMP2,MMP9,MXD1,NLRP3,NUPR1,OLR1,PADI2,PLP1,PTGS2,RGS9,SELENOP,SLC16A2,TIMP2,TJP1,TNF	847 (17)
NR4A2	0.046	ligand-dependent nuclear receptor	Inhibited	-2.39	1.98e-05	ADM,CCR7,CD40,CD80,CD86,COL16A1,COL1A1,COL6A1,COL6A2,CYP11B2,GPLD1,GPR151,HMOX1,IL4,MMP13,MMP3,MMP9,PTGS2,PTX3,RET,SESN3,SPP1,TGFB3,TNF,ZBP1	1092 (16)
ZBED6		transcription regulator		0.632	2.02e-05	ARL4C,CRIM1,DLGAP5,FOSL2,MAP3K14,MB21D2,NASP,PMEPA1,ROCK2,SGK1,SPTBN1,TTK,TUBB3
deoxycorticosterone acetate/potassium chloride/sodium chloride		chemical reagent		1.839	2.02e-05	AGT,Ccl2,CCL5,CCR5,COL1A1,CYBB,FN1,KNG1,NR2F2,PTGS2,SPP1,THRB,TNF	746 (18)
WAKMAR1		other		-1.588	2.02e-05	CAMK2D,CDK6,DOCK5,EDN1,FGF2,HMMR,KIF11,LAMB2,NUF2,POLQ,TIMP3,TNFRSF12A,UCP2
PELP1	-0.297	other		-0.832	2.02e-05	ALDH3B1,ANGPTL4,ASNS,ASS1,B3GALNT1,BMP2,COL12A1,CTSH,CYGB,DOCK11,EPDR1,FGFR3,FOXQ1,GJB2,GREB1,IKBKE,IL13RA2,KCNE4,KCNK2,LCP1,MLPH,MMP2,MMP9,MRC1,PPARG,PTGES,PTGS2,RBP1,SLC1A3,TCF7L2,TCN2,ZNF804A	1102 (20)
PML	0.262	transcription regulator		1.805	2.12e-05	ACSL4,APOE,BIRC5,BRCA1,CCNE1,CDKN2A,CIITA,CPE,CXCR4,DNAJA4,EPSTI1,FANCD2,FAS,FTL,GADD45A,HLA-DMB,HMGCR,HMOX1,HSD17B7,ISG20,LDLR,LPL,LYZ,MAFF,Mx1,PDK4,PSMB8,PSMB9,RRAS2,SREBF2,TAP2,TNF,TNFAIP3,TXN,UCP2,VIM	1134 (23)
1810019D21Rik		other		0.471	2.13e-05	APOBEC1,ASS1,COL6A1,COL6A2,COL8A1,EDN1,ESRP2,FST,IL13RA2,ITGA2,ITGB2,MMP9,NIPAL1,PLA2G7,PLAU,RTN4R,SLC7A11,SQOR
USP18	0.679	peptidase	Inhibited	-2.966	2.13e-05	Acp5,AIM2,BCL2L11,CASP1,Ccl2,CCL3L3,CCL4,CCL5,CCR1,FPR1,IL18R1,IL18RAP,IL1RN,ISG20,SGK1,SOCS1,TNFAIP2,TNFSF10	832 (17)
CTLA4		transmembrane receptor		-0.192	2.23e-05	CCNA2,CD40,CD80,CD83,CD86,EBI3,GATA3,IL3RA,IL4,ITGAX,KPNA2,MKI67,NFATC2,PADI2,PRDM1,STX11,TENT5C,TGFB1,TOP2A,TPX2	840 (15)
monocrotaline		chemical toxicant		1.802	2.23e-05	BIRC5,Ccl2,CCL5,CMKLR1,CYBB,GADD45A,HMOX1,KLF2,MMP2,MMP9,NGF,PDGFA,PDGFB,SLC9A1,SMAD6,SMAD9,SPP1,TNF,TUBB3,ZDHHC13	857 (13)
UCP1		transporter		-1.628	2.26e-05	AARS1,ADGRE1,AIF1,ARHGEF2,ASNS,ATF5,CD68,CPNE2,CTH,CYB5R1,DKK3,EIF4EBP1,ERN1,FBXO32,FGF7,GADD45A,GDF15,GREM2,Hmgn2 (includes others),HSD17B7,KCNAB1,MME,MTHFD1,NUPR1,PHGDH,PYCR1,SERPINE1,SLC6A9,SND1,SPI1,STBD1,TGFB1,TLR3,TLR7,TLR9,TNF,UCP2	899 (22)
FEV		transcription regulator		1.46	2.26e-05	ALDH3A2,CITED1,CXCR4,EFNA5,EN1,GPR176,KCTD10,NCALD,NFIA,NFIX,NR2F2,SCN3B,SEMA3E,SLC1A3,SLC37A3,SLIT2,SOX9,SUV39H1,TCF7L2,TRPV2,VCAM1,VIM,VTN
MAPK7	1.241	kinase		0.501	2.26e-05	BCL2A1,BDNF,CCN3,Cxcl9,DHCR24,DHCR7,EDN1,HMOX1,HSD17B7,KLF2,LDLR,LSS,MSMO1,NOD1,PDE3A,PLAT,PTGER2,PTGS2,SQLE,STEAP4,TNF,VEGFA,VIM	904 (19)
HDL-cholesterol		complex		0.659	2.26e-05	BRINP2,DEPTOR,DHCR7,EIF4EBP1,FDFT1,FOSL2,GPC6,GPT2,HDGFL3,MMP9,MSMO1,NUPR1,RASGRP1,SQLE
RC3H2	0.073	enzyme		-0.882	2.26e-05	ANPEP,CCL2,EDN1,FGF2,FGFR3,HPSE,IL4,MMP2,NRP1,PDGFA,PDGFC,SDC1,TGFB1,VEGFB	765 (9)
MEX3A	0.322	other		-1.604	2.26e-05	ABCA1,ANGPTL4,AURKA,CD36,CENPA,DCLK1,KCNE3,LYZ,NRP1,PDK4,PLK1,PPARG,PRELP,SFRP5
SELP	0.843	transmembrane receptor		1.127	2.26e-05	BCL2A1,CCL2,CCL3L3,CCL4,CDKN2A,CXCR4,CYP1B1,HCK,IGF1,IL1R2,MKI67,PLAUR,PRKCD,TNF	997 (16)
TSC22D3	-0.96	transcription regulator		-1.661	2.28e-05	BCL2L11,CCL2,CCL5,CD274,CD80,CD83,CD86,CEBPA,COL1A1,EDIL3,PPARG,PTGS2,RUNX2,SGK1,SP7,TLR2,TNF	690 (13)
NFKBIB	0.186	transcription regulator		-0.842	2.28e-05	BCL2A1,BCL2L11,CCL2,CCL5,CD40,CD80,CD86,CRADD,DAPK1,MMP9,PLAU,Saa3,SMAD7,TNF,TNFSF10,VCAM1,VEGFA	665 (12)
Ifn		group	Activated	2.275	2.28e-05	B2M,CD40,CD80,CD83,CD86,CFH,EDN1,FAS,HLA-A,IFI16,IGF1,IL10RA,IL33,IRF8,ISG20,ITGA4,MMP9,Mx1,PTAFR,SERPINE1,SOCS1,SPP1,TLR1,TLR2,TLR3,TLR5,TLR7,TNFSF13B,ZBP1	585 (14)
CLDN7	-2.271	other		0.177	2.28e-05	AGT,APOE,ASAP1,C1S,C3,CA12,CBX2,CD68,CLIP4,CYP11B2,FADS3,FOSL1,FOXQ1,ITPR3,LYSMD2,MMP2,MMP9,NNMT,NTPCR,PHGDH,PLAAT3,PRSS23,RRAS2,SLC66A3,SLCO2A1,SYTL2,TIMP2,TINAGL1,TJP1
elaidic acid		chemical - endogenous mammalian		-1.624	2.34e-05	ACSL3,ACSL4,ALDH1A1,APOE,BRCA1,CEBPA,DBI,DHCR24,DHCR7,DHRS3,FABP5,FDFT1,HMGCR,HSD17B7,KNG1,LDLR,LIPA,LPIN1,LSS,PHGDH,SQLE,SREBF2,TFPI,VCAM1	441 (4)
CELA3B		peptidase			2.36e-05	ATF3,BMP7,COL6A6,FAP,FGF18,FOSL2,IL11,IL18,LGMN,MMP9,NLRP3,OSM,SLC7A11,SOD3,TREM2,WNT4
DLL4	-0.593	other		0.026	2.36e-05	CXCR4,DES,DTX1,GATA3,HLA-G,IL4,IL7R,ITGA5,LGALS1,LYVE1,MCM3,NR2F2,PDGFB,TCF7L2,UNC5B,VEGFA	940 (15)
Srgn	-0.608	other	Activated	3.25	2.36e-05	ADGRE1,CD300LF,CD68,CD83,GPR65,HLA-DRB5,IL21R,ITGAM,ITGAX,JCHAIN,LYZ,MMP9,NEURL3,RINL,SBK1,TPSAB1/TPSB2
parthenolide		chemical drug		-0.846	2.36e-05	CASP1,CCL2,Ccl2,CCL5,HMOX1,LEF1,LIF,LTC4S,MITF,MMP9,PDK4,PTGS2,TCF7L2,TNF,TNFSF11,VCAM1	895 (14)
KDM3A	0.125	transcription regulator		1.159	2.37e-05	ADM,CCL2,EDN1,FLNC,GDF15,GNG2,HMOX1,IL33,KLF5,LOXL2,MMP12,MMP9,SERPINE1,TNC,TNXB	500 (7)
SUMO2		enzyme		0.839	2.37e-05	AGT,Bst2,CAV1,CAV2,CCN3,CCND2,CD38,CEACAM1,CTH,CXCL16,HLA-G,HMGA1,IRS1,MMP14,TNC	841 (9)
fasudil		chemical drug		-1.649	2.37e-05	BMP2,CCL2,Ccl2,CD14,CD40,CDKN2A,MMP2,MMP9,MRC1,ROCK2,SLC1A3,TGFB1,TGFB3,TNF,VCAM1	738 (17)
xanthine		chemical - endogenous mammalian		1.669	2.45e-05	CCR5,CXCR4,MMP14,MMP2,PLAU,PLAUR,SLC2A1,TIMP2	975 (20)
belnacasan		chemical drug	Inhibited	-2.813	2.45e-05	CASP1,Ccl2,CCL3L3,IL18,IL4,MEFV,NLRP3,TNF	751 (14)
SMOC2	-1.261	other		-0.84	2.45e-05	AURKB,CCNB1,CDK1,CENPF,FN1,MCM10,MCM4,VIM
Collagen Alpha1		group		0.846	2.45e-05	COL1A1,IL1RN,MMP2,MMP9,PLAU,PLAUR,PTGS2,TIMP2	754 (16)
withaferin A		chemical drug		0.906	2.45e-05	BCL2L11,DES,PTGS2,RUNX1,RUNX2,SERPINE1,SPP1,VIM	1075 (18)
isoquercitrin		chemical drug	Inhibited	-2.157	2.45e-05	DHCR7,FDFT1,HMGCR,HMGCS2,LDLR,MSMO1,SQLE,SREBF2	613 (6)
onapristone		chemical drug		-0.547	2.45e-05	CTSD,HBEGF,NPY1R,PGR,RUNX1,SPHK1,TGFB1,VEGFA	1144 (21)
LLGL2	-0.088	other		0	2.47e-05	AXL,CRIM1,EMP2,GAS6,HEXB,HMMR,ITGB2,SERPINE1,SGK1,SHCBP1,SLIT2,TOP2A
ADAMTS18	-3.545	peptidase		-0.686	2.47e-05	CDH3,CITED1,COL8A1,FBLIM1,FGFR2,GATA3,ITGA3,ITGB4,LAMA1,LAMC2,LTBP2,TGFB3
chrysotile asbestos		chemical toxicant	Activated	2.22	2.47e-05	Ccl6,Ccl9,CCNB2,CDC20,CTSS,CTSZ,IL4,ITGAX,JCHAIN,MMP12,MMP13,MMP3	1010 (18)
BCL2L1	-0.751	other		-1.199	2.5e-05	AIFM1,ALOX5AP,Ccl2,CDC6,COL6A2,DHFR,FAS,FN1,ITGA3,Ly6a (includes others),MAP2,MMP9,MSX1,PTPRC,SPN,TNF,TNFRSF11B,TNFSF10,TUBB3	1000 (18)
NR1I2		ligand-dependent nuclear receptor		-0.115	2.52e-05	ABCA1,ABCC3,ALDH1A1,ALDH3A2,Apoc1,CASP1,CCL11,Ccl2,CCL3L3,CCR2,CD36,CEBPA,CLEC4E,CTH,Cxcl9,CYP2B6,DHCR24,DHCR7,GSTM5,HMGCS2,HSD17B1,IGF1,IL18,IL33,LTBP1,LYZ,MGST1,MKI67,NLRP3,OSM,PPARG,PTGS2,SOCS1,SORL1,SPHK1,TCN2,TF,TJP1,TLR1,TLR3,TNF,TNFRSF11B,TNFSF13	1445 (24)
HMOX1	2.593	enzyme		0.424	2.58e-05	ABCA1,ABCG1,ANGPT2,APAF1,BDNF,CCL2,Ccl2,CCNE1,CD14,CD274,CDK6,CNMD,COL1A1,CXCL12,H2AX,HMOX1,IGF1,IL1RN,ITGAM,MMP9,MRC1,MSR1,NCF1,PTGS2,TGFB1,THBS2,TNF,VCAM1,VEGFA,ZFP36	747 (17)
mir-182		microRNA	Activated	2.323	2.63e-05	CARD11,CCL2,Ccl8,CD163,CD200R1,CD68,CDH4,CDK6,CLEC10A,CLEC7A,CXCL12,FN1,GHR,IRF4,ITGA4,JAG1,MALAT1,MRC1,NLGN2,TJP1,VIM,VWF	844 (16)
KCNJ2	0.229	ion channel		-0.928	2.68e-05	ADAMTS12,CCDC88C,CENPE,COL11A1,COL12A1,COL5A3,FLNB,FLNC,GAS7,INF2,IQGAP2,IQSEC3,KIF5A,KIF5C,MYH10,MYO5A,MYO7A,NIN,PHACTR1,RASGRP1,ROCK2,RYR2,SHROOM3,SIPA1L1,SPTBN1,SYNE2,THSD7A,TNXB,UTRN
MAPK3	1.133	kinase		-1.658	2.86e-05	ACE,B4GALT5,BCL2L11,CCR2,CD86,COL3A1,ELN,FN1,FOSL1,FOSL2,HBEGF,HLA-DQB1,IL4,ITGA2,LAMA1,MMP9,PDGFB,PLAUR,PTGES,PTGS2,RET,SELPLG,SPP1,TNF,TNFSF11,VEGFA	915 (19)
meds433		chemical reagent	Activated	3.8	2.87e-05	ACSBG1,ARHGEF40,ATF3,CFH,COL24A1,FAS,GAD1,GDF15,HCK,HLA-DQA1,IL18RAP,ITGAX,MDK,MMP2,NFIA,PLXNB2,PSMB9,PTGIR,RGS18,SERPINE1,STAB1,TFEC,TPSAB1/TPSB2,TREML2,TRIM29	394 (7)
resolvin E1		chemical - endogenous mammalian		-1.178	2.89e-05	Ccl2,CCL3L3,CCL4,CCR5,CD55,DCSTAMP,HMOX1,IRS1,PPARG,TNF,TNFRSF11B	785 (19)
deoxycorticosterone acetate		chemical drug		1.51	2.89e-05	CD68,COL1A1,COL3A1,CYBA,EDN1,PTGS2,SLC9A1,SPP1,TGFB1,TNC,VCAM1	855 (10)
FUT8	-1.333	enzyme		0.583	2.89e-05	ALDH2,CD274,CD276,CYP1B1,ELN,GSTM5,IGHM,MMP12,MMP13,SMAD7,SQLE	827 (12)
miR-128-3p (and other miRNAs w/seed CACAGUG)		mature microRNA		0.283	2.89e-05	ADORA2B,AFF1,CDKN2A,CTDSPL,DBI,FGR,LDLR,NFAM1,TGFBR1,WEE1,ZFHX4
CCN3	7.484	growth factor		-0.213	2.89e-05	ALPL,CCL2,COL1A1,GREM1,ITGA2,MMP2,MMP9,PDGFC,RUNX2,SERPINE1,SP7	1049 (20)
ADAMTS12	1.889	peptidase		-1.265	2.89e-05	ACOD1,CCL11,CLEC4E,IL11,IL33,LGALS1,MMP13,MMP3,S100A6,SOX9,TNFAIP2
PARP2	0.018	enzyme	Activated	2.828	2.89e-05	CCL4,CCL5,CCR2,CCR5,CD36,CD80,CD83,CD86,FAS,LPL,PPARG	778 (15)
RSL3		chemical reagent			2.89e-05	CASP1,CD74,CXCR4,LONRF1,MDK,NIBAN2,NLRP3,PLA1A,SYK,TNFAIP3,WIPF3
1-palmitoyl-2-(5-oxovaleroyl)-sn-glycero-3-phosphorylcholine		chemical reagent	Activated	2.134	2.91e-05	BCL2A1,BMP2,CCL2,COL8A1,MYOCD,PMEPA1,PTGS2,TGFB1,TNF,TWIST1,VCAM1,VEGFA,VIM	734 (17)
ZC3H12C	-0.151	other	Inhibited	-2.077	2.91e-05	CCR2,CCR5,CLEC4E,Gm12250,GPR34,Igtp,IRGM,Ly6a (includes others),MPEG1,PLA2G7,SLAMF8,TLR8,TNF	667 (13)
ADRB2	-1.248	G-protein coupled receptor		1.678	2.97e-05	ADRA2B,ANGPT2,CCR2,CD86,COL1A1,CYP1B1,DIO2,GNAI3,GRK3,HK2,MME,NRP1,PDGFB,SPP1,TNF,TNFRSF11B,TNFSF11	968 (18)
salicylic acid		chemical drug		-1.42	2.97e-05	BDNF,BGN,CCL4,CCL5,CDK1,CEBPA,CSF1,FKBP5,GDF15,IL4,MMP9,OLR1,PTGS2,TGFB1,TNF,TNFSF10,VCAM1	815 (16)
Hif1		complex		-0.55	3.05e-05	ADM,BIRC5,CA9,CD83,CP,CXCR4,EDN1,FN1,FOXM1,HIF3A,HMOX1,KCNA2,LGALS1,LOXL2,LPIN1,SERPINE1,SLC2A1,TF,TNFRSF9,TWIST1,VEGFA	1233 (22)
elastase		group	Activated	2.429	3.07e-05	Ccl2,CCL3L3,HMOX1,MMP12,MMP2,MMP3,MMP9,TGFB1,TNF	915 (21)
LOXL1	2.791	enzyme	Activated	2.985	3.07e-05	Ccl2,COL1A1,ELN,MMP12,MMP2,MMP9,PDGFRB,STOX2,TNF	1006 (16)
DDR1	-2.264	kinase		1.04	3.07e-05	Ccl2,CDKN2A,COL1A1,COL3A1,ELN,MMP14,MMP2,MMP9,VCAM1	803 (17)
DMH1		chemical reagent		-1	3.07e-05	BDNF,CAV1,CCL5,Ccl9,IL18,LOXL2,MMP2,MRC1,PTGS2
TGAL copolymer		biologic drug		1.299	3.07e-05	BDNF,CCL5,CD163,IGF1,IL1RN,IL4,P2RX7,TGFB1,TNF	1011 (13)
24(S),25-epoxycholesterol		chemical - endogenous mammalian	Activated	2.433	3.09e-05	ABCA1,ABCG1,APOE,CD5L,MSMO1,NR1H3	910 (18)
DKC1	-0.582	enzyme		-0.816	3.09e-05	Ccl2,COL3A1,FGF2,SERPINE1,TGFBR1,VIM
naringenin		chemical - endogenous non-mammalian	Inhibited	-2.568	3.14e-05	BDNF,CCL4,CCL5,COL1A1,COL3A1,GJA1,HMOX1,LDLR,LYN,MMP2,MMP9,PGR,PTGS2,TGFB1,TLR2,VIM	925 (22)
sesame oil		chemical reagent		-1.96	3.14e-05	GJA1,IL4,MMP9,PPARD,Prl8a2,PTGS2,PTN	624 (11)
nedocromil sodium		chemical drug		-1.195	3.14e-05	ANGPT2,COL3A1,IL4,MMP2,MMP9,TGFB1,TNF	663 (12)
batimastat		chemical - protease inhibitor		1.454	3.15e-05	AIF1,CASP1,FGF2,GMNN,HAVCR2,MMP14,MMP2,MMP9,SLC2A1,VEGFA	1078 (18)
ALOX15	1.054	enzyme	Activated	2.203	3.15e-05	ABCA1,ABCG1,Ccl2,CCL3L3,CCL4,CD36,FN1,FOSL1,HMOX1,MMP2,PPARD,PPARG,TNF,VCAM1	825 (19)
IDO1	-0.595	enzyme		-1.029	3.15e-05	CCNB1,CD80,CD86,FCGR1A,GATA3,HLA-G,ITGAX,NRP1,SLC6A9,SLC7A11,SMAD6,TGFBR1,TNF,VEGFA	1139 (19)
EWSR1		other		-1.796	3.15e-05	BHLHE22,CDK1,DLGAP5,KCNE3,KIF20A,NUSAP1,PBK,PCDH17,PCDH20,PCLAF,RRM2,SLIT2,SOX11,TOP2A	381 (7)
piceatannol		chemical - endogenous non-mammalian		0.447	3.15e-05	ANGPT2,APAF1,BCL2L11,CCL2,Ccl2,CCND2,CDKN2A,FAS,HMOX1,MKI67,MMP9,PTGS2,TIMP2,TNF	746 (18)
ethionine		chemical toxicant		1.127	3.15e-05	C4A/C4B,CD14,CP,IER3,LAMC2,MCM3,Ms4a6b,PLA1A,PSMB10,PSMB8,S100A10,SPP1,TNF,TNFRSF12A
GPER1		G-protein coupled receptor		-0.724	3.16e-05	ATF3,BHLHE40,CACNA1D,CYP11B2,DUSP5,EDN1,EDN2,ERRFI1,FAP,IGF1,MYH10,PTGER4,RGS16,SFRP2,SLC2A1,TNF,TNFAIP3,TUFT1,ZFP36	1323 (21)
SGK1	-2.258	kinase		-0.701	3.16e-05	BCL2L11,CDK6,CEBPA,CLCN2,GRIN2A,HBEGF,HOXA10,KCNA2,KCNQ3,KCNQ4,LIF,ORAI1,PPARG,SCNN1G,SLC1A3,SLC2A3,SLC6A8,STIM1,TNF	1123 (22)
TSPO	0.72	transmembrane receptor	Activated	2.065	3.16e-05	ACOD1,ALOXE3,CASP4,CCL2,CD74,CXCL16,CYBB,CYP1B1,CYP4F2,DHCR7,MSMO1,NLRC5,PSMB8,PTGDS,PTGES,PTGS2,TNF,VCAM1,ZBP1	339 (7)
carboplatin		chemical drug		-0.911	3.16e-05	A2M,ADORA2B,ASNS,ATP7B,CD274,CP,FCGR2A,FXYD5,IER3,LAMC2,MCM3,MRC1,Ms4a6b,PLA1A,Pvr,SPP1,TGIF1,TNFRSF12A,VIM	529 (7)
CAV1	1.595	transmembrane receptor		1.096	3.21e-05	ADGRG2,BCL2L11,CAV1,CAV2,CCNE1,CD14,CD276,CD36,CD86,CDKN2A,CTSD,EDIL3,FAS,FGF2,FN1,GRIN2A,HK2,HMOX1,INHBB,SERPINE1,SLC2A3,SLC7A2,SMAD6,ST6GAL1,TFPI,TGFB1I1,TGFBR1,TJP1,TMEM100,TNC,TNF,VCAM1,VIM,WNT6	1128 (19)
thymoquinone		chemical drug		-0.726	3.21e-05	BIRC5,BMP2,CASP1,CD14,COL1A1,COL3A1,CXCR4,H2AX,HMOX1,MMP13,MMP3,MMP9,PDE1A,TNF,TNFSF10	707 (15)
HOXA5	1.556	transcription regulator	Inhibited	-2.245	3.21e-05	CLDN1,COL1A1,IGF1,KLF10,LIF,PGR,PTGS2,PTN,PTX3,RUNX2,SLC6A2,TGFB1,TGFB3,TJP1,VIM
CGS 21680		chemical reagent		-1.751	3.21e-05	BDNF,Ccl2,CCL22,CCL3L3,CCL4,CCL5,CDKN2A,COL3A1,FAS,GRIN2A,IL4,PTGS2,SLC9A1,TNF,VEGFA	975 (20)
cilostazol		chemical drug		0.039	3.21e-05	ABCA1,ABCG1,BDNF,CCL2,ERN1,GCH1,HMOX1,MITF,MMP9,PDGFC,SERPINE1,TJP1,TNF,VCAM1,VEGFA	932 (21)
SIRT6	0.213	enzyme		-1.615	3.26e-05	ACSL3,ACSL4,ADGRE1,AKT3,BIRC5,Ccl2,CD36,CD68,COL1A1,COL3A1,CSF1,FN1,HMGCR,IGF1,IRS2,LSS,MMP9,PC,PLIN2,PTGS2,SERPINE1,SLC40A1,SREBF2,TDO2,TGFB1,TGFBR1,TNF,UCP2	1150 (22)
MIF	0.303	cytokine	Activated	2.496	3.43e-05	ADGRE1,ATF5,C3AR1,CCL2,Ccl2,CCL3L3,CCL4,CCR1,CCR5,CD84,COL1A1,CXCL16,CXCR4,CXCR6,HSD11B2,IL11,IL16,IL17RA,IL4,IL7R,ITGA4,ITIH5,MMP13,MMP2,MMP3,MMP9,NR1H3,PTGS2,STRA6,TGFB1,TNF,VCAM1,ZBP1	849 (18)
Igm		complex		0.308	3.5e-05	BCAR3,BCL2A1,BCL2L11,BIRC5,CCNA2,CCND2,CD22,CD40,CDKN2A,FAS,FCGR2B,IRF4,PRDM1,PTAFR,SAMSN1,TNF,TNFRSF13B,TRAF1,TRAF5,WNT16	864 (22)
PDGFB	1.538	growth factor	Activated	2.582	3.5e-05	ADAMTS7,CCN3,COL1A1,COL1A2,COL3A1,FGF7,FN1,HMGA1,IL1RN,KLF2,MMP2,MMP3,MMP9,PDGFRB,PTGS2,SERPINF1,SPP1,THBS2,TNC,VEGFA	1044 (21)
LPL	7.83	enzyme		0.938	3.52e-05	CCL2,CD36,CSF1,IRS1,IRS2,ITGAX,LDLR,LPL,MSR1,PDK4,PPARG,SLC27A1,SLC2A1,TGFB1,TNF,UCP2,VCAM1,VEGFA	1134 (23)
RNF2	-0.309	transcription regulator		-1.863	3.52e-05	AKR1B10,CBX4,CCND2,CDC14A,CDKN2A,GATA6,GDF15,GREB1,HOXA10,HOXB3,HOXB4,HOXC5,HOXC6,MCC,MCM3,PKIB,RYBP,TMEFF2	39 (3)
HIC1	0.205	transcription regulator		1.04	3.52e-05	ADORA2B,CA12,CCN3,CCNE2,CXCL14,CYP7B1,EPHA2,FST,KAZN,LIF,MMP12,PLPPR4,SLC7A11,SMPDL3A,SOX9,SPP1,TNFAIP8,TRIM16
pravastatin		chemical drug		0.362	3.52e-05	ABCA1,CAV1,CCL2,CCNE1,CD40,COTL1,CYP2B6,ENC1,GJA1,HMOX1,LDLR,NR1H3,RHOU,SLC16A7,TGFB1,TNF,VEGFA,VWF	848 (18)
Histone h2a		group			3.65e-05	HOXB7,HOXC4,HOXC5,HOXC6,HOXC8,HOXC9,IGFBP5,IRX2,RUNX2,SLC7A11,SMARCD3,TGFB1
MPT0B291		chemical reagent	Activated	3.418	3.65e-05	CHEK1,DLGAP5,EXO1,FANCD2,GEN1,H2AX,HMMR,MCM10,MELK,MKI67,POLQ,TMPO
CXCL10	2.65	cytokine		1.542	3.65e-05	Ccl2,CCL5,Ccl6,CD274,Cxcl9,IGKC,IL4,ITGA1,ITGA2,MMP9,TGFB1,TNF	839 (17)
LACTB	-0.321	peptidase		-1.268	3.65e-05	ALDH1A1,BDNF,EDIL3,FN1,GREM1,LAMC2,LOXL2,OXTR,PMEPA1,SERPINE1,SERPINE2,TNFRSF11B
suramin		chemical drug		-0.411	3.65e-05	ATP2A3,CCL2,Ccl2,CCL5,CD40,CD80,CD86,FGF2,FST,HMOX1,PTGS2,SHC1	671 (15)
proteasome inhibitor PSI		chemical - protease inhibitor		-0.466	3.65e-05	BMP2,BRCA1,Ccl2,CCL4,CD55,FAS,HMOX1,MCM10,MMP11,RUNX2,SYK,TJP1	1219 (20)
carbenoxolone		chemical toxicant		-0.371	3.65e-05	BCL2L11,BIRC5,COL1A1,COL3A1,CYBA,DEPP1,FGF7,HMGCR,HSD11B2,MMP9,PTGS2,SPP1	1218 (27)
N6AMT1	-0.481	enzyme		1.767	3.68e-05	ADRA2A,ANGPT2,CENPF,CNN3,DCTD,DTL,FHDC1,IRS1,KCNE3,KIF20A,LCP1,LRIG1,LYSMD2,MCM8,MKI67,NFIA,NOD1,POLE,PRELP,PRSS23,PTPRO,RASA3,RASL11B,RASSF4,SLC39A10,SLC44A2,SMARCD3,SORD,SPAG5,TBC1D9,TIFA,TMEM132A,TNFSF10,TXNDC16
1,4-bis[2-(3,5-dichloropyridyloxy)]benzene		chemical toxicant		-1.759	3.83e-05	ABCC3,BUB1,BUB1B,CCN4,CCNA2,CCNB1,CCNB2,CDC20,CDK1,CDK6,CORO7/CORO7-PAM16,CYP2B6,CYP2F1,CYP7B1,DIO2,EIF4EBP1,FAM107B,FOXM1,HMGCS2,MAD2L1,MAFF,MCM5,Mt1,NEDD9,PTPN11,STEAP4,TNFAIP2,UCP2	1050 (12)
EPHB4	-0.423	kinase		-0.851	3.86e-05	BMP2,BMP5,BMP7,CSF2RA,CXCR4,FGFR2,GATA2,GATA3,LDLR,MYL4,PLP1,RUNX1,SHB,SMAD6,STAT5B,TGFB1,TGFBR1	488 (7)
FBXO32	3.64	enzyme		0.962	3.95e-05	BCL2L11,CCND2,Cxcl3,GADD45A,HYOU1,ISYNA1,ITGA3,KLF5,LBP,LEF1,MMP3,MSX2,MYOCD,PLPPR4,PSEN2,PTGER3,PTGES,PTGIS,PTGS2,PYCR1,RAB27A,SLC33A1	975 (12)
vitamin E		chemical drug	Inhibited	-2.932	3.99e-05	ACTA1,CAV1,CCL2,Ccl9,CD36,CD53,LPL,MMP14,MMP2,NFIL3,PLAT,PTGS2,SERPINE1,SPP1,TGFB1,TNF,UCP2,VCAM1,VEGFA	871 (20)
mir-135		microRNA		-0.708	4.12e-05	ALOX5AP,BAG3,CASP1,Ccl7,Ccl8,CXCL12,EDN1,HOXA10,IL11,MMP13,RUNX2,SPP1,TGFB1
miR-450a-5p (and other miRNAs w/seed UUUGCGA)		mature microRNA	Inhibited	-2.496	4.12e-05	COL1A2,COL3A1,ITGA5,JAG1,MMP3,MMP9,PDGFRB,SERPINE1,SPP1,TGFB1,TMEM132A,TWIST1,VIM
FABP4	-0.438	transporter		0.537	4.12e-05	ABCA1,ALDH1A1,Ccl2,CD36,FABP5,HMOX1,MSR1,NR1H3,PPARD,PPARG,PTGS2,PYCARD,TNF	826 (21)
OVOL2		transcription regulator		-0.669	4.13e-05	ARHGEF2,CCL22,EFNA5,FOXM1,HK2,HLA-DQA1,HLA-DQB1,HLA-DRB5,MMP2,NR2F1,RHOU,SLC2A1,SLC2A3,STARD8,VIM,WIPF1
ALB		transporter		1.083	4.13e-05	AGT,ATF3,CCL2,Ccl2,CCL5,COL1A1,CYBA,EDN1,ERN1,FN1,HPSE,PTGS2,SYNPO,TGFB1,TNF,VEGFA	872 (22)
4-hydroxynonenal		chemical toxicant		-0.614	4.13e-05	BAG3,CCNB1,CD36,CDC25C,CDK1,CTSB,DDAH1,DDAH2,HSPA1A/HSPA1B,IL18,MME,MMP9,PTGS2,SERPINE1,TGFB1,TNF	1135 (22)
HR	4.641	transcription regulator		1.664	4.3e-05	AGPAT4,ANO1,CALML5,COL6A1,CYP2F1,DLX3,DOK2,GJA1,GPD1L,HAL,IL1R2,KDSR,LEF1,NACC2,NAPSA
TIMP1	0.835	cytokine		0.737	4.3e-05	A4GALT,CD38,CD40,IL33,MME,MMP2,MMP3,MMP9,PLAT,PLAU,PLAUR,PLTP,TIMP2,TIMP3,TNF	818 (20)
IFNLR1	0.004	transmembrane receptor			4.3e-05	ATF3,CCL3L3,CCL4,CCL5,Ccl9,CLEC4D,CLEC4E,CSF1,Cxcl3,LIF,PTGS2,TLR2,TNF,TNFAIP2,TNFAIP3	580 (13)
pitavastatin		chemical drug		-1.273	4.3e-05	ABCA1,Ccl2,CD36,CHP2,FDFT1,HMGCR,LSS,MMP9,MYO16,PPARG,PTGS2,SQLE,TNF,TNFAIP3,VTN	834 (20)
U73122		chemical reagent	Inhibited	-2.295	4.3e-05	AGT,CCND2,CDC25C,E2F2,FN1,ITGAM,ITPR2,MMP13,MMP14,MMP2,OXTR,PTGS2,TNF,VCAM1,WNK4	872 (18)
laminaran		chemical drug		0.954	4.32e-05	ACOD1,CCL4,CLDN1,CLEC4E,CRLF2,GCH1,IL7R,MCOLN2,OLR1,PTGS2,TNC,TNFAIP6,TNFRSF9,TRAF1	520 (14)
bisphenol A		chemical - endogenous mammalian		1.227	4.4e-05	ALDH5A1,C3,CCL2,CCNE1,CD36,CITED2,COL1A1,COL1A2,COL5A1,COL5A3,CTTN,CXCL12,DGKZ,ELN,FGF18,FGF7,GAD1,HAND2,HMOX1,HOXA10,HSPA1A/HSPA1B,IGF1,LBP,LCP2,MMP11,MMP9,PER1,PGR,POSTN,PPARG,PTGS2,PTPRS,RBPMS,SCNN1G,SGK1,SRD5A1,SYN1,TGFB3,TIMP3,TNC,TNF,TWF2	1288 (25)
DCAF1	-1.036	kinase		-1.037	4.41e-05	BMF,CCN3,CCNB1,CENPF,FOXM1,KLF10,PLK1,PPIF,PTGES,SOCS2,TNFSF10	1155 (15)
LIPG	-5.506	enzyme		0.347	4.41e-05	ABCA1,CCL2,CD36,CSF1,HDAC6,LDLR,LPL,MSR1,PLTP,TNF,VEGFA	837 (22)
salvin		chemical toxicant		-1.789	4.41e-05	CCL2,CCL3L3,Ccl9,CCNE1,CD14,CDK5R1,CYP2B6,ITGAM,MMP3,MMP9,TNF	840 (18)
YBX1	0.26	transcription regulator		-0.243	4.48e-05	APAF1,Ccl2,CCL5,CDK6,CDKN2A,COL1A1,COL1A2,CYP11A1,DCLK3,EPHA2,FGF2,FGF7,Havcr1,HLA-DQB1,HSD17B1,IRF5,MMP12,MMP2,MMP3,OSM,PDGFB,PDGFRB,PLAUR,PTGS2,RRM2,SLC2A3,SPON1,SV2C,TGFB1,TGFBR1,TRIM14	1086 (20)
HOXBLINC		other		0	4.77e-05	HOXA10,HOXA11,HOXA9,HOXB2,HOXB3,HOXB4,IRF8,RUNX1
CD209		other		0.879	4.77e-05	CCL4,CD80,CD86,MMP2,MMP9,PTGS2,TJP1,TNF	872 (20)
Z-551		chemical reagent		-1.997	4.77e-05	ADGRE1,Ccl2,CD36,CD68,ITGAM,LPL,TNF,UCP2	449 (7)
spermine		chemical - endogenous mammalian		-0.322	4.77e-05	CCL2,CCL4,CD274,ITGAL,ITGB2,RUNX2,TLR2,TNF	785 (18)
DRD2		G-protein coupled receptor	Activated	2.076	4.9e-05	BDNF,C1QA,C1QB,CCL2,CD48,CRYAB,CSF1,FOSL2,GAD1,GNGT2,IGF1,IL3RA,LTBP1,MMP2,NAT8L,PMEPA1,SERPINE1,TGFB1,TNFSF11,Tnfsf9,TRAF1,VCAM1,VEGFA	870 (18)
A-769662		chemical reagent		0.269	5.04e-05	ABCA1,ABCG1,ACTA1,BARD1,BRCA1,FN1,MMP9,NR1H3,PPARG,SERPINE1	1012 (22)
FAM3B		cytokine			5.04e-05	CASP4,CAV1,CCN4,DCN,FN1,GJA1,IER3,ITGA5,LGALS1,PTN
oxymatrine		chemical drug		-1.134	5.04e-05	ACE,AIFM1,CLDN1,CYP2B6,FN1,HMOX1,PTPRC,SMAD7,TGFB1,TNF	1014 (20)
ACTB	0.915	other		0.149	5.04e-05	AURKA,AURKB,CCNB2,CEBPA,LIMK2,Ppp1r12b,PSMB8,RACGAP1,SLC11A1,STEAP4
dipyridamole		chemical drug	Inhibited	-2.345	5.04e-05	BDNF,CCL2,HMOX1,MMP2,MMP9,PTGS2,SPP1,TGFB1,TIMP2,TNF	1106 (21)
NONO	-0.36	transcription regulator		0.659	5.18e-05	ATP10A,CALHM6,CCL5,CD38,CD80,CDKN2A,EPSTI1,GATA2,GCH1,HAND2,HK2,IFITM2,IKBKE,ISG20,LGALS3BP,NUPR1,PDE1B,PDE3A,PDE8B,PI4K2B,PNPT1,SAMHD1,SIGLEC1,SLAMF7,SLC2A1,SLFN5,SP110,SP140,TLR3,TNFSF10,TNFSF13B	616 (11)
MAC		complex	Activated	2.759	5.28e-05	FAM110C,FN1,MMP13,MMP3,PDGFA,PTGER2,PTGS2,RGS16,SOX9,SPP1,TNF,ZFP36	900 (14)
ETV1	1.522	transcription regulator		0.529	5.28e-05	ACSL3,BRCA1,CCL2,CXCR4,HPSE,HSD17B7,MITF,MMP13,PLAUR,SOX9,TWIST1,VIM	430 (7)
linsidomine		chemical drug		0.329	5.28e-05	CD80,CD86,CDKN2A,HMOX1,MMP13,PDGFA,PPARD,PPARG,PTGS2,SLC23A2,TNF,VEGFA	885 (18)
sterol		chemical - endogenous mammalian		-0.491	5.28e-05	ABCD2,ABCG1,BHLHE40,DBI,DHCR7,FDFT1,HMGCR,LDLR,LIPA,LPIN1,MSMO1,SREBF2	792 (14)
3-deoxy-2-octulosonic acid(2)-lipid A		chemical - endogenous non-mammalian		0.707	5.29e-05	Ccl2,DHCR24,DHCR7,FDFT1,HMGCR,LSS,PTGES,PTGS2,SQLE	777 (15)
Ctbp		group		-1	5.29e-05	Acp5,CDKN2A,DSG2,GADD45A,GATA3,PERP,PLAUR,RAB29,SREBF2
TMSB4		group		-0.761	5.29e-05	BMP2,ITGA1,ITGA2,ITGA3,MBP,RUNX2,SERPINE1,SP7,SPP1	810 (17)
DUSP10	-0.347	phosphatase		-0.147	5.29e-05	COL1A1,COL3A1,FN1,IL4,KLF5,MMP9,MRC1,SMAD7,TNF	856 (18)
PFKFB3	1.16	kinase		-0.06	5.29e-05	CDC25C,CDK1,CXCL12,EPAS1,FGF2,PDGFB,TGFB1,TNF,VCAM1	1130 (18)
FKBP4	-1.491	enzyme		-0.878	5.29e-05	C3,CEACAM1,HOXA10,LIF,PDK4,PPARG,PRDX6,TIMP3,TNF	1277 (19)
PAEP		other		-1.803	5.29e-05	CCL5,CD274,CD83,CXCL16,EDN1,GATA3,HBEGF,MICB,VEGFA	681 (14)
CTSK	1.414	peptidase	Activated	2.416	5.29e-05	CCL2,Ccl2,CDKN2A,NLRP3,PPARG,PTGS2,TLR2,TLR7,VIM	945 (18)
superoxide		chemical - endogenous mammalian	Activated	2.747	5.29e-05	AVPR1A,CAV1,CYBA,FN1,HMOX1,MMP9,PTGS2,TLR8,TNFSF11	985 (17)
[truncated: 3,094 more rows]
