# Supplementary material for: RNA sequencing reveals molecular mechanisms of endometriosis lesion development in mice
Source: Dis Model Mech. 2024 Oct 23;17(10):dmm050566. doi: 10.1242/dmm.050566 (PMC11524442; doi:10.1242/dmm.050566)
Supplement: Table S8. Number of reads generated per RNA sample. [file dmm-17-050566-TableS8.xlsx]

## Sheet: Table S8
Table S8: Number of reads generated per RNA sample
Sample ID	Tissue Type	Genotype	Number of Reads	Notes
JS_Kav_1-44148232	decidualized endometrium	C57BL/6	45190168	C57BL/6, decidualized endometrium, biological replicate 1
JS_Kav_2-44150218	decidualized endometrium	C57BL/6	126230624	C57BL/6, decidualized endometrium, biological replicate 2
JS_Kav_3-44142332	decidualized endometrium	C57BL/6	46678895	C57BL/6, decidualized endometrium, biological replicate 3
JS_Kav_4-44147208	decidualized endometrium	C57BL/6	44276297	C57BL/6, decidualized endometrium, biological replicate 4
JS_Kav_5-44135352	endometriosis lesion	C57BL/6	28454597	C57BL/6, D7 endometriosis lesion, biological replicate 1
JS_Kav_6-44144348	endometriosis lesion	C57BL/6	41231172	C57BL/6, D7 endometriosis lesion, biological replicate 2
JS_Kav_7-44144349	endometriosis lesion	C57BL/6	68437436	C57BL/6, D7 endometriosis lesion, biological replicate 3
JS_Kav_8-44146220	endometriosis lesion	C57BL/6	28565816	C57BL/6, D7 endometriosis lesion, biological replicate 4
JS_Kav_9-44150219	endometriosis lesion	C57BL/6	67484652	C57BL/6, D14 endometriosis lesion, biological replicate 1
JS_Kav_10-44150217	endometriosis lesion	C57BL/6	36554753	C57BL/6, D14 endometriosis lesion, biological replicate 2
JS_Kav_11-44151198	endometriosis lesion	C57BL/6	37292001	C57BL/6, D14 endometriosis lesion, biological replicate 3
JS_Kav_12-44134354	endometriosis lesion	C57BL/6	24356969	C57BL/6, D14 endometriosis lesion, biological replicate 4
JS_Kav_13-44136357	decidualized endometrium	B6.Cg-Mir155 tm1Rsky /J	33988436	miR155, decidualized endometrium, biological replicate 1
JS_Kav_14-44141323	decidualized endometrium	B6.Cg-Mir155 tm1Rsky /J	32363759	miR155, decidualized endometrium, biological replicate 2
JS_Kav_15-44143364	decidualized endometrium	B6.Cg-Mir155 tm1Rsky /J	38094940	miR155, decidualized endometrium, biological replicate 3
JS_Kav_16-44147207	decidualized endometrium	B6.Cg-Mir155 tm1Rsky /J	35661397	miR155, decidualized endometrium, biological replicate 4
JS_Kav_17-44148233	endometriosis lesion	B6.Cg-Mir155 tm1Rsky /J	49240134	miR155, D7 endometriosis lesion, biological replicate 1
JS_Kav_18-44148234	endometriosis lesion	B6.Cg-Mir155 tm1Rsky /J	46633622	miR155, D7 endometriosis lesion, biological replicate 2
JS_Kav_19-44285292	endometriosis lesion	B6.Cg-Mir155 tm1Rsky /J	57608374	miR155, D7 endometriosis lesion, biological replicate 3
JS_Kav_20-44290262	endometriosis lesion	B6.Cg-Mir155 tm1Rsky /J	51122681	miR155, D7 endometriosis lesion, biological replicate 4
JS_Kav_21-44292274	endometriosis lesion	B6.Cg-Mir155 tm1Rsky /J	46553632	miR155, D14 endometriosis lesion, biological replicate 1
JS_Kav_22-44286280	endometriosis lesion	B6.Cg-Mir155 tm1Rsky /J	35774311	miR155, D14 endometriosis lesion, biological replicate 2
JS_Kav_23-44282292	endometriosis lesion	B6.Cg-Mir155 tm1Rsky /J	41328841	miR155, D14 endometriosis lesion, biological replicate 3
JS_Kav_24-44281304	endometriosis lesion	B6.Cg-Mir155 tm1Rsky /J	38081205	miR155, D14 endometriosis lesion, biological replicate 4
JS_Kav_25-44291259	decidualized endometrium	B6.Cg-Ptprca Mir223tm1Fcam/J	68721214	miR223, decidualized endometrium, biological replicate 1
JS_Kav_26-44276491	decidualized endometrium	B6.Cg-Ptprca Mir223tm1Fcam/J	40958842	miR223, decidualized endometrium, biological replicate 2
JS_Kav_27-44288292	decidualized endometrium	B6.Cg-Ptprca Mir223tm1Fcam/J	38072651	miR223, decidualized endometrium, biological replicate 3
JS_Kav_28-44293271	decidualized endometrium	B6.Cg-Ptprca Mir223tm1Fcam/J	36306975	miR223, decidualized endometrium, biological replicate 4
JS_Kav_29-44285294	endometriosis lesion	B6.Cg-Ptprca Mir223tm1Fcam/J	32447622	miR223, D7 endometriosis lesion, biological replicate 1
JS_Kav_30-44282293	endometriosis lesion	B6.Cg-Ptprca Mir223tm1Fcam/J	31382237	miR223, D7 endometriosis lesion, biological replicate 2
JS_Kav_31-44276493	endometriosis lesion	B6.Cg-Ptprca Mir223tm1Fcam/J	48428105	miR223, D7 endometriosis lesion, biological replicate 3
JS_Kav_32-44283301	endometriosis lesion	B6.Cg-Ptprca Mir223tm1Fcam/J	35431010	miR223, D7 endometriosis lesion, biological replicate 4
JS_Kav_33-44280314	endometriosis lesion	B6.Cg-Ptprca Mir223tm1Fcam/J	60266179	miR223, D14 endometriosis lesion, biological replicate 1
JS_Kav_34-44285295	endometriosis lesion	B6.Cg-Ptprca Mir223tm1Fcam/J	36564004	miR223, D14 endometriosis lesion, biological replicate 2
JS_Kav_35-44293272	endometriosis lesion	B6.Cg-Ptprca Mir223tm1Fcam/J	43561756	miR223, D14 endometriosis lesion, biological replicate 3
JS_Kav_36-44293273	endometriosis lesion	B6.Cg-Ptprca Mir223tm1Fcam/J	28815803	miR223, D14 endometriosis lesion, biological replicate 4
